# Supplementary material for: Water rights shape crop yield and revenue volatility tradeoffs for adaptation in snow dependent systems
Source: Nat Commun. 2020 Jul 10;11:3473. doi: 10.1038/s41467-020-17219-z (PMC7351950; doi:10.1038/s41467-020-17219-z)
Supplement: Supplementary file 3 — Source Data [file 41467_2020_17219_MOESM3_ESM.zip]

Archive with 95 entries (85 files):
- Source Data/Figure_1/
- Source Data/Figure_1/Graph_1_a&b.txt
- Source Data/Figure_1/Graph_1_c_2030_2060.txt
- Source Data/Figure_1/Graph_1_d_2060_2090.txt
- Source Data/Figure_2/
- Source Data/Figure_2/Mean_figure_data.txt
- Source Data/Figure_2/SD_figure_data.txt
- Source Data/Figure_3 and (S5-S13)/
- Source Data/Figure_3 and (S5-S13)/Figure_3_A/
- Source Data/Figure_3 and (S5-S13)/Figure_3_A/1101.txt
- Source Data/Figure_3 and (S5-S13)/Figure_3_A/1401.txt
- Source Data/Figure_3 and (S5-S13)/Figure_3_A/1403.txt
- Source Data/Figure_3 and (S5-S13)/Figure_3_A/1409.txt
- Source Data/Figure_3 and (S5-S13)/Figure_3_A/1827.txt
- Source Data/Figure_3 and (S5-S13)/Figure_3_A/2001.txt
- Source Data/Figure_3 and (S5-S13)/Figure_3_A/204.txt
- Source Data/Figure_3 and (S5-S13)/Figure_3_A/210.txt
- Source Data/Figure_3 and (S5-S13)/Figure_3_A/218.txt
- Source Data/Figure_3 and (S5-S13)/Figure_3_A/701.txt
- Source Data/Figure_3 and (S5-S13)/Figure_3_B/
- Source Data/Figure_3 and (S5-S13)/Figure_3_B/1101.txt
- Source Data/Figure_3 and (S5-S13)/Figure_3_B/1401.txt
- Source Data/Figure_3 and (S5-S13)/Figure_3_B/1403.txt
- Source Data/Figure_3 and (S5-S13)/Figure_3_B/1409.txt
- Source Data/Figure_3 and (S5-S13)/Figure_3_B/1827.txt
- Source Data/Figure_3 and (S5-S13)/Figure_3_B/2001.txt
- Source Data/Figure_3 and (S5-S13)/Figure_3_B/204.txt
- Source Data/Figure_3 and (S5-S13)/Figure_3_B/210.txt
- Source Data/Figure_3 and (S5-S13)/Figure_3_B/218.txt
- Source Data/Figure_3 and (S5-S13)/Figure_3_B/701.txt
- Source Data/Figure_3 and (S5-S13)/Figure_3_C/
- Source Data/Figure_3 and (S5-S13)/Figure_3_C/1101.txt
- Source Data/Figure_3 and (S5-S13)/Figure_3_C/1401.txt
- Source Data/Figure_3 and (S5-S13)/Figure_3_C/1403.txt
- Source Data/Figure_3 and (S5-S13)/Figure_3_C/1409.txt
- Source Data/Figure_3 and (S5-S13)/Figure_3_C/1827.txt
- Source Data/Figure_3 and (S5-S13)/Figure_3_C/2001.txt
- Source Data/Figure_3 and (S5-S13)/Figure_3_C/204.txt
- Source Data/Figure_3 and (S5-S13)/Figure_3_C/210.txt
- Source Data/Figure_3 and (S5-S13)/Figure_3_C/218.txt
- Source Data/Figure_3 and (S5-S13)/Figure_3_C/701.txt
- Source Data/Figure_3 and (S5-S13)/Figure_3_D/
- Source Data/Figure_3 and (S5-S13)/Figure_3_D/1101.txt
- Source Data/Figure_3 and (S5-S13)/Figure_3_D/1401.txt
- Source Data/Figure_3 and (S5-S13)/Figure_3_D/1403.txt
- Source Data/Figure_3 and (S5-S13)/Figure_3_D/1409.txt
- Source Data/Figure_3 and (S5-S13)/Figure_3_D/1827.txt
- Source Data/Figure_3 and (S5-S13)/Figure_3_D/2001.txt
- Source Data/Figure_3 and (S5-S13)/Figure_3_D/204.txt
- Source Data/Figure_3 and (S5-S13)/Figure_3_D/210.txt
- Source Data/Figure_3 and (S5-S13)/Figure_3_D/218.txt
- Source Data/Figure_3 and (S5-S13)/Figure_3_D/701.txt
- Source Data/Figure_S14/
- Source Data/Figure_S14/data_1101.txt
- Source Data/Figure_S14/data_1401.txt
- Source Data/Figure_S14/data_1403.txt
- Source Data/Figure_S14/data_1409.txt
- Source Data/Figure_S14/data_1827.txt
- Source Data/Figure_S14/data_2001.txt
- Source Data/Figure_S14/data_204.txt
- Source Data/Figure_S14/data_210.txt
- Source Data/Figure_S14/data_218.txt
- Source Data/Figure_S14/data_701.txt
- Source Data/Figure_S3/
- Source Data/Figure_S3/figure_1101.txt
- Source Data/Figure_S3/figure_1401.txt
- Source Data/Figure_S3/figure_1403.txt
- Source Data/Figure_S3/figure_1409.txt
- Source Data/Figure_S3/figure_1827.txt
- Source Data/Figure_S3/figure_2001.txt
- Source Data/Figure_S3/figure_204.txt
- Source Data/Figure_S3/figure_210.txt
- Source Data/Figure_S3/figure_218.txt
- Source Data/Figure_S3/figure_701.txt
- Source Data/Figure_S4/
- Source Data/Figure_S4/max_yield_1101.txt
- Source Data/Figure_S4/max_yield_1401.txt
- Source Data/Figure_S4/max_yield_1403.txt
- Source Data/Figure_S4/max_yield_1409.txt
- Source Data/Figure_S4/max_yield_1827.txt
- Source Data/Figure_S4/max_yield_2001.txt
- Source Data/Figure_S4/max_yield_204.txt
- Source Data/Figure_S4/max_yield_210.txt
- Source Data/Figure_S4/max_yield_218.txt
- Source Data/Figure_S4/max_yield_701.txt
- Source Data/Figure_S4/min_yield_1101.txt
- Source Data/Figure_S4/min_yield_1401.txt
- Source Data/Figure_S4/min_yield_1403.txt
- Source Data/Figure_S4/min_yield_1409.txt
- Source Data/Figure_S4/min_yield_1827.txt
- Source Data/Figure_S4/min_yield_2001.txt
- Source Data/Figure_S4/min_yield_204.txt
- Source Data/Figure_S4/min_yield_210.txt
- Source Data/Figure_S4/min_yield_218.txt
- Source Data/Figure_S4/min_yield_701.txt
