# Supplementary material for: Water rights shape crop yield and revenue volatility tradeoffs for adaptation in snow dependent systems
Source: Nat Commun. 2020 Jul 10;11:3473. doi: 10.1038/s41467-020-17219-z (PMC7351950; doi:10.1038/s41467-020-17219-z)
Supplement: Supplementary file 3 — Source Data [file 41467_2020_17219_MOESM3_ESM.zip › Source Data/Figure_1/Graph_1_a&b.txt]

"YEAR" "PERIOD" "GCM" "RCP" "PREC" "Tavg" "CO2" "Proration"
"1" 1980 "1980-2010" "Hist" "Historical" 759.5930147 7.274766267 338.36 1
"2" 1981 "1980-2010" "Hist" "Historical" 644.6052521 7.988903793 339.7275 0.731527
"3" 1982 "1980-2010" "Hist" "Historical" 779.5467437 6.90040457 340.7925 1
"4" 1983 "1980-2010" "Hist" "Historical" 831.8074055 7.520529815 342.1975 1
"5" 1984 "1980-2010" "Hist" "Historical" 705.0044643 6.700677378 343.7825 1
"6" 1985 "1980-2010" "Hist" "Historical" 491.5780462 6.130148872 345.2825 1
"7" 1986 "1980-2010" "Hist" "Historical" 652.7674895 7.957222373 346.7975 1
"8" 1987 "1980-2010" "Hist" "Historical" 566.4468487 8.578844883 348.645 0.791978497
"9" 1988 "1980-2010" "Hist" "Historical" 624.4046218 8.286480461 350.7375 0.670225807
"10" 1989 "1980-2010" "Hist" "Historical" 539.3507353 7.852413348 352.4875 1
"11" 1990 "1980-2010" "Hist" "Historical" 845.591229 8.168362467 353.855 1
"12" 1991 "1980-2010" "Hist" "Historical" 643.6405462 8.096438126 355.0175 1
"13" 1992 "1980-2010" "Hist" "Historical" 596.0653887 8.818650813 355.885 0.7
"14" 1993 "1980-2010" "Hist" "Historical" 485.1414391 6.864783354 356.7775 0.684611112
"15" 1994 "1980-2010" "Hist" "Historical" 693.7420168 8.423326407 358.1275 0.428874552
"16" 1995 "1980-2010" "Hist" "Historical" 882.262605 7.97555537 359.8375 0.80492473
"17" 1996 "1980-2010" "Hist" "Historical" 953.257563 7.022918532 361.4625 1
"18" 1997 "1980-2010" "Hist" "Historical" 764.1253151 7.810903994 363.155 1
"19" 1998 "1980-2010" "Hist" "Historical" 802.3345063 8.694351013 365.3225 1
"20" 1999 "1980-2010" "Hist" "Historical" 722.9055672 7.934553298 367.3475 1
"21" 2000 "1980-2010" "Hist" "Historical" 520.1463761 7.409196027 368.865 1
"22" 2001 "1980-2010" "Hist" "Historical" 595.6668592 8.018359647 370.4675 0.683245518
"23" 2002 "1980-2010" "Hist" "Historical" 553.8680672 8.036000317 372.5225 1
"24" 2003 "1980-2010" "Hist" "Historical" 665.6258929 8.718023455 374.76 0.630127496
"25" 2004 "1980-2010" "Hist" "Historical" 561.6861345 8.864819506 376.8125 0.758539427
"26" 2005 "1980-2010" "Hist" "Historical" 615.6357143 8.384237913 378.8125 0.499043012
"27" 2006 "1980-2010" "Hist" "Historical" 858.2482668 8.437540002 380.8275 0.808845878
"28" 2007 "1980-2010" "Hist" "Historical" 603.2682773 8.126548722 382.7775 0.858849462
"29" 2008 "1980-2010" "Hist" "Historical" 583.7177521 7.647841874 384.8 0.924993856
"30" 2009 "1980-2010" "Hist" "Historical" 619.3397584 7.888604582 387.01226 0.895487453
"31" 2030 "2030-2060" "CanESM2" "RCP_4.5" 802.1406513 10.42793677 435.04594 0.8170492
"32" 2031 "2030-2060" "CanESM2" "RCP_4.5" 642.2865021 10.22899355 437.58886 0.3256284
"33" 2032 "2030-2060" "CanESM2" "RCP_4.5" 882.7188025 10.34849144 440.13137 0.7072678
"34" 2033 "2030-2060" "CanESM2" "RCP_4.5" 738.3503676 10.08398837 442.66419 0.7035519
"35" 2034 "2030-2060" "CanESM2" "RCP_4.5" 797.5566702 10.04209399 445.20699 1
"36" 2035 "2030-2060" "CanESM2" "RCP_4.5" 650.473792 9.956612179 447.76978 0.8046448
"37" 2036 "2030-2060" "CanESM2" "RCP_4.5" 861.151208 9.666532035 450.35539 1
"38" 2037 "2030-2060" "CanESM2" "RCP_4.5" 735.5467962 10.31093887 452.96337 0.7002186
"39" 2038 "2030-2060" "CanESM2" "RCP_4.5" 836.9332983 10.93238702 455.58649 0.7
"40" 2039 "2030-2060" "CanESM2" "RCP_4.5" 782.4848214 10.4804328 458.2152 0.7
"41" 2040 "2030-2060" "CanESM2" "RCP_4.5" 594.1086134 9.932167941 460.84499 0.7
"42" 2041 "2030-2060" "CanESM2" "RCP_4.5" 711.4547269 9.808553097 463.47549 1
"43" 2042 "2030-2060" "CanESM2" "RCP_4.5" 661.9132878 10.07634592 466.09336 0.7405464
"44" 2043 "2030-2060" "CanESM2" "RCP_4.5" 733.4923845 9.955733021 468.67807 0.7201639
"45" 2044 "2030-2060" "CanESM2" "RCP_4.5" 800.0619223 9.458918756 471.23389 0.7120765
"46" 2045 "2030-2060" "CanESM2" "RCP_4.5" 469.5840861 9.460783182 473.78031 0.9956284
"47" 2046 "2030-2060" "CanESM2" "RCP_4.5" 880.6212185 10.94723872 476.32819 1
"48" 2047 "2030-2060" "CanESM2" "RCP_4.5" 532.3255777 10.58424715 478.88085 0.7
"49" 2048 "2030-2060" "CanESM2" "RCP_4.5" 566.0204832 10.95157153 481.43826 0.6987978
"50" 2049 "2030-2060" "CanESM2" "RCP_4.5" 694.7797269 11.16997396 483.99308 0.6993443
"51" 2050 "2030-2060" "CanESM2" "RCP_4.5" 731.3707983 10.69596926 486.53532 0.5697268
"52" 2051 "2030-2060" "CanESM2" "RCP_4.5" 585.5078256 10.28127875 489.06035 0.4118033
"53" 2052 "2030-2060" "CanESM2" "RCP_4.5" 578.5295693 10.54694018 491.53558 0.6084699
"54" 2053 "2030-2060" "CanESM2" "RCP_4.5" 674.3878151 10.46483875 493.93186 0.699071
"55" 2054 "2030-2060" "CanESM2" "RCP_4.5" 668.3920693 10.50421604 496.24365 0.5844262
"56" 2055 "2030-2060" "CanESM2" "RCP_4.5" 971.5375 11.09661163 498.47436 0.4595082
"57" 2056 "2030-2060" "CanESM2" "RCP_4.5" 483.7122374 11.29476337 500.64502 0.4747541
"58" 2057 "2030-2060" "CanESM2" "RCP_4.5" 723.8509979 11.89476232 502.76788 0.9125683
"59" 2058 "2030-2060" "CanESM2" "RCP_4.5" 738.0230042 10.92939467 504.84729 0.7
"60" 2059 "2030-2060" "CanESM2" "RCP_4.5" 544.567437 11.36884344 506.88408 0.8501093
"61" 2060 "2060-2090" "CanESM2" "RCP_4.5" 741.3330357 11.30329479 508.87135 0.6573224
"62" 2061 "2060-2090" "CanESM2" "RCP_4.5" 630.8808824 11.13861281 510.79905 0.6991257
"63" 2062 "2060-2090" "CanESM2" "RCP_4.5" 1029.173845 11.21407954 512.64717 0.3272131
"64" 2063 "2060-2090" "CanESM2" "RCP_4.5" 815.3200105 11.1724164 514.40151 0.7119126
"65" 2064 "2060-2090" "CanESM2" "RCP_4.5" 742.5991597 11.13358667 516.06461 0.6994536
"66" 2065 "2060-2090" "CanESM2" "RCP_4.5" 806.7345588 11.04239381 517.62854 0.6996721
"67" 2066 "2060-2090" "CanESM2" "RCP_4.5" 802.4383929 10.86853289 519.09606 0.820929
"68" 2067 "2060-2090" "CanESM2" "RCP_4.5" 753.2339286 10.61692086 520.48828 0.7377049
"69" 2068 "2060-2090" "CanESM2" "RCP_4.5" 546.6691176 11.32275922 521.81772 0.9255191
"70" 2069 "2060-2090" "CanESM2" "RCP_4.5" 713.3230042 11.82168508 523.08871 0.6992896
"71" 2070 "2060-2090" "CanESM2" "RCP_4.5" 544.4545693 11.48554697 524.30217 0.7
"72" 2071 "2060-2090" "CanESM2" "RCP_4.5" 837.2423845 11.45553646 525.45089 0.2572131
"73" 2072 "2060-2090" "CanESM2" "RCP_4.5" 437.4230042 11.52244068 526.50901 0.1897814
"74" 2073 "2060-2090" "CanESM2" "RCP_4.5" 517.5634454 11.3633795 527.45707 0.6986885
"75" 2074 "2060-2090" "CanESM2" "RCP_4.5" 615.6909664 11.45183936 528.29593 0.7
"76" 2075 "2060-2090" "CanESM2" "RCP_4.5" 605.9792017 11.90808277 529.02718 0.05
"77" 2076 "2060-2090" "CanESM2" "RCP_4.5" 801.800105 11.60934871 529.64253 0.4012568
"78" 2077 "2060-2090" "CanESM2" "RCP_4.5" 848.9352941 11.31144083 530.14419 0.2056831
"79" 2078 "2060-2090" "CanESM2" "RCP_4.5" 402.8490546 12.10963773 530.55341 0.7
"80" 2079 "2060-2090" "CanESM2" "RCP_4.5" 927.2600315 12.20765825 530.88313 0.6639344
"81" 2080 "2060-2090" "CanESM2" "RCP_4.5" 878.6588761 11.49201635 531.13797 0.6981421
"82" 2081 "2060-2090" "CanESM2" "RCP_4.5" 718.4202731 11.75275023 531.31935 0.6987432
"83" 2082 "2060-2090" "CanESM2" "RCP_4.5" 683.8254202 11.96357318 531.48991 0.7
"84" 2083 "2060-2090" "CanESM2" "RCP_4.5" 793.0725315 11.99471256 531.70213 0.7
"85" 2084 "2060-2090" "CanESM2" "RCP_4.5" 780.625 10.72571805 531.94208 0.6997814
"86" 2085 "2060-2090" "CanESM2" "RCP_4.5" 871.4086134 11.3057506 532.20472 0.7042077
"87" 2086 "2060-2090" "CanESM2" "RCP_4.5" 653.8816702 12.26185119 532.48672 0.7001093
"88" 2087 "2060-2090" "CanESM2" "RCP_4.5" 943.5819853 12.10404441 532.77553 0.6126776
"89" 2088 "2060-2090" "CanESM2" "RCP_4.5" 592.9011029 11.8132947 533.06978 0.6995628
"90" 2089 "2060-2090" "CanESM2" "RCP_4.5" 715.8985294 12.13800337 533.38792 0.6990164
"91" 2030 "2030-2060" "CanESM2" "RCP_8.5" 426.7507878 9.435225826 448.83485 0.9979235
"92" 2031 "2030-2060" "CanESM2" "RCP_8.5" 686.1844013 10.42672352 452.47359 0.94448087
"93" 2032 "2030-2060" "CanESM2" "RCP_8.5" 559.9710609 10.44656567 456.177 0.47344262
"94" 2033 "2030-2060" "CanESM2" "RCP_8.5" 863.7443277 10.42968913 459.96398 0.38420765
"95" 2034 "2030-2060" "CanESM2" "RCP_8.5" 793.8326681 9.998825889 463.85181 0.59808743
"96" 2035 "2030-2060" "CanESM2" "RCP_8.5" 455.2242647 10.35415589 467.85003 0.42961749
"97" 2036 "2030-2060" "CanESM2" "RCP_8.5" 706.7721113 10.12263678 471.96047 0.74737705
"98" 2037 "2030-2060" "CanESM2" "RCP_8.5" 507.8805672 10.19768197 476.18237 0.67961749
"99" 2038 "2030-2060" "CanESM2" "RCP_8.5" 729.3596113 11.04144662 480.50799 0.7
"100" 2039 "2030-2060" "CanESM2" "RCP_8.5" 706.6170168 10.39178577 484.92724 0.29185792
"101" 2040 "2030-2060" "CanESM2" "RCP_8.5" 667.0023634 10.51081402 489.43545 0.41590164
"102" 2041 "2030-2060" "CanESM2" "RCP_8.5" 599.8618697 10.62085121 494.03235 0.54032787
"103" 2042 "2030-2060" "CanESM2" "RCP_8.5" 687.5870273 10.55133847 498.7297 0.72754098
"104" 2043 "2030-2060" "CanESM2" "RCP_8.5" 756.4863971 11.07631553 503.52959 0.69825137
"105" 2044 "2030-2060" "CanESM2" "RCP_8.5" 639.4701681 11.01601274 508.43266 0.16879781
"106" 2045 "2030-2060" "CanESM2" "RCP_8.5" 937.6168067 11.02676384 513.45614 0.69907104
"107" 2046 "2030-2060" "CanESM2" "RCP_8.5" 708.9590861 10.00932851 518.61062 0.94584699
"108" 2047 "2030-2060" "CanESM2" "RCP_8.5" 816.7498424 10.99728476 523.90006 0.70060109
"109" 2048 "2030-2060" "CanESM2" "RCP_8.5" 639.2414391 11.43264591 529.32418 0.70185792
"110" 2049 "2030-2060" "CanESM2" "RCP_8.5" 632.1145483 11.69176177 534.8752 0.6826776
"111" 2050 "2030-2060" "CanESM2" "RCP_8.5" 634.5380777 11.6417658 540.54279 0.7
"112" 2051 "2030-2060" "CanESM2" "RCP_8.5" 531.6229517 11.59684175 546.32201 0.7
"113" 2052 "2030-2060" "CanESM2" "RCP_8.5" 693.0639181 12.07169657 552.21189 0.42087432
"114" 2053 "2030-2060" "CanESM2" "RCP_8.5" 491.2069328 12.1485838 558.2122 0.38043716
"115" 2054 "2030-2060" "CanESM2" "RCP_8.5" 881.1141807 11.98742696 564.31311 0.07502732
"116" 2055 "2030-2060" "CanESM2" "RCP_8.5" 666.3886029 10.87552878 570.51669 0.7
"117" 2056 "2030-2060" "CanESM2" "RCP_8.5" 553.1541492 11.28410967 576.84343 0.49103825
"118" 2057 "2030-2060" "CanESM2" "RCP_8.5" 719.1767332 11.10369411 583.30471 0.69945355
"119" 2058 "2030-2060" "CanESM2" "RCP_8.5" 831.197584 11.40095119 589.90539 0.6931694
"120" 2059 "2030-2060" "CanESM2" "RCP_8.5" 518.9882353 11.92362697 596.64656 0.7
"121" 2060 "2060-2090" "CanESM2" "RCP_8.5" 1068.943172 12.60602631 603.52045 0.14136612
"122" 2061 "2060-2090" "CanESM2" "RCP_8.5" 702.8080882 11.97213929 610.5165 0.58349727
"123" 2062 "2060-2090" "CanESM2" "RCP_8.5" 618.5777836 12.38112775 617.60526 0.7
"124" 2063 "2060-2090" "CanESM2" "RCP_8.5" 662.7991071 12.28759399 624.76367 0.7
"125" 2064 "2060-2090" "CanESM2" "RCP_8.5" 740.8822479 12.37956502 631.99471 0.69846995
"126" 2065 "2060-2090" "CanESM2" "RCP_8.5" 791.5226891 12.5560255 639.29052 0.17153005
"127" 2066 "2060-2090" "CanESM2" "RCP_8.5" 476.1144958 12.35648348 646.65274 0.49530055
"128" 2067 "2060-2090" "CanESM2" "RCP_8.5" 692.2298845 12.44923708 654.09843 0.7
"129" 2068 "2060-2090" "CanESM2" "RCP_8.5" 630.6546218 12.8154656 661.64491 0.70081967
"130" 2069 "2060-2090" "CanESM2" "RCP_8.5" 862.6584559 12.90985657 669.30474 0.35901639
"131" 2070 "2060-2090" "CanESM2" "RCP_8.5" 661.5828782 12.55484019 677.07762 0.17338798
"132" 2071 "2060-2090" "CanESM2" "RCP_8.5" 857.2523634 12.38417215 684.95429 0.7
"133" 2072 "2060-2090" "CanESM2" "RCP_8.5" 778.8269433 12.75910886 692.90196 0.69934426
"134" 2073 "2060-2090" "CanESM2" "RCP_8.5" 976.3579832 13.82515408 700.89416 0.69852459
"135" 2074 "2060-2090" "CanESM2" "RCP_8.5" 605.829937 12.93473693 708.93159 0.7
"136" 2075 "2060-2090" "CanESM2" "RCP_8.5" 627.8449055 11.78038106 717.01548 0.71803279
"137" 2076 "2060-2090" "CanESM2" "RCP_8.5" 867.8105042 12.66203193 725.13597 0.80748634
"138" 2077 "2060-2090" "CanESM2" "RCP_8.5" 629.6290966 13.21346693 733.30667 0.62606557
"139" 2078 "2060-2090" "CanESM2" "RCP_8.5" 967.1242647 13.72452886 741.52368 0.7
"140" 2079 "2060-2090" "CanESM2" "RCP_8.5" 700.7871324 14.15714323 749.80466 0.7
"141" 2080 "2060-2090" "CanESM2" "RCP_8.5" 797.7839811 14.2706729 758.1823 0.70043716
"142" 2081 "2060-2090" "CanESM2" "RCP_8.5" 551.5294118 13.87622876 766.64451 0.6984153
"143" 2082 "2060-2090" "CanESM2" "RCP_8.5" 521.2756303 14.2859783 775.17446 0.7
"144" 2083 "2060-2090" "CanESM2" "RCP_8.5" 586.5820378 14.04745341 783.75141 0.22071038
"145" 2084 "2060-2090" "CanESM2" "RCP_8.5" 797.8441176 14.21175437 792.36578 0.17901639
"146" 2085 "2060-2090" "CanESM2" "RCP_8.5" 588.6267332 13.89154043 801.0188 0.05
"147" 2086 "2060-2090" "CanESM2" "RCP_8.5" 636.851208 13.9074398 809.71464 0.61775956
"148" 2087 "2060-2090" "CanESM2" "RCP_8.5" 729.9548845 13.98040325 818.42214 0.36885246
"149" 2088 "2060-2090" "CanESM2" "RCP_8.5" 756.6125525 14.27117185 827.15719 0.05
"150" 2089 "2060-2090" "CanESM2" "RCP_8.5" 681.1534139 14.37756921 835.95594 0.10355191
"151" 2030 "2030-2060" "GFDL-ESM2G" "RCP_4.5" 793.5683824 9.246430557 435.04594 0.6612022
"152" 2031 "2030-2060" "GFDL-ESM2G" "RCP_4.5" 651.5277311 9.060637303 437.58886 0.7079781
"153" 2032 "2030-2060" "GFDL-ESM2G" "RCP_4.5" 1152.199947 8.734657523 440.13137 0.6995082
"154" 2033 "2030-2060" "GFDL-ESM2G" "RCP_4.5" 1050.598477 9.497842293 442.66419 0.7761749
"155" 2034 "2030-2060" "GFDL-ESM2G" "RCP_4.5" 846.5003676 9.679474042 445.20699 0.7056284
"156" 2035 "2030-2060" "GFDL-ESM2G" "RCP_4.5" 967.7067227 9.472016836 447.76978 1
"157" 2036 "2030-2060" "GFDL-ESM2G" "RCP_4.5" 561.8636029 10.03707957 450.35539 0.9047541
"158" 2037 "2030-2060" "GFDL-ESM2G" "RCP_4.5" 737.1764181 10.0398536 452.96337 0.7351366
"159" 2038 "2030-2060" "GFDL-ESM2G" "RCP_4.5" 797.7689076 8.782325371 455.58649 0.7456284
"160" 2039 "2030-2060" "GFDL-ESM2G" "RCP_4.5" 765.6128151 8.849282693 458.2152 0.7898907
"161" 2040 "2030-2060" "GFDL-ESM2G" "RCP_4.5" 878.6136555 8.801240787 460.84499 0.7103825
"162" 2041 "2030-2060" "GFDL-ESM2G" "RCP_4.5" 1080.726366 8.949891648 463.47549 1
"163" 2042 "2030-2060" "GFDL-ESM2G" "RCP_4.5" 831.1929097 9.153762663 466.09336 1
"164" 2043 "2030-2060" "GFDL-ESM2G" "RCP_4.5" 665.8047269 9.002257598 468.67807 0.9346448
"165" 2044 "2030-2060" "GFDL-ESM2G" "RCP_4.5" 585.3610819 9.334743967 471.23389 1
"166" 2045 "2030-2060" "GFDL-ESM2G" "RCP_4.5" 757.8636555 9.20747479 473.78031 0.9991257
"167" 2046 "2030-2060" "GFDL-ESM2G" "RCP_4.5" 632.5026786 9.198587458 476.32819 0.6766667
"168" 2047 "2030-2060" "GFDL-ESM2G" "RCP_4.5" 720.3969013 8.45520994 478.88085 0.9803279
"169" 2048 "2030-2060" "GFDL-ESM2G" "RCP_4.5" 618.5593487 9.304497578 481.43826 0.7452459
"170" 2049 "2030-2060" "GFDL-ESM2G" "RCP_4.5" 732.8070378 10.60713877 483.99308 0.7164481
"171" 2050 "2030-2060" "GFDL-ESM2G" "RCP_4.5" 455.1059874 10.10704645 486.53532 0.7
"172" 2051 "2030-2060" "GFDL-ESM2G" "RCP_4.5" 707.198687 10.68036103 489.06035 0.7061202
"173" 2052 "2030-2060" "GFDL-ESM2G" "RCP_4.5" 670.9695378 10.16291644 491.53558 0.6985792
"174" 2053 "2030-2060" "GFDL-ESM2G" "RCP_4.5" 429.4258403 10.27347888 493.93186 0.3950273
"175" 2054 "2030-2060" "GFDL-ESM2G" "RCP_4.5" 822.5327206 11.0366984 496.24365 0.5813115
"176" 2055 "2030-2060" "GFDL-ESM2G" "RCP_4.5" 936.7025735 11.4895242 498.47436 0.1301093
"177" 2056 "2030-2060" "GFDL-ESM2G" "RCP_4.5" 789.7117647 10.58005318 500.64502 0.6879235
"178" 2057 "2030-2060" "GFDL-ESM2G" "RCP_4.5" 491.2944853 10.97950507 502.76788 0.8766667
"179" 2058 "2030-2060" "GFDL-ESM2G" "RCP_4.5" 893.3289916 10.54226422 504.84729 0.6998361
"180" 2059 "2030-2060" "GFDL-ESM2G" "RCP_4.5" 848.2349265 10.38713025 506.88408 0.6557377
"181" 2060 "2060-2090" "GFDL-ESM2G" "RCP_4.5" 654.8902311 10.79439575 508.87135 0.6993443
"182" 2061 "2060-2090" "GFDL-ESM2G" "RCP_4.5" 795.603834 10.2983035 510.79905 0.6988525
"183" 2062 "2060-2090" "GFDL-ESM2G" "RCP_4.5" 799.3295693 10.46485196 512.64717 0.7
"184" 2063 "2060-2090" "GFDL-ESM2G" "RCP_4.5" 838.372479 9.517425348 514.40151 0.7
"185" 2064 "2060-2090" "GFDL-ESM2G" "RCP_4.5" 778.8021008 8.764600754 516.06461 0.8668306
"186" 2065 "2060-2090" "GFDL-ESM2G" "RCP_4.5" 889.4652836 9.772835156 517.62854 1
"187" 2066 "2060-2090" "GFDL-ESM2G" "RCP_4.5" 1019.833666 10.69971806 519.09606 0.7
"188" 2067 "2060-2090" "GFDL-ESM2G" "RCP_4.5" 629.953729 10.2725975 520.48828 0.7
"189" 2068 "2060-2090" "GFDL-ESM2G" "RCP_4.5" 548.2183298 10.72438355 521.81772 0.9201093
"190" 2069 "2060-2090" "GFDL-ESM2G" "RCP_4.5" 894.4757878 10.86652984 523.08871 0.7087978
"191" 2070 "2060-2090" "GFDL-ESM2G" "RCP_4.5" 810.7253151 10.96687821 524.30217 0.7087978
"192" 2071 "2060-2090" "GFDL-ESM2G" "RCP_4.5" 626.2516282 11.02873506 525.45089 0.7230055
"193" 2072 "2060-2090" "GFDL-ESM2G" "RCP_4.5" 645.7488445 10.5244359 526.50901 0.6996721
"194" 2073 "2060-2090" "GFDL-ESM2G" "RCP_4.5" 741.5650735 9.950208847 527.45707 0.7426776
"195" 2074 "2060-2090" "GFDL-ESM2G" "RCP_4.5" 811.6271008 10.4886681 528.29593 0.2214208
"196" 2075 "2060-2090" "GFDL-ESM2G" "RCP_4.5" 617.351208 10.7203612 529.02718 0.7004918
"197" 2076 "2060-2090" "GFDL-ESM2G" "RCP_4.5" 623.881355 10.057507 529.64253 0.718306
"198" 2077 "2060-2090" "GFDL-ESM2G" "RCP_4.5" 704.8791492 9.669074652 530.14419 0.6748634
"199" 2078 "2060-2090" "GFDL-ESM2G" "RCP_4.5" 586.516229 9.396938011 530.55341 0.9662842
"200" 2079 "2060-2090" "GFDL-ESM2G" "RCP_4.5" 552.1607668 10.09074255 530.88313 0.7143716
"201" 2080 "2060-2090" "GFDL-ESM2G" "RCP_4.5" 485.135084 10.29710512 531.13797 0.6980328
"202" 2081 "2060-2090" "GFDL-ESM2G" "RCP_4.5" 857.2622374 10.17575852 531.31935 0.05
"203" 2082 "2060-2090" "GFDL-ESM2G" "RCP_4.5" 957.5166492 10.02980235 531.48991 0.1165027
"204" 2083 "2060-2090" "GFDL-ESM2G" "RCP_4.5" 963.8413866 10.18425817 531.70213 0.924918
"205" 2084 "2060-2090" "GFDL-ESM2G" "RCP_4.5" 543.9405987 9.676313284 531.94208 0.9806011
"206" 2085 "2060-2090" "GFDL-ESM2G" "RCP_4.5" 824.8290441 10.86193887 532.20472 0.7070492
"207" 2086 "2060-2090" "GFDL-ESM2G" "RCP_4.5" 905.1256303 10.38946846 532.48672 0.8263388
"208" 2087 "2060-2090" "GFDL-ESM2G" "RCP_4.5" 740.8515231 10.16991735 532.77553 0.7
"209" 2088 "2060-2090" "GFDL-ESM2G" "RCP_4.5" 791.665021 10.57983782 533.06978 0.7601639
"210" 2089 "2060-2090" "GFDL-ESM2G" "RCP_4.5" 725.9784664 10.15752242 533.38792 0.7097814
"211" 2030 "2030-2060" "GFDL-ESM2G" "RCP_8.5" 748.5805672 9.955635202 448.83485 0.7
"212" 2031 "2030-2060" "GFDL-ESM2G" "RCP_8.5" 706.2589286 9.978159347 452.47359 0.612076503
"213" 2032 "2030-2060" "GFDL-ESM2G" "RCP_8.5" 739.8723739 9.206363365 456.177 0.698579235
"214" 2033 "2030-2060" "GFDL-ESM2G" "RCP_8.5" 647.9291492 8.878025412 459.96398 0.81852459
"215" 2034 "2030-2060" "GFDL-ESM2G" "RCP_8.5" 722.904937 10.00191956 463.85181 0.650327869
"216" 2035 "2030-2060" "GFDL-ESM2G" "RCP_8.5" 804.6740021 9.93364726 467.85003 0.743715847
"217" 2036 "2030-2060" "GFDL-ESM2G" "RCP_8.5" 804.2305672 9.207121705 471.96047 0.68715847
"218" 2037 "2030-2060" "GFDL-ESM2G" "RCP_8.5" 658.143645 9.071138713 476.18237 0.87704918
"219" 2038 "2030-2060" "GFDL-ESM2G" "RCP_8.5" 743.4828782 9.106314867 480.50799 0.7
"220" 2039 "2030-2060" "GFDL-ESM2G" "RCP_8.5" 596.561292 8.965334091 484.92724 0.759508197
"221" 2040 "2030-2060" "GFDL-ESM2G" "RCP_8.5" 777.9322479 8.93721564 489.43545 0.753442623
"222" 2041 "2030-2060" "GFDL-ESM2G" "RCP_8.5" 774.0705357 9.230329688 494.03235 0.841038251
"223" 2042 "2030-2060" "GFDL-ESM2G" "RCP_8.5" 783.7179622 10.01895847 498.7297 0.7
"224" 2043 "2030-2060" "GFDL-ESM2G" "RCP_8.5" 727.9930672 8.91686851 503.52959 0.84295082
"225" 2044 "2030-2060" "GFDL-ESM2G" "RCP_8.5" 871.8379727 8.914080366 508.43266 1
"226" 2045 "2030-2060" "GFDL-ESM2G" "RCP_8.5" 592.5842962 9.678514677 513.45614 0.926557377
"227" 2046 "2030-2060" "GFDL-ESM2G" "RCP_8.5" 955.3509979 9.839270519 518.61062 0.766502732
"228" 2047 "2030-2060" "GFDL-ESM2G" "RCP_8.5" 810.7934349 10.054591 523.90006 0.779672131
"229" 2048 "2030-2060" "GFDL-ESM2G" "RCP_8.5" 791.2657038 10.79979158 529.32418 0.698579235
"230" 2049 "2030-2060" "GFDL-ESM2G" "RCP_8.5" 827.55625 10.77773751 534.8752 0.813278689
"231" 2050 "2030-2060" "GFDL-ESM2G" "RCP_8.5" 861.9780462 10.91965342 540.54279 0.9
"232" 2051 "2030-2060" "GFDL-ESM2G" "RCP_8.5" 640.8258929 10.73140224 546.32201 0.7
"233" 2052 "2030-2060" "GFDL-ESM2G" "RCP_8.5" 940.9506828 9.918419146 552.21189 0.700601093
"234" 2053 "2030-2060" "GFDL-ESM2G" "RCP_8.5" 719.3848214 9.532129072 558.2122 0.85568306
"235" 2054 "2030-2060" "GFDL-ESM2G" "RCP_8.5" 523.979937 10.57750452 564.31311 0.834590164
"236" 2055 "2030-2060" "GFDL-ESM2G" "RCP_8.5" 778.9244748 10.59456573 570.51669 0.7
"237" 2056 "2030-2060" "GFDL-ESM2G" "RCP_8.5" 749.8576155 10.51457679 576.84343 0.668852459
"238" 2057 "2030-2060" "GFDL-ESM2G" "RCP_8.5" 451.0029412 10.88948026 583.30471 0.654480874
"239" 2058 "2030-2060" "GFDL-ESM2G" "RCP_8.5" 635.5354517 10.5371493 589.90539 0.646885246
"240" 2059 "2030-2060" "GFDL-ESM2G" "RCP_8.5" 726.967542 10.57123765 596.64656 0.089071038
"241" 2060 "2060-2090" "GFDL-ESM2G" "RCP_8.5" 518.0386555 9.691274022 603.52045 0.536721312
"242" 2061 "2060-2090" "GFDL-ESM2G" "RCP_8.5" 578.5797794 9.711555946 610.5165 0.735136612
"243" 2062 "2060-2090" "GFDL-ESM2G" "RCP_8.5" 825.0505252 10.46355851 617.60526 0.708306011
"244" 2063 "2060-2090" "GFDL-ESM2G" "RCP_8.5" 953.2683298 10.58739504 624.76367 0.307213115
"245" 2064 "2060-2090" "GFDL-ESM2G" "RCP_8.5" 761.8318277 9.906629184 631.99471 0.562896175
"246" 2065 "2060-2090" "GFDL-ESM2G" "RCP_8.5" 649.1429622 10.20927415 639.29052 1
"247" 2066 "2060-2090" "GFDL-ESM2G" "RCP_8.5" 1007.302416 10.54738431 646.65274 0.799945355
"248" 2067 "2060-2090" "GFDL-ESM2G" "RCP_8.5" 551.8003676 11.09448247 654.09843 0.999562842
"249" 2068 "2060-2090" "GFDL-ESM2G" "RCP_8.5" 677.7180147 12.17810566 661.64491 0.778142077
"250" 2069 "2060-2090" "GFDL-ESM2G" "RCP_8.5" 871.2800945 11.34230036 669.30474 0.699180328
"251" 2070 "2060-2090" "GFDL-ESM2G" "RCP_8.5" 895.41875 10.59511419 677.07762 0.704590164
"252" 2071 "2060-2090" "GFDL-ESM2G" "RCP_8.5" 502.4419118 10.69190143 684.95429 0.541857924
"253" 2072 "2060-2090" "GFDL-ESM2G" "RCP_8.5" 1226.304307 10.59015954 692.90196 0.956174863
"254" 2073 "2060-2090" "GFDL-ESM2G" "RCP_8.5" 765.0324055 10.74341315 700.89416 0.701256831
"255" 2074 "2060-2090" "GFDL-ESM2G" "RCP_8.5" 604.2007353 11.49775852 708.93159 0.7
"256" 2075 "2060-2090" "GFDL-ESM2G" "RCP_8.5" 821.3200105 11.22026292 717.01548 0.702404372
"257" 2076 "2060-2090" "GFDL-ESM2G" "RCP_8.5" 771.5753151 11.87258501 725.13597 0.699672131
"258" 2077 "2060-2090" "GFDL-ESM2G" "RCP_8.5" 530.9152836 12.07100196 733.30667 0.459125683
"259" 2078 "2060-2090" "GFDL-ESM2G" "RCP_8.5" 570.7390231 12.64047954 741.52368 0.731038251
"260" 2079 "2060-2090" "GFDL-ESM2G" "RCP_8.5" 671.781145 12.03440411 749.80466 0.486557377
"261" 2080 "2060-2090" "GFDL-ESM2G" "RCP_8.5" 680.2085084 11.97878872 758.1823 0.05
"262" 2081 "2060-2090" "GFDL-ESM2G" "RCP_8.5" 690.1557248 11.48459494 766.64451 0.67442623
"263" 2082 "2060-2090" "GFDL-ESM2G" "RCP_8.5" 1032.991019 12.0540501 775.17446 0.612131148
"264" 2083 "2060-2090" "GFDL-ESM2G" "RCP_8.5" 610.9817752 12.03600538 783.75141 0.361693989
"265" 2084 "2060-2090" "GFDL-ESM2G" "RCP_8.5" 642.9340861 11.58975967 792.36578 0.703497268
"266" 2085 "2060-2090" "GFDL-ESM2G" "RCP_8.5" 769.6418592 11.41125429 801.0188 0.700163934
"267" 2086 "2060-2090" "GFDL-ESM2G" "RCP_8.5" 722.182563 11.77724954 809.71464 0.287814208
"268" 2087 "2060-2090" "GFDL-ESM2G" "RCP_8.5" 1006.063498 12.05584575 818.42214 0.698415301
"269" 2088 "2060-2090" "GFDL-ESM2G" "RCP_8.5" 559.597584 12.36081841 827.15719 0.403770492
"270" 2089 "2060-2090" "GFDL-ESM2G" "RCP_8.5" 456.5367122 12.36162881 835.95594 0.698852459
"271" 2030 "2030-2060" "HadGEM2-CC365" "RCP_4.5" 949.4547794 9.074749683 435.04594 0.963005464
"272" 2031 "2030-2060" "HadGEM2-CC365" "RCP_4.5" 840.1438025 9.270052694 437.58886 0.87704918
"273" 2032 "2030-2060" "HadGEM2-CC365" "RCP_4.5" 721.5432773 8.985705963 440.13137 1
"274" 2033 "2030-2060" "HadGEM2-CC365" "RCP_4.5" 729.5174895 9.204581098 442.66419 1
"275" 2034 "2030-2060" "HadGEM2-CC365" "RCP_4.5" 524.5573529 9.284515771 445.20699 0.692349727
"276" 2035 "2030-2060" "HadGEM2-CC365" "RCP_4.5" 518.0056197 8.648908052 447.76978 0.747650273
"277" 2036 "2030-2060" "HadGEM2-CC365" "RCP_4.5" 570.3709559 9.591149206 450.35539 0.7
"278" 2037 "2030-2060" "HadGEM2-CC365" "RCP_4.5" 865.327521 10.96890989 452.96337 0.699617486
"279" 2038 "2030-2060" "HadGEM2-CC365" "RCP_4.5" 592.706145 10.65515103 455.58649 0.05
"280" 2039 "2030-2060" "HadGEM2-CC365" "RCP_4.5" 882.8504727 10.6562245 458.2152 0.7
"281" 2040 "2030-2060" "HadGEM2-CC365" "RCP_4.5" 963.1851366 10.21456497 460.84499 0.866174863
"282" 2041 "2030-2060" "HadGEM2-CC365" "RCP_4.5" 773.3240546 9.556162887 463.47549 0.7
"283" 2042 "2030-2060" "HadGEM2-CC365" "RCP_4.5" 735.0342437 9.416713796 466.09336 1
"284" 2043 "2030-2060" "HadGEM2-CC365" "RCP_4.5" 569.3033613 9.129482387 468.67807 1
"285" 2044 "2030-2060" "HadGEM2-CC365" "RCP_4.5" 677.3108718 9.511467489 471.23389 0.720218579
"286" 2045 "2030-2060" "HadGEM2-CC365" "RCP_4.5" 739.5085609 9.989382756 473.78031 0.739617486
"287" 2046 "2030-2060" "HadGEM2-CC365" "RCP_4.5" 852.2705357 9.069099948 476.32819 0.7
"288" 2047 "2030-2060" "HadGEM2-CC365" "RCP_4.5" 799.9463235 9.917407074 478.88085 0.707322404
"289" 2048 "2030-2060" "HadGEM2-CC365" "RCP_4.5" 711.8408613 10.25676976 481.43826 0.705136612
"290" 2049 "2030-2060" "HadGEM2-CC365" "RCP_4.5" 478.4831408 10.78146852 483.99308 0.818797814
"291" 2050 "2030-2060" "HadGEM2-CC365" "RCP_4.5" 879.8014706 10.64064979 486.53532 0.828196721
"292" 2051 "2030-2060" "HadGEM2-CC365" "RCP_4.5" 597.3931723 9.845182773 489.06035 0.642786885
"293" 2052 "2030-2060" "HadGEM2-CC365" "RCP_4.5" 590.4957458 10.29278591 491.53558 1
"294" 2053 "2030-2060" "HadGEM2-CC365" "RCP_4.5" 707.0935399 10.42585694 493.93186 0.713005464
"295" 2054 "2030-2060" "HadGEM2-CC365" "RCP_4.5" 557.4418592 10.52418954 496.24365 0.712295082
"296" 2055 "2030-2060" "HadGEM2-CC365" "RCP_4.5" 628.7213761 10.93934399 498.47436 0.825737705
"297" 2056 "2030-2060" "HadGEM2-CC365" "RCP_4.5" 786.3552521 10.76290125 500.64502 0.70726776
"298" 2057 "2030-2060" "HadGEM2-CC365" "RCP_4.5" 619.2036239 11.42164683 502.76788 0.401803279
"299" 2058 "2030-2060" "HadGEM2-CC365" "RCP_4.5" 720.3845588 10.95402556 504.84729 0.353934426
"300" 2059 "2030-2060" "HadGEM2-CC365" "RCP_4.5" 958.7673845 10.67506141 506.88408 0.700273224
"301" 2060 "2060-2090" "HadGEM2-CC365" "RCP_4.5" 614.3588235 10.74469406 508.87135 0.350546448
"302" 2061 "2060-2090" "HadGEM2-CC365" "RCP_4.5" 803.4976891 11.82271797 510.79905 0.713333333
"303" 2062 "2060-2090" "HadGEM2-CC365" "RCP_4.5" 720.7627626 11.44915687 512.64717 0.743879781
"304" 2063 "2060-2090" "HadGEM2-CC365" "RCP_4.5" 522.9153887 10.84690256 514.40151 0.648415301
"305" 2064 "2060-2090" "HadGEM2-CC365" "RCP_4.5" 535.0298319 11.04419786 516.06461 0.709617486
"306" 2065 "2060-2090" "HadGEM2-CC365" "RCP_4.5" 644.7673845 11.4727633 517.62854 0.697814208
"307" 2066 "2060-2090" "HadGEM2-CC365" "RCP_4.5" 512.2695903 11.84112605 519.09606 0.143169399
"308" 2067 "2060-2090" "HadGEM2-CC365" "RCP_4.5" 796.0320378 12.48455926 520.48828 0.100710383
"309" 2068 "2060-2090" "HadGEM2-CC365" "RCP_4.5" 556.9654412 11.24834542 521.81772 0.514153005
"310" 2069 "2060-2090" "HadGEM2-CC365" "RCP_4.5" 651.0067752 11.5586691 523.08871 0.699836066
"311" 2070 "2060-2090" "HadGEM2-CC365" "RCP_4.5" 491.3993172 11.542905 524.30217 0.698961749
"312" 2071 "2060-2090" "HadGEM2-CC365" "RCP_4.5" 702.3206408 11.44347465 525.45089 0.05
"313" 2072 "2060-2090" "HadGEM2-CC365" "RCP_4.5" 518.5845588 10.82942221 526.50901 0.699781421
"314" 2073 "2060-2090" "HadGEM2-CC365" "RCP_4.5" 702.7125525 11.86844837 527.45707 0.05
"315" 2074 "2060-2090" "HadGEM2-CC365" "RCP_4.5" 879.411187 11.09038667 528.29593 0.67852459
"316" 2075 "2060-2090" "HadGEM2-CC365" "RCP_4.5" 728.8800945 10.75817877 529.02718 0.389180328
"317" 2076 "2060-2090" "HadGEM2-CC365" "RCP_4.5" 747.2058298 11.33213192 529.64253 0.219125683
"318" 2077 "2060-2090" "HadGEM2-CC365" "RCP_4.5" 724.6090336 10.73950325 530.14419 0.724808743
"319" 2078 "2060-2090" "HadGEM2-CC365" "RCP_4.5" 751.0805147 10.35430131 530.55341 0.860874317
"320" 2079 "2060-2090" "HadGEM2-CC365" "RCP_4.5" 549.5317752 10.50292633 530.88313 0.741912568
"321" 2080 "2060-2090" "HadGEM2-CC365" "RCP_4.5" 782.8908088 11.50112843 531.13797 0.699617486
"322" 2081 "2060-2090" "HadGEM2-CC365" "RCP_4.5" 755.9258929 11.92703341 531.31935 0.740491803
"323" 2082 "2060-2090" "HadGEM2-CC365" "RCP_4.5" 697.9010504 11.69312349 531.48991 0.464699454
"324" 2083 "2060-2090" "HadGEM2-CC365" "RCP_4.5" 819.8868697 10.73747206 531.70213 0.7
"325" 2084 "2060-2090" "HadGEM2-CC365" "RCP_4.5" 872.3621324 10.68395931 531.94208 0.700928962
"326" 2085 "2060-2090" "HadGEM2-CC365" "RCP_4.5" 759.7027311 11.66223282 532.20472 0.704153005
"327" 2086 "2060-2090" "HadGEM2-CC365" "RCP_4.5" 879.0762605 11.76961491 532.48672 0.742568306
"328" 2087 "2060-2090" "HadGEM2-CC365" "RCP_4.5" 889.4650735 11.20825843 532.77553 0.7
"329" 2088 "2060-2090" "HadGEM2-CC365" "RCP_4.5" 637.5122374 11.78397013 533.06978 0.964098361
"330" 2089 "2060-2090" "HadGEM2-CC365" "RCP_4.5" 461.7403887 12.22061673 533.38792 0.697978142
"331" 2030 "2030-2060" "HadGEM2-CC365" "RCP_8.5" 535.3285714 8.753183953 448.83485 0.71978142
"332" 2031 "2030-2060" "HadGEM2-CC365" "RCP_8.5" 803.3162815 9.586427104 452.47359 1
"333" 2032 "2030-2060" "HadGEM2-CC365" "RCP_8.5" 522.0554622 9.114894987 456.177 0.85502732
"334" 2033 "2030-2060" "HadGEM2-CC365" "RCP_8.5" 696.3688025 9.801347502 459.96398 0.69879781
"335" 2034 "2030-2060" "HadGEM2-CC365" "RCP_8.5" 717.583666 10.19205042 463.85181 0.9
"336" 2035 "2030-2060" "HadGEM2-CC365" "RCP_8.5" 594.927416 10.60658003 467.85003 0.57081967
"337" 2036 "2030-2060" "HadGEM2-CC365" "RCP_8.5" 781.3532038 10.16330469 471.96047 0.70846995
"338" 2037 "2030-2060" "HadGEM2-CC365" "RCP_8.5" 609.5416492 10.93495007 476.18237 0.69879781
"339" 2038 "2030-2060" "HadGEM2-CC365" "RCP_8.5" 771.2508403 10.10068249 480.50799 0.63677596
"340" 2039 "2030-2060" "HadGEM2-CC365" "RCP_8.5" 746.0886555 10.70015051 484.92724 0.7
"341" 2040 "2030-2060" "HadGEM2-CC365" "RCP_8.5" 659.4742122 11.33798382 489.43545 0.60278689
"342" 2041 "2030-2060" "HadGEM2-CC365" "RCP_8.5" 635.595063 10.76540316 494.03235 0.66945355
"343" 2042 "2030-2060" "HadGEM2-CC365" "RCP_8.5" 446.2618697 10.34303068 498.7297 0.7
"344" 2043 "2030-2060" "HadGEM2-CC365" "RCP_8.5" 671.2771534 11.67345723 503.52959 0.7052459
"345" 2044 "2030-2060" "HadGEM2-CC365" "RCP_8.5" 625.7547269 11.56914161 508.43266 0.19322404
"346" 2045 "2030-2060" "HadGEM2-CC365" "RCP_8.5" 740.7131828 10.8692485 513.45614 0.05
"347" 2046 "2030-2060" "HadGEM2-CC365" "RCP_8.5" 972.7939076 10.52201197 518.61062 0.82497268
"348" 2047 "2030-2060" "HadGEM2-CC365" "RCP_8.5" 842.3105042 9.734538506 523.90006 0.70415301
"349" 2048 "2030-2060" "HadGEM2-CC365" "RCP_8.5" 568.8032038 10.27318447 529.32418 1
"350" 2049 "2030-2060" "HadGEM2-CC365" "RCP_8.5" 1075.232878 11.16727702 534.8752 1
"351" 2050 "2030-2060" "HadGEM2-CC365" "RCP_8.5" 745.4635504 11.11192903 540.54279 0.7
"352" 2051 "2030-2060" "HadGEM2-CC365" "RCP_8.5" 616.8727941 11.7677932 546.32201 0.71010929
"353" 2052 "2030-2060" "HadGEM2-CC365" "RCP_8.5" 620.5112395 12.08906487 552.21189 0.7036612
"354" 2053 "2030-2060" "HadGEM2-CC365" "RCP_8.5" 737.701313 11.95612513 558.2122 0.69934426
"355" 2054 "2030-2060" "HadGEM2-CC365" "RCP_8.5" 743.3178046 12.07140281 564.31311 0.42437158
"356" 2055 "2030-2060" "HadGEM2-CC365" "RCP_8.5" 700.9605567 11.11743908 570.51669 0.2079235
"357" 2056 "2030-2060" "HadGEM2-CC365" "RCP_8.5" 645.7242122 11.13220924 576.84343 0.77010929
"358" 2057 "2030-2060" "HadGEM2-CC365" "RCP_8.5" 600.972584 11.31800512 583.30471 0.80415301
"359" 2058 "2030-2060" "HadGEM2-CC365" "RCP_8.5" 504.2257353 11.46891467 589.90539 0.7
"360" 2059 "2030-2060" "HadGEM2-CC365" "RCP_8.5" 627.9499475 12.71837789 596.64656 0.6604918
"361" 2060 "2060-2090" "HadGEM2-CC365" "RCP_8.5" 581.648792 12.96398058 603.52045 0.05
"362" 2061 "2060-2090" "HadGEM2-CC365" "RCP_8.5" 672.6668592 12.71858599 610.5165 0.2963388
"363" 2062 "2060-2090" "HadGEM2-CC365" "RCP_8.5" 531.759979 13.27343533 617.60526 0.05
"364" 2063 "2060-2090" "HadGEM2-CC365" "RCP_8.5" 698.0990021 13.14664458 624.76367 0.31464481
"365" 2064 "2060-2090" "HadGEM2-CC365" "RCP_8.5" 635.4723739 13.04686171 631.99471 0.05
"366" 2065 "2060-2090" "HadGEM2-CC365" "RCP_8.5" 673.7919118 13.74809785 639.29052 0.69825137
"367" 2066 "2060-2090" "HadGEM2-CC365" "RCP_8.5" 548.1842437 13.43525153 646.65274 0.06978142
"368" 2067 "2060-2090" "HadGEM2-CC365" "RCP_8.5" 681.9137605 13.19170666 654.09843 0.53677596
"369" 2068 "2060-2090" "HadGEM2-CC365" "RCP_8.5" 840.9008929 13.74989436 661.64491 0.07901639
"370" 2069 "2060-2090" "HadGEM2-CC365" "RCP_8.5" 954.9309349 12.83305232 669.30474 0.13071038
"371" 2070 "2060-2090" "HadGEM2-CC365" "RCP_8.5" 752.4414391 12.49794144 677.07762 0.82284153
"372" 2071 "2060-2090" "HadGEM2-CC365" "RCP_8.5" 776.1044118 13.26652049 684.95429 0.72939891
"373" 2072 "2060-2090" "HadGEM2-CC365" "RCP_8.5" 517.0822479 13.76945708 692.90196 0.69874317
"374" 2073 "2060-2090" "HadGEM2-CC365" "RCP_8.5" 599.9571954 14.44003839 700.89416 0.69918033
"375" 2074 "2060-2090" "HadGEM2-CC365" "RCP_8.5" 827.2836134 13.98747134 708.93159 0.20333333
"376" 2075 "2060-2090" "HadGEM2-CC365" "RCP_8.5" 605.9051471 13.31406763 717.01548 0.05
"377" 2076 "2060-2090" "HadGEM2-CC365" "RCP_8.5" 890.9532563 12.7313925 725.13597 0.3947541
"378" 2077 "2060-2090" "HadGEM2-CC365" "RCP_8.5" 739.5054622 13.11148768 733.30667 0.35907104
"379" 2078 "2060-2090" "HadGEM2-CC365" "RCP_8.5" 734.6434349 13.68786229 741.52368 0.7
"380" 2079 "2060-2090" "HadGEM2-CC365" "RCP_8.5" 506.4303046 13.94741951 749.80466 0.7
"381" 2080 "2060-2090" "HadGEM2-CC365" "RCP_8.5" 718.998792 14.84050443 758.1823 0.69737705
"382" 2081 "2060-2090" "HadGEM2-CC365" "RCP_8.5" 730.9973739 13.78175705 766.64451 0.38677596
"383" 2082 "2060-2090" "HadGEM2-CC365" "RCP_8.5" 608.8175945 13.84384894 775.17446 0.25420765
"384" 2083 "2060-2090" "HadGEM2-CC365" "RCP_8.5" 809.1480042 14.72548875 783.75141 0.6152459
"385" 2084 "2060-2090" "HadGEM2-CC365" "RCP_8.5" 769.136292 14.52109358 792.36578 0.05
"386" 2085 "2060-2090" "HadGEM2-CC365" "RCP_8.5" 804.0616071 14.31123394 801.0188 0.69836066
"387" 2086 "2060-2090" "HadGEM2-CC365" "RCP_8.5" 868.9917017 13.91126281 809.71464 0.6995082
"388" 2087 "2060-2090" "HadGEM2-CC365" "RCP_8.5" 976.0411239 13.1716165 818.42214 0.7
"389" 2088 "2060-2090" "HadGEM2-CC365" "RCP_8.5" 692.9198004 13.80567474 827.15719 0.75759563
"390" 2089 "2060-2090" "HadGEM2-CC365" "RCP_8.5" 829.3484769 14.66073173 835.95594 0.7
"391" 2030 "2030-2060" "inmcm4" "RCP_4.5" 614.7363971 8.483371647 435.04594 0.9740984
"392" 2031 "2030-2060" "inmcm4" "RCP_4.5" 788.7767857 8.106385806 437.58886 0.7962295
"393" 2032 "2030-2060" "inmcm4" "RCP_4.5" 576.3349265 8.517848705 440.13137 0.8977049
"394" 2033 "2030-2060" "inmcm4" "RCP_4.5" 712.8404412 8.840453379 442.66419 0.894918
"395" 2034 "2030-2060" "inmcm4" "RCP_4.5" 642.46875 9.221412628 445.20699 0.9250273
"396" 2035 "2030-2060" "inmcm4" "RCP_4.5" 846.507563 8.401049068 447.76978 0.714918
"397" 2036 "2030-2060" "inmcm4" "RCP_4.5" 795.7185399 8.634316796 450.35539 0.8177049
"398" 2037 "2030-2060" "inmcm4" "RCP_4.5" 643.902416 9.436451076 452.96337 1
"399" 2038 "2030-2060" "inmcm4" "RCP_4.5" 665.0522584 9.202861863 455.58649 0.9581967
"400" 2039 "2030-2060" "inmcm4" "RCP_4.5" 759.5877626 8.521927507 458.2152 0.6903825
"401" 2040 "2030-2060" "inmcm4" "RCP_4.5" 729.3141807 8.597962041 460.84499 0.8086339
"402" 2041 "2030-2060" "inmcm4" "RCP_4.5" 751.8723739 9.002779095 463.47549 0.7
"403" 2042 "2030-2060" "inmcm4" "RCP_4.5" 545.5158613 9.517023857 466.09336 1
"404" 2043 "2030-2060" "inmcm4" "RCP_4.5" 772.0271534 9.115359388 468.67807 0.8005464
"405" 2044 "2030-2060" "inmcm4" "RCP_4.5" 767.6549895 8.478947944 471.23389 0.6985792
"406" 2045 "2030-2060" "inmcm4" "RCP_4.5" 536.1847164 8.8807064 473.78031 0.9966667
"407" 2046 "2030-2060" "inmcm4" "RCP_4.5" 723.8721113 8.340712847 476.32819 1
"408" 2047 "2030-2060" "inmcm4" "RCP_4.5" 729.7817227 8.597781944 478.88085 0.8877049
"409" 2048 "2030-2060" "inmcm4" "RCP_4.5" 679.8859244 8.491384287 481.43826 0.972459
"410" 2049 "2030-2060" "inmcm4" "RCP_4.5" 823.533666 8.259397951 483.99308 1
"411" 2050 "2030-2060" "inmcm4" "RCP_4.5" 730.060084 7.924255727 486.53532 0.998306
"412" 2051 "2030-2060" "inmcm4" "RCP_4.5" 667.4652836 7.995557327 489.06035 0.9997814
"413" 2052 "2030-2060" "inmcm4" "RCP_4.5" 623.1198004 9.692227493 491.53558 1
"414" 2053 "2030-2060" "inmcm4" "RCP_4.5" 600.9016282 8.590650627 493.93186 0.9763934
"415" 2054 "2030-2060" "inmcm4" "RCP_4.5" 689.6898634 8.956707926 496.24365 0.7
"416" 2055 "2030-2060" "inmcm4" "RCP_4.5" 562.8402836 9.545661103 498.47436 0.5456831
"417" 2056 "2030-2060" "inmcm4" "RCP_4.5" 656.224895 8.981115741 500.64502 0.6997268
"418" 2057 "2030-2060" "inmcm4" "RCP_4.5" 899.5455357 9.36644886 502.76788 0.7084699
"419" 2058 "2030-2060" "inmcm4" "RCP_4.5" 732.8582983 8.698482128 504.84729 0.7459016
"420" 2059 "2030-2060" "inmcm4" "RCP_4.5" 688.3471113 8.748075083 506.88408 0.832623
"421" 2060 "2060-2090" "inmcm4" "RCP_4.5" 936.0335084 8.712146359 508.87135 1
"422" 2061 "2060-2090" "inmcm4" "RCP_4.5" 762.5169643 9.026888655 510.79905 0.8053005
"423" 2062 "2060-2090" "inmcm4" "RCP_4.5" 590.2245798 8.861576177 512.64717 0.7372131
"424" 2063 "2060-2090" "inmcm4" "RCP_4.5" 710.5033088 9.620436888 514.40151 1
"425" 2064 "2060-2090" "inmcm4" "RCP_4.5" 545.5816702 9.338954028 516.06461 0.6995628
"426" 2065 "2060-2090" "inmcm4" "RCP_4.5" 495.1366071 9.486266289 517.62854 0.9657923
"427" 2066 "2060-2090" "inmcm4" "RCP_4.5" 816.8112395 9.28866824 519.09606 0.7
"428" 2067 "2060-2090" "inmcm4" "RCP_4.5" 886.7541492 8.934992661 520.48828 0.274153
"429" 2068 "2060-2090" "inmcm4" "RCP_4.5" 406.0767857 8.796568914 521.81772 0.4036066
"430" 2069 "2060-2090" "inmcm4" "RCP_4.5" 680.3029412 8.991812306 523.08871 0.9889071
"431" 2070 "2060-2090" "inmcm4" "RCP_4.5" 748.6276261 9.28354383 524.30217 0.7188525
"432" 2071 "2060-2090" "inmcm4" "RCP_4.5" 727.6282038 9.83524669 525.45089 0.7009836
"433" 2072 "2060-2090" "inmcm4" "RCP_4.5" 713.2982143 10.08437207 526.50901 0.6608197
"434" 2073 "2060-2090" "inmcm4" "RCP_4.5" 696.7714286 8.983334321 527.45707 1
"435" 2074 "2060-2090" "inmcm4" "RCP_4.5" 717.6076681 9.218700846 528.29593 0.6522404
"436" 2075 "2060-2090" "inmcm4" "RCP_4.5" 548.8431723 9.528656815 529.02718 0.8114208
"437" 2076 "2060-2090" "inmcm4" "RCP_4.5" 646.6423319 9.249902449 529.64253 0.7053552
"438" 2077 "2060-2090" "inmcm4" "RCP_4.5" 768.8541492 9.339420456 530.14419 0.9213115
"439" 2078 "2060-2090" "inmcm4" "RCP_4.5" 754.8027311 9.1983313 530.55341 0.7
"440" 2079 "2060-2090" "inmcm4" "RCP_4.5" 609.7391282 9.12347738 530.88313 0.680929
"441" 2080 "2060-2090" "inmcm4" "RCP_4.5" 810.2051996 9.341507755 531.13797 0.7244809
"442" 2081 "2060-2090" "inmcm4" "RCP_4.5" 573.7088235 8.950539657 531.31935 1
"443" 2082 "2060-2090" "inmcm4" "RCP_4.5" 679.6434349 8.869076724 531.48991 0.9461749
"444" 2083 "2060-2090" "inmcm4" "RCP_4.5" 942.0941702 9.281973265 531.70213 0.6880328
"445" 2084 "2060-2090" "inmcm4" "RCP_4.5" 574.9366597 9.434503576 531.94208 0.7479235
"446" 2085 "2060-2090" "inmcm4" "RCP_4.5" 582.7871849 9.33272574 532.20472 0.8360109
"447" 2086 "2060-2090" "inmcm4" "RCP_4.5" 710.6141282 9.608124381 532.48672 1
"448" 2087 "2060-2090" "inmcm4" "RCP_4.5" 753.8852416 9.186566047 532.77553 0.6665027
"449" 2088 "2060-2090" "inmcm4" "RCP_4.5" 681.5752101 8.363743485 533.06978 0.7
"450" 2089 "2060-2090" "inmcm4" "RCP_4.5" 784.8710084 8.998681219 533.38792 0.7
"451" 2030 "2030-2060" "inmcm4" "RCP_8.5" 510.5954307 9.33153675 448.83485 0.7535519
"452" 2031 "2030-2060" "inmcm4" "RCP_8.5" 669.2484769 9.452921003 452.47359 0.4942623
"453" 2032 "2030-2060" "inmcm4" "RCP_8.5" 669.3890756 8.882945998 456.177 0.7074317
"454" 2033 "2030-2060" "inmcm4" "RCP_8.5" 899.7096639 8.634962789 459.96398 0.4671585
"455" 2034 "2030-2060" "inmcm4" "RCP_8.5" 844.8784139 9.32440152 463.85181 0.7001093
"456" 2035 "2030-2060" "inmcm4" "RCP_8.5" 551.7571429 8.920459134 467.85003 1
"457" 2036 "2030-2060" "inmcm4" "RCP_8.5" 795.9992122 9.69084157 471.96047 1
"458" 2037 "2030-2060" "inmcm4" "RCP_8.5" 837.0976891 8.0563591 476.18237 1
"459" 2038 "2030-2060" "inmcm4" "RCP_8.5" 712.342542 8.779420312 480.50799 1
"460" 2039 "2030-2060" "inmcm4" "RCP_8.5" 647.779937 9.514066248 484.92724 0.7854098
"461" 2040 "2030-2060" "inmcm4" "RCP_8.5" 801.2781513 9.231436407 489.43545 0.996776
"462" 2041 "2030-2060" "inmcm4" "RCP_8.5" 487.3757353 8.306511972 494.03235 1
"463" 2042 "2030-2060" "inmcm4" "RCP_8.5" 597.4191176 8.77773869 498.7297 1
"464" 2043 "2030-2060" "inmcm4" "RCP_8.5" 741.8484769 8.689202112 503.52959 0.9554098
"465" 2044 "2030-2060" "inmcm4" "RCP_8.5" 613.0925945 8.824757485 508.43266 0.1957923
"466" 2045 "2030-2060" "inmcm4" "RCP_8.5" 671.5880252 9.577044521 513.45614 0.7069399
"467" 2046 "2030-2060" "inmcm4" "RCP_8.5" 631.1206933 8.42586946 518.61062 0.9479235
"468" 2047 "2030-2060" "inmcm4" "RCP_8.5" 619.578834 8.912254115 523.90006 0.9805464
"469" 2048 "2030-2060" "inmcm4" "RCP_8.5" 774.9496849 8.248596455 529.32418 0.9277596
"470" 2049 "2030-2060" "inmcm4" "RCP_8.5" 479.1246849 8.776343156 534.8752 0.6989617
"471" 2050 "2030-2060" "inmcm4" "RCP_8.5" 609.367542 9.497173132 540.54279 0.9321858
"472" 2051 "2030-2060" "inmcm4" "RCP_8.5" 454.4282563 8.972192328 546.32201 0.6789617
"473" 2052 "2030-2060" "inmcm4" "RCP_8.5" 607.6551471 9.661773373 552.21189 0.6884153
"474" 2053 "2030-2060" "inmcm4" "RCP_8.5" 864.7050945 9.287508173 558.2122 0.6278142
"475" 2054 "2030-2060" "inmcm4" "RCP_8.5" 723.3285189 9.383689162 564.31311 0.39
"476" 2055 "2030-2060" "inmcm4" "RCP_8.5" 559.905042 9.338885288 570.51669 0.5016393
"477" 2056 "2030-2060" "inmcm4" "RCP_8.5" 945.5334559 9.860882123 576.84343 0.7086339
"478" 2057 "2030-2060" "inmcm4" "RCP_8.5" 777.003729 9.141533182 583.30471 0.6986339
"479" 2058 "2030-2060" "inmcm4" "RCP_8.5" 742.2530987 8.824449522 589.90539 0.4670492
"480" 2059 "2030-2060" "inmcm4" "RCP_8.5" 751.7537815 9.666657074 596.64656 0.9753552
"481" 2060 "2060-2090" "inmcm4" "RCP_8.5" 597.1497374 10.03317847 603.52045 0.6986339
"482" 2061 "2060-2090" "inmcm4" "RCP_8.5" 754.8962185 11.06308688 610.5165 0.7687978
"483" 2062 "2060-2090" "inmcm4" "RCP_8.5" 726.7997374 9.967739237 617.60526 0.7
"484" 2063 "2060-2090" "inmcm4" "RCP_8.5" 720.0004727 9.045237539 624.76367 0.8719672
"485" 2064 "2060-2090" "inmcm4" "RCP_8.5" 591.1523109 9.310227849 631.99471 0.9955191
"486" 2065 "2060-2090" "inmcm4" "RCP_8.5" 703.5953782 10.36800035 639.29052 0.6981421
"487" 2066 "2060-2090" "inmcm4" "RCP_8.5" 693.8725315 9.899994158 646.65274 0.7085246
"488" 2067 "2060-2090" "inmcm4" "RCP_8.5" 558.8628151 9.413479567 654.09843 0.7189617
"489" 2068 "2060-2090" "inmcm4" "RCP_8.5" 638.1741597 9.664596708 661.64491 0.8706011
"490" 2069 "2060-2090" "inmcm4" "RCP_8.5" 839.4740021 10.75222387 669.30474 0.6510383
"491" 2070 "2060-2090" "inmcm4" "RCP_8.5" 784.1886555 10.33947916 677.07762 0.3697814
"492" 2071 "2060-2090" "inmcm4" "RCP_8.5" 698.291229 10.89013359 684.95429 0.8796721
"493" 2072 "2060-2090" "inmcm4" "RCP_8.5" 771.9157563 10.55412468 692.90196 0.9346995
"494" 2073 "2060-2090" "inmcm4" "RCP_8.5" 755.4540966 9.962299442 700.89416 0.7
"495" 2074 "2060-2090" "inmcm4" "RCP_8.5" 556.4957983 10.52955828 708.93159 0.7
"496" 2075 "2060-2090" "inmcm4" "RCP_8.5" 794.4152311 10.27051563 717.01548 0.8279781
"497" 2076 "2060-2090" "inmcm4" "RCP_8.5" 809.3545168 9.97230461 725.13597 0.7081967
"498" 2077 "2060-2090" "inmcm4" "RCP_8.5" 811.757563 10.90585628 733.30667 0.5297814
"499" 2078 "2060-2090" "inmcm4" "RCP_8.5" 774.0731092 11.29778456 741.52368 0.6280328
"500" 2079 "2060-2090" "inmcm4" "RCP_8.5" 933.5609244 10.68927141 749.80466 0.7032787
"501" 2080 "2060-2090" "inmcm4" "RCP_8.5" 599.6227416 10.22484574 758.1823 0.6980874
"502" 2081 "2060-2090" "inmcm4" "RCP_8.5" 936.2043592 11.10514663 766.64451 0.6728415
"503" 2082 "2060-2090" "inmcm4" "RCP_8.5" 768.1096639 10.74326151 775.17446 0.7
"504" 2083 "2060-2090" "inmcm4" "RCP_8.5" 793.4473739 11.27841942 783.75141 0.7018579
"505" 2084 "2060-2090" "inmcm4" "RCP_8.5" 771.8181723 10.58295745 792.36578 0.6995628
"506" 2085 "2060-2090" "inmcm4" "RCP_8.5" 454.9413866 11.08381907 801.0188 0.8519126
"507" 2086 "2060-2090" "inmcm4" "RCP_8.5" 783.3988971 11.64895813 809.71464 0.855847
"508" 2087 "2060-2090" "inmcm4" "RCP_8.5" 756.9978992 11.01230183 818.42214 0.5575956
"509" 2088 "2060-2090" "inmcm4" "RCP_8.5" 795.7408613 10.90606368 827.15719 0.2703279
"510" 2089 "2060-2090" "inmcm4" "RCP_8.5" 675.1009979 11.54376361 835.95594 0.6997268
"511" 2030 "2030-2060" "HadGEM2-ES365" "RCP_4.5" 681.0515231 8.91269817 435.04594 0.97661202
"512" 2031 "2030-2060" "HadGEM2-ES365" "RCP_4.5" 646.956355 8.803797485 437.58886 0.99306011
"513" 2032 "2030-2060" "HadGEM2-ES365" "RCP_4.5" 609.6433824 9.422770096 440.13137 1
"514" 2033 "2030-2060" "HadGEM2-ES365" "RCP_4.5" 519.5741071 10.44935029 442.66419 0.69874317
"515" 2034 "2030-2060" "HadGEM2-ES365" "RCP_4.5" 477.4466912 10.73517345 445.20699 0.39961749
"516" 2035 "2030-2060" "HadGEM2-ES365" "RCP_4.5" 762.7155987 11.06047387 447.76978 0.0536612
"517" 2036 "2030-2060" "HadGEM2-ES365" "RCP_4.5" 614.0566702 10.35238244 450.35539 0.05
"518" 2037 "2030-2060" "HadGEM2-ES365" "RCP_4.5" 727.9451681 9.503520749 452.96337 0.66748634
"519" 2038 "2030-2060" "HadGEM2-ES365" "RCP_4.5" 587.1701155 9.571103143 455.58649 0.7
"520" 2039 "2030-2060" "HadGEM2-ES365" "RCP_4.5" 725.1201681 9.717166801 458.2152 0.7657377
"521" 2040 "2030-2060" "HadGEM2-ES365" "RCP_4.5" 580.8144433 9.534712856 460.84499 0.69071038
"522" 2041 "2030-2060" "HadGEM2-ES365" "RCP_4.5" 533.4842437 9.30841942 463.47549 0.61114754
"523" 2042 "2030-2060" "HadGEM2-ES365" "RCP_4.5" 847.6792542 9.339123201 466.09336 0.85398907
"524" 2043 "2030-2060" "HadGEM2-ES365" "RCP_4.5" 814.3580882 9.317800219 468.67807 0.12508197
"525" 2044 "2030-2060" "HadGEM2-ES365" "RCP_4.5" 757.1925945 10.13217199 471.23389 1
"526" 2045 "2030-2060" "HadGEM2-ES365" "RCP_4.5" 695.293855 11.12533435 473.78031 0.69857923
"527" 2046 "2030-2060" "HadGEM2-ES365" "RCP_4.5" 690.2190651 11.08751168 476.32819 0.7
"528" 2047 "2030-2060" "HadGEM2-ES365" "RCP_4.5" 557.2139181 10.76730154 478.88085 0.7
"529" 2048 "2030-2060" "HadGEM2-ES365" "RCP_4.5" 660.1202206 11.18535086 481.43826 0.76387978
"530" 2049 "2030-2060" "HadGEM2-ES365" "RCP_4.5" 789.0710084 10.73342777 483.99308 0.69972678
"531" 2050 "2030-2060" "HadGEM2-ES365" "RCP_4.5" 796.6609244 11.06350083 486.53532 0.44677596
"532" 2051 "2030-2060" "HadGEM2-ES365" "RCP_4.5" 1140.22584 10.68745879 489.06035 0.7
"533" 2052 "2030-2060" "HadGEM2-ES365" "RCP_4.5" 570.9923845 9.616287281 491.53558 0.71404372
"534" 2053 "2030-2060" "HadGEM2-ES365" "RCP_4.5" 696.1222164 10.6130377 493.93186 1
"535" 2054 "2030-2060" "HadGEM2-ES365" "RCP_4.5" 596.6546744 11.06258683 496.24365 0.78530055
"536" 2055 "2030-2060" "HadGEM2-ES365" "RCP_4.5" 763.7635504 10.92607638 498.47436 0.55196721
"537" 2056 "2030-2060" "HadGEM2-ES365" "RCP_4.5" 621.3750525 10.27338364 500.64502 0.61907104
"538" 2057 "2030-2060" "HadGEM2-ES365" "RCP_4.5" 590.9980567 10.48941922 502.76788 0.7015847
"539" 2058 "2030-2060" "HadGEM2-ES365" "RCP_4.5" 778.8459559 11.48829084 504.84729 0.76092896
"540" 2059 "2030-2060" "HadGEM2-ES365" "RCP_4.5" 675.7823529 12.55578215 506.88408 0.41939891
"541" 2060 "2060-2090" "HadGEM2-ES365" "RCP_4.5" 664.241229 12.52725829 508.87135 0.34087432
"542" 2061 "2060-2090" "HadGEM2-ES365" "RCP_4.5" 862.1150735 10.87943695 510.79905 0.69923497
"543" 2062 "2060-2090" "HadGEM2-ES365" "RCP_4.5" 620.0994748 10.56035303 512.64717 0.95382514
"544" 2063 "2060-2090" "HadGEM2-ES365" "RCP_4.5" 773.6477941 11.11364576 514.40151 0.70142077
"545" 2064 "2060-2090" "HadGEM2-ES365" "RCP_4.5" 577.9954307 11.13186628 516.06461 0.70540984
"546" 2065 "2060-2090" "HadGEM2-ES365" "RCP_4.5" 756.306355 11.67802377 517.62854 0.73704918
"547" 2066 "2060-2090" "HadGEM2-ES365" "RCP_4.5" 738.1945903 10.60526586 519.09606 0.57628415
"548" 2067 "2060-2090" "HadGEM2-ES365" "RCP_4.5" 636.4016807 10.67081987 520.48828 0.45442623
"549" 2068 "2060-2090" "HadGEM2-ES365" "RCP_4.5" 695.9797269 12.31388957 521.81772 0.93010929
"550" 2069 "2060-2090" "HadGEM2-ES365" "RCP_4.5" 662.8221113 12.16968295 523.08871 0.69852459
"551" 2070 "2060-2090" "HadGEM2-ES365" "RCP_4.5" 782.1988445 11.69384218 524.30217 0.7
"552" 2071 "2060-2090" "HadGEM2-ES365" "RCP_4.5" 697.7648634 11.26768214 525.45089 0.05
"553" 2072 "2060-2090" "HadGEM2-ES365" "RCP_4.5" 729.3528361 11.29758908 526.50901 0.72065574
"554" 2073 "2060-2090" "HadGEM2-ES365" "RCP_4.5" 589.1109244 11.78872833 527.45707 0.7
"555" 2074 "2060-2090" "HadGEM2-ES365" "RCP_4.5" 695.7384979 12.05851404 528.29593 0.7
"556" 2075 "2060-2090" "HadGEM2-ES365" "RCP_4.5" 772.7630252 12.49737231 529.02718 0.14273224
"557" 2076 "2060-2090" "HadGEM2-ES365" "RCP_4.5" 741.8626576 11.61696328 529.64253 0.69923497
"558" 2077 "2060-2090" "HadGEM2-ES365" "RCP_4.5" 684.2954307 11.92735936 530.14419 0.30469945
"559" 2078 "2060-2090" "HadGEM2-ES365" "RCP_4.5" 661.7716387 12.33473751 530.55341 0.7
"560" 2079 "2060-2090" "HadGEM2-ES365" "RCP_4.5" 1072.257248 12.78889372 530.88313 0.62978142
"561" 2080 "2060-2090" "HadGEM2-ES365" "RCP_4.5" 904.2827206 12.44506917 531.13797 0.05
"562" 2081 "2060-2090" "HadGEM2-ES365" "RCP_4.5" 586.9268382 11.63246817 531.31935 0.69923497
"563" 2082 "2060-2090" "HadGEM2-ES365" "RCP_4.5" 716.3207458 12.02441165 531.48991 0.71169399
"564" 2083 "2060-2090" "HadGEM2-ES365" "RCP_4.5" 489.7431197 12.27244267 531.70213 0.7
"565" 2084 "2060-2090" "HadGEM2-ES365" "RCP_4.5" 611.2653361 12.90763785 531.94208 0.53759563
"566" 2085 "2060-2090" "HadGEM2-ES365" "RCP_4.5" 572.8029937 12.82929484 532.20472 0.09934426
"567" 2086 "2060-2090" "HadGEM2-ES365" "RCP_4.5" 819.8023109 13.26246644 532.48672 0.05
"568" 2087 "2060-2090" "HadGEM2-ES365" "RCP_4.5" 711.5518908 12.03665802 532.77553 0.49781421
"569" 2088 "2060-2090" "HadGEM2-ES365" "RCP_4.5" 774.1441176 12.00755783 533.06978 0.35262295
"570" 2089 "2060-2090" "HadGEM2-ES365" "RCP_4.5" 826.7681197 11.65606101 533.38792 0.40081967
"571" 2030 "2030-2060" "HadGEM2-ES365" "RCP_8.5" 764.4184874 10.12770629 448.83485 0.70010929
"572" 2031 "2030-2060" "HadGEM2-ES365" "RCP_8.5" 587.89375 9.371001842 452.47359 0.777650273
"573" 2032 "2030-2060" "HadGEM2-ES365" "RCP_8.5" 725.4365021 9.777999696 456.177 0.669453552
"574" 2033 "2030-2060" "HadGEM2-ES365" "RCP_8.5" 573.0629202 11.04394492 459.96398 0.933442623
"575" 2034 "2030-2060" "HadGEM2-ES365" "RCP_8.5" 685.6269433 10.41356185 463.85181 0.7
"576" 2035 "2030-2060" "HadGEM2-ES365" "RCP_8.5" 924.8323004 10.00838048 467.85003 0.356229508
"577" 2036 "2030-2060" "HadGEM2-ES365" "RCP_8.5" 774.8478992 9.881807785 471.96047 0.7
"578" 2037 "2030-2060" "HadGEM2-ES365" "RCP_8.5" 586.1442752 9.828189421 476.18237 0.884535519
"579" 2038 "2030-2060" "HadGEM2-ES365" "RCP_8.5" 788.2768382 10.1354701 480.50799 0.808469945
"580" 2039 "2030-2060" "HadGEM2-ES365" "RCP_8.5" 704.308666 10.89487735 484.92724 0.93989071
"581" 2040 "2030-2060" "HadGEM2-ES365" "RCP_8.5" 646.5665966 11.46636006 489.43545 0.376885246
"582" 2041 "2030-2060" "HadGEM2-ES365" "RCP_8.5" 824.9943803 10.50954064 494.03235 0.698579235
"583" 2042 "2030-2060" "HadGEM2-ES365" "RCP_8.5" 699.2790441 10.16739309 498.7297 0.69989071
"584" 2043 "2030-2060" "HadGEM2-ES365" "RCP_8.5" 661.4207983 10.04572154 503.52959 0.704863388
"585" 2044 "2030-2060" "HadGEM2-ES365" "RCP_8.5" 624.4097164 10.16851856 508.43266 1
"586" 2045 "2030-2060" "HadGEM2-ES365" "RCP_8.5" 652.0234769 9.961382612 513.45614 0.69852459
"587" 2046 "2030-2060" "HadGEM2-ES365" "RCP_8.5" 971.5696429 10.51143919 518.61062 0.699836066
"588" 2047 "2030-2060" "HadGEM2-ES365" "RCP_8.5" 736.7210609 10.70283147 523.90006 0.7
"589" 2048 "2030-2060" "HadGEM2-ES365" "RCP_8.5" 575.6456408 10.63559845 529.32418 0.698688525
"590" 2049 "2030-2060" "HadGEM2-ES365" "RCP_8.5" 855.0914391 11.08724948 534.8752 0.935191257
"591" 2050 "2030-2060" "HadGEM2-ES365" "RCP_8.5" 607.4935924 11.37786696 540.54279 0.488087432
"592" 2051 "2030-2060" "HadGEM2-ES365" "RCP_8.5" 544.81875 10.60947398 546.32201 0.609289617
"593" 2052 "2030-2060" "HadGEM2-ES365" "RCP_8.5" 777.4016807 11.11767498 552.21189 0.726939891
"594" 2053 "2030-2060" "HadGEM2-ES365" "RCP_8.5" 530.4469013 11.82539398 558.2122 0.591857923
"595" 2054 "2030-2060" "HadGEM2-ES365" "RCP_8.5" 682.6402311 12.26794903 564.31311 0.46442623
"596" 2055 "2030-2060" "HadGEM2-ES365" "RCP_8.5" 822.2867647 11.72742664 570.51669 0.134808743
"597" 2056 "2030-2060" "HadGEM2-ES365" "RCP_8.5" 674.1896534 11.75857487 576.84343 0.28579235
"598" 2057 "2030-2060" "HadGEM2-ES365" "RCP_8.5" 563.8982668 12.73426856 583.30471 0.539398907
"599" 2058 "2030-2060" "HadGEM2-ES365" "RCP_8.5" 697.2213235 12.52543922 589.90539 0.705355191
"600" 2059 "2030-2060" "HadGEM2-ES365" "RCP_8.5" 888.452521 12.26713443 596.64656 0.646393443
"601" 2060 "2060-2090" "HadGEM2-ES365" "RCP_8.5" 620.4933824 12.5889284 603.52045 0.578306011
"602" 2061 "2060-2090" "HadGEM2-ES365" "RCP_8.5" 536.2102941 13.09989243 610.5165 0.411693989
"603" 2062 "2060-2090" "HadGEM2-ES365" "RCP_8.5" 593.7130252 12.44676695 617.60526 0.7
"604" 2063 "2060-2090" "HadGEM2-ES365" "RCP_8.5" 783.5746849 13.13312119 624.76367 0.42704918
"605" 2064 "2060-2090" "HadGEM2-ES365" "RCP_8.5" 759.2406513 12.78706835 631.99471 0.05
"606" 2065 "2060-2090" "HadGEM2-ES365" "RCP_8.5" 725.1352416 13.04252627 639.29052 0.193224044
"607" 2066 "2060-2090" "HadGEM2-ES365" "RCP_8.5" 620.5293067 13.19960029 646.65274 0.7
"608" 2067 "2060-2090" "HadGEM2-ES365" "RCP_8.5" 1079.801681 13.46538019 654.09843 0.469945355
"609" 2068 "2060-2090" "HadGEM2-ES365" "RCP_8.5" 620.4310924 13.17060864 661.64491 0.502240437
"610" 2069 "2060-2090" "HadGEM2-ES365" "RCP_8.5" 953.093855 13.23872842 669.30474 0.640054645
"611" 2070 "2060-2090" "HadGEM2-ES365" "RCP_8.5" 750.4119748 13.33105649 677.07762 0.699945355
"612" 2071 "2060-2090" "HadGEM2-ES365" "RCP_8.5" 661.5182773 13.75190791 684.95429 0.537868852
"613" 2072 "2060-2090" "HadGEM2-ES365" "RCP_8.5" 807.2553571 13.17224225 692.90196 0.699344262
"614" 2073 "2060-2090" "HadGEM2-ES365" "RCP_8.5" 683.4367122 13.22191968 700.89416 0.364699454
"615" 2074 "2060-2090" "HadGEM2-ES365" "RCP_8.5" 737.9859244 13.72060133 708.93159 0.670437158
"616" 2075 "2060-2090" "HadGEM2-ES365" "RCP_8.5" 938.4516282 13.71432039 717.01548 0.323278689
"617" 2076 "2060-2090" "HadGEM2-ES365" "RCP_8.5" 551.7951681 13.34245804 725.13597 0.527486339
"618" 2077 "2060-2090" "HadGEM2-ES365" "RCP_8.5" 732.4696429 13.65169336 733.30667 0.69863388
"619" 2078 "2060-2090" "HadGEM2-ES365" "RCP_8.5" 608.602416 13.06029095 741.52368 0.7
"620" 2079 "2060-2090" "HadGEM2-ES365" "RCP_8.5" 733.7503676 13.51276019 749.80466 0.203278689
"621" 2080 "2060-2090" "HadGEM2-ES365" "RCP_8.5" 424.9790441 13.93516666 758.1823 0.699125683
"622" 2081 "2060-2090" "HadGEM2-ES365" "RCP_8.5" 601.1843487 15.0976196 766.64451 0.05
"623" 2082 "2060-2090" "HadGEM2-ES365" "RCP_8.5" 542.4359769 14.72042443 775.17446 0.416502732
"624" 2083 "2060-2090" "HadGEM2-ES365" "RCP_8.5" 699.2406513 14.76478862 783.75141 0.05
"625" 2084 "2060-2090" "HadGEM2-ES365" "RCP_8.5" 628.4423319 14.71347658 792.36578 0.05
"626" 2085 "2060-2090" "HadGEM2-ES365" "RCP_8.5" 501.1609244 14.65342008 801.0188 0.532677596
"627" 2086 "2060-2090" "HadGEM2-ES365" "RCP_8.5" 597.7138655 14.72061448 809.71464 0.374972678
"628" 2087 "2060-2090" "HadGEM2-ES365" "RCP_8.5" 584.538813 14.53290129 818.42214 0.05
"629" 2088 "2060-2090" "HadGEM2-ES365" "RCP_8.5" 578.7110819 14.15475757 827.15719 0.05
"630" 2089 "2060-2090" "HadGEM2-ES365" "RCP_8.5" 657.9316176 14.27221489 835.95594 0.420218579
