# Supplementary material for: Water rights shape crop yield and revenue volatility tradeoffs for adaptation in snow dependent systems
Source: Nat Commun. 2020 Jul 10;11:3473. doi: 10.1038/s41467-020-17219-z (PMC7351950; doi:10.1038/s41467-020-17219-z)
Supplement: Supplementary file 3 — Source Data [file 41467_2020_17219_MOESM3_ESM.zip › Source Data/Figure_1/Graph_1_c_2030_2060.txt]

"Historical" "avg" "avg_4.5" "avg_8.5" "scr_1" "scr_2" "scr_3" "scr_4" "scr_5" "scr_6" "scr_7" "scr_8" "scr_9" "scr_10" "g" "max" "min" "max_4.5" "min_4.5" "max_8.5" "min_8.5"
"38" 0.428874552 0.1646120201 0.22028416 0.1089398802 0.3256284 0.1301093 0.05 0.5456831 0.05 0.07502732 0.089071038 0.05 0.1957923 0.134808743 0 0.5456831 0.05 0.5456831 0.05 0.1957923 0.05
"37" 0.499043012 0.3554699429 0.3809617452 0.3299781406 0.4118033 0.3950273 0.353934426 0.6903825 0.0536612 0.16879781 0.612076503 0.19322404 0.39 0.28579235 0.0344827586206897 0.6903825 0.0536612 0.6903825 0.0536612 0.612076503 0.16879781
"39" 0.630127496 0.4236229523 0.4532568298 0.3939890748 0.4595082 0.5813115 0.401803279 0.6985792 0.12508197 0.29185792 0.646885246 0.2079235 0.4670492 0.356229508 0.0689655172413793 0.6985792 0.12508197 0.6985792 0.12508197 0.646885246 0.2079235
"18" 0.670225807 0.517180333 0.574524595 0.459836071 0.4747541 0.6557377 0.642786885 0.6997268 0.39961749 0.38043716 0.650327869 0.42437158 0.4671585 0.376885246 0.103448275862069 0.6997268 0.376885246 0.6997268 0.39961749 0.650327869 0.376885246
"41" 0.683245518 0.5610874361 0.6085355274 0.5136393448 0.5697268 0.6612022 0.692349727 0.7 0.41939891 0.38420765 0.654480874 0.57081967 0.4942623 0.46442623 0.137931034482759 0.7 0.38420765 0.7 0.41939891 0.654480874 0.38420765
"42" 0.684611112 0.5784754067 0.6214972692 0.5354535442 0.5844262 0.6766667 0.699617486 0.7 0.44677596 0.41590164 0.668852459 0.60278689 0.5016393 0.488087432 0.172413793103448 0.7 0.41590164 0.7 0.44677596 0.668852459 0.41590164
"27" 0.7 0.6168852367 0.651366102 0.5824043714 0.6084699 0.6879235 0.7 0.7084699 0.55196721 0.42087432 0.68715847 0.63677596 0.6278142 0.539398907 0.206896551724138 0.7084699 0.42087432 0.7084699 0.55196721 0.68715847 0.42087432
"34" 0.731527 0.6482950688 0.684688508 0.6119016296 0.6987978 0.6985792 0.7 0.714918 0.61114754 0.42961749 0.698579235 0.6604918 0.6789617 0.591857923 0.241379310344828 0.714918 0.42961749 0.714918 0.61114754 0.698579235 0.42961749
"23" 0.758539427 0.6602732162 0.692710368 0.6278360644 0.699071 0.6995082 0.7 0.7459016 0.61907104 0.47344262 0.698579235 0.66945355 0.6884153 0.609289617 0.275862068965517 0.7459016 0.47344262 0.7459016 0.61907104 0.698579235 0.47344262
"36" 0.791978497 0.6797759643 0.712579248 0.6469726806 0.6993443 0.6998361 0.7 0.7962295 0.66748634 0.49103825 0.7 0.69879781 0.6986339 0.646393443 0.310344827586207 0.7962295 0.49103825 0.7962295 0.66748634 0.7 0.49103825
"40" 0.80492473 0.6899070936 0.7183060008 0.6615081864 0.7 0.7 0.700273224 0.8005464 0.69071038 0.54032787 0.7 0.69879781 0.6989617 0.669453552 0.344827586206897 0.8005464 0.54032787 0.8005464 0.69071038 0.7 0.54032787
"21" 0.808845878 0.7014043722 0.7235956284 0.679213116 0.7 0.7056284 0.705136612 0.8086339 0.69857923 0.59808743 0.7 0.69934426 0.7001093 0.69852459 0.379310344827586 0.8086339 0.59808743 0.8086339 0.69857923 0.7001093 0.59808743
"22" 0.858849462 0.7114972655 0.725967206 0.697027325 0.7 0.7061202 0.70726776 0.8177049 0.69874317 0.67961749 0.7 0.7 0.7069399 0.698579235 0.413793103448276 0.8177049 0.67961749 0.8177049 0.69874317 0.7069399 0.67961749
"35" 0.895487453 0.7136448109 0.7295300568 0.697759565 0.7 0.7079781 0.707322404 0.832623 0.69972678 0.6826776 0.7 0.7 0.7074317 0.698688525 0.448275862068966 0.832623 0.6826776 0.832623 0.69972678 0.7074317 0.6826776
"33" 0.924993856 0.7212622941 0.7420764964 0.7004480918 0.7 0.7103825 0.712295082 0.8877049 0.7 0.6931694 0.700601093 0.7 0.7086339 0.699836066 0.482758620689655 0.8877049 0.6931694 0.8877049 0.7 0.7086339 0.6931694
"17" 1 0.7319999991 0.7449180328 0.7190819654 0.7002186 0.7164481 0.713005464 0.894918 0.7 0.69825137 0.743715847 0.7 0.7535519 0.69989071 0.517241379310345 0.894918 0.69825137 0.894918 0.7 0.7535519 0.69825137
"19" 1 0.7398196642 0.7513223958 0.7283169326 0.7035519 0.7351366 0.720218579 0.8977049 0.7 0.69907104 0.753442623 0.7036612 0.7854098 0.7 0.551724137931034 0.8977049 0.69907104 0.8977049 0.7 0.7854098 0.69907104
"16" 1 0.7608032843 0.7634316972 0.7581748714 0.7072678 0.7452459 0.739617486 0.9250273 0.7 0.69945355 0.759508197 0.70415301 0.9277596 0.7 0.586206896551724 0.9277596 0.69945355 0.9250273 0.7 0.9277596 0.69945355
"26" 1 0.7669071005 0.7730273146 0.7607868864 0.7120765 0.7456284 0.747650273 0.9581967 0.7015847 0.7 0.766502732 0.7052459 0.9321858 0.7 0.620689655172414 0.9581967 0.7 0.9581967 0.7015847 0.9321858 0.7
"28" 1 0.7837814205 0.8003278668 0.7672349742 0.7201639 0.7761749 0.818797814 0.972459 0.71404372 0.7 0.779672131 0.70846995 0.9479235 0.70010929 0.655172413793103 0.972459 0.7 0.972459 0.71404372 0.9479235 0.7
"14" 1 0.7974863332 0.818240433 0.7767322334 0.7405464 0.7898907 0.825737705 0.9740984 0.76092896 0.7 0.813278689 0.71010929 0.9554098 0.704863388 0.689655172413793 0.9740984 0.7 0.9740984 0.7405464 0.9554098 0.7
"15" 1 0.8168797802 0.8499562802 0.7838032802 0.8046448 0.8766667 0.828196721 0.9763934 0.76387978 0.7 0.81852459 0.71978142 0.9753552 0.705355191 0.724137931034483 0.9763934 0.7 0.9763934 0.76387978 0.9753552 0.7
"24" 1 0.8362568308 0.8700765126 0.802437149 0.8170492 0.9047541 0.866174863 0.9966667 0.7657377 0.7 0.834590164 0.77010929 0.9805464 0.726939891 0.758620689655172 0.9966667 0.7 0.9966667 0.7657377 0.9805464 0.7
"30" 1 0.8565628454 0.889081966 0.8240437248 0.8501093 0.9346448 0.87704918 0.998306 0.78530055 0.70060109 0.841038251 0.80415301 0.996776 0.777650273 0.793103448275862 0.998306 0.70060109 0.998306 0.78530055 0.996776 0.70060109
"31" 1 0.8887923499 0.9419344268 0.835650273 0.9125683 0.9803279 0.963005464 0.9997814 0.85398907 0.70185792 0.84295082 0.82497268 1 0.808469945 0.827586206896552 1 0.70185792 0.9997814 0.85398907 1 0.70185792
"20" 1 0.9294152999 0.994273224 0.8645573758 0.9956284 0.9991257 1 1 0.97661202 0.72754098 0.85568306 0.85502732 1 0.884535519 0.862068965517241 1 0.72754098 1 0.97661202 1 0.72754098
"32" 1 0.9450928963 0.998612022 0.8915737706 1 1 1 1 0.99306011 0.74737705 0.87704918 0.9 1 0.933442623 0.896551724137931 1 0.74737705 1 0.99306011 1 0.74737705
"29" 1 0.9779672127 1 0.9559344254 1 1 1 1 1 0.94448087 0.9 1 1 0.935191257 0.931034482758621 1 0.9 1 1 1 0.9
"13" 1 0.9812295077 1 0.9624590154 1 1 1 1 1 0.94584699 0.926557377 1 1 0.93989071 0.96551724137931 1 0.926557377 1 1 1 0.926557377
"25" 1 0.99979235 1 0.9995847 1 1 1 1 1 0.9979235 1 1 1 1 1 1 0.9979235 1 1 1 0.9979235
