# Supplementary material for: Water rights shape crop yield and revenue volatility tradeoffs for adaptation in snow dependent systems
Source: Nat Commun. 2020 Jul 10;11:3473. doi: 10.1038/s41467-020-17219-z (PMC7351950; doi:10.1038/s41467-020-17219-z)
Supplement: Supplementary file 3 — Source Data [file 41467_2020_17219_MOESM3_ESM.zip › Source Data/Figure_1/Graph_1_d_2060_2090.txt]

"Historical" "avg" "avg_4.5" "avg_8.5" "scr_1" "scr_2" "scr_3" "scr_4" "scr_5" "scr_6" "scr_7" "scr_8" "scr_9" "scr_10" "max" "min" "max_4.5" "min_4.5" "max_8.5" "min_8.5" "g"
"58" 0.428874552 0.09444809 0.0948306 0.09406558 0.05 0.05 0.05 0.274153 0.05 0.05 0.05 0.05 0.2703279 0.05 0.274153 0.05 0.274153 0.05 0.2703279 0.05 0
"71" 0.499043012 0.1617486308 0.16197814 0.1615191216 0.1897814 0.1165027 0.05 0.4036066 0.05 0.05 0.287814208 0.05 0.3697814 0.05 0.4036066 0.05 0.4036066 0.05 0.3697814 0.05 0.0344827586206897
"43" 0.630127496 0.2270601108 0.2460109366 0.208109285 0.2056831 0.2214208 0.100710383 0.6522404 0.05 0.10355191 0.307213115 0.05 0.5297814 0.05 0.6522404 0.05 0.6522404 0.05 0.5297814 0.05 0.0689655172413793
"54" 0.670225807 0.2996065568 0.3670819718 0.2321311418 0.2572131 0.6748634 0.143169399 0.6608197 0.09934426 0.14136612 0.361693989 0.05 0.5575956 0.05 0.6748634 0.05 0.6748634 0.09934426 0.5575956 0.05 0.103448275862069
"67" 0.683245518 0.3356939865 0.4107213046 0.2606666684 0.3272131 0.6980328 0.219125683 0.6665027 0.14273224 0.17153005 0.403770492 0.05 0.6280328 0.05 0.6980328 0.05 0.6980328 0.14273224 0.6280328 0.05 0.137931034482759
"60" 0.684611112 0.3839617581 0.4872568396 0.2806666766 0.4012568 0.6988525 0.350546448 0.680929 0.30469945 0.17338798 0.459125683 0.06978142 0.6510383 0.05 0.6988525 0.05 0.6988525 0.30469945 0.6510383 0.05 0.172413793103448
"70" 0.7 0.4340765049 0.5460218696 0.3221311402 0.6126776 0.6993443 0.389180328 0.6880328 0.34087432 0.17901639 0.486557377 0.07901639 0.6728415 0.193224044 0.6993443 0.07901639 0.6993443 0.34087432 0.6728415 0.07901639 0.206896551724138
"65" 0.731527 0.4663387865 0.5747759408 0.3579016322 0.6573224 0.6996721 0.464699454 0.6995628 0.35262295 0.22071038 0.536721312 0.13071038 0.6980874 0.203278689 0.6996721 0.13071038 0.6996721 0.35262295 0.6980874 0.13071038 0.241379310344828
"66" 0.758539427 0.5104535508 0.595781415 0.4251256866 0.6639344 0.7 0.514153005 0.7 0.40081967 0.35901639 0.541857924 0.20333333 0.6981421 0.323278689 0.7 0.20333333 0.7 0.40081967 0.6981421 0.20333333 0.275862068965517
"64" 0.791978497 0.545027327 0.6401967262 0.4498579278 0.6981421 0.7 0.648415301 0.7 0.45442623 0.36885246 0.562896175 0.25420765 0.6986339 0.364699454 0.7 0.25420765 0.7 0.45442623 0.6986339 0.25420765 0.310344827586207
"50" 0.80492473 0.5753333276 0.65500546 0.4956611952 0.6986885 0.7 0.67852459 0.7 0.49781421 0.49530055 0.612131148 0.2963388 0.6995628 0.374972678 0.7 0.2963388 0.7 0.49781421 0.6995628 0.2963388 0.344827586206897
"49" 0.808845878 0.6018142137 0.6668306076 0.5367978198 0.6987432 0.7 0.697814208 0.7 0.53759563 0.58349727 0.67442623 0.31464481 0.6997268 0.411693989 0.7 0.31464481 0.7 0.53759563 0.6997268 0.31464481 0.379310344827586
"63" 0.858849462 0.6166010925 0.6748524584 0.5583497266 0.6990164 0.7 0.697978142 0.7009836 0.57628415 0.61775956 0.698415301 0.35907104 0.7 0.416502732 0.7009836 0.35907104 0.7009836 0.57628415 0.7 0.35907104 0.413793103448276
"72" 0.895487453 0.6265628437 0.6867431738 0.5663825136 0.6991257 0.7004918 0.698961749 0.7053552 0.62978142 0.62606557 0.698852459 0.38677596 0.7 0.420218579 0.7053552 0.38677596 0.7053552 0.62978142 0.7 0.38677596 0.448275862068966
"59" 0.924993856 0.6442732284 0.7046666752 0.5838797816 0.6992896 0.7070492 0.699617486 0.7188525 0.69852459 0.6984153 0.699180328 0.3947541 0.7 0.42704918 0.7188525 0.3947541 0.7188525 0.69852459 0.7 0.3947541 0.482758620689655
"68" 1 0.6636612087 0.7063497382 0.6209726792 0.6994536 0.7087978 0.699781421 0.7244809 0.69923497 0.69846995 0.699672131 0.53677596 0.7 0.469945355 0.7244809 0.469945355 0.7244809 0.69923497 0.7 0.469945355 0.517241379310345
"57" 1 0.6762513563 0.7089289472 0.6435737654 0.6995628 0.7087978 0.699836066 0.7372131 0.69923497 0.69852459 0.7 0.6152459 0.7018579 0.502240437 0.7372131 0.502240437 0.7372131 0.69923497 0.7018579 0.502240437 0.551724137931034
"47" 1 0.6884262253 0.711322394 0.6655300566 0.6996721 0.7097814 0.7 0.7479235 0.69923497 0.69934426 0.700163934 0.69737705 0.7032787 0.527486339 0.7479235 0.527486339 0.7479235 0.69923497 0.7032787 0.527486339 0.586206896551724
"69" 1 0.6959835997 0.7238907 0.6680764994 0.6997814 0.7143716 0.7 0.8053005 0.7 0.7 0.701256831 0.69825137 0.7081967 0.532677596 0.8053005 0.532677596 0.8053005 0.6997814 0.7081967 0.532677596 0.620689655172414
"62" 1 0.6977814246 0.7261311524 0.6694316968 0.7 0.718306 0.700928962 0.8114208 0.7 0.7 0.702404372 0.69836066 0.7085246 0.537868852 0.8114208 0.537868852 0.8114208 0.7 0.7085246 0.537868852 0.655172413793103
"52" 1 0.7062677554 0.732633881 0.6799016298 0.7 0.7230055 0.704153005 0.8360109 0.7 0.7 0.703497268 0.69874317 0.7189617 0.578306011 0.8360109 0.578306011 0.8360109 0.7 0.7189617 0.578306011 0.689655172413793
"53" 1 0.7286229525 0.7547213172 0.7025245878 0.7 0.7426776 0.709617486 0.9213115 0.7 0.7 0.704590164 0.69918033 0.7687978 0.640054645 0.9213115 0.640054645 0.9213115 0.7 0.7687978 0.640054645 0.724137931034483
"45" 1 0.7425901602 0.7639344266 0.7212458938 0.7 0.7601639 0.713333333 0.9461749 0.7 0.7 0.708306011 0.6995082 0.8279781 0.670437158 0.9461749 0.670437158 0.9461749 0.7 0.8279781 0.670437158 0.758620689655172
"56" 1 0.7599945344 0.7836721226 0.7363169462 0.7 0.8263388 0.724808743 0.9657923 0.70142077 0.7 0.731038251 0.7 0.8519126 0.69863388 0.9657923 0.69863388 0.9657923 0.7 0.8519126 0.69863388 0.793103448275862
"46" 1 0.7691857938 0.8003497286 0.738021859 0.7001093 0.8668306 0.740491803 0.9889071 0.70540984 0.7 0.735136612 0.7 0.855847 0.699125683 0.9889071 0.699125683 0.9889071 0.7001093 0.855847 0.699125683 0.827586206896552
"44" 1 0.7826010997 0.8155847116 0.7496174878 0.7042077 0.9201093 0.741912568 1 0.71169399 0.7 0.778142077 0.7 0.8706011 0.699344262 1 0.699344262 1 0.7042077 0.8706011 0.699344262 0.862068965517241
"51" 1 0.7872349716 0.8200109292 0.754459014 0.7119126 0.924918 0.742568306 1 0.72065574 0.70043716 0.799945355 0.7 0.8719672 0.699945355 1 0.699945355 1 0.7119126 0.8719672 0.699945355 0.896551724137931
"48" 1 0.8150983604 0.8369836122 0.7932131086 0.7377049 0.9662842 0.743879781 1 0.73704918 0.70081967 0.956174863 0.72939891 0.8796721 0.7 1 0.7 1 0.73704918 0.956174863 0.7 0.931034482758621
"55" 1 0.8702404469 0.9185027414 0.8219781524 0.820929 0.9806011 0.860874317 1 0.93010929 0.71803279 0.999562842 0.75759563 0.9346995 0.7 1 0.7 1 0.820929 0.999562842 0.7 0.96551724137931
"61" 1 0.9169289571 0.9686885202 0.865169394 0.9255191 1 0.964098361 1 0.95382514 0.80748634 1 0.82284153 0.9955191 0.7 1 0.7 1 0.9255191 1 0.7 1
