# Supplementary material for: Water rights shape crop yield and revenue volatility tradeoffs for adaptation in snow dependent systems
Source: Nat Commun. 2020 Jul 10;11:3473. doi: 10.1038/s41467-020-17219-z (PMC7351950; doi:10.1038/s41467-020-17219-z)
Supplement: Supplementary file 3 — Source Data [file 41467_2020_17219_MOESM3_ESM.zip › Source Data/Figure_2/Mean_figure_data.txt]

"N" "GCM" "Period" "Potatoes" "SW" "WW" "Corn" "Alfalfa" "Pasture" "Grape" "Cherries" "Apple" "Pear"
"1" 1 "Historical" "2030-2060" 11.4172614666667 3.71062318055556 6.86845421929825 9.9698785982906 20.3224523981482 32.1575836666667 5.1198325047619 4.88905969918699 30.2678299090909 10.3727133888889
"2" 2 "CanESM2_rcp45" "2030-2060" 8.00990596666667 3.37472961111111 6.8742129122807 7.45234388888889 18.7334340925926 28.528181125 5.11682449523809 4.58439984552845 19.3683976363636 9.45652700000001
"3" 3 "CanESM2_rcp85" "2030-2060" 6.8804616 3.51480034722222 6.60915259649123 7.86152372649573 14.5617977453704 23.9693632777778 4.65820908571429 3.95609682926829 16.3666940795455 7.90532263888888
"4" 4 "GFDL-ESM2G_45" "2030-2060" 8.8201808 3.36060161111111 7.04573309649123 8.01784782905983 18.3572134027778 29.1104694305556 5.18995182857143 4.83415149593496 20.3629911931818 9.81241295833334
"5" 5 "GFDL-ESM2G_85" "2030-2060" 8.75920986666667 3.41004559722222 6.84630090350877 8.06142248717949 16.3216397962963 27.5151712361111 5.21785433333333 4.89441469918699 20.8787589659091 10.1981033611111
"6" 6 "HadGEM2-CC365_45" "2030-2060" 9.43033866666667 3.68626572222222 7.30743356140351 8.68400305982906 15.5581823240741 28.1567630277778 4.9895247047619 4.79789465853658 20.4691033863636 9.88134951388889
"7" 7 "HadGEM2-CC365_85" "2030-2060" 7.95157353333333 3.26891240277778 7.32487005263158 6.59481034188034 18.4189826759259 27.6405870833333 4.93757838095238 4.69253030081301 19.5268848068182 9.49196202777777
"8" 8 "HadGEM2-ES365_45" "2030-2060" 11.4577977333333 3.227619125 7.56791206140351 8.26224041880342 21.1268050555556 31.29456125 5.15015600952381 5.17750135772358 22.1810326477273 10.8292709305556
"9" 9 "HadGEM2-ES365_85" "2030-2060" 8.90844576666667 3.17146125 6.94363520175439 6.94406052136752 21.5521892824074 31.0384694027778 4.9628308952381 4.74601819512195 19.4666538068182 9.51059472222222
"10" 10 "inmcm4_45" "2030-2060" 8.06872793333333 3.186779125 6.99736077192982 7.16823386324786 18.7601883194444 28.5438836111111 4.79394555238095 4.65029179674797 18.7871959318182 9.06186052777778
"11" 11 "inmcm4_85" "2030-2060" 8.2314548 3.65419422222222 7.51933609649123 7.63720982905983 14.5645297222222 26.1604790833333 4.58092461904762 4.54496813821138 18.0980155340909 8.57975927777778
"12" 12 "CanESM2_rcp45" "2060-2090" 6.47092163333333 3.15730586111111 6.32699762280702 6.69253098290598 17.2456181666667 26.1088303055555 5.1232497047619 4.31709535772358 17.7642778522727 8.57458331944445
"13" 13 "CanESM2_rcp85" "2060-2090" 6.3619737 3.273195875 6.31690031578947 7.45500944444445 13.2896354305556 22.0840512916667 4.64547905714286 3.95895469105691 15.8155821818182 7.62357777777778
"14" 14 "GFDL-ESM2G_45" "2060-2090" 7.893313 3.112006625 6.37873549122807 7.30050964957265 19.0596042546296 27.8510913055556 5.24305100952381 4.72931535772358 19.9935556931818 9.68788006944444
"15" 15 "GFDL-ESM2G_85" "2060-2090" 6.578009 3.09102204166667 6.00245907017544 6.80383164957265 16.7913064583333 25.2901960138889 5.01307056190476 4.24868107317073 16.8220697386364 8.16382361111111
"16" 16 "HadGEM2-CC365_45" "2060-2090" 6.68362656666667 3.52166386111111 6.71336243859649 7.26592541025641 12.3202625462963 22.71242575 4.6824752952381 3.98171980487805 16.7170145795455 7.96482297222222
"17" 17 "HadGEM2-CC365_85" "2060-2090" 5.1361713 3.016916 5.82838931578947 5.41262462393162 15.6232805601852 22.7557484722222 4.68015620952381 4.11516969105691 14.2600369772727 6.98869358333333
"18" 18 "HadGEM2-ES365_45" "2060-2090" 9.2842041 3.16280463888889 6.57429956140351 7.26245483760684 21.3083854166667 29.5448851944444 5.09459216190476 5.02831478861789 20.7260836590909 10.1711092361111
"19" 19 "HadGEM2-ES365_85" "2060-2090" 7.49731893333333 2.83269772222222 5.67813212280702 6.19511741880342 19.0530911064815 26.9854454027778 5.16582726666667 5.03860750406504 18.9199509659091 9.31532975
"20" 20 "inmcm4_45" "2060-2090" 5.78321403333333 2.71885868055556 5.45124772807018 5.65202435042735 15.068431287037 22.204245625 4.7216940952381 4.13329823577236 14.9901996022727 7.27708576388889
"21" 21 "inmcm4_85" "2060-2090" 5.0784074 3.37519826388889 6.7752439122807 6.0470467008547 14.4262301018519 22.9360131666667 4.05657045714286 3.73548527642276 12.9753940681818 6.13500677777778
"22" 1 "Historical" "2060-2090" 11.4172614666667 3.71062318055556 6.86845421929825 9.9698785982906 20.3224523981482 32.1575836666667 5.1198325047619 4.88905969918699 30.2678299090909 10.3727133888889
