# Supplementary material for: Water rights shape crop yield and revenue volatility tradeoffs for adaptation in snow dependent systems
Source: Nat Commun. 2020 Jul 10;11:3473. doi: 10.1038/s41467-020-17219-z (PMC7351950; doi:10.1038/s41467-020-17219-z)
Supplement: Supplementary file 3 — Source Data [file 41467_2020_17219_MOESM3_ESM.zip › Source Data/Figure_2/SD_figure_data.txt]

"N" "GCM" "Period" "Potatoes" "SW" "WW" "Corn" "Alfalfa" "Pasture" "Grape" "Cherries" "Apple" "Pear"
"1" 1 "Historical" "2030-2060" 3.22732329560797 0.149026958075161 0.625963740616843 1.19242378088241 6.66824488671913 8.7845007885252 0.314817843156257 1.01546319713925 5.92690528167782 2.15182130226522
"2" 2 "CanESM2_rcp45" "2030-2060" 2.73584741506445 0.167623488386573 0.75406512718249 0.754792390588664 6.03251253831157 7.01894245387775 0.475629936181859 1.17936376507122 5.11146014888624 2.53946977810554
"3" 3 "CanESM2_rcp85" "2030-2060" 3.17380629843927 0.223897097109235 0.916849684164426 1.55494898299868 4.13512776872739 6.8897417875986 0.758018121529505 1.55738137872174 5.76642818822095 2.83907497784218
"4" 4 "GFDL-ESM2G_45" "2030-2060" 2.75797806388923 0.264283540041356 0.706266117666605 0.998769533914124 5.53567872377786 7.18551345003274 0.528584115948792 1.02553364573279 4.08023022990734 2.07390114652638
"5" 5 "GFDL-ESM2G_85" "2030-2060" 2.1075651329649 0.143645937133138 0.642786525727547 0.838344799337147 4.64677777410765 5.68771485778698 0.383073578082456 0.762795074233379 3.21283836123812 1.62274616548609
"6" 6 "HadGEM2-CC365_45" "2030-2060" 2.81428906176269 0.125119146744276 0.708481219653748 1.10163926274412 5.04917554344234 7.58103812683893 0.5383200086018 1.09058786357229 4.16056705957968 2.10325126130783
"7" 7 "HadGEM2-CC365_85" "2030-2060" 2.50974297292039 0.0472070615827172 0.821843608488566 0.929431104441005 5.36188798021511 5.91585943034378 0.467445769379721 1.07613640807002 4.61631966822227 2.32298263482693
"8" 8 "HadGEM2-ES365_45" "2030-2060" 2.16273394845357 0.0264570518323357 0.11603272814071 0.412627098903604 5.93033056459476 6.03032446614125 0.281303807357762 0.255275900585152 2.50865398743034 1.27987035707317
"9" 9 "HadGEM2-ES365_85" "2030-2060" 3.22113196709491 0.255825350561228 0.620309961961326 0.764518158543922 7.49757659340261 7.23360170715651 0.494238676017067 0.939176088837039 5.404391357302 2.71841621249905
"10" 10 "inmcm4_45" "2030-2060" 3.05414606945031 0.112289658555997 0.82215290405307 0.97994982837272 6.0391110092205 6.61982945119201 0.617916636909888 1.06906322711561 5.07881800260719 2.540113003154
"11" 11 "inmcm4_85" "2030-2060" 2.9548573977431 0.109322865015416 0.869478769576571 0.986323428140476 3.67621328934672 6.61678571926715 0.596185198101791 1.02217282403346 4.77947185015661 2.33195182313433
"12" 12 "CanESM2_rcp45" "2060-2090" 2.19911879294522 0.168129286575556 1.2185792533536 1.32637422538647 4.14333425258268 6.57127682779604 0.610160440967189 1.68852103249124 5.36747199211696 2.6149695079644
"13" 13 "CanESM2_rcp85" "2060-2090" 2.77871630094042 0.188584405794786 0.894798691206978 1.8959299504363 2.55147459418913 5.26675140285027 0.762498377373763 1.53543800151702 5.74640990531539 2.81262842723553
"14" 14 "GFDL-ESM2G_45" "2060-2090" 2.38481658726695 0.0917382858949874 0.649512455032575 1.03955700336082 5.70783777774356 6.20647855935161 0.50745953426641 1.14764797200221 4.42940493422881 2.23029863996073
"15" 15 "GFDL-ESM2G_85" "2060-2090" 2.55166021188382 0.13803654706157 0.767048541638499 0.942603393971695 5.14796538592123 6.46254891597855 0.607507071081746 1.34550539429556 5.81205553948479 2.86739769106129
"16" 16 "HadGEM2-CC365_45" "2060-2090" 2.58982790156493 0.220802870329127 1.05205813768689 1.67662608037428 3.07056366364973 5.868520762583 0.914515304209521 1.68910621624788 5.65151957263024 2.71922169299936
"17" 17 "HadGEM2-CC365_85" "2060-2090" 2.18709623142824 0.0937395783613947 0.67375800936327 0.664266631051318 2.39954518298591 4.953782042356 0.629463329480839 1.02899529356099 5.4617440665558 2.78632025347159
"18" 18 "HadGEM2-ES365_45" "2060-2090" 2.37357349743782 0.16070565247965 0.393689967138545 0.516049832587793 6.23000092528232 5.81316726139384 0.385496509329853 0.643173628232861 3.56008319242192 1.82290250508732
"19" 19 "HadGEM2-ES365_85" "2060-2090" 2.01211169896904 0.0302471838507265 0.198199174589398 0.384549169040124 4.56173713952437 4.3277724800019 0.337378064198719 0.410885605635589 4.29629507641624 2.17312117611132
"20" 20 "inmcm4_45" "2060-2090" 2.47470548185493 0.195321735192759 0.870492086010921 0.954820538894044 4.60667114099887 6.22093025123489 0.592372926982232 1.32280819382223 5.76998896104175 2.85065125172938
"21" 21 "inmcm4_85" "2060-2090" 1.84440215000667 0.106714674340678 0.988374276624308 0.9516047268362 2.68756723069 4.22641317586531 0.854365247449641 1.08368127226796 4.599050376389 2.13891413445435
"22" 1 "Historical" "2060-2090" 3.22732329560797 0.149026958075161 0.625963740616843 1.19242378088241 6.66824488671913 8.7845007885252 0.314817843156257 1.01546319713925 5.92690528167782 2.15182130226522
