# Supplementary material for: Water rights shape crop yield and revenue volatility tradeoffs for adaptation in snow dependent systems
Source: Nat Commun. 2020 Jul 10;11:3473. doi: 10.1038/s41467-020-17219-z (PMC7351950; doi:10.1038/s41467-020-17219-z)
Supplement: Supplementary file 3 — Source Data [file 41467_2020_17219_MOESM3_ESM.zip › Source Data/Figure_3 and (S5-S13)/Figure_3_A/1101.txt]

"RCP" "Time" "Yield"
"1" "Historical" "1980-2010" 39.8221641666667
"2" "Historical" "1980-2010" 26.4795225
"3" "Historical" "1980-2010" 39.8221641666667
"4" "Historical" "1980-2010" 39.8221641666667
"5" "Historical" "1980-2010" 39.8221641666667
"6" "Historical" "1980-2010" 39.8221641666667
"7" "Historical" "1980-2010" 39.8221641666667
"8" "Historical" "1980-2010" 29.3110758333333
"9" "Historical" "1980-2010" 23.3660141666667
"10" "Historical" "1980-2010" 39.8221641666667
"11" "Historical" "1980-2010" 39.29298
"12" "Historical" "1980-2010" 39.29298
"13" "Historical" "1980-2010" 25.1559870833333
"14" "Historical" "1980-2010" 22.1988120833333
"15" "Historical" "1980-2010" 12.9144445833333
"16" "Historical" "1980-2010" 30.54652625
"17" "Historical" "1980-2010" 39.29298
"18" "Historical" "1980-2010" 39.29298
"19" "Historical" "1980-2010" 39.29298
"20" "Historical" "1980-2010" 39.29298
"21" "Historical" "1980-2010" 38.6102445833333
"22" "Historical" "1980-2010" 20.45270875
"23" "Historical" "1980-2010" 38.6102445833333
"24" "Historical" "1980-2010" 17.7954204166667
"25" "Historical" "1980-2010" 26.2993
"26" "Historical" "1980-2010" 12.0832333333333
"27" "Historical" "1980-2010" 28.9425529166667
"28" "Historical" "1980-2010" 31.3337395833333
"29" "Historical" "1980-2010" 34.7809145833333
"30" "Historical" "1980-2010" 31.3337395833333
"31" "RCP_4.5" "2030-2060" 33.4823566666667
"32" "RCP_4.5" "2030-2060" 15.9853208333333
"33" "RCP_4.5" "2030-2060" 29.116785
"34" "RCP_4.5" "2030-2060" 29.116785
"35" "RCP_4.5" "2030-2060" 38.7477266666667
"36" "RCP_4.5" "2030-2060" 33.4823566666667
"37" "RCP_4.5" "2030-2060" 38.7477266666667
"38" "RCP_4.5" "2030-2060" 29.116785
"39" "RCP_4.5" "2030-2060" 29.116785
"40" "RCP_4.5" "2030-2060" 29.116785
"41" "RCP_4.5" "2030-2060" 27.5325725
"42" "RCP_4.5" "2030-2060" 39.60625125
"43" "RCP_4.5" "2030-2060" 27.5325725
"44" "RCP_4.5" "2030-2060" 27.5325725
"45" "RCP_4.5" "2030-2060" 27.5325725
"46" "RCP_4.5" "2030-2060" 39.5125745833333
"47" "RCP_4.5" "2030-2060" 39.60625125
"48" "RCP_4.5" "2030-2060" 27.5325725
"49" "RCP_4.5" "2030-2060" 24.7870095833333
"50" "RCP_4.5" "2030-2060" 24.7870095833333
"51" "RCP_4.5" "2030-2060" 21.5658533333333
"52" "RCP_4.5" "2030-2060" 16.4827758333333
"53" "RCP_4.5" "2030-2060" 23.3927229166667
"54" "RCP_4.5" "2030-2060" 25.7827679166667
"55" "RCP_4.5" "2030-2060" 21.5658533333333
"56" "RCP_4.5" "2030-2060" 17.7474379166667
"57" "RCP_4.5" "2030-2060" 17.7474379166667
"58" "RCP_4.5" "2030-2060" 36.7300979166667
"59" "RCP_4.5" "2030-2060" 28.2386795833333
"60" "RCP_4.5" "2030-2060" 34.6004358333333
"61" "RCP_4.5" "2060-2090" 28.2876745833333
"62" "RCP_4.5" "2060-2090" 28.2876745833333
"63" "RCP_4.5" "2060-2090" 17.1122220833333
"64" "RCP_4.5" "2060-2090" 30.4249745833333
"65" "RCP_4.5" "2060-2090" 28.2876745833333
"66" "RCP_4.5" "2060-2090" 28.2876745833333
"67" "RCP_4.5" "2060-2090" 34.1790675
"68" "RCP_4.5" "2060-2090" 30.4249745833333
"69" "RCP_4.5" "2060-2090" 37.4125566666667
"70" "RCP_4.5" "2060-2090" 28.2876745833333
"71" "RCP_4.5" "2060-2090" 27.2804808333333
"72" "RCP_4.5" "2060-2090" 13.0428266666667
"73" "RCP_4.5" "2060-2090" 13.32928375
"74" "RCP_4.5" "2060-2090" 24.9569045833333
"75" "RCP_4.5" "2060-2090" 27.2804808333333
"76" "RCP_4.5" "2060-2090" 12.7669775
"77" "RCP_4.5" "2060-2090" 15.6953775
"78" "RCP_4.5" "2060-2090" 13.00659625
"79" "RCP_4.5" "2060-2090" 27.2804808333333
"80" "RCP_4.5" "2060-2090" 24.9569045833333
"81" "RCP_4.5" "2060-2090" 28.5808241666667
"82" "RCP_4.5" "2060-2090" 28.5808241666667
"83" "RCP_4.5" "2060-2090" 30.7914383333333
"84" "RCP_4.5" "2060-2090" 30.7914383333333
"85" "RCP_4.5" "2060-2090" 28.5808241666667
"86" "RCP_4.5" "2060-2090" 30.7914383333333
"87" "RCP_4.5" "2060-2090" 30.7914383333333
"88" "RCP_4.5" "2060-2090" 26.6065533333333
"89" "RCP_4.5" "2060-2090" 28.5808241666667
"90" "RCP_4.5" "2060-2090" 28.5808241666667
"91" "RCP_8.5" "2030-2060" 40.2547208333333
"92" "RCP_8.5" "2030-2060" 37.9710091666667
"93" "RCP_8.5" "2030-2060" 18.40304
"94" "RCP_8.5" "2030-2060" 16.1588825
"95" "RCP_8.5" "2030-2060" 21.54585375
"96" "RCP_8.5" "2030-2060" 17.2495816666667
"97" "RCP_8.5" "2030-2060" 28.5487875
"98" "RCP_8.5" "2030-2060" 25.8382354166667
"99" "RCP_8.5" "2030-2060" 28.5487875
"100" "RCP_8.5" "2030-2060" 14.2516766666667
"101" "RCP_8.5" "2030-2060" 16.2302391666667
"102" "RCP_8.5" "2030-2060" 18.4810666666667
"103" "RCP_8.5" "2030-2060" 26.4503916666667
"104" "RCP_8.5" "2030-2060" 23.94477875
"105" "RCP_8.5" "2030-2060" 14.5952158333333
"106" "RCP_8.5" "2030-2060" 23.94477875
"107" "RCP_8.5" "2030-2060" 36.1307408333333
"108" "RCP_8.5" "2030-2060" 26.4503916666667
"109" "RCP_8.5" "2030-2060" 26.4503916666667
"110" "RCP_8.5" "2030-2060" 23.94477875
"111" "RCP_8.5" "2030-2060" 28.29631625
"112" "RCP_8.5" "2030-2060" 28.29631625
"113" "RCP_8.5" "2030-2060" 18.0229075
"114" "RCP_8.5" "2030-2060" 16.9638508333333
"115" "RCP_8.5" "2030-2060" 14.14402625
"116" "RCP_8.5" "2030-2060" 28.29631625
"117" "RCP_8.5" "2030-2060" 19.155445
"118" "RCP_8.5" "2030-2060" 26.1080275
"119" "RCP_8.5" "2030-2060" 26.1080275
"120" "RCP_8.5" "2030-2060" 28.29631625
"121" "RCP_8.5" "2060-2090" 15.6362808333333
"122" "RCP_8.5" "2060-2090" 23.6769229166667
"123" "RCP_8.5" "2060-2090" 28.7753929166667
"124" "RCP_8.5" "2060-2090" 28.7753929166667
"125" "RCP_8.5" "2060-2090" 26.369245
"126" "RCP_8.5" "2060-2090" 15.9767320833333
"127" "RCP_8.5" "2060-2090" 21.31412
"128" "RCP_8.5" "2060-2090" 28.7753929166667
"129" "RCP_8.5" "2060-2090" 28.7753929166667
"130" "RCP_8.5" "2060-2090" 19.2611525
"131" "RCP_8.5" "2060-2090" 12.1716804166667
"132" "RCP_8.5" "2060-2090" 24.7146620833333
"133" "RCP_8.5" "2060-2090" 21.8891633333333
"134" "RCP_8.5" "2060-2090" 21.8891633333333
"135" "RCP_8.5" "2060-2090" 24.7146620833333
"136" "RCP_8.5" "2060-2090" 24.7146620833333
"137" "RCP_8.5" "2060-2090" 29.6108395833333
"138" "RCP_8.5" "2060-2090" 19.43676375
"139" "RCP_8.5" "2060-2090" 24.7146620833333
"140" "RCP_8.5" "2060-2090" 24.7146620833333
"141" "RCP_8.5" "2060-2090" 27.3695491666667
"142" "RCP_8.5" "2060-2090" 25.1094341666667
"143" "RCP_8.5" "2060-2090" 27.3695491666667
"144" "RCP_8.5" "2060-2090" 15.9562466666667
"145" "RCP_8.5" "2060-2090" 15.7023233333333
"146" "RCP_8.5" "2060-2090" 14.8717070833333
"147" "RCP_8.5" "2060-2090" 23.1006495833333
"148" "RCP_8.5" "2060-2090" 16.8952116666667
"149" "RCP_8.5" "2060-2090" 14.8717070833333
"150" "RCP_8.5" "2060-2090" 15.368215
"151" "RCP_4.5" "2030-2060" 25.727785
"152" "RCP_4.5" "2030-2060" 28.1507233333333
"153" "RCP_4.5" "2030-2060" 25.727785
"154" "RCP_4.5" "2030-2060" 30.5362341666667
"155" "RCP_4.5" "2030-2060" 28.1507233333333
"156" "RCP_4.5" "2030-2060" 39.40816625
"157" "RCP_4.5" "2030-2060" 36.952485
"158" "RCP_4.5" "2030-2060" 28.1507233333333
"159" "RCP_4.5" "2030-2060" 28.1507233333333
"160" "RCP_4.5" "2030-2060" 30.5362341666667
"161" "RCP_4.5" "2030-2060" 25.8494
"162" "RCP_4.5" "2030-2060" 39.7642583333333
"163" "RCP_4.5" "2030-2060" 39.7642583333333
"164" "RCP_4.5" "2030-2060" 36.6057645833333
"165" "RCP_4.5" "2030-2060" 39.7642583333333
"166" "RCP_4.5" "2030-2060" 39.5170575
"167" "RCP_4.5" "2030-2060" 23.2692770833333
"168" "RCP_4.5" "2030-2060" 39.5170575
"169" "RCP_4.5" "2030-2060" 25.8494
"170" "RCP_4.5" "2030-2060" 25.8494
"171" "RCP_4.5" "2030-2060" 27.1594891666667
"172" "RCP_4.5" "2030-2060" 27.1594891666667
"173" "RCP_4.5" "2030-2060" 24.5837091666667
"174" "RCP_4.5" "2030-2060" 15.3260108333333
"175" "RCP_4.5" "2030-2060" 20.7366895833333
"176" "RCP_4.5" "2030-2060" 13.4041820833333
"177" "RCP_4.5" "2030-2060" 24.5837091666667
"178" "RCP_4.5" "2030-2060" 33.9516708333333
"179" "RCP_4.5" "2030-2060" 24.5837091666667
"180" "RCP_4.5" "2030-2060" 24.5837091666667
"181" "RCP_4.5" "2060-2090" 24.9149804166667
"182" "RCP_4.5" "2060-2090" 24.9149804166667
"183" "RCP_4.5" "2060-2090" 27.5934891666667
"184" "RCP_4.5" "2060-2090" 27.5934891666667
"185" "RCP_4.5" "2060-2090" 34.7883933333333
"186" "RCP_4.5" "2060-2090" 38.20411375
"187" "RCP_4.5" "2060-2090" 27.5934891666667
"188" "RCP_4.5" "2060-2090" 27.5934891666667
"189" "RCP_4.5" "2060-2090" 36.8448233333333
"190" "RCP_4.5" "2060-2090" 27.5934891666667
"191" "RCP_4.5" "2060-2090" 27.261315
"192" "RCP_4.5" "2060-2090" 27.261315
"193" "RCP_4.5" "2060-2090" 24.9533641666667
"194" "RCP_4.5" "2060-2090" 27.261315
"195" "RCP_4.5" "2060-2090" 13.3482366666667
"196" "RCP_4.5" "2060-2090" 27.261315
"197" "RCP_4.5" "2060-2090" 27.261315
"198" "RCP_4.5" "2060-2090" 24.9533641666667
"199" "RCP_4.5" "2060-2090" 36.5130454166667
"200" "RCP_4.5" "2060-2090" 27.261315
"201" "RCP_4.5" "2060-2090" 25.7419141666667
"202" "RCP_4.5" "2060-2090" 14.2707833333333
"203" "RCP_4.5" "2060-2090" 14.555295
"204" "RCP_4.5" "2060-2090" 36.5722908333333
"205" "RCP_4.5" "2060-2090" 37.5714216666667
"206" "RCP_4.5" "2060-2090" 27.9080166666667
"207" "RCP_4.5" "2060-2090" 32.1204970833333
"208" "RCP_4.5" "2060-2090" 27.9080166666667
"209" "RCP_4.5" "2060-2090" 30.0058495833333
"210" "RCP_4.5" "2060-2090" 27.9080166666667
"211" "RCP_8.5" "2030-2060" 25.08045
"212" "RCP_8.5" "2030-2060" 19.6978504166667
"213" "RCP_8.5" "2030-2060" 22.0937
"214" "RCP_8.5" "2030-2060" 31.1415491666667
"215" "RCP_8.5" "2030-2060" 22.0937
"216" "RCP_8.5" "2030-2060" 25.08045
"217" "RCP_8.5" "2030-2060" 22.0937
"218" "RCP_8.5" "2030-2060" 33.6332008333333
"219" "RCP_8.5" "2030-2060" 25.08045
"220" "RCP_8.5" "2030-2060" 28.65857
"221" "RCP_8.5" "2030-2060" 29.8158879166667
"222" "RCP_8.5" "2030-2060" 32.09344375
"223" "RCP_8.5" "2030-2060" 27.307945
"224" "RCP_8.5" "2030-2060" 32.09344375
"225" "RCP_8.5" "2030-2060" 39.01091625
"226" "RCP_8.5" "2030-2060" 36.5735825
"227" "RCP_8.5" "2030-2060" 29.8158879166667
"228" "RCP_8.5" "2030-2060" 29.8158879166667
"229" "RCP_8.5" "2030-2060" 24.65829875
"230" "RCP_8.5" "2030-2060" 32.09344375
"231" "RCP_8.5" "2030-2060" 35.6233804166667
"232" "RCP_8.5" "2030-2060" 25.95641
"233" "RCP_8.5" "2030-2060" 25.95641
"234" "RCP_8.5" "2030-2060" 33.23970625
"235" "RCP_8.5" "2030-2060" 30.92051125
"236" "RCP_8.5" "2030-2060" 25.95641
"237" "RCP_8.5" "2030-2060" 23.1305566666667
"238" "RCP_8.5" "2030-2060" 23.1305566666667
"239" "RCP_8.5" "2030-2060" 20.8498608333333
"240" "RCP_8.5" "2030-2060" 12.7589770833333
"241" "RCP_8.5" "2060-2090" 20.8703408333333
"242" "RCP_8.5" "2060-2090" 28.3508229166667
"243" "RCP_8.5" "2060-2090" 28.3508229166667
"244" "RCP_8.5" "2060-2090" 15.0437008333333
"245" "RCP_8.5" "2060-2090" 22.37893375
"246" "RCP_8.5" "2060-2090" 37.3199783333333
"247" "RCP_8.5" "2060-2090" 30.2496279166667
"248" "RCP_8.5" "2060-2090" 37.2731241666667
"249" "RCP_8.5" "2060-2090" 30.2496279166667
"250" "RCP_8.5" "2060-2090" 26.3414179166667
"251" "RCP_8.5" "2060-2090" 28.22982125
"252" "RCP_8.5" "2060-2090" 20.0914
"253" "RCP_8.5" "2060-2090" 37.3373620833333
"254" "RCP_8.5" "2060-2090" 28.22982125
"255" "RCP_8.5" "2060-2090" 28.22982125
"256" "RCP_8.5" "2060-2090" 28.22982125
"257" "RCP_8.5" "2060-2090" 25.5574370833333
"258" "RCP_8.5" "2060-2090" 18.9337804166667
"259" "RCP_8.5" "2060-2090" 28.22982125
"260" "RCP_8.5" "2060-2090" 18.9337804166667
"261" "RCP_8.5" "2060-2090" 14.4834191666667
"262" "RCP_8.5" "2060-2090" 26.1460995833333
"263" "RCP_8.5" "2060-2090" 23.8004920833333
"264" "RCP_8.5" "2060-2090" 15.771455
"265" "RCP_8.5" "2060-2090" 28.3446520833333
"266" "RCP_8.5" "2060-2090" 28.3446520833333
"267" "RCP_8.5" "2060-2090" 14.0950683333333
"268" "RCP_8.5" "2060-2090" 26.1460995833333
"269" "RCP_8.5" "2060-2090" 16.9965791666667
"270" "RCP_8.5" "2060-2090" 26.1460995833333
"271" "RCP_4.5" "2030-2060" 40.05455625
"272" "RCP_4.5" "2030-2060" 33.7462829166667
"273" "RCP_4.5" "2030-2060" 40.2981183333333
"274" "RCP_4.5" "2030-2060" 40.2981183333333
"275" "RCP_4.5" "2030-2060" 23.7749979166667
"276" "RCP_4.5" "2030-2060" 26.2943783333333
"277" "RCP_4.5" "2030-2060" 26.2943783333333
"278" "RCP_4.5" "2030-2060" 23.7749979166667
"279" "RCP_4.5" "2030-2060" 13.7923945833333
"280" "RCP_4.5" "2030-2060" 26.2943783333333
"281" "RCP_4.5" "2030-2060" 33.6250454166667
"282" "RCP_4.5" "2030-2060" 26.0844533333333
"283" "RCP_4.5" "2030-2060" 39.6495954166667
"284" "RCP_4.5" "2030-2060" 39.6495954166667
"285" "RCP_4.5" "2030-2060" 26.0844533333333
"286" "RCP_4.5" "2030-2060" 26.0844533333333
"287" "RCP_4.5" "2030-2060" 26.0844533333333
"288" "RCP_4.5" "2030-2060" 26.0844533333333
"289" "RCP_4.5" "2030-2060" 26.0844533333333
"290" "RCP_4.5" "2030-2060" 31.27316
"291" "RCP_4.5" "2030-2060" 30.35916375
"292" "RCP_4.5" "2030-2060" 20.31096125
"293" "RCP_4.5" "2030-2060" 39.32358625
"294" "RCP_4.5" "2030-2060" 25.0696370833333
"295" "RCP_4.5" "2030-2060" 25.0696370833333
"296" "RCP_4.5" "2030-2060" 30.35916375
"297" "RCP_4.5" "2030-2060" 25.0696370833333
"298" "RCP_4.5" "2030-2060" 14.74623375
"299" "RCP_4.5" "2030-2060" 13.99851625
"300" "RCP_4.5" "2030-2060" 25.0696370833333
"301" "RCP_4.5" "2060-2090" 15.8204091666667
"302" "RCP_4.5" "2060-2090" 26.6807704166667
"303" "RCP_4.5" "2060-2090" 26.6807704166667
"304" "RCP_4.5" "2060-2090" 22.0278829166667
"305" "RCP_4.5" "2060-2090" 26.6807704166667
"306" "RCP_4.5" "2060-2090" 24.1606570833333
"307" "RCP_4.5" "2060-2090" 14.9316879166667
"308" "RCP_4.5" "2060-2090" 14.9316879166667
"309" "RCP_4.5" "2060-2090" 18.4146375
"310" "RCP_4.5" "2060-2090" 24.1606570833333
"311" "RCP_4.5" "2060-2090" 23.7063620833333
"312" "RCP_4.5" "2060-2090" 13.9346670833333
"313" "RCP_4.5" "2060-2090" 23.7063620833333
"314" "RCP_4.5" "2060-2090" 13.9346670833333
"315" "RCP_4.5" "2060-2090" 23.7063620833333
"316" "RCP_4.5" "2060-2090" 14.42693375
"317" "RCP_4.5" "2060-2090" 13.863965
"318" "RCP_4.5" "2060-2090" 26.1208695833333
"319" "RCP_4.5" "2060-2090" 33.5254716666667
"320" "RCP_4.5" "2060-2090" 26.1208695833333
"321" "RCP_4.5" "2060-2090" 23.144595
"322" "RCP_4.5" "2060-2090" 25.545035
"323" "RCP_4.5" "2060-2090" 16.4629979166667
"324" "RCP_4.5" "2060-2090" 25.545035
"325" "RCP_4.5" "2060-2090" 25.545035
"326" "RCP_4.5" "2060-2090" 25.545035
"327" "RCP_4.5" "2060-2090" 25.545035
"328" "RCP_4.5" "2060-2090" 25.545035
"329" "RCP_4.5" "2060-2090" 37.81391375
"330" "RCP_4.5" "2060-2090" 23.144595
"331" "RCP_8.5" "2030-2060" 27.3491383333333
"332" "RCP_8.5" "2030-2060" 38.7171325
"333" "RCP_8.5" "2030-2060" 34.4951179166667
"334" "RCP_8.5" "2030-2060" 25.1533208333333
"335" "RCP_8.5" "2030-2060" 36.7243108333333
"336" "RCP_8.5" "2030-2060" 22.26976375
"337" "RCP_8.5" "2030-2060" 27.3491383333333
"338" "RCP_8.5" "2030-2060" 25.1533208333333
"339" "RCP_8.5" "2030-2060" 23.8082495833333
"340" "RCP_8.5" "2030-2060" 27.3491383333333
"341" "RCP_8.5" "2030-2060" 24.48294625
"342" "RCP_8.5" "2030-2060" 25.5382225
"343" "RCP_8.5" "2030-2060" 27.6429908333333
"344" "RCP_8.5" "2030-2060" 27.6429908333333
"345" "RCP_8.5" "2030-2060" 17.9491604166667
"346" "RCP_8.5" "2030-2060" 17.20848875
"347" "RCP_8.5" "2030-2060" 31.8694208333333
"348" "RCP_8.5" "2030-2060" 27.6429908333333
"349" "RCP_8.5" "2030-2060" 38.9269229166667
"350" "RCP_8.5" "2030-2060" 38.9269229166667
"351" "RCP_8.5" "2030-2060" 28.0135466666667
"352" "RCP_8.5" "2030-2060" 28.0135466666667
"353" "RCP_8.5" "2030-2060" 28.0135466666667
"354" "RCP_8.5" "2030-2060" 25.7076795833333
"355" "RCP_8.5" "2030-2060" 19.6290375
"356" "RCP_8.5" "2030-2060" 16.98787125
"357" "RCP_8.5" "2030-2060" 30.5093820833333
"358" "RCP_8.5" "2030-2060" 32.4220875
"359" "RCP_8.5" "2030-2060" 28.0135466666667
"360" "RCP_8.5" "2030-2060" 25.7076795833333
"361" "RCP_8.5" "2060-2090" 17.57225875
"362" "RCP_8.5" "2060-2090" 19.7771595833333
"363" "RCP_8.5" "2060-2090" 17.57225875
"364" "RCP_8.5" "2060-2090" 21.2601683333333
"365" "RCP_8.5" "2060-2090" 17.57225875
"366" "RCP_8.5" "2060-2090" 27.8148620833333
"367" "RCP_8.5" "2060-2090" 17.57225875
"368" "RCP_8.5" "2060-2090" 26.0775991666667
"369" "RCP_8.5" "2060-2090" 17.57225875
"370" "RCP_8.5" "2060-2090" 17.74144625
"371" "RCP_8.5" "2060-2090" 32.4715583333333
"372" "RCP_8.5" "2060-2090" 29.2930108333333
"373" "RCP_8.5" "2060-2090" 27.61956125
"374" "RCP_8.5" "2060-2090" 27.61956125
"375" "RCP_8.5" "2060-2090" 17.8933283333333
"376" "RCP_8.5" "2060-2090" 17.5990166666667
"377" "RCP_8.5" "2060-2090" 20.10631875
"378" "RCP_8.5" "2060-2090" 20.10631875
"379" "RCP_8.5" "2060-2090" 29.2930108333333
"380" "RCP_8.5" "2060-2090" 29.2930108333333
"381" "RCP_8.5" "2060-2090" 24.6917704166667
"382" "RCP_8.5" "2060-2090" 18.776055
"383" "RCP_8.5" "2060-2090" 17.0063433333333
"384" "RCP_8.5" "2060-2090" 23.13974875
"385" "RCP_8.5" "2060-2090" 15.98655125
"386" "RCP_8.5" "2060-2090" 24.6917704166667
"387" "RCP_8.5" "2060-2090" 24.6917704166667
"388" "RCP_8.5" "2060-2090" 26.6368716666667
"389" "RCP_8.5" "2060-2090" 28.58747625
"390" "RCP_8.5" "2060-2090" 26.6368716666667
"391" "RCP_4.5" "2030-2060" 36.9558420833333
"392" "RCP_4.5" "2030-2060" 26.37243125
"393" "RCP_4.5" "2030-2060" 31.4363804166667
"394" "RCP_4.5" "2030-2060" 31.4363804166667
"395" "RCP_4.5" "2030-2060" 34.2255479166667
"396" "RCP_4.5" "2030-2060" 24.2774308333333
"397" "RCP_4.5" "2030-2060" 28.3285758333333
"398" "RCP_4.5" "2030-2060" 37.0084995833333
"399" "RCP_4.5" "2030-2060" 36.9558420833333
"400" "RCP_4.5" "2030-2060" 21.3828883333333
"401" "RCP_4.5" "2030-2060" 29.7145858333333
"402" "RCP_4.5" "2030-2060" 26.03875
"403" "RCP_4.5" "2030-2060" 37.7961779166667
"404" "RCP_4.5" "2030-2060" 29.7145858333333
"405" "RCP_4.5" "2030-2060" 23.6321708333333
"406" "RCP_4.5" "2030-2060" 37.7400958333333
"407" "RCP_4.5" "2030-2060" 37.7961779166667
"408" "RCP_4.5" "2030-2060" 32.20596375
"409" "RCP_4.5" "2030-2060" 37.7400958333333
"410" "RCP_4.5" "2030-2060" 37.7961779166667
"411" "RCP_4.5" "2030-2060" 37.75747875
"412" "RCP_4.5" "2030-2060" 37.75747875
"413" "RCP_4.5" "2030-2060" 37.7969845833333
"414" "RCP_4.5" "2030-2060" 37.75747875
"415" "RCP_4.5" "2030-2060" 25.3944683333333
"416" "RCP_4.5" "2030-2060" 20.1505775
"417" "RCP_4.5" "2030-2060" 23.02799
"418" "RCP_4.5" "2030-2060" 25.3944683333333
"419" "RCP_4.5" "2030-2060" 25.3944683333333
"420" "RCP_4.5" "2030-2060" 29.85084375
"421" "RCP_4.5" "2060-2090" 38.2651504166667
"422" "RCP_4.5" "2060-2090" 30.6280454166667
"423" "RCP_4.5" "2060-2090" 26.0643683333333
"424" "RCP_4.5" "2060-2090" 38.2651504166667
"425" "RCP_4.5" "2060-2090" 23.90596625
"426" "RCP_4.5" "2060-2090" 38.2224875
"427" "RCP_4.5" "2060-2090" 26.0643683333333
"428" "RCP_4.5" "2060-2090" 17.5700191666667
"429" "RCP_4.5" "2060-2090" 19.22759
"430" "RCP_4.5" "2060-2090" 38.2224875
"431" "RCP_4.5" "2060-2090" 27.1122845833333
"432" "RCP_4.5" "2060-2090" 27.1122845833333
"433" "RCP_4.5" "2060-2090" 24.8015883333333
"434" "RCP_4.5" "2060-2090" 36.63772
"435" "RCP_4.5" "2060-2090" 24.8015883333333
"436" "RCP_4.5" "2060-2090" 31.36430125
"437" "RCP_4.5" "2060-2090" 27.1122845833333
"438" "RCP_4.5" "2060-2090" 35.9599070833333
"439" "RCP_4.5" "2060-2090" 27.1122845833333
"440" "RCP_4.5" "2060-2090" 24.8015883333333
"441" "RCP_4.5" "2060-2090" 27.5624758333333
"442" "RCP_4.5" "2060-2090" 36.79002375
"443" "RCP_4.5" "2060-2090" 35.81446125
"444" "RCP_4.5" "2060-2090" 26.2170454166667
"445" "RCP_4.5" "2060-2090" 27.5624758333333
"446" "RCP_4.5" "2060-2090" 31.0165879166667
"447" "RCP_4.5" "2060-2090" 36.79002375
"448" "RCP_4.5" "2060-2090" 26.2170454166667
"449" "RCP_4.5" "2060-2090" 27.5624758333333
"450" "RCP_4.5" "2060-2090" 27.5624758333333
"451" "RCP_8.5" "2030-2060" 29.8197270833333
"452" "RCP_8.5" "2030-2060" 20.9232641666667
"453" "RCP_8.5" "2030-2060" 27.45983375
"454" "RCP_8.5" "2030-2060" 20.9232641666667
"455" "RCP_8.5" "2030-2060" 27.45983375
"456" "RCP_8.5" "2030-2060" 40.3730704166667
"457" "RCP_8.5" "2030-2060" 40.3730704166667
"458" "RCP_8.5" "2030-2060" 40.3730704166667
"459" "RCP_8.5" "2030-2060" 40.3730704166667
"460" "RCP_8.5" "2030-2060" 29.8197270833333
"461" "RCP_8.5" "2030-2060" 38.20926125
"462" "RCP_8.5" "2030-2060" 38.218265
"463" "RCP_8.5" "2030-2060" 38.218265
"464" "RCP_8.5" "2030-2060" 38.20926125
"465" "RCP_8.5" "2030-2060" 17.12258
"466" "RCP_8.5" "2030-2060" 27.8729229166667
"467" "RCP_8.5" "2030-2060" 37.33006625
"468" "RCP_8.5" "2030-2060" 38.20926125
"469" "RCP_8.5" "2030-2060" 37.33006625
"470" "RCP_8.5" "2030-2060" 25.7233658333333
"471" "RCP_8.5" "2030-2060" 36.1198925
"472" "RCP_8.5" "2030-2060" 27.5067620833333
"473" "RCP_8.5" "2030-2060" 27.5067620833333
"474" "RCP_8.5" "2030-2060" 26.0003875
"475" "RCP_8.5" "2030-2060" 20.2745483333333
"476" "RCP_8.5" "2030-2060" 23.5302375
"477" "RCP_8.5" "2030-2060" 29.3851908333333
"478" "RCP_8.5" "2030-2060" 27.5067620833333
"479" "RCP_8.5" "2030-2060" 22.46132875
"480" "RCP_8.5" "2030-2060" 36.52096375
"481" "RCP_8.5" "2060-2090" 22.8302595833333
"482" "RCP_8.5" "2060-2090" 27.1036375
"483" "RCP_8.5" "2060-2090" 25.09773
"484" "RCP_8.5" "2060-2090" 31.88480375
"485" "RCP_8.5" "2060-2090" 35.4858804166667
"486" "RCP_8.5" "2060-2090" 22.8302595833333
"487" "RCP_8.5" "2060-2090" 25.09773
"488" "RCP_8.5" "2060-2090" 25.09773
"489" "RCP_8.5" "2060-2090" 31.88480375
"490" "RCP_8.5" "2060-2090" 22.8302595833333
"491" "RCP_8.5" "2060-2090" 19.2947670833333
"492" "RCP_8.5" "2060-2090" 32.8444370833333
"493" "RCP_8.5" "2060-2090" 34.7800970833333
"494" "RCP_8.5" "2060-2090" 27.1849629166667
"495" "RCP_8.5" "2060-2090" 27.1849629166667
"496" "RCP_8.5" "2060-2090" 30.76546875
"497" "RCP_8.5" "2060-2090" 27.1849629166667
"498" "RCP_8.5" "2060-2090" 22.7706458333333
"499" "RCP_8.5" "2060-2090" 24.5786458333333
"500" "RCP_8.5" "2060-2090" 27.1849629166667
"501" "RCP_8.5" "2060-2090" 26.19752125
"502" "RCP_8.5" "2060-2090" 26.19752125
"503" "RCP_8.5" "2060-2090" 27.8910120833333
"504" "RCP_8.5" "2060-2090" 27.8910120833333
"505" "RCP_8.5" "2060-2090" 26.19752125
"506" "RCP_8.5" "2060-2090" 32.2294791666667
"507" "RCP_8.5" "2060-2090" 32.2294791666667
"508" "RCP_8.5" "2060-2090" 23.45786
"509" "RCP_8.5" "2060-2090" 17.1574270833333
"510" "RCP_8.5" "2060-2090" 26.19752125
"511" "RCP_4.5" "2030-2060" 39.6645841666667
"512" "RCP_4.5" "2030-2060" 39.6645841666667
"513" "RCP_4.5" "2030-2060" 39.7070079166667
"514" "RCP_4.5" "2030-2060" 25.31345125
"515" "RCP_4.5" "2030-2060" 18.8674283333333
"516" "RCP_4.5" "2030-2060" 16.9826708333333
"517" "RCP_4.5" "2030-2060" 16.9826708333333
"518" "RCP_4.5" "2030-2060" 25.31345125
"519" "RCP_4.5" "2030-2060" 27.7186458333333
"520" "RCP_4.5" "2030-2060" 29.911595
"521" "RCP_4.5" "2030-2060" 25.56473625
"522" "RCP_4.5" "2030-2060" 23.8668175
"523" "RCP_4.5" "2030-2060" 35.62193
"524" "RCP_4.5" "2030-2060" 17.8414516666667
"525" "RCP_4.5" "2030-2060" 39.1682754166667
"526" "RCP_4.5" "2030-2060" 25.56473625
"527" "RCP_4.5" "2030-2060" 28.0966395833333
"528" "RCP_4.5" "2030-2060" 28.0966395833333
"529" "RCP_4.5" "2030-2060" 30.37534375
"530" "RCP_4.5" "2030-2060" 25.56473625
"531" "RCP_4.5" "2030-2060" 24.2191416666667
"532" "RCP_4.5" "2030-2060" 30.3292933333333
"533" "RCP_4.5" "2030-2060" 30.3292933333333
"534" "RCP_4.5" "2030-2060" 38.8728679166667
"535" "RCP_4.5" "2030-2060" 32.12727
"536" "RCP_4.5" "2030-2060" 26.5951866666667
"537" "RCP_4.5" "2030-2060" 27.2803545833333
"538" "RCP_4.5" "2030-2060" 30.3292933333333
"539" "RCP_4.5" "2030-2060" 32.12727
"540" "RCP_4.5" "2030-2060" 24.2191416666667
"541" "RCP_4.5" "2060-2090" 16.3285095833333
"542" "RCP_4.5" "2060-2090" 23.95694875
"543" "RCP_4.5" "2060-2090" 34.1847429166667
"544" "RCP_4.5" "2060-2090" 25.53040125
"545" "RCP_4.5" "2060-2090" 25.53040125
"546" "RCP_4.5" "2060-2090" 25.53040125
"547" "RCP_4.5" "2060-2090" 21.7635645833333
"548" "RCP_4.5" "2060-2090" 20.4420375
"549" "RCP_4.5" "2060-2090" 33.7354625
"550" "RCP_4.5" "2060-2090" 23.95694875
"551" "RCP_4.5" "2060-2090" 27.9651745833333
"552" "RCP_4.5" "2060-2090" 14.8932045833333
"553" "RCP_4.5" "2060-2090" 27.9651745833333
"554" "RCP_4.5" "2060-2090" 27.9651745833333
"555" "RCP_4.5" "2060-2090" 27.9651745833333
"556" "RCP_4.5" "2060-2090" 15.070655
"557" "RCP_4.5" "2060-2090" 26.7205908333333
"558" "RCP_4.5" "2060-2090" 18.2651754166667
"559" "RCP_4.5" "2060-2090" 27.9651745833333
"560" "RCP_4.5" "2060-2090" 25.6284741666667
"561" "RCP_4.5" "2060-2090" 13.2698208333333
"562" "RCP_4.5" "2060-2090" 22.9393316666667
"563" "RCP_4.5" "2060-2090" 25.0194116666667
"564" "RCP_4.5" "2060-2090" 25.0194116666667
"565" "RCP_4.5" "2060-2090" 18.4357370833333
"566" "RCP_4.5" "2060-2090" 13.2698208333333
"567" "RCP_4.5" "2060-2090" 13.2698208333333
"568" "RCP_4.5" "2060-2090" 15.8690433333333
"569" "RCP_4.5" "2060-2090" 13.35661125
"570" "RCP_4.5" "2060-2090" 14.3149683333333
"571" "RCP_8.5" "2030-2060" 28.9728854166667
"572" "RCP_8.5" "2030-2060" 31.1769133333333
"573" "RCP_8.5" "2030-2060" 26.0454325
"574" "RCP_8.5" "2030-2060" 38.3905675
"575" "RCP_8.5" "2030-2060" 28.9728854166667
"576" "RCP_8.5" "2030-2060" 18.3188879166667
"577" "RCP_8.5" "2030-2060" 28.9728854166667
"578" "RCP_8.5" "2030-2060" 35.88654
"579" "RCP_8.5" "2030-2060" 33.2066979166667
"580" "RCP_8.5" "2030-2060" 38.3905675
"581" "RCP_8.5" "2030-2060" 14.1634279166667
"582" "RCP_8.5" "2030-2060" 21.4733666666667
"583" "RCP_8.5" "2030-2060" 21.4733666666667
"584" "RCP_8.5" "2030-2060" 24.06508375
"585" "RCP_8.5" "2030-2060" 39.4208770833333
"586" "RCP_8.5" "2030-2060" 21.4733666666667
"587" "RCP_8.5" "2030-2060" 21.4733666666667
"588" "RCP_8.5" "2030-2060" 24.06508375
"589" "RCP_8.5" "2030-2060" 21.4733666666667
"590" "RCP_8.5" "2030-2060" 34.3691154166667
"591" "RCP_8.5" "2030-2060" 20.86996375
"592" "RCP_8.5" "2030-2060" 25.0400479166667
"593" "RCP_8.5" "2030-2060" 29.182075
"594" "RCP_8.5" "2030-2060" 23.25406625
"595" "RCP_8.5" "2030-2060" 20.86996375
"596" "RCP_8.5" "2030-2060" 18.54848
"597" "RCP_8.5" "2030-2060" 19.2235858333333
"598" "RCP_8.5" "2030-2060" 21.8193829166667
"599" "RCP_8.5" "2030-2060" 29.182075
"600" "RCP_8.5" "2030-2060" 25.0400479166667
"601" "RCP_8.5" "2060-2090" 21.4206083333333
"602" "RCP_8.5" "2060-2090" 19.1763454166667
"603" "RCP_8.5" "2060-2090" 26.1555354166667
"604" "RCP_8.5" "2060-2090" 19.1763454166667
"605" "RCP_8.5" "2060-2090" 15.8007833333333
"606" "RCP_8.5" "2060-2090" 16.9379991666667
"607" "RCP_8.5" "2060-2090" 26.1555354166667
"608" "RCP_8.5" "2060-2090" 19.8860320833333
"609" "RCP_8.5" "2060-2090" 20.44095
"610" "RCP_8.5" "2060-2090" 22.4804483333333
"611" "RCP_8.5" "2060-2090" 28.81762375
"612" "RCP_8.5" "2060-2090" 25.3581591666667
"613" "RCP_8.5" "2060-2090" 28.81762375
"614" "RCP_8.5" "2060-2090" 23.23587
"615" "RCP_8.5" "2060-2090" 28.81762375
"616" "RCP_8.5" "2060-2090" 22.0950941666667
"617" "RCP_8.5" "2060-2090" 25.3581591666667
"618" "RCP_8.5" "2060-2090" 28.81762375
"619" "RCP_8.5" "2060-2090" 30.7007275
"620" "RCP_8.5" "2060-2090" 21.24141375
"621" "RCP_8.5" "2060-2090" 28.4031325
"622" "RCP_8.5" "2060-2090" 18.2776941666667
"623" "RCP_8.5" "2060-2090" 24.0977195833333
"624" "RCP_8.5" "2060-2090" 18.2776941666667
"625" "RCP_8.5" "2060-2090" 18.2776941666667
"626" "RCP_8.5" "2060-2090" 25.9038033333333
"627" "RCP_8.5" "2060-2090" 23.2990475
"628" "RCP_8.5" "2060-2090" 18.2776941666667
"629" "RCP_8.5" "2060-2090" 18.2776941666667
"630" "RCP_8.5" "2060-2090" 24.0977195833333
