# Supplementary material for: Water rights shape crop yield and revenue volatility tradeoffs for adaptation in snow dependent systems
Source: Nat Commun. 2020 Jul 10;11:3473. doi: 10.1038/s41467-020-17219-z (PMC7351950; doi:10.1038/s41467-020-17219-z)
Supplement: Supplementary file 3 — Source Data [file 41467_2020_17219_MOESM3_ESM.zip › Source Data/Figure_3 and (S5-S13)/Figure_3_A/1401.txt]

"RCP" "Time" "Yield"
"1" "Historical" "1980-2010" 33.4943011363635
"2" "Historical" "1980-2010" 28.5889097727273
"3" "Historical" "1980-2010" 33.4943011363635
"4" "Historical" "1980-2010" 33.4943011363635
"5" "Historical" "1980-2010" 33.4943011363635
"6" "Historical" "1980-2010" 33.4943011363635
"7" "Historical" "1980-2010" 33.4943011363635
"8" "Historical" "1980-2010" 30.8257489772727
"9" "Historical" "1980-2010" 25.9311675
"10" "Historical" "1980-2010" 33.4943011363635
"11" "Historical" "1980-2010" 33.7298584090908
"12" "Historical" "1980-2010" 33.7298584090908
"13" "Historical" "1980-2010" 28.3675742045455
"14" "Historical" "1980-2010" 25.6797767045455
"15" "Historical" "1980-2010" 12.4541727272727
"16" "Historical" "1980-2010" 32.3924055681819
"17" "Historical" "1980-2010" 33.7298584090908
"18" "Historical" "1980-2010" 33.7298584090908
"19" "Historical" "1980-2010" 33.7298584090908
"20" "Historical" "1980-2010" 33.7298584090908
"21" "Historical" "1980-2010" 33.7339394318181
"22" "Historical" "1980-2010" 24.4262689772727
"23" "Historical" "1980-2010" 33.7339394318181
"24" "Historical" "1980-2010" 21.3335379545455
"25" "Historical" "1980-2010" 29.9456481818182
"26" "Historical" "1980-2010" 11.9168594318182
"27" "Historical" "1980-2010" 31.9662102272727
"28" "Historical" "1980-2010" 33.1188303409092
"29" "Historical" "1980-2010" 33.6618190909092
"30" "Historical" "1980-2010" 33.1188303409092
"31" "RCP_4.5" "2030-2060" 23.58237375
"32" "RCP_4.5" "2030-2060" 8.45901
"33" "RCP_4.5" "2030-2060" 21.5573464772727
"34" "RCP_4.5" "2030-2060" 21.5573464772727
"35" "RCP_4.5" "2030-2060" 23.7465702272727
"36" "RCP_4.5" "2030-2060" 23.58237375
"37" "RCP_4.5" "2030-2060" 23.7465702272727
"38" "RCP_4.5" "2030-2060" 21.5573464772727
"39" "RCP_4.5" "2030-2060" 21.5573464772727
"40" "RCP_4.5" "2030-2060" 21.5573464772727
"41" "RCP_4.5" "2030-2060" 21.0824485227273
"42" "RCP_4.5" "2030-2060" 23.69788875
"43" "RCP_4.5" "2030-2060" 21.0824485227273
"44" "RCP_4.5" "2030-2060" 21.0824485227273
"45" "RCP_4.5" "2030-2060" 21.0824485227273
"46" "RCP_4.5" "2030-2060" 23.6938442045455
"47" "RCP_4.5" "2030-2060" 23.69788875
"48" "RCP_4.5" "2030-2060" 21.0824485227273
"49" "RCP_4.5" "2030-2060" 19.0461640909091
"50" "RCP_4.5" "2030-2060" 19.0461640909091
"51" "RCP_4.5" "2030-2060" 13.01824125
"52" "RCP_4.5" "2030-2060" 8.34233420454546
"53" "RCP_4.5" "2030-2060" 16.2545001136364
"54" "RCP_4.5" "2030-2060" 18.9722529545455
"55" "RCP_4.5" "2030-2060" 13.01824125
"56" "RCP_4.5" "2030-2060" 8.89089545454546
"57" "RCP_4.5" "2030-2060" 8.89089545454546
"58" "RCP_4.5" "2030-2060" 23.6208770454545
"59" "RCP_4.5" "2030-2060" 21.0130067045455
"60" "RCP_4.5" "2030-2060" 23.5328618181818
"61" "RCP_4.5" "2060-2090" 19.4281459090909
"62" "RCP_4.5" "2060-2090" 19.4281459090909
"63" "RCP_4.5" "2060-2090" 8.17321227272727
"64" "RCP_4.5" "2060-2090" 21.4643546590909
"65" "RCP_4.5" "2060-2090" 19.4281459090909
"66" "RCP_4.5" "2060-2090" 19.4281459090909
"67" "RCP_4.5" "2060-2090" 23.4800669318182
"68" "RCP_4.5" "2060-2090" 21.4643546590909
"69" "RCP_4.5" "2060-2090" 23.6877054545455
"70" "RCP_4.5" "2060-2090" 19.4281459090909
"71" "RCP_4.5" "2060-2090" 20.1886551136364
"72" "RCP_4.5" "2060-2090" 7.38731181818181
"73" "RCP_4.5" "2060-2090" 7.24104102272727
"74" "RCP_4.5" "2060-2090" 18.0719730681818
"75" "RCP_4.5" "2060-2090" 20.1886551136364
"76" "RCP_4.5" "2060-2090" 7.16604306818181
"77" "RCP_4.5" "2060-2090" 8.26798227272727
"78" "RCP_4.5" "2060-2090" 7.31131670454546
"79" "RCP_4.5" "2060-2090" 20.1886551136364
"80" "RCP_4.5" "2060-2090" 18.0719730681818
"81" "RCP_4.5" "2060-2090" 19.7968721590909
"82" "RCP_4.5" "2060-2090" 19.7968721590909
"83" "RCP_4.5" "2060-2090" 21.8118743181818
"84" "RCP_4.5" "2060-2090" 21.8118743181818
"85" "RCP_4.5" "2060-2090" 19.7968721590909
"86" "RCP_4.5" "2060-2090" 21.8118743181818
"87" "RCP_4.5" "2060-2090" 21.8118743181818
"88" "RCP_4.5" "2060-2090" 17.2024476136364
"89" "RCP_4.5" "2060-2090" 19.7968721590909
"90" "RCP_4.5" "2060-2090" 19.7968721590909
"91" "RCP_8.5" "2030-2060" 23.7092290909091
"92" "RCP_8.5" "2030-2060" 23.7010428409091
"93" "RCP_8.5" "2030-2060" 10.5058551136364
"94" "RCP_8.5" "2030-2060" 9.55877590909092
"95" "RCP_8.5" "2030-2060" 14.8185214772727
"96" "RCP_8.5" "2030-2060" 9.87312
"97" "RCP_8.5" "2030-2060" 21.5786519318182
"98" "RCP_8.5" "2030-2060" 19.6952590909091
"99" "RCP_8.5" "2030-2060" 21.5786519318182
"100" "RCP_8.5" "2030-2060" 9.19662375
"101" "RCP_8.5" "2030-2060" 9.08569159090908
"102" "RCP_8.5" "2030-2060" 10.9591929545455
"103" "RCP_8.5" "2030-2060" 20.4661868181818
"104" "RCP_8.5" "2030-2060" 18.4527313636363
"105" "RCP_8.5" "2030-2060" 8.46635829545454
"106" "RCP_8.5" "2030-2060" 18.4527313636363
"107" "RCP_8.5" "2030-2060" 23.7200001136363
"108" "RCP_8.5" "2030-2060" 20.4661868181818
"109" "RCP_8.5" "2030-2060" 20.4661868181818
"110" "RCP_8.5" "2030-2060" 18.4527313636363
"111" "RCP_8.5" "2030-2060" 21.2738515909091
"112" "RCP_8.5" "2030-2060" 21.2738515909091
"113" "RCP_8.5" "2030-2060" 8.79285340909092
"114" "RCP_8.5" "2030-2060" 8.45056943181819
"115" "RCP_8.5" "2030-2060" 7.92225238636365
"116" "RCP_8.5" "2030-2060" 21.2738515909091
"117" "RCP_8.5" "2030-2060" 9.32208238636365
"118" "RCP_8.5" "2030-2060" 19.1069648863636
"119" "RCP_8.5" "2030-2060" 19.1069648863636
"120" "RCP_8.5" "2030-2060" 21.2738515909091
"121" "RCP_8.5" "2060-2090" 9.06874602272727
"122" "RCP_8.5" "2060-2090" 14.6085518181818
"123" "RCP_8.5" "2060-2090" 21.5891120454545
"124" "RCP_8.5" "2060-2090" 21.5891120454545
"125" "RCP_8.5" "2060-2090" 19.6739792045455
"126" "RCP_8.5" "2060-2090" 9.10586386363635
"127" "RCP_8.5" "2060-2090" 10.3711210227273
"128" "RCP_8.5" "2060-2090" 21.5891120454545
"129" "RCP_8.5" "2060-2090" 21.5891120454545
"130" "RCP_8.5" "2060-2090" 9.54417647727273
"131" "RCP_8.5" "2060-2090" 7.77631977272727
"132" "RCP_8.5" "2060-2090" 20.5177486363636
"133" "RCP_8.5" "2060-2090" 18.4509003409091
"134" "RCP_8.5" "2060-2090" 18.4509003409091
"135" "RCP_8.5" "2060-2090" 20.5177486363636
"136" "RCP_8.5" "2060-2090" 20.5177486363636
"137" "RCP_8.5" "2060-2090" 23.1081596590909
"138" "RCP_8.5" "2060-2090" 16.05714375
"139" "RCP_8.5" "2060-2090" 20.5177486363636
"140" "RCP_8.5" "2060-2090" 20.5177486363636
"141" "RCP_8.5" "2060-2090" 21.3136956818182
"142" "RCP_8.5" "2060-2090" 19.4290646590909
"143" "RCP_8.5" "2060-2090" 21.3136956818182
"144" "RCP_8.5" "2060-2090" 8.35721590909092
"145" "RCP_8.5" "2060-2090" 8.31580159090908
"146" "RCP_8.5" "2060-2090" 8.24200090909092
"147" "RCP_8.5" "2060-2090" 16.9248548863637
"148" "RCP_8.5" "2060-2090" 8.88717034090908
"149" "RCP_8.5" "2060-2090" 8.24200090909092
"150" "RCP_8.5" "2060-2090" 8.28091125
"151" "RCP_4.5" "2030-2060" 19.2912439772727
"152" "RCP_4.5" "2030-2060" 21.213315
"153" "RCP_4.5" "2030-2060" 19.2912439772727
"154" "RCP_4.5" "2030-2060" 22.5072013636363
"155" "RCP_4.5" "2030-2060" 21.213315
"156" "RCP_4.5" "2030-2060" 23.6402290909091
"157" "RCP_4.5" "2030-2060" 23.6297468181818
"158" "RCP_4.5" "2030-2060" 21.213315
"159" "RCP_4.5" "2030-2060" 21.213315
"160" "RCP_4.5" "2030-2060" 22.5072013636363
"161" "RCP_4.5" "2030-2060" 21.0056655681818
"162" "RCP_4.5" "2030-2060" 23.7102903409091
"163" "RCP_4.5" "2030-2060" 23.7102903409091
"164" "RCP_4.5" "2030-2060" 23.6694957954545
"165" "RCP_4.5" "2030-2060" 23.7102903409091
"166" "RCP_4.5" "2030-2060" 23.7075828409091
"167" "RCP_4.5" "2030-2060" 18.9363514772727
"168" "RCP_4.5" "2030-2060" 23.7075828409091
"169" "RCP_4.5" "2030-2060" 21.0056655681818
"170" "RCP_4.5" "2030-2060" 21.0056655681818
"171" "RCP_4.5" "2030-2060" 21.1120152272727
"172" "RCP_4.5" "2030-2060" 21.1120152272727
"173" "RCP_4.5" "2030-2060" 19.0347552272727
"174" "RCP_4.5" "2030-2060" 8.22943397727273
"175" "RCP_4.5" "2030-2060" 13.1141836363637
"176" "RCP_4.5" "2030-2060" 7.76089534090908
"177" "RCP_4.5" "2030-2060" 19.0347552272727
"178" "RCP_4.5" "2030-2060" 23.5331642045455
"179" "RCP_4.5" "2030-2060" 19.0347552272727
"180" "RCP_4.5" "2030-2060" 19.0347552272727
"181" "RCP_4.5" "2060-2090" 19.0603956818182
"182" "RCP_4.5" "2060-2090" 19.0603956818182
"183" "RCP_4.5" "2060-2090" 21.2653056818182
"184" "RCP_4.5" "2060-2090" 21.2653056818182
"185" "RCP_4.5" "2060-2090" 23.7020515909091
"186" "RCP_4.5" "2060-2090" 23.7321521590909
"187" "RCP_4.5" "2060-2090" 21.2653056818182
"188" "RCP_4.5" "2060-2090" 21.2653056818182
"189" "RCP_4.5" "2060-2090" 23.7315289772727
"190" "RCP_4.5" "2060-2090" 21.2653056818182
"191" "RCP_4.5" "2060-2090" 20.5476944318182
"192" "RCP_4.5" "2060-2090" 20.5476944318182
"193" "RCP_4.5" "2060-2090" 18.4915465909091
"194" "RCP_4.5" "2060-2090" 20.5476944318182
"195" "RCP_4.5" "2060-2090" 7.35453579545454
"196" "RCP_4.5" "2060-2090" 20.5476944318182
"197" "RCP_4.5" "2060-2090" 20.5476944318182
"198" "RCP_4.5" "2060-2090" 18.4915465909091
"199" "RCP_4.5" "2060-2090" 23.5376021590909
"200" "RCP_4.5" "2060-2090" 20.5476944318182
"201" "RCP_4.5" "2060-2090" 19.3633557954545
"202" "RCP_4.5" "2060-2090" 8.02969261363635
"203" "RCP_4.5" "2060-2090" 8.04881659090908
"204" "RCP_4.5" "2060-2090" 23.7209628409091
"205" "RCP_4.5" "2060-2090" 23.7315647727273
"206" "RCP_4.5" "2060-2090" 21.3241315909091
"207" "RCP_4.5" "2060-2090" 23.4748084090909
"208" "RCP_4.5" "2060-2090" 21.3241315909091
"209" "RCP_4.5" "2060-2090" 22.6906247727273
"210" "RCP_4.5" "2060-2090" 21.3241315909091
"211" "RCP_8.5" "2030-2060" 21.660135
"212" "RCP_8.5" "2030-2060" 17.139975
"213" "RCP_8.5" "2030-2060" 19.6099336363636
"214" "RCP_8.5" "2030-2060" 23.5274082954545
"215" "RCP_8.5" "2030-2060" 19.6099336363636
"216" "RCP_8.5" "2030-2060" 21.660135
"217" "RCP_8.5" "2030-2060" 19.6099336363636
"218" "RCP_8.5" "2030-2060" 23.7109254545454
"219" "RCP_8.5" "2030-2060" 21.660135
"220" "RCP_8.5" "2030-2060" 22.9728473863636
"221" "RCP_8.5" "2030-2060" 22.1599029545455
"222" "RCP_8.5" "2030-2060" 22.9359760227273
"223" "RCP_8.5" "2030-2060" 20.6631804545455
"224" "RCP_8.5" "2030-2060" 22.9359760227273
"225" "RCP_8.5" "2030-2060" 23.7113239772727
"226" "RCP_8.5" "2030-2060" 23.6513267045454
"227" "RCP_8.5" "2030-2060" 22.1599029545455
"228" "RCP_8.5" "2030-2060" 22.1599029545455
"229" "RCP_8.5" "2030-2060" 18.6766104545455
"230" "RCP_8.5" "2030-2060" 22.9359760227273
"231" "RCP_8.5" "2030-2060" 23.4680560227273
"232" "RCP_8.5" "2030-2060" 20.7822705681818
"233" "RCP_8.5" "2030-2060" 20.7822705681818
"234" "RCP_8.5" "2030-2060" 23.3317288636364
"235" "RCP_8.5" "2030-2060" 22.9148478409091
"236" "RCP_8.5" "2030-2060" 20.7822705681818
"237" "RCP_8.5" "2030-2060" 18.6534518181818
"238" "RCP_8.5" "2030-2060" 18.6534518181818
"239" "RCP_8.5" "2030-2060" 16.0321247727273
"240" "RCP_8.5" "2030-2060" 7.81085556818181
"241" "RCP_8.5" "2060-2090" 10.1841361363636
"242" "RCP_8.5" "2060-2090" 20.8839886363636
"243" "RCP_8.5" "2060-2090" 20.8839886363636
"244" "RCP_8.5" "2060-2090" 7.78176170454546
"245" "RCP_8.5" "2060-2090" 12.8344298863636
"246" "RCP_8.5" "2060-2090" 23.6950189772727
"247" "RCP_8.5" "2060-2090" 22.3951032954545
"248" "RCP_8.5" "2060-2090" 23.6929029545455
"249" "RCP_8.5" "2060-2090" 22.3951032954545
"250" "RCP_8.5" "2060-2090" 18.7266255681818
"251" "RCP_8.5" "2060-2090" 20.6876536363636
"252" "RCP_8.5" "2060-2090" 10.1828778409091
"253" "RCP_8.5" "2060-2090" 23.6509595454545
"254" "RCP_8.5" "2060-2090" 20.6876536363636
"255" "RCP_8.5" "2060-2090" 20.6876536363636
"256" "RCP_8.5" "2060-2090" 20.6876536363636
"257" "RCP_8.5" "2060-2090" 18.49561875
"258" "RCP_8.5" "2060-2090" 8.90264522727273
"259" "RCP_8.5" "2060-2090" 20.6876536363636
"260" "RCP_8.5" "2060-2090" 8.90264522727273
"261" "RCP_8.5" "2060-2090" 7.73698363636362
"262" "RCP_8.5" "2060-2090" 18.9291456818182
"263" "RCP_8.5" "2060-2090" 16.3849332954545
"264" "RCP_8.5" "2060-2090" 8.25707352272727
"265" "RCP_8.5" "2060-2090" 20.9739876136364
"266" "RCP_8.5" "2060-2090" 20.9739876136364
"267" "RCP_8.5" "2060-2090" 7.89003204545454
"268" "RCP_8.5" "2060-2090" 18.9291456818182
"269" "RCP_8.5" "2060-2090" 8.61158352272727
"270" "RCP_8.5" "2060-2090" 18.9291456818182
"271" "RCP_4.5" "2030-2060" 23.8428576136364
"272" "RCP_4.5" "2030-2060" 23.8166775
"273" "RCP_4.5" "2030-2060" 23.8429970454545
"274" "RCP_4.5" "2030-2060" 23.8429970454545
"275" "RCP_4.5" "2030-2060" 19.5796632954545
"276" "RCP_4.5" "2030-2060" 21.4614855681818
"277" "RCP_4.5" "2030-2060" 21.4614855681818
"278" "RCP_4.5" "2030-2060" 19.5796632954545
"279" "RCP_4.5" "2030-2060" 9.47013545454546
"280" "RCP_4.5" "2030-2060" 21.4614855681818
"281" "RCP_4.5" "2030-2060" 23.5881248863636
"282" "RCP_4.5" "2030-2060" 20.5156060227273
"283" "RCP_4.5" "2030-2060" 23.6480717045455
"284" "RCP_4.5" "2030-2060" 23.6480717045455
"285" "RCP_4.5" "2030-2060" 20.5156060227273
"286" "RCP_4.5" "2030-2060" 20.5156060227273
"287" "RCP_4.5" "2030-2060" 20.5156060227273
"288" "RCP_4.5" "2030-2060" 20.5156060227273
"289" "RCP_4.5" "2030-2060" 20.5156060227273
"290" "RCP_4.5" "2030-2060" 23.2323422727273
"291" "RCP_4.5" "2030-2060" 23.1867923863636
"292" "RCP_4.5" "2030-2060" 16.7665257954545
"293" "RCP_4.5" "2030-2060" 23.7524604545454
"294" "RCP_4.5" "2030-2060" 20.8005617045455
"295" "RCP_4.5" "2030-2060" 20.8005617045455
"296" "RCP_4.5" "2030-2060" 23.1867923863636
"297" "RCP_4.5" "2030-2060" 20.8005617045455
"298" "RCP_4.5" "2030-2060" 9.36170761363635
"299" "RCP_4.5" "2030-2060" 9.04688147727273
"300" "RCP_4.5" "2030-2060" 20.8005617045455
"301" "RCP_4.5" "2060-2090" 8.46559465909092
"302" "RCP_4.5" "2060-2090" 20.6328156818182
"303" "RCP_4.5" "2060-2090" 20.6328156818182
"304" "RCP_4.5" "2060-2090" 16.1473953409091
"305" "RCP_4.5" "2060-2090" 20.6328156818182
"306" "RCP_4.5" "2060-2090" 18.5727371590909
"307" "RCP_4.5" "2060-2090" 7.96083647727273
"308" "RCP_4.5" "2060-2090" 7.96083647727273
"309" "RCP_4.5" "2060-2090" 10.4849117045455
"310" "RCP_4.5" "2060-2090" 18.5727371590909
"311" "RCP_4.5" "2060-2090" 19.1428244318182
"312" "RCP_4.5" "2060-2090" 8.00689329545454
"313" "RCP_4.5" "2060-2090" 19.1428244318182
"314" "RCP_4.5" "2060-2090" 8.00689329545454
"315" "RCP_4.5" "2060-2090" 19.1428244318182
"316" "RCP_4.5" "2060-2090" 8.43268397727273
"317" "RCP_4.5" "2060-2090" 8.09668397727273
"318" "RCP_4.5" "2060-2090" 21.0537167045455
"319" "RCP_4.5" "2060-2090" 23.6888325
"320" "RCP_4.5" "2060-2090" 21.0537167045455
"321" "RCP_4.5" "2060-2090" 18.7093854545455
"322" "RCP_4.5" "2060-2090" 20.8712198863637
"323" "RCP_4.5" "2060-2090" 9.35193988636362
"324" "RCP_4.5" "2060-2090" 20.8712198863637
"325" "RCP_4.5" "2060-2090" 20.8712198863637
"326" "RCP_4.5" "2060-2090" 20.8712198863637
"327" "RCP_4.5" "2060-2090" 20.8712198863637
"328" "RCP_4.5" "2060-2090" 20.8712198863637
"329" "RCP_4.5" "2060-2090" 23.6810175
"330" "RCP_4.5" "2060-2090" 18.7093854545455
"331" "RCP_8.5" "2030-2060" 21.23291625
"332" "RCP_8.5" "2030-2060" 23.7138207954545
"333" "RCP_8.5" "2030-2060" 23.6464377272727
"334" "RCP_8.5" "2030-2060" 19.2797372727273
"335" "RCP_8.5" "2030-2060" 23.7036617045455
"336" "RCP_8.5" "2030-2060" 13.7565248863636
"337" "RCP_8.5" "2030-2060" 21.23291625
"338" "RCP_8.5" "2030-2060" 19.2797372727273
"339" "RCP_8.5" "2030-2060" 16.7313893181818
"340" "RCP_8.5" "2030-2060" 21.23291625
"341" "RCP_8.5" "2030-2060" 17.4315306818182
"342" "RCP_8.5" "2030-2060" 19.88910375
"343" "RCP_8.5" "2030-2060" 21.6288398863636
"344" "RCP_8.5" "2030-2060" 21.6288398863636
"345" "RCP_8.5" "2030-2060" 9.62683363636362
"346" "RCP_8.5" "2030-2060" 9.55450329545454
"347" "RCP_8.5" "2030-2060" 23.4534538636363
"348" "RCP_8.5" "2030-2060" 21.6288398863636
"349" "RCP_8.5" "2030-2060" 23.8388826136364
"350" "RCP_8.5" "2030-2060" 23.8388826136364
"351" "RCP_8.5" "2030-2060" 21.4735581818182
"352" "RCP_8.5" "2030-2060" 21.4735581818182
"353" "RCP_8.5" "2030-2060" 21.4735581818182
"354" "RCP_8.5" "2030-2060" 19.3701177272727
"355" "RCP_8.5" "2030-2060" 9.65679681818181
"356" "RCP_8.5" "2030-2060" 9.03202329545454
"357" "RCP_8.5" "2030-2060" 22.7038234090909
"358" "RCP_8.5" "2030-2060" 23.4496646590909
"359" "RCP_8.5" "2030-2060" 21.4735581818182
"360" "RCP_8.5" "2030-2060" 19.3701177272727
"361" "RCP_8.5" "2060-2090" 9.28721045454546
"362" "RCP_8.5" "2060-2090" 9.41480318181819
"363" "RCP_8.5" "2060-2090" 9.28721045454546
"364" "RCP_8.5" "2060-2090" 9.49929988636365
"365" "RCP_8.5" "2060-2090" 9.28721045454546
"366" "RCP_8.5" "2060-2090" 19.3085965909091
"367" "RCP_8.5" "2060-2090" 9.28721045454546
"368" "RCP_8.5" "2060-2090" 11.5480970454545
"369" "RCP_8.5" "2060-2090" 9.28721045454546
"370" "RCP_8.5" "2060-2090" 9.31219772727273
"371" "RCP_8.5" "2060-2090" 22.9902463636363
"372" "RCP_8.5" "2060-2090" 20.6850480681818
"373" "RCP_8.5" "2060-2090" 18.7462793181818
"374" "RCP_8.5" "2060-2090" 18.7462793181818
"375" "RCP_8.5" "2060-2090" 9.04278340909092
"376" "RCP_8.5" "2060-2090" 8.9591025
"377" "RCP_8.5" "2060-2090" 9.35620227272727
"378" "RCP_8.5" "2060-2090" 9.35620227272727
"379" "RCP_8.5" "2060-2090" 20.6850480681818
"380" "RCP_8.5" "2060-2090" 20.6850480681818
"381" "RCP_8.5" "2060-2090" 18.8162103409091
"382" "RCP_8.5" "2060-2090" 9.251145
"383" "RCP_8.5" "2060-2090" 8.87079784090908
"384" "RCP_8.5" "2060-2090" 16.4393222727273
"385" "RCP_8.5" "2060-2090" 8.69386329545454
"386" "RCP_8.5" "2060-2090" 18.8162103409091
"387" "RCP_8.5" "2060-2090" 18.8162103409091
"388" "RCP_8.5" "2060-2090" 20.6256276136364
"389" "RCP_8.5" "2060-2090" 22.0748082954545
"390" "RCP_8.5" "2060-2090" 20.6256276136364
"391" "RCP_4.5" "2030-2060" 23.4613823863636
"392" "RCP_4.5" "2030-2060" 21.5309014772727
"393" "RCP_4.5" "2030-2060" 23.2758531818182
"394" "RCP_4.5" "2030-2060" 23.2758531818182
"395" "RCP_4.5" "2030-2060" 23.4236635227273
"396" "RCP_4.5" "2030-2060" 20.0870659090909
"397" "RCP_4.5" "2030-2060" 22.7590929545455
"398" "RCP_4.5" "2030-2060" 23.4762507954545
"399" "RCP_4.5" "2030-2060" 23.4613823863636
"400" "RCP_4.5" "2030-2060" 18.2196767045455
"401" "RCP_4.5" "2030-2060" 23.3757020454545
"402" "RCP_4.5" "2030-2060" 20.7987565909091
"403" "RCP_4.5" "2030-2060" 23.7672167045454
"404" "RCP_4.5" "2030-2060" 23.3757020454545
"405" "RCP_4.5" "2030-2060" 18.8276243181818
"406" "RCP_4.5" "2030-2060" 23.7642947727273
"407" "RCP_4.5" "2030-2060" 23.7672167045454
"408" "RCP_4.5" "2030-2060" 23.6753522727273
"409" "RCP_4.5" "2030-2060" 23.7642947727273
"410" "RCP_4.5" "2030-2060" 23.7672167045454
"411" "RCP_4.5" "2030-2060" 23.8020023863637
"412" "RCP_4.5" "2030-2060" 23.8020023863637
"413" "RCP_4.5" "2030-2060" 23.8054203409091
"414" "RCP_4.5" "2030-2060" 23.8020023863637
"415" "RCP_4.5" "2030-2060" 21.1411847727273
"416" "RCP_4.5" "2030-2060" 12.21512625
"417" "RCP_4.5" "2030-2060" 19.4204382954545
"418" "RCP_4.5" "2030-2060" 21.1411847727273
"419" "RCP_4.5" "2030-2060" 21.1411847727273
"420" "RCP_4.5" "2030-2060" 23.3059336363637
"421" "RCP_4.5" "2060-2090" 23.6703804545455
"422" "RCP_4.5" "2060-2090" 23.2139219318182
"423" "RCP_4.5" "2060-2090" 21.0109711363637
"424" "RCP_4.5" "2060-2090" 23.6703804545455
"425" "RCP_4.5" "2060-2090" 19.1308639772727
"426" "RCP_4.5" "2060-2090" 23.6605360227273
"427" "RCP_4.5" "2060-2090" 21.0109711363637
"428" "RCP_4.5" "2060-2090" 9.27460636363635
"429" "RCP_4.5" "2060-2090" 9.87725522727273
"430" "RCP_4.5" "2060-2090" 23.6605360227273
"431" "RCP_4.5" "2060-2090" 20.6950206818182
"432" "RCP_4.5" "2060-2090" 20.6950206818182
"433" "RCP_4.5" "2060-2090" 18.8032667045455
"434" "RCP_4.5" "2060-2090" 23.67390375
"435" "RCP_4.5" "2060-2090" 18.8032667045455
"436" "RCP_4.5" "2060-2090" 23.0662472727273
"437" "RCP_4.5" "2060-2090" 20.6950206818182
"438" "RCP_4.5" "2060-2090" 23.6383080681818
"439" "RCP_4.5" "2060-2090" 20.6950206818182
"440" "RCP_4.5" "2060-2090" 18.8032667045455
"441" "RCP_4.5" "2060-2090" 20.5921104545455
"442" "RCP_4.5" "2060-2090" 23.75143875
"443" "RCP_4.5" "2060-2090" 23.7349718181818
"444" "RCP_4.5" "2060-2090" 18.6667428409091
"445" "RCP_4.5" "2060-2090" 20.5921104545455
"446" "RCP_4.5" "2060-2090" 23.0939682954545
"447" "RCP_4.5" "2060-2090" 23.75143875
"448" "RCP_4.5" "2060-2090" 18.6667428409091
"449" "RCP_4.5" "2060-2090" 20.5921104545455
"450" "RCP_4.5" "2060-2090" 20.5921104545455
"451" "RCP_8.5" "2030-2060" 22.8196442045455
"452" "RCP_8.5" "2030-2060" 11.0574047727273
"453" "RCP_8.5" "2030-2060" 21.57934125
"454" "RCP_8.5" "2030-2060" 11.0574047727273
"455" "RCP_8.5" "2030-2060" 21.57934125
"456" "RCP_8.5" "2030-2060" 23.8227760227273
"457" "RCP_8.5" "2030-2060" 23.8227760227273
"458" "RCP_8.5" "2030-2060" 23.8227760227273
"459" "RCP_8.5" "2030-2060" 23.8227760227273
"460" "RCP_8.5" "2030-2060" 22.8196442045455
"461" "RCP_8.5" "2030-2060" 23.6274501136363
"462" "RCP_8.5" "2030-2060" 23.6248592045455
"463" "RCP_8.5" "2030-2060" 23.6248592045455
"464" "RCP_8.5" "2030-2060" 23.6274501136363
"465" "RCP_8.5" "2030-2060" 8.69183079545454
"466" "RCP_8.5" "2030-2060" 20.3443690909091
"467" "RCP_8.5" "2030-2060" 23.5986467045455
"468" "RCP_8.5" "2030-2060" 23.6274501136363
"469" "RCP_8.5" "2030-2060" 23.5986467045455
"470" "RCP_8.5" "2030-2060" 18.3642136363637
"471" "RCP_8.5" "2030-2060" 23.5180742045455
"472" "RCP_8.5" "2030-2060" 18.0422335227273
"473" "RCP_8.5" "2030-2060" 18.0422335227273
"474" "RCP_8.5" "2030-2060" 15.3630797727273
"475" "RCP_8.5" "2030-2060" 8.62053034090908
"476" "RCP_8.5" "2030-2060" 10.3096789772727
"477" "RCP_8.5" "2030-2060" 20.1736905681818
"478" "RCP_8.5" "2030-2060" 18.0422335227273
"479" "RCP_8.5" "2030-2060" 9.39476659090908
"480" "RCP_8.5" "2030-2060" 23.5594329545455
"481" "RCP_8.5" "2060-2090" 18.1331331818182
"482" "RCP_8.5" "2060-2090" 21.7167460227273
"483" "RCP_8.5" "2060-2090" 20.2508614772727
"484" "RCP_8.5" "2060-2090" 23.3615567045455
"485" "RCP_8.5" "2060-2090" 23.5194671590909
"486" "RCP_8.5" "2060-2090" 18.1331331818182
"487" "RCP_8.5" "2060-2090" 20.2508614772727
"488" "RCP_8.5" "2060-2090" 20.2508614772727
"489" "RCP_8.5" "2060-2090" 23.3615567045455
"490" "RCP_8.5" "2060-2090" 18.1331331818182
"491" "RCP_8.5" "2060-2090" 9.01868488636365
"492" "RCP_8.5" "2060-2090" 23.3682801136364
"493" "RCP_8.5" "2060-2090" 23.5161375
"494" "RCP_8.5" "2060-2090" 20.2998085227273
"495" "RCP_8.5" "2060-2090" 20.2998085227273
"496" "RCP_8.5" "2060-2090" 22.9266664772727
"497" "RCP_8.5" "2060-2090" 20.2998085227273
"498" "RCP_8.5" "2060-2090" 10.7588710227273
"499" "RCP_8.5" "2060-2090" 15.6892581818182
"500" "RCP_8.5" "2060-2090" 20.2998085227273
"501" "RCP_8.5" "2060-2090" 17.3191414772727
"502" "RCP_8.5" "2060-2090" 17.3191414772727
"503" "RCP_8.5" "2060-2090" 19.5782147727273
"504" "RCP_8.5" "2060-2090" 19.5782147727273
"505" "RCP_8.5" "2060-2090" 17.3191414772727
"506" "RCP_8.5" "2060-2090" 23.0245745454545
"507" "RCP_8.5" "2060-2090" 23.0245745454545
"508" "RCP_8.5" "2060-2090" 11.7065215909091
"509" "RCP_8.5" "2060-2090" 7.82142
"510" "RCP_8.5" "2060-2090" 17.3191414772727
"511" "RCP_4.5" "2030-2060" 23.8320893181818
"512" "RCP_4.5" "2030-2060" 23.8320893181818
"513" "RCP_4.5" "2030-2060" 23.8348878409091
"514" "RCP_4.5" "2030-2060" 19.1625821590909
"515" "RCP_4.5" "2030-2060" 10.2049745454545
"516" "RCP_4.5" "2030-2060" 9.73628045454546
"517" "RCP_4.5" "2030-2060" 9.73628045454546
"518" "RCP_4.5" "2030-2060" 19.1625821590909
"519" "RCP_4.5" "2030-2060" 21.0342395454545
"520" "RCP_4.5" "2030-2060" 22.4884984090909
"521" "RCP_4.5" "2030-2060" 18.9564770454545
"522" "RCP_4.5" "2030-2060" 16.4723515909091
"523" "RCP_4.5" "2030-2060" 23.6263104545454
"524" "RCP_4.5" "2030-2060" 9.40119068181819
"525" "RCP_4.5" "2030-2060" 23.7790677272727
"526" "RCP_4.5" "2030-2060" 18.9564770454545
"527" "RCP_4.5" "2030-2060" 21.0153859090909
"528" "RCP_4.5" "2030-2060" 21.0153859090909
"529" "RCP_4.5" "2030-2060" 22.4430197727273
"530" "RCP_4.5" "2030-2060" 18.9564770454545
"531" "RCP_4.5" "2030-2060" 10.2663978409091
"532" "RCP_4.5" "2030-2060" 21.5505361363637
"533" "RCP_4.5" "2030-2060" 21.5505361363637
"534" "RCP_4.5" "2030-2060" 23.8358161363636
"535" "RCP_4.5" "2030-2060" 22.81734
"536" "RCP_4.5" "2030-2060" 14.1946615909091
"537" "RCP_4.5" "2030-2060" 17.11966875
"538" "RCP_4.5" "2030-2060" 21.5505361363637
"539" "RCP_4.5" "2030-2060" 22.81734
"540" "RCP_4.5" "2030-2060" 10.2663978409091
"541" "RCP_4.5" "2060-2090" 8.65586931818181
"542" "RCP_4.5" "2060-2090" 18.3820588636364
"543" "RCP_4.5" "2060-2090" 23.4303361363636
"544" "RCP_4.5" "2060-2090" 20.5521855681818
"545" "RCP_4.5" "2060-2090" 20.5521855681818
"546" "RCP_4.5" "2060-2090" 20.5521855681818
"547" "RCP_4.5" "2060-2090" 12.7291121590909
"548" "RCP_4.5" "2060-2090" 9.63020829545454
"549" "RCP_4.5" "2060-2090" 23.4173819318182
"550" "RCP_4.5" "2060-2090" 18.3820588636364
"551" "RCP_4.5" "2060-2090" 19.9683620454545
"552" "RCP_4.5" "2060-2090" 7.92155386363635
"553" "RCP_4.5" "2060-2090" 19.9683620454545
"554" "RCP_4.5" "2060-2090" 19.9683620454545
"555" "RCP_4.5" "2060-2090" 19.9683620454545
"556" "RCP_4.5" "2060-2090" 7.94920534090908
"557" "RCP_4.5" "2060-2090" 17.7719273863637
"558" "RCP_4.5" "2060-2090" 8.13101181818181
"559" "RCP_4.5" "2060-2090" 19.9683620454545
"560" "RCP_4.5" "2060-2090" 15.1686586363637
"561" "RCP_4.5" "2060-2090" 7.8697575
"562" "RCP_4.5" "2060-2090" 17.5303939772727
"563" "RCP_4.5" "2060-2090" 19.8926086363636
"564" "RCP_4.5" "2060-2090" 19.8926086363636
"565" "RCP_4.5" "2060-2090" 9.93371931818181
"566" "RCP_4.5" "2060-2090" 7.8697575
"567" "RCP_4.5" "2060-2090" 7.8697575
"568" "RCP_4.5" "2060-2090" 8.95737920454546
"569" "RCP_4.5" "2060-2090" 8.28563147727273
"570" "RCP_4.5" "2060-2090" 8.53662477272727
"571" "RCP_8.5" "2030-2060" 20.7887396590909
"572" "RCP_8.5" "2030-2060" 22.2745769318182
"573" "RCP_8.5" "2030-2060" 18.9768688636363
"574" "RCP_8.5" "2030-2060" 23.67745125
"575" "RCP_8.5" "2030-2060" 20.7887396590909
"576" "RCP_8.5" "2030-2060" 10.2406609090909
"577" "RCP_8.5" "2030-2060" 20.7887396590909
"578" "RCP_8.5" "2030-2060" 23.56476
"579" "RCP_8.5" "2030-2060" 23.1852371590909
"580" "RCP_8.5" "2030-2060" 23.67745125
"581" "RCP_8.5" "2030-2060" 9.50014568181819
"582" "RCP_8.5" "2030-2060" 18.3623880681818
"583" "RCP_8.5" "2030-2060" 18.3623880681818
"584" "RCP_8.5" "2030-2060" 20.3166190909091
"585" "RCP_8.5" "2030-2060" 23.5263136363636
"586" "RCP_8.5" "2030-2060" 18.3623880681818
"587" "RCP_8.5" "2030-2060" 18.3623880681818
"588" "RCP_8.5" "2030-2060" 20.3166190909091
"589" "RCP_8.5" "2030-2060" 18.3623880681818
"590" "RCP_8.5" "2030-2060" 23.4965584090909
"591" "RCP_8.5" "2030-2060" 11.2238021590909
"592" "RCP_8.5" "2030-2060" 17.2780881818182
"593" "RCP_8.5" "2030-2060" 21.2706456818182
"594" "RCP_8.5" "2030-2060" 14.5805001136364
"595" "RCP_8.5" "2030-2060" 11.2238021590909
"596" "RCP_8.5" "2030-2060" 9.71532784090908
"597" "RCP_8.5" "2030-2060" 9.85700931818181
"598" "RCP_8.5" "2030-2060" 12.3111351136364
"599" "RCP_8.5" "2030-2060" 21.2706456818182
"600" "RCP_8.5" "2030-2060" 17.2780881818182
"601" "RCP_8.5" "2060-2090" 12.7322744318182
"602" "RCP_8.5" "2060-2090" 9.31392136363635
"603" "RCP_8.5" "2060-2090" 20.3834495454545
"604" "RCP_8.5" "2060-2090" 9.31392136363635
"605" "RCP_8.5" "2060-2090" 8.54805306818181
"606" "RCP_8.5" "2060-2090" 8.62574284090908
"607" "RCP_8.5" "2060-2090" 20.3834495454545
"608" "RCP_8.5" "2060-2090" 9.78532670454546
"609" "RCP_8.5" "2060-2090" 10.6589856818182
"610" "RCP_8.5" "2060-2090" 15.4596831818182
"611" "RCP_8.5" "2060-2090" 19.7229828409091
"612" "RCP_8.5" "2060-2090" 12.3067636363636
"613" "RCP_8.5" "2060-2090" 19.7229828409091
"614" "RCP_8.5" "2060-2090" 10.470945
"615" "RCP_8.5" "2060-2090" 19.7229828409091
"616" "RCP_8.5" "2060-2090" 10.1685197727273
"617" "RCP_8.5" "2060-2090" 12.3067636363636
"618" "RCP_8.5" "2060-2090" 19.7229828409091
"619" "RCP_8.5" "2060-2090" 21.4672128409091
"620" "RCP_8.5" "2060-2090" 9.93300613636362
"621" "RCP_8.5" "2060-2090" 19.7932694318182
"622" "RCP_8.5" "2060-2090" 9.39746045454546
"623" "RCP_8.5" "2060-2090" 10.17246
"624" "RCP_8.5" "2060-2090" 9.39746045454546
"625" "RCP_8.5" "2060-2090" 9.39746045454546
"626" "RCP_8.5" "2060-2090" 11.5203272727273
"627" "RCP_8.5" "2060-2090" 9.86605295454546
"628" "RCP_8.5" "2060-2090" 9.39746045454546
"629" "RCP_8.5" "2060-2090" 9.39746045454546
"630" "RCP_8.5" "2060-2090" 10.17246
