# Supplementary material for: Water rights shape crop yield and revenue volatility tradeoffs for adaptation in snow dependent systems
Source: Nat Commun. 2020 Jul 10;11:3473. doi: 10.1038/s41467-020-17219-z (PMC7351950; doi:10.1038/s41467-020-17219-z)
Supplement: Supplementary file 3 — Source Data [file 41467_2020_17219_MOESM3_ESM.zip › Source Data/Figure_3 and (S5-S13)/Figure_3_A/1403.txt]

"RCP" "Time" "Yield"
"1" "Historical" "1980-2010" 5.23170731707317
"2" "Historical" "1980-2010" 5.19095146341463
"3" "Historical" "1980-2010" 5.23170731707317
"4" "Historical" "1980-2010" 5.23170731707317
"5" "Historical" "1980-2010" 5.23170731707317
"6" "Historical" "1980-2010" 5.23170731707317
"7" "Historical" "1980-2010" 5.23170731707317
"8" "Historical" "1980-2010" 5.23077292682927
"9" "Historical" "1980-2010" 4.93586170731707
"10" "Historical" "1980-2010" 5.23170731707317
"11" "Historical" "1980-2010" 5.23170731707317
"12" "Historical" "1980-2010" 5.23170731707317
"13" "Historical" "1980-2010" 5.14756804878049
"14" "Historical" "1980-2010" 4.89482780487805
"15" "Historical" "1980-2010" 1.23872512195122
"16" "Historical" "1980-2010" 5.23089024390244
"17" "Historical" "1980-2010" 5.23170731707317
"18" "Historical" "1980-2010" 5.23170731707317
"19" "Historical" "1980-2010" 5.23170731707317
"20" "Historical" "1980-2010" 5.23170731707317
"21" "Historical" "1980-2010" 5.23170731707317
"22" "Historical" "1980-2010" 4.7458987804878
"23" "Historical" "1980-2010" 5.23170731707317
"24" "Historical" "1980-2010" 4.20377951219512
"25" "Historical" "1980-2010" 5.21646073170732
"26" "Historical" "1980-2010" 1.23427292682927
"27" "Historical" "1980-2010" 5.23105
"28" "Historical" "1980-2010" 5.23170731707317
"29" "Historical" "1980-2010" 5.23170731707317
"30" "Historical" "1980-2010" 5.23170731707317
"31" "RCP_4.5" "2030-2060" 5.23170731707317
"32" "RCP_4.5" "2030-2060" 1.68305073170732
"33" "RCP_4.5" "2030-2060" 5.20028219512195
"34" "RCP_4.5" "2030-2060" 5.20028219512195
"35" "RCP_4.5" "2030-2060" 5.23170731707317
"36" "RCP_4.5" "2030-2060" 5.23170731707317
"37" "RCP_4.5" "2030-2060" 5.23170731707317
"38" "RCP_4.5" "2030-2060" 5.20028219512195
"39" "RCP_4.5" "2030-2060" 5.20028219512195
"40" "RCP_4.5" "2030-2060" 5.20028219512195
"41" "RCP_4.5" "2030-2060" 5.15310658536585
"42" "RCP_4.5" "2030-2060" 5.23170731707317
"43" "RCP_4.5" "2030-2060" 5.15310658536585
"44" "RCP_4.5" "2030-2060" 5.15310658536585
"45" "RCP_4.5" "2030-2060" 5.15310658536585
"46" "RCP_4.5" "2030-2060" 5.23170731707317
"47" "RCP_4.5" "2030-2060" 5.23170731707317
"48" "RCP_4.5" "2030-2060" 5.15310658536585
"49" "RCP_4.5" "2030-2060" 4.88940487804878
"50" "RCP_4.5" "2030-2060" 4.88940487804878
"51" "RCP_4.5" "2030-2060" 3.69539390243902
"52" "RCP_4.5" "2030-2060" 1.59624024390244
"53" "RCP_4.5" "2030-2060" 4.40078585365854
"54" "RCP_4.5" "2030-2060" 4.81488121951219
"55" "RCP_4.5" "2030-2060" 3.69539390243902
"56" "RCP_4.5" "2030-2060" 1.97485463414634
"57" "RCP_4.5" "2030-2060" 1.97485463414634
"58" "RCP_4.5" "2030-2060" 5.23170731707317
"59" "RCP_4.5" "2030-2060" 5.06542073170732
"60" "RCP_4.5" "2030-2060" 5.23170731707317
"61" "RCP_4.5" "2060-2090" 5.17270658536585
"62" "RCP_4.5" "2060-2090" 5.17270658536585
"63" "RCP_4.5" "2060-2090" 2.29357414634146
"64" "RCP_4.5" "2060-2090" 5.22538658536585
"65" "RCP_4.5" "2060-2090" 5.17270658536585
"66" "RCP_4.5" "2060-2090" 5.17270658536585
"67" "RCP_4.5" "2060-2090" 5.23170731707317
"68" "RCP_4.5" "2060-2090" 5.22538658536585
"69" "RCP_4.5" "2060-2090" 5.23170731707317
"70" "RCP_4.5" "2060-2090" 5.17270658536585
"71" "RCP_4.5" "2060-2090" 5.05421341463415
"72" "RCP_4.5" "2060-2090" 0.753353658536585
"73" "RCP_4.5" "2060-2090" 0.690158292682927
"74" "RCP_4.5" "2060-2090" 4.76423780487805
"75" "RCP_4.5" "2060-2090" 5.05421341463415
"76" "RCP_4.5" "2060-2090" 0.664891219512195
"77" "RCP_4.5" "2060-2090" 1.15535292682927
"78" "RCP_4.5" "2060-2090" 0.718053414634146
"79" "RCP_4.5" "2060-2090" 5.05421341463415
"80" "RCP_4.5" "2060-2090" 4.76423780487805
"81" "RCP_4.5" "2060-2090" 5.16665829268293
"82" "RCP_4.5" "2060-2090" 5.16665829268293
"83" "RCP_4.5" "2060-2090" 5.23053365853659
"84" "RCP_4.5" "2060-2090" 5.23053365853659
"85" "RCP_4.5" "2060-2090" 5.16665829268293
"86" "RCP_4.5" "2060-2090" 5.23053365853659
"87" "RCP_4.5" "2060-2090" 5.23053365853659
"88" "RCP_4.5" "2060-2090" 5.0132143902439
"89" "RCP_4.5" "2060-2090" 5.16665829268293
"90" "RCP_4.5" "2060-2090" 5.16665829268293
"91" "RCP_8.5" "2030-2060" 5.23170731707317
"92" "RCP_8.5" "2030-2060" 5.23170731707317
"93" "RCP_8.5" "2030-2060" 2.64912097560976
"94" "RCP_8.5" "2030-2060" 2.00382536585366
"95" "RCP_8.5" "2030-2060" 4.23468317073171
"96" "RCP_8.5" "2030-2060" 2.26430804878049
"97" "RCP_8.5" "2030-2060" 5.18939926829268
"98" "RCP_8.5" "2030-2060" 5.05921268292683
"99" "RCP_8.5" "2030-2060" 5.18939926829268
"100" "RCP_8.5" "2030-2060" 1.79946512195122
"101" "RCP_8.5" "2030-2060" 2.32226951219512
"102" "RCP_8.5" "2030-2060" 3.32161243902439
"103" "RCP_8.5" "2030-2060" 5.20682390243902
"104" "RCP_8.5" "2030-2060" 5.07625341463415
"105" "RCP_8.5" "2030-2060" 1.62201707317073
"106" "RCP_8.5" "2030-2060" 5.07625341463415
"107" "RCP_8.5" "2030-2060" 5.23170731707317
"108" "RCP_8.5" "2030-2060" 5.20682390243902
"109" "RCP_8.5" "2030-2060" 5.20682390243902
"110" "RCP_8.5" "2030-2060" 5.07625341463415
"111" "RCP_8.5" "2030-2060" 5.13509609756098
"112" "RCP_8.5" "2030-2060" 5.13509609756098
"113" "RCP_8.5" "2030-2060" 1.62605463414634
"114" "RCP_8.5" "2030-2060" 1.38153780487805
"115" "RCP_8.5" "2030-2060" 1.12094341463415
"116" "RCP_8.5" "2030-2060" 5.13509609756098
"117" "RCP_8.5" "2030-2060" 2.03144317073171
"118" "RCP_8.5" "2030-2060" 4.89143731707317
"119" "RCP_8.5" "2030-2060" 4.89143731707317
"120" "RCP_8.5" "2030-2060" 5.13509609756098
"121" "RCP_8.5" "2060-2090" 2.12088829268293
"122" "RCP_8.5" "2060-2090" 4.69172317073171
"123" "RCP_8.5" "2060-2090" 5.22860707317073
"124" "RCP_8.5" "2060-2090" 5.22860707317073
"125" "RCP_8.5" "2060-2090" 5.18859121951219
"126" "RCP_8.5" "2060-2090" 2.17713926829268
"127" "RCP_8.5" "2060-2090" 3.34020878048781
"128" "RCP_8.5" "2060-2090" 5.22860707317073
"129" "RCP_8.5" "2060-2090" 5.22860707317073
"130" "RCP_8.5" "2060-2090" 2.60077219512195
"131" "RCP_8.5" "2060-2090" 0.604414634146341
"132" "RCP_8.5" "2060-2090" 5.12599682926829
"133" "RCP_8.5" "2060-2090" 4.86702487804878
"134" "RCP_8.5" "2060-2090" 4.86702487804878
"135" "RCP_8.5" "2060-2090" 5.12599682926829
"136" "RCP_8.5" "2060-2090" 5.12599682926829
"137" "RCP_8.5" "2060-2090" 5.22995585365854
"138" "RCP_8.5" "2060-2090" 4.42756463414634
"139" "RCP_8.5" "2060-2090" 5.12599682926829
"140" "RCP_8.5" "2060-2090" 5.12599682926829
"141" "RCP_8.5" "2060-2090" 5.20555780487805
"142" "RCP_8.5" "2060-2090" 5.09962902439024
"143" "RCP_8.5" "2060-2090" 5.20555780487805
"144" "RCP_8.5" "2060-2090" 1.96291634146341
"145" "RCP_8.5" "2060-2090" 1.92968512195122
"146" "RCP_8.5" "2060-2090" 1.85055634146341
"147" "RCP_8.5" "2060-2090" 4.88479097560976
"148" "RCP_8.5" "2060-2090" 2.24969585365854
"149" "RCP_8.5" "2060-2090" 1.85055634146341
"150" "RCP_8.5" "2060-2090" 1.86997487804878
"151" "RCP_4.5" "2030-2060" 5.10397463414634
"152" "RCP_4.5" "2030-2060" 5.22130780487805
"153" "RCP_4.5" "2030-2060" 5.10397463414634
"154" "RCP_4.5" "2030-2060" 5.23170731707317
"155" "RCP_4.5" "2030-2060" 5.22130780487805
"156" "RCP_4.5" "2030-2060" 5.23170731707317
"157" "RCP_4.5" "2030-2060" 5.23170731707317
"158" "RCP_4.5" "2030-2060" 5.22130780487805
"159" "RCP_4.5" "2030-2060" 5.22130780487805
"160" "RCP_4.5" "2030-2060" 5.23170731707317
"161" "RCP_4.5" "2030-2060" 5.16387048780488
"162" "RCP_4.5" "2030-2060" 5.23170731707317
"163" "RCP_4.5" "2030-2060" 5.23170731707317
"164" "RCP_4.5" "2030-2060" 5.23170731707317
"165" "RCP_4.5" "2030-2060" 5.23170731707317
"166" "RCP_4.5" "2030-2060" 5.23170731707317
"167" "RCP_4.5" "2030-2060" 4.89410609756098
"168" "RCP_4.5" "2030-2060" 5.23170731707317
"169" "RCP_4.5" "2030-2060" 5.16387048780488
"170" "RCP_4.5" "2030-2060" 5.16387048780488
"171" "RCP_4.5" "2030-2060" 5.14700195121951
"172" "RCP_4.5" "2030-2060" 5.14700195121951
"173" "RCP_4.5" "2030-2060" 4.88193487804878
"174" "RCP_4.5" "2030-2060" 1.38582926829268
"175" "RCP_4.5" "2030-2060" 3.75262658536585
"176" "RCP_4.5" "2030-2060" 1.03666707317073
"177" "RCP_4.5" "2030-2060" 4.88193487804878
"178" "RCP_4.5" "2030-2060" 5.23170731707317
"179" "RCP_4.5" "2030-2060" 4.88193487804878
"180" "RCP_4.5" "2030-2060" 4.88193487804878
"181" "RCP_4.5" "2060-2090" 4.79099829268293
"182" "RCP_4.5" "2060-2090" 4.79099829268293
"183" "RCP_4.5" "2060-2090" 5.05066097560976
"184" "RCP_4.5" "2060-2090" 5.05066097560976
"185" "RCP_4.5" "2060-2090" 5.23170731707317
"186" "RCP_4.5" "2060-2090" 5.23170731707317
"187" "RCP_4.5" "2060-2090" 5.05066097560976
"188" "RCP_4.5" "2060-2090" 5.05066097560976
"189" "RCP_4.5" "2060-2090" 5.23170731707317
"190" "RCP_4.5" "2060-2090" 5.05066097560976
"191" "RCP_4.5" "2060-2090" 5.12649341463415
"192" "RCP_4.5" "2060-2090" 5.12649341463415
"193" "RCP_4.5" "2060-2090" 4.91142609756097
"194" "RCP_4.5" "2060-2090" 5.12649341463415
"195" "RCP_4.5" "2060-2090" 1.29728975609756
"196" "RCP_4.5" "2060-2090" 5.12649341463415
"197" "RCP_4.5" "2060-2090" 5.12649341463415
"198" "RCP_4.5" "2060-2090" 4.91142609756097
"199" "RCP_4.5" "2060-2090" 5.23170731707317
"200" "RCP_4.5" "2060-2090" 5.12649341463415
"201" "RCP_4.5" "2060-2090" 4.98369975609756
"202" "RCP_4.5" "2060-2090" 1.39063682926829
"203" "RCP_4.5" "2060-2090" 1.40547292682927
"204" "RCP_4.5" "2060-2090" 5.23170731707317
"205" "RCP_4.5" "2060-2090" 5.23170731707317
"206" "RCP_4.5" "2060-2090" 5.17770365853658
"207" "RCP_4.5" "2060-2090" 5.23170731707317
"208" "RCP_4.5" "2060-2090" 5.17770365853658
"209" "RCP_4.5" "2060-2090" 5.23018512195122
"210" "RCP_4.5" "2060-2090" 5.17770365853658
"211" "RCP_8.5" "2030-2060" 5.04350780487805
"212" "RCP_8.5" "2030-2060" 4.22840634146341
"213" "RCP_8.5" "2030-2060" 4.72143097560976
"214" "RCP_8.5" "2030-2060" 5.2298087804878
"215" "RCP_8.5" "2030-2060" 4.72143097560976
"216" "RCP_8.5" "2030-2060" 5.04350780487805
"217" "RCP_8.5" "2030-2060" 4.72143097560976
"218" "RCP_8.5" "2030-2060" 5.23170731707317
"219" "RCP_8.5" "2030-2060" 5.04350780487805
"220" "RCP_8.5" "2030-2060" 5.1980812195122
"221" "RCP_8.5" "2030-2060" 5.21998365853659
"222" "RCP_8.5" "2030-2060" 5.23170731707317
"223" "RCP_8.5" "2030-2060" 5.15003024390244
"224" "RCP_8.5" "2030-2060" 5.23170731707317
"225" "RCP_8.5" "2030-2060" 5.23170731707317
"226" "RCP_8.5" "2030-2060" 5.23170731707317
"227" "RCP_8.5" "2030-2060" 5.21998365853659
"228" "RCP_8.5" "2030-2060" 5.21998365853659
"229" "RCP_8.5" "2030-2060" 4.90081902439024
"230" "RCP_8.5" "2030-2060" 5.23170731707317
"231" "RCP_8.5" "2030-2060" 5.23170731707317
"232" "RCP_8.5" "2030-2060" 5.03721341463415
"233" "RCP_8.5" "2030-2060" 5.03721341463415
"234" "RCP_8.5" "2030-2060" 5.23170731707317
"235" "RCP_8.5" "2030-2060" 5.23170731707317
"236" "RCP_8.5" "2030-2060" 5.03721341463415
"237" "RCP_8.5" "2030-2060" 4.75093365853659
"238" "RCP_8.5" "2030-2060" 4.75093365853659
"239" "RCP_8.5" "2030-2060" 4.3545456097561
"240" "RCP_8.5" "2030-2060" 1.11710902439024
"241" "RCP_8.5" "2060-2090" 3.31879073170732
"242" "RCP_8.5" "2060-2090" 5.22515
"243" "RCP_8.5" "2060-2090" 5.22515
"244" "RCP_8.5" "2060-2090" 1.83605341463415
"245" "RCP_8.5" "2060-2090" 4.31046804878049
"246" "RCP_8.5" "2060-2090" 5.23170731707317
"247" "RCP_8.5" "2060-2090" 5.23170731707317
"248" "RCP_8.5" "2060-2090" 5.23170731707317
"249" "RCP_8.5" "2060-2090" 5.23170731707317
"250" "RCP_8.5" "2060-2090" 5.10076585365854
"251" "RCP_8.5" "2060-2090" 5.20680975609756
"252" "RCP_8.5" "2060-2090" 3.55206756097561
"253" "RCP_8.5" "2060-2090" 5.23170731707317
"254" "RCP_8.5" "2060-2090" 5.20680975609756
"255" "RCP_8.5" "2060-2090" 5.20680975609756
"256" "RCP_8.5" "2060-2090" 5.20680975609756
"257" "RCP_8.5" "2060-2090" 5.09350707317073
"258" "RCP_8.5" "2060-2090" 2.91371414634146
"259" "RCP_8.5" "2060-2090" 5.20680975609756
"260" "RCP_8.5" "2060-2090" 2.91371414634146
"261" "RCP_8.5" "2060-2090" 1.47372292682927
"262" "RCP_8.5" "2060-2090" 4.81235121951219
"263" "RCP_8.5" "2060-2090" 4.47428487804878
"264" "RCP_8.5" "2060-2090" 1.73297487804878
"265" "RCP_8.5" "2060-2090" 5.08204268292683
"266" "RCP_8.5" "2060-2090" 5.08204268292683
"267" "RCP_8.5" "2060-2090" 1.56583048780488
"268" "RCP_8.5" "2060-2090" 4.81235121951219
"269" "RCP_8.5" "2060-2090" 1.93051365853659
"270" "RCP_8.5" "2060-2090" 4.81235121951219
"271" "RCP_4.5" "2030-2060" 5.23170731707317
"272" "RCP_4.5" "2030-2060" 5.23170731707317
"273" "RCP_4.5" "2030-2060" 5.23170731707317
"274" "RCP_4.5" "2030-2060" 5.23170731707317
"275" "RCP_4.5" "2030-2060" 5.02610243902439
"276" "RCP_4.5" "2030-2060" 5.19999902439024
"277" "RCP_4.5" "2030-2060" 5.19999902439024
"278" "RCP_4.5" "2030-2060" 5.02610243902439
"279" "RCP_4.5" "2030-2060" 1.36988853658537
"280" "RCP_4.5" "2030-2060" 5.19999902439024
"281" "RCP_4.5" "2030-2060" 5.23170731707317
"282" "RCP_4.5" "2030-2060" 5.14200926829268
"283" "RCP_4.5" "2030-2060" 5.23170731707317
"284" "RCP_4.5" "2030-2060" 5.23170731707317
"285" "RCP_4.5" "2030-2060" 5.14200926829268
"286" "RCP_4.5" "2030-2060" 5.14200926829268
"287" "RCP_4.5" "2030-2060" 5.14200926829268
"288" "RCP_4.5" "2030-2060" 5.14200926829268
"289" "RCP_4.5" "2030-2060" 5.14200926829268
"290" "RCP_4.5" "2030-2060" 5.23170731707317
"291" "RCP_4.5" "2030-2060" 5.23170731707317
"292" "RCP_4.5" "2030-2060" 4.56296536585366
"293" "RCP_4.5" "2030-2060" 5.23170731707317
"294" "RCP_4.5" "2030-2060" 5.12449048780488
"295" "RCP_4.5" "2030-2060" 5.12449048780488
"296" "RCP_4.5" "2030-2060" 5.23170731707317
"297" "RCP_4.5" "2030-2060" 5.12449048780488
"298" "RCP_4.5" "2030-2060" 1.83171243902439
"299" "RCP_4.5" "2030-2060" 1.62127341463415
"300" "RCP_4.5" "2030-2060" 5.12449048780488
"301" "RCP_4.5" "2060-2090" 1.5568843902439
"302" "RCP_4.5" "2060-2090" 5.16847414634146
"303" "RCP_4.5" "2060-2090" 5.16847414634146
"304" "RCP_4.5" "2060-2090" 4.54258585365854
"305" "RCP_4.5" "2060-2090" 5.16847414634146
"306" "RCP_4.5" "2060-2090" 4.93453658536585
"307" "RCP_4.5" "2060-2090" 1.2969556097561
"308" "RCP_4.5" "2060-2090" 1.2969556097561
"309" "RCP_4.5" "2060-2090" 2.86673585365854
"310" "RCP_4.5" "2060-2090" 4.93453658536585
"311" "RCP_4.5" "2060-2090" 4.83776512195122
"312" "RCP_4.5" "2060-2090" 1.00769512195122
"313" "RCP_4.5" "2060-2090" 4.83776512195122
"314" "RCP_4.5" "2060-2090" 1.00769512195122
"315" "RCP_4.5" "2060-2090" 4.83776512195122
"316" "RCP_4.5" "2060-2090" 1.29816341463415
"317" "RCP_4.5" "2060-2090" 1.06829853658537
"318" "RCP_4.5" "2060-2090" 5.11151512195122
"319" "RCP_4.5" "2060-2090" 5.23170731707317
"320" "RCP_4.5" "2060-2090" 5.11151512195122
"321" "RCP_4.5" "2060-2090" 4.95060073170732
"322" "RCP_4.5" "2060-2090" 5.15301317073171
"323" "RCP_4.5" "2060-2090" 2.11610829268293
"324" "RCP_4.5" "2060-2090" 5.15301317073171
"325" "RCP_4.5" "2060-2090" 5.15301317073171
"326" "RCP_4.5" "2060-2090" 5.15301317073171
"327" "RCP_4.5" "2060-2090" 5.15301317073171
"328" "RCP_4.5" "2060-2090" 5.15301317073171
"329" "RCP_4.5" "2060-2090" 5.23170731707317
"330" "RCP_4.5" "2060-2090" 4.95060073170732
"331" "RCP_8.5" "2030-2060" 5.20517634146341
"332" "RCP_8.5" "2030-2060" 5.23170731707317
"333" "RCP_8.5" "2030-2060" 5.23170731707317
"334" "RCP_8.5" "2030-2060" 5.04351024390244
"335" "RCP_8.5" "2030-2060" 5.23170731707317
"336" "RCP_8.5" "2030-2060" 3.96131829268293
"337" "RCP_8.5" "2030-2060" 5.20517634146341
"338" "RCP_8.5" "2030-2060" 5.04351024390244
"339" "RCP_8.5" "2030-2060" 4.62010341463415
"340" "RCP_8.5" "2030-2060" 5.20517634146341
"341" "RCP_8.5" "2030-2060" 4.84665341463415
"342" "RCP_8.5" "2030-2060" 5.1411
"343" "RCP_8.5" "2030-2060" 5.21852731707317
"344" "RCP_8.5" "2030-2060" 5.21852731707317
"345" "RCP_8.5" "2030-2060" 2.40694926829268
"346" "RCP_8.5" "2030-2060" 2.28896975609756
"347" "RCP_8.5" "2030-2060" 5.23170731707317
"348" "RCP_8.5" "2030-2060" 5.21852731707317
"349" "RCP_8.5" "2030-2060" 5.23170731707317
"350" "RCP_8.5" "2030-2060" 5.23170731707317
"351" "RCP_8.5" "2030-2060" 5.18736780487805
"352" "RCP_8.5" "2030-2060" 5.18736780487805
"353" "RCP_8.5" "2030-2060" 5.18736780487805
"354" "RCP_8.5" "2030-2060" 4.94183902439024
"355" "RCP_8.5" "2030-2060" 2.13332243902439
"356" "RCP_8.5" "2030-2060" 1.53405731707317
"357" "RCP_8.5" "2030-2060" 5.23020317073171
"358" "RCP_8.5" "2030-2060" 5.23170731707317
"359" "RCP_8.5" "2030-2060" 5.18736780487805
"360" "RCP_8.5" "2030-2060" 4.94183902439024
"361" "RCP_8.5" "2060-2090" 2.87106463414634
"362" "RCP_8.5" "2060-2090" 3.04246585365854
"363" "RCP_8.5" "2060-2090" 2.87106463414634
"364" "RCP_8.5" "2060-2090" 3.07271097560976
"365" "RCP_8.5" "2060-2090" 2.87106463414634
"366" "RCP_8.5" "2060-2090" 5.06749609756098
"367" "RCP_8.5" "2060-2090" 2.87106463414634
"368" "RCP_8.5" "2060-2090" 3.96637146341463
"369" "RCP_8.5" "2060-2090" 2.87106463414634
"370" "RCP_8.5" "2060-2090" 2.90081780487805
"371" "RCP_8.5" "2060-2090" 5.21390365853659
"372" "RCP_8.5" "2060-2090" 5.2081143902439
"373" "RCP_8.5" "2060-2090" 5.13525609756098
"374" "RCP_8.5" "2060-2090" 5.13525609756098
"375" "RCP_8.5" "2060-2090" 3.19728097560976
"376" "RCP_8.5" "2060-2090" 3.13704219512195
"377" "RCP_8.5" "2060-2090" 3.41719975609756
"378" "RCP_8.5" "2060-2090" 3.41719975609756
"379" "RCP_8.5" "2060-2090" 5.2081143902439
"380" "RCP_8.5" "2060-2090" 5.2081143902439
"381" "RCP_8.5" "2060-2090" 5.15175024390244
"382" "RCP_8.5" "2060-2090" 3.71621317073171
"383" "RCP_8.5" "2060-2090" 3.57089853658537
"384" "RCP_8.5" "2060-2090" 5.01461097560976
"385" "RCP_8.5" "2060-2090" 3.36799219512195
"386" "RCP_8.5" "2060-2090" 5.15175024390244
"387" "RCP_8.5" "2060-2090" 5.15175024390244
"388" "RCP_8.5" "2060-2090" 5.21473170731707
"389" "RCP_8.5" "2060-2090" 5.21799463414634
"390" "RCP_8.5" "2060-2090" 5.21473170731707
"391" "RCP_4.5" "2030-2060" 5.23170731707317
"392" "RCP_4.5" "2030-2060" 5.23170731707317
"393" "RCP_4.5" "2030-2060" 5.23170731707317
"394" "RCP_4.5" "2030-2060" 5.23170731707317
"395" "RCP_4.5" "2030-2060" 5.23170731707317
"396" "RCP_4.5" "2030-2060" 5.22991048780488
"397" "RCP_4.5" "2030-2060" 5.23170731707317
"398" "RCP_4.5" "2030-2060" 5.23170731707317
"399" "RCP_4.5" "2030-2060" 5.23170731707317
"400" "RCP_4.5" "2030-2060" 5.20980585365854
"401" "RCP_4.5" "2030-2060" 5.23170731707317
"402" "RCP_4.5" "2030-2060" 5.22491756097561
"403" "RCP_4.5" "2030-2060" 5.23170731707317
"404" "RCP_4.5" "2030-2060" 5.23170731707317
"405" "RCP_4.5" "2030-2060" 5.15551902439024
"406" "RCP_4.5" "2030-2060" 5.23170731707317
"407" "RCP_4.5" "2030-2060" 5.23170731707317
"408" "RCP_4.5" "2030-2060" 5.23170731707317
"409" "RCP_4.5" "2030-2060" 5.23170731707317
"410" "RCP_4.5" "2030-2060" 5.23170731707317
"411" "RCP_4.5" "2030-2060" 5.23170731707317
"412" "RCP_4.5" "2030-2060" 5.23170731707317
"413" "RCP_4.5" "2030-2060" 5.23170731707317
"414" "RCP_4.5" "2030-2060" 5.23170731707317
"415" "RCP_4.5" "2030-2060" 5.22279170731707
"416" "RCP_4.5" "2030-2060" 3.83064463414634
"417" "RCP_4.5" "2030-2060" 5.1400143902439
"418" "RCP_4.5" "2030-2060" 5.22279170731707
"419" "RCP_4.5" "2030-2060" 5.22279170731707
"420" "RCP_4.5" "2030-2060" 5.23170731707317
"421" "RCP_4.5" "2060-2090" 5.23170731707317
"422" "RCP_4.5" "2060-2090" 5.23170731707317
"423" "RCP_4.5" "2060-2090" 5.18912268292683
"424" "RCP_4.5" "2060-2090" 5.23170731707317
"425" "RCP_4.5" "2060-2090" 5.03974585365854
"426" "RCP_4.5" "2060-2090" 5.23170731707317
"427" "RCP_4.5" "2060-2090" 5.18912268292683
"428" "RCP_4.5" "2060-2090" 2.49102756097561
"429" "RCP_4.5" "2060-2090" 2.85986073170732
"430" "RCP_4.5" "2060-2090" 5.23170731707317
"431" "RCP_4.5" "2060-2090" 5.22245414634146
"432" "RCP_4.5" "2060-2090" 5.22245414634146
"433" "RCP_4.5" "2060-2090" 5.15700609756098
"434" "RCP_4.5" "2060-2090" 5.23170731707317
"435" "RCP_4.5" "2060-2090" 5.15700609756098
"436" "RCP_4.5" "2060-2090" 5.23170731707317
"437" "RCP_4.5" "2060-2090" 5.22245414634146
"438" "RCP_4.5" "2060-2090" 5.23170731707317
"439" "RCP_4.5" "2060-2090" 5.22245414634146
"440" "RCP_4.5" "2060-2090" 5.15700609756098
"441" "RCP_4.5" "2060-2090" 5.18409487804878
"442" "RCP_4.5" "2060-2090" 5.23170731707317
"443" "RCP_4.5" "2060-2090" 5.23170731707317
"444" "RCP_4.5" "2060-2090" 5.10143097560976
"445" "RCP_4.5" "2060-2090" 5.18409487804878
"446" "RCP_4.5" "2060-2090" 5.23170731707317
"447" "RCP_4.5" "2060-2090" 5.23170731707317
"448" "RCP_4.5" "2060-2090" 5.10143097560976
"449" "RCP_4.5" "2060-2090" 5.18409487804878
"450" "RCP_4.5" "2060-2090" 5.18409487804878
"451" "RCP_8.5" "2030-2060" 5.22843
"452" "RCP_8.5" "2030-2060" 2.62574975609756
"453" "RCP_8.5" "2030-2060" 5.17382731707317
"454" "RCP_8.5" "2030-2060" 2.62574975609756
"455" "RCP_8.5" "2030-2060" 5.17382731707317
"456" "RCP_8.5" "2030-2060" 5.23170731707317
"457" "RCP_8.5" "2030-2060" 5.23170731707317
"458" "RCP_8.5" "2030-2060" 5.23170731707317
"459" "RCP_8.5" "2030-2060" 5.23170731707317
"460" "RCP_8.5" "2030-2060" 5.22843
"461" "RCP_8.5" "2030-2060" 5.23170731707317
"462" "RCP_8.5" "2030-2060" 5.23170731707317
"463" "RCP_8.5" "2030-2060" 5.23170731707317
"464" "RCP_8.5" "2030-2060" 5.23170731707317
"465" "RCP_8.5" "2030-2060" 2.30333195121951
"466" "RCP_8.5" "2030-2060" 5.21831365853659
"467" "RCP_8.5" "2030-2060" 5.23170731707317
"468" "RCP_8.5" "2030-2060" 5.23170731707317
"469" "RCP_8.5" "2030-2060" 5.23170731707317
"470" "RCP_8.5" "2030-2060" 5.07787707317073
"471" "RCP_8.5" "2030-2060" 5.23170731707317
"472" "RCP_8.5" "2030-2060" 5.12379975609756
"473" "RCP_8.5" "2030-2060" 5.12379975609756
"474" "RCP_8.5" "2030-2060" 4.91222073170732
"475" "RCP_8.5" "2030-2060" 3.0015887804878
"476" "RCP_8.5" "2030-2060" 3.77519536585366
"477" "RCP_8.5" "2030-2060" 5.21968463414634
"478" "RCP_8.5" "2030-2060" 5.12379975609756
"479" "RCP_8.5" "2030-2060" 3.43272512195122
"480" "RCP_8.5" "2030-2060" 5.23170731707317
"481" "RCP_8.5" "2060-2090" 5.07449048780488
"482" "RCP_8.5" "2060-2090" 5.2221843902439
"483" "RCP_8.5" "2060-2090" 5.19433634146341
"484" "RCP_8.5" "2060-2090" 5.22643170731707
"485" "RCP_8.5" "2060-2090" 5.22655804878049
"486" "RCP_8.5" "2060-2090" 5.07449048780488
"487" "RCP_8.5" "2060-2090" 5.19433634146341
"488" "RCP_8.5" "2060-2090" 5.19433634146341
"489" "RCP_8.5" "2060-2090" 5.22643170731707
"490" "RCP_8.5" "2060-2090" 5.07449048780488
"491" "RCP_8.5" "2060-2090" 3.81368024390244
"492" "RCP_8.5" "2060-2090" 5.22994073170732
"493" "RCP_8.5" "2060-2090" 5.2299912195122
"494" "RCP_8.5" "2060-2090" 5.22283878048781
"495" "RCP_8.5" "2060-2090" 5.22283878048781
"496" "RCP_8.5" "2060-2090" 5.22989048780488
"497" "RCP_8.5" "2060-2090" 5.22283878048781
"498" "RCP_8.5" "2060-2090" 4.41498902439024
"499" "RCP_8.5" "2060-2090" 5.08883487804878
"500" "RCP_8.5" "2060-2090" 5.22283878048781
"501" "RCP_8.5" "2060-2090" 5.12268707317073
"502" "RCP_8.5" "2060-2090" 5.12268707317073
"503" "RCP_8.5" "2060-2090" 5.21062658536585
"504" "RCP_8.5" "2060-2090" 5.21062658536585
"505" "RCP_8.5" "2060-2090" 5.12268707317073
"506" "RCP_8.5" "2060-2090" 5.22371195121951
"507" "RCP_8.5" "2060-2090" 5.22371195121951
"508" "RCP_8.5" "2060-2090" 4.64800317073171
"509" "RCP_8.5" "2060-2090" 3.54402853658536
"510" "RCP_8.5" "2060-2090" 5.12268707317073
"511" "RCP_4.5" "2030-2060" 5.23170731707317
"512" "RCP_4.5" "2030-2060" 5.23170731707317
"513" "RCP_4.5" "2030-2060" 5.23170731707317
"514" "RCP_4.5" "2030-2060" 5.12947170731707
"515" "RCP_4.5" "2030-2060" 2.61550634146341
"516" "RCP_4.5" "2030-2060" 2.26427487804878
"517" "RCP_4.5" "2030-2060" 2.26427487804878
"518" "RCP_4.5" "2030-2060" 5.12947170731707
"519" "RCP_4.5" "2030-2060" 5.22460829268293
"520" "RCP_4.5" "2030-2060" 5.22951682926829
"521" "RCP_4.5" "2030-2060" 5.13812024390244
"522" "RCP_4.5" "2030-2060" 4.8271643902439
"523" "RCP_4.5" "2030-2060" 5.23170731707317
"524" "RCP_4.5" "2030-2060" 1.95818731707317
"525" "RCP_4.5" "2030-2060" 5.23170731707317
"526" "RCP_4.5" "2030-2060" 5.13812024390244
"527" "RCP_4.5" "2030-2060" 5.22261609756098
"528" "RCP_4.5" "2030-2060" 5.22261609756098
"529" "RCP_4.5" "2030-2060" 5.23170731707317
"530" "RCP_4.5" "2030-2060" 5.13812024390244
"531" "RCP_4.5" "2030-2060" 3.29272853658537
"532" "RCP_4.5" "2030-2060" 5.2205856097561
"533" "RCP_4.5" "2030-2060" 5.2205856097561
"534" "RCP_4.5" "2030-2060" 5.23170731707317
"535" "RCP_4.5" "2030-2060" 5.23170731707317
"536" "RCP_4.5" "2030-2060" 4.64817487804878
"537" "RCP_4.5" "2030-2060" 5.02593
"538" "RCP_4.5" "2030-2060" 5.2205856097561
"539" "RCP_4.5" "2030-2060" 5.23170731707317
"540" "RCP_4.5" "2030-2060" 3.29272853658537
"541" "RCP_4.5" "2060-2090" 2.93562731707317
"542" "RCP_4.5" "2060-2090" 5.17981365853659
"543" "RCP_4.5" "2060-2090" 5.23170731707317
"544" "RCP_4.5" "2060-2090" 5.22751146341463
"545" "RCP_4.5" "2060-2090" 5.22751146341463
"546" "RCP_4.5" "2060-2090" 5.22751146341463
"547" "RCP_4.5" "2060-2090" 4.63075926829268
"548" "RCP_4.5" "2060-2090" 3.6449956097561
"549" "RCP_4.5" "2060-2090" 5.23170731707317
"550" "RCP_4.5" "2060-2090" 5.17981365853659
"551" "RCP_4.5" "2060-2090" 5.22278463414634
"552" "RCP_4.5" "2060-2090" 3.01185975609756
"553" "RCP_4.5" "2060-2090" 5.22278463414634
"554" "RCP_4.5" "2060-2090" 5.22278463414634
"555" "RCP_4.5" "2060-2090" 5.22278463414634
"556" "RCP_4.5" "2060-2090" 3.03183073170732
"557" "RCP_4.5" "2060-2090" 5.17934975609756
"558" "RCP_4.5" "2060-2090" 3.23140390243903
"559" "RCP_4.5" "2060-2090" 5.22278463414634
"560" "RCP_4.5" "2060-2090" 5.01533097560976
"561" "RCP_4.5" "2060-2090" 1.75569536585366
"562" "RCP_4.5" "2060-2090" 4.87389780487805
"563" "RCP_4.5" "2060-2090" 5.10411536585366
"564" "RCP_4.5" "2060-2090" 5.10411536585366
"565" "RCP_4.5" "2060-2090" 3.15597975609756
"566" "RCP_4.5" "2060-2090" 1.75569536585366
"567" "RCP_4.5" "2060-2090" 1.75569536585366
"568" "RCP_4.5" "2060-2090" 2.68685804878049
"569" "RCP_4.5" "2060-2090" 2.13503487804878
"570" "RCP_4.5" "2060-2090" 2.37120292682927
"571" "RCP_8.5" "2030-2060" 5.17774048780488
"572" "RCP_8.5" "2030-2060" 5.22147926829268
"573" "RCP_8.5" "2030-2060" 5.08349658536585
"574" "RCP_8.5" "2030-2060" 5.23170731707317
"575" "RCP_8.5" "2030-2060" 5.17774048780488
"576" "RCP_8.5" "2030-2060" 2.99094243902439
"577" "RCP_8.5" "2030-2060" 5.17774048780488
"578" "RCP_8.5" "2030-2060" 5.23170731707317
"579" "RCP_8.5" "2030-2060" 5.23170731707317
"580" "RCP_8.5" "2030-2060" 5.23170731707317
"581" "RCP_8.5" "2030-2060" 1.73847634146342
"582" "RCP_8.5" "2030-2060" 4.96730707317073
"583" "RCP_8.5" "2030-2060" 4.96730707317073
"584" "RCP_8.5" "2030-2060" 5.18850243902439
"585" "RCP_8.5" "2030-2060" 5.23170731707317
"586" "RCP_8.5" "2030-2060" 4.96730707317073
"587" "RCP_8.5" "2030-2060" 4.96730707317073
"588" "RCP_8.5" "2030-2060" 5.18850243902439
"589" "RCP_8.5" "2030-2060" 4.96730707317073
"590" "RCP_8.5" "2030-2060" 5.23170731707317
"591" "RCP_8.5" "2030-2060" 3.17086243902439
"592" "RCP_8.5" "2030-2060" 4.78221487804878
"593" "RCP_8.5" "2030-2060" 5.15825219512195
"594" "RCP_8.5" "2030-2060" 4.27184853658536
"595" "RCP_8.5" "2030-2060" 3.17086243902439
"596" "RCP_8.5" "2030-2060" 2.53508634146341
"597" "RCP_8.5" "2030-2060" 2.61168731707317
"598" "RCP_8.5" "2030-2060" 3.53636268292683
"599" "RCP_8.5" "2030-2060" 5.15825219512195
"600" "RCP_8.5" "2030-2060" 4.78221487804878
"601" "RCP_8.5" "2060-2090" 4.15305024390244
"602" "RCP_8.5" "2060-2090" 2.63525024390244
"603" "RCP_8.5" "2060-2090" 5.19532268292683
"604" "RCP_8.5" "2060-2090" 2.63525024390244
"605" "RCP_8.5" "2060-2090" 2.10915414634146
"606" "RCP_8.5" "2060-2090" 2.15537317073171
"607" "RCP_8.5" "2060-2090" 5.19532268292683
"608" "RCP_8.5" "2060-2090" 2.94956731707317
"609" "RCP_8.5" "2060-2090" 3.42133829268293
"610" "RCP_8.5" "2060-2090" 4.71114634146341
"611" "RCP_8.5" "2060-2090" 5.19985975609756
"612" "RCP_8.5" "2060-2090" 4.30793487804878
"613" "RCP_8.5" "2060-2090" 5.19985975609756
"614" "RCP_8.5" "2060-2090" 3.58501048780488
"615" "RCP_8.5" "2060-2090" 5.19985975609756
"616" "RCP_8.5" "2060-2090" 3.47009878048781
"617" "RCP_8.5" "2060-2090" 4.30793487804878
"618" "RCP_8.5" "2060-2090" 5.19985975609756
"619" "RCP_8.5" "2060-2090" 5.22908536585366
"620" "RCP_8.5" "2060-2090" 3.37299682926829
"621" "RCP_8.5" "2060-2090" 5.13429585365854
"622" "RCP_8.5" "2060-2090" 2.65654097560976
"623" "RCP_8.5" "2060-2090" 3.26572487804878
"624" "RCP_8.5" "2060-2090" 2.65654097560976
"625" "RCP_8.5" "2060-2090" 2.65654097560976
"626" "RCP_8.5" "2060-2090" 3.83454975609756
"627" "RCP_8.5" "2060-2090" 3.04828243902439
"628" "RCP_8.5" "2060-2090" 2.65654097560976
"629" "RCP_8.5" "2060-2090" 2.65654097560976
"630" "RCP_8.5" "2060-2090" 3.26572487804878
