# Supplementary material for: Water rights shape crop yield and revenue volatility tradeoffs for adaptation in snow dependent systems
Source: Nat Commun. 2020 Jul 10;11:3473. doi: 10.1038/s41467-020-17219-z (PMC7351950; doi:10.1038/s41467-020-17219-z)
Supplement: Supplementary file 3 — Source Data [file 41467_2020_17219_MOESM3_ESM.zip › Source Data/Figure_3 and (S5-S13)/Figure_3_A/1409.txt]

"RCP" "Time" "Yield"
"1" "Historical" "1980-2010" 11.6503558333333
"2" "Historical" "1980-2010" 9.41229166666667
"3" "Historical" "1980-2010" 11.6503558333333
"4" "Historical" "1980-2010" 11.6503558333333
"5" "Historical" "1980-2010" 11.6503558333333
"6" "Historical" "1980-2010" 11.6503558333333
"7" "Historical" "1980-2010" 11.6503558333333
"8" "Historical" "1980-2010" 10.3492683333333
"9" "Historical" "1980-2010" 8.40508041666667
"10" "Historical" "1980-2010" 11.6503558333333
"11" "Historical" "1980-2010" 11.7514395833333
"12" "Historical" "1980-2010" 11.7514395833333
"13" "Historical" "1980-2010" 9.28478708333333
"14" "Historical" "1980-2010" 8.28398208333333
"15" "Historical" "1980-2010" 4.2589275
"16" "Historical" "1980-2010" 11.0023429166667
"17" "Historical" "1980-2010" 11.7514395833333
"18" "Historical" "1980-2010" 11.7514395833333
"19" "Historical" "1980-2010" 11.7514395833333
"20" "Historical" "1980-2010" 11.7514395833333
"21" "Historical" "1980-2010" 11.7253925
"22" "Historical" "1980-2010" 8.01023166666666
"23" "Historical" "1980-2010" 11.7253925
"24" "Historical" "1980-2010" 6.98046208333333
"25" "Historical" "1980-2010" 10.0294079166667
"26" "Historical" "1980-2010" 4.192825
"27" "Historical" "1980-2010" 10.8873258333333
"28" "Historical" "1980-2010" 11.4505475
"29" "Historical" "1980-2010" 11.6714608333333
"30" "Historical" "1980-2010" 11.4505475
"31" "RCP_4.5" "2030-2060" 11.6468616666667
"32" "RCP_4.5" "2030-2060" 4.0147725
"33" "RCP_4.5" "2030-2060" 10.4346379166667
"34" "RCP_4.5" "2030-2060" 10.4346379166667
"35" "RCP_4.5" "2030-2060" 11.7545704166667
"36" "RCP_4.5" "2030-2060" 11.6468616666667
"37" "RCP_4.5" "2030-2060" 11.7545704166667
"38" "RCP_4.5" "2030-2060" 10.4346379166667
"39" "RCP_4.5" "2030-2060" 10.4346379166667
"40" "RCP_4.5" "2030-2060" 10.4346379166667
"41" "RCP_4.5" "2030-2060" 10.24045875
"42" "RCP_4.5" "2030-2060" 11.7257391666667
"43" "RCP_4.5" "2030-2060" 10.24045875
"44" "RCP_4.5" "2030-2060" 10.24045875
"45" "RCP_4.5" "2030-2060" 10.24045875
"46" "RCP_4.5" "2030-2060" 11.7230091666667
"47" "RCP_4.5" "2030-2060" 11.7257391666667
"48" "RCP_4.5" "2030-2060" 10.24045875
"49" "RCP_4.5" "2030-2060" 9.13766375
"50" "RCP_4.5" "2030-2060" 9.13766375
"51" "RCP_4.5" "2030-2060" 6.47988291666667
"52" "RCP_4.5" "2030-2060" 3.9239525
"53" "RCP_4.5" "2030-2060" 7.88235916666666
"54" "RCP_4.5" "2030-2060" 9.15356458333333
"55" "RCP_4.5" "2030-2060" 6.47988291666667
"56" "RCP_4.5" "2030-2060" 4.32649375
"57" "RCP_4.5" "2030-2060" 4.32649375
"58" "RCP_4.5" "2030-2060" 11.6984916666667
"59" "RCP_4.5" "2030-2060" 10.1568195833333
"60" "RCP_4.5" "2030-2060" 11.6249341666667
"61" "RCP_4.5" "2060-2090" 9.26018
"62" "RCP_4.5" "2060-2090" 9.26018
"63" "RCP_4.5" "2060-2090" 3.80597083333333
"64" "RCP_4.5" "2060-2090" 10.3405195833333
"65" "RCP_4.5" "2060-2090" 9.26018
"66" "RCP_4.5" "2060-2090" 9.26018
"67" "RCP_4.5" "2060-2090" 11.5668708333333
"68" "RCP_4.5" "2060-2090" 10.3405195833333
"69" "RCP_4.5" "2060-2090" 11.72307625
"70" "RCP_4.5" "2060-2090" 9.26018
"71" "RCP_4.5" "2060-2090" 9.93568583333334
"72" "RCP_4.5" "2060-2090" 3.58934375
"73" "RCP_4.5" "2060-2090" 3.49812083333333
"74" "RCP_4.5" "2060-2090" 8.84839916666667
"75" "RCP_4.5" "2060-2090" 9.93568583333334
"76" "RCP_4.5" "2060-2090" 3.44664208333333
"77" "RCP_4.5" "2060-2090" 4.05516791666667
"78" "RCP_4.5" "2060-2090" 3.54008916666667
"79" "RCP_4.5" "2060-2090" 9.93568583333334
"80" "RCP_4.5" "2060-2090" 8.84839916666667
"81" "RCP_4.5" "2060-2090" 9.41341125
"82" "RCP_4.5" "2060-2090" 9.41341125
"83" "RCP_4.5" "2060-2090" 10.5757791666667
"84" "RCP_4.5" "2060-2090" 10.5757791666667
"85" "RCP_4.5" "2060-2090" 9.41341125
"86" "RCP_4.5" "2060-2090" 10.5757791666667
"87" "RCP_4.5" "2060-2090" 10.5757791666667
"88" "RCP_4.5" "2060-2090" 8.15625
"89" "RCP_4.5" "2060-2090" 9.41341125
"90" "RCP_4.5" "2060-2090" 9.41341125
"91" "RCP_8.5" "2030-2060" 11.6908108333333
"92" "RCP_8.5" "2030-2060" 11.6884225
"93" "RCP_8.5" "2030-2060" 5.20042416666667
"94" "RCP_8.5" "2030-2060" 4.54826041666667
"95" "RCP_8.5" "2030-2060" 7.00999291666667
"96" "RCP_8.5" "2030-2060" 4.76848833333333
"97" "RCP_8.5" "2030-2060" 10.3495375
"98" "RCP_8.5" "2030-2060" 9.15729125
"99" "RCP_8.5" "2030-2060" 10.3495375
"100" "RCP_8.5" "2030-2060" 4.4030775
"101" "RCP_8.5" "2030-2060" 4.29315375
"102" "RCP_8.5" "2030-2060" 5.25745333333333
"103" "RCP_8.5" "2030-2060" 9.99287791666667
"104" "RCP_8.5" "2030-2060" 8.73808208333333
"105" "RCP_8.5" "2030-2060" 3.96865291666667
"106" "RCP_8.5" "2030-2060" 8.73808208333333
"107" "RCP_8.5" "2030-2060" 11.7290516666667
"108" "RCP_8.5" "2030-2060" 9.99287791666667
"109" "RCP_8.5" "2030-2060" 9.99287791666667
"110" "RCP_8.5" "2030-2060" 8.73808208333333
"111" "RCP_8.5" "2030-2060" 10.3818620833333
"112" "RCP_8.5" "2030-2060" 10.3818620833333
"113" "RCP_8.5" "2030-2060" 4.22699291666667
"114" "RCP_8.5" "2030-2060" 4.03234
"115" "RCP_8.5" "2030-2060" 3.7689025
"116" "RCP_8.5" "2030-2060" 10.3818620833333
"117" "RCP_8.5" "2030-2060" 4.56486666666667
"118" "RCP_8.5" "2030-2060" 9.21604708333333
"119" "RCP_8.5" "2030-2060" 9.21604708333333
"120" "RCP_8.5" "2030-2060" 10.3818620833333
"121" "RCP_8.5" "2060-2090" 4.38167958333333
"122" "RCP_8.5" "2060-2090" 7.18872416666667
"123" "RCP_8.5" "2060-2090" 10.48001
"124" "RCP_8.5" "2060-2090" 10.48001
"125" "RCP_8.5" "2060-2090" 9.42386166666667
"126" "RCP_8.5" "2060-2090" 4.40475125
"127" "RCP_8.5" "2060-2090" 5.15576875
"128" "RCP_8.5" "2060-2090" 10.48001
"129" "RCP_8.5" "2060-2090" 10.48001
"130" "RCP_8.5" "2060-2090" 4.59618916666667
"131" "RCP_8.5" "2060-2090" 3.70378666666667
"132" "RCP_8.5" "2060-2090" 9.99802125
"133" "RCP_8.5" "2060-2090" 8.82312291666667
"134" "RCP_8.5" "2060-2090" 8.82312291666667
"135" "RCP_8.5" "2060-2090" 9.99802125
"136" "RCP_8.5" "2060-2090" 9.99802125
"137" "RCP_8.5" "2060-2090" 11.3808525
"138" "RCP_8.5" "2060-2090" 7.55706291666667
"139" "RCP_8.5" "2060-2090" 9.99802125
"140" "RCP_8.5" "2060-2090" 9.99802125
"141" "RCP_8.5" "2060-2090" 10.2038795833333
"142" "RCP_8.5" "2060-2090" 9.17402791666667
"143" "RCP_8.5" "2060-2090" 10.2038795833333
"144" "RCP_8.5" "2060-2090" 3.96090208333333
"145" "RCP_8.5" "2060-2090" 3.92419416666667
"146" "RCP_8.5" "2060-2090" 3.89292083333333
"147" "RCP_8.5" "2060-2090" 8.0425075
"148" "RCP_8.5" "2060-2090" 4.15649958333333
"149" "RCP_8.5" "2060-2090" 3.89292083333333
"150" "RCP_8.5" "2060-2090" 3.9065325
"151" "RCP_4.5" "2030-2060" 8.92336541666666
"152" "RCP_4.5" "2030-2060" 9.93222291666667
"153" "RCP_4.5" "2030-2060" 8.92336541666666
"154" "RCP_4.5" "2030-2060" 10.8091016666667
"155" "RCP_4.5" "2030-2060" 9.93222291666667
"156" "RCP_4.5" "2030-2060" 11.693975
"157" "RCP_4.5" "2030-2060" 11.6863004166667
"158" "RCP_4.5" "2030-2060" 9.93222291666667
"159" "RCP_4.5" "2030-2060" 9.93222291666667
"160" "RCP_4.5" "2030-2060" 10.8091016666667
"161" "RCP_4.5" "2030-2060" 10.1394908333333
"162" "RCP_4.5" "2030-2060" 11.7348529166667
"163" "RCP_4.5" "2030-2060" 11.7348529166667
"164" "RCP_4.5" "2030-2060" 11.7101925
"165" "RCP_4.5" "2030-2060" 11.7348529166667
"166" "RCP_4.5" "2030-2060" 11.7331479166667
"167" "RCP_4.5" "2030-2060" 8.99402166666667
"168" "RCP_4.5" "2030-2060" 11.7331479166667
"169" "RCP_4.5" "2030-2060" 10.1394908333333
"170" "RCP_4.5" "2030-2060" 10.1394908333333
"171" "RCP_4.5" "2030-2060" 10.1608675
"172" "RCP_4.5" "2030-2060" 10.1608675
"173" "RCP_4.5" "2030-2060" 9.0519775
"174" "RCP_4.5" "2030-2060" 3.86777625
"175" "RCP_4.5" "2030-2060" 6.32453166666667
"176" "RCP_4.5" "2030-2060" 3.672165
"177" "RCP_4.5" "2030-2060" 9.0519775
"178" "RCP_4.5" "2030-2060" 11.6106283333333
"179" "RCP_4.5" "2030-2060" 9.0519775
"180" "RCP_4.5" "2030-2060" 9.0519775
"181" "RCP_4.5" "2060-2090" 9.11402791666666
"182" "RCP_4.5" "2060-2090" 9.11402791666666
"183" "RCP_4.5" "2060-2090" 10.3527845833333
"184" "RCP_4.5" "2060-2090" 10.3527845833333
"185" "RCP_4.5" "2060-2090" 11.74854875
"186" "RCP_4.5" "2060-2090" 11.7597475
"187" "RCP_4.5" "2060-2090" 10.3527845833333
"188" "RCP_4.5" "2060-2090" 10.3527845833333
"189" "RCP_4.5" "2060-2090" 11.75950625
"190" "RCP_4.5" "2060-2090" 10.3527845833333
"191" "RCP_4.5" "2060-2090" 9.8923575
"192" "RCP_4.5" "2060-2090" 9.8923575
"193" "RCP_4.5" "2060-2090" 8.76734958333333
"194" "RCP_4.5" "2060-2090" 9.8923575
"195" "RCP_4.5" "2060-2090" 3.48064583333333
"196" "RCP_4.5" "2060-2090" 9.8923575
"197" "RCP_4.5" "2060-2090" 9.8923575
"198" "RCP_4.5" "2060-2090" 8.76734958333333
"199" "RCP_4.5" "2060-2090" 11.6429833333333
"200" "RCP_4.5" "2060-2090" 9.8923575
"201" "RCP_4.5" "2060-2090" 9.11347125
"202" "RCP_4.5" "2060-2090" 3.78357916666667
"203" "RCP_4.5" "2060-2090" 3.79814041666667
"204" "RCP_4.5" "2060-2090" 11.7389979166667
"205" "RCP_4.5" "2060-2090" 11.7425829166667
"206" "RCP_4.5" "2060-2090" 10.2205495833333
"207" "RCP_4.5" "2060-2090" 11.5219041666667
"208" "RCP_4.5" "2060-2090" 10.2205495833333
"209" "RCP_4.5" "2060-2090" 11.0038229166667
"210" "RCP_4.5" "2060-2090" 10.2205495833333
"211" "RCP_8.5" "2030-2060" 10.3696591666667
"212" "RCP_8.5" "2030-2060" 8.13136833333333
"213" "RCP_8.5" "2030-2060" 9.30559666666667
"214" "RCP_8.5" "2030-2060" 11.53874
"215" "RCP_8.5" "2030-2060" 9.30559666666667
"216" "RCP_8.5" "2030-2060" 10.3696591666667
"217" "RCP_8.5" "2030-2060" 9.30559666666667
"218" "RCP_8.5" "2030-2060" 11.7102879166667
"219" "RCP_8.5" "2030-2060" 10.3696591666667
"220" "RCP_8.5" "2030-2060" 11.179115
"221" "RCP_8.5" "2030-2060" 10.8785829166667
"222" "RCP_8.5" "2030-2060" 11.3233166666667
"223" "RCP_8.5" "2030-2060" 10.0459325
"224" "RCP_8.5" "2030-2060" 11.3233166666667
"225" "RCP_8.5" "2030-2060" 11.7530708333333
"226" "RCP_8.5" "2030-2060" 11.7501404166667
"227" "RCP_8.5" "2030-2060" 10.8785829166667
"228" "RCP_8.5" "2030-2060" 10.8785829166667
"229" "RCP_8.5" "2030-2060" 8.90425291666667
"230" "RCP_8.5" "2030-2060" 11.3233166666667
"231" "RCP_8.5" "2030-2060" 11.6241129166667
"232" "RCP_8.5" "2030-2060" 10.2162675
"233" "RCP_8.5" "2030-2060" 10.2162675
"234" "RCP_8.5" "2030-2060" 11.5561254166667
"235" "RCP_8.5" "2030-2060" 11.32057625
"236" "RCP_8.5" "2030-2060" 10.2162675
"237" "RCP_8.5" "2030-2060" 9.19559375
"238" "RCP_8.5" "2030-2060" 9.19559375
"239" "RCP_8.5" "2030-2060" 7.928345
"240" "RCP_8.5" "2030-2060" 3.82957708333333
"241" "RCP_8.5" "2060-2090" 5.06005083333333
"242" "RCP_8.5" "2060-2090" 10.0972983333333
"243" "RCP_8.5" "2060-2090" 10.0972983333333
"244" "RCP_8.5" "2060-2090" 3.72425833333333
"245" "RCP_8.5" "2060-2090" 6.22649041666667
"246" "RCP_8.5" "2060-2090" 11.7460841666667
"247" "RCP_8.5" "2060-2090" 10.9643208333333
"248" "RCP_8.5" "2060-2090" 11.7447425
"249" "RCP_8.5" "2060-2090" 10.9643208333333
"250" "RCP_8.5" "2060-2090" 8.90623041666666
"251" "RCP_8.5" "2060-2090" 10.054005
"252" "RCP_8.5" "2060-2090" 4.95062
"253" "RCP_8.5" "2060-2090" 11.7354916666667
"254" "RCP_8.5" "2060-2090" 10.054005
"255" "RCP_8.5" "2060-2090" 10.054005
"256" "RCP_8.5" "2060-2090" 10.054005
"257" "RCP_8.5" "2060-2090" 8.79365833333333
"258" "RCP_8.5" "2060-2090" 4.30193083333333
"259" "RCP_8.5" "2060-2090" 10.054005
"260" "RCP_8.5" "2060-2090" 4.30193083333333
"261" "RCP_8.5" "2060-2090" 3.699145
"262" "RCP_8.5" "2060-2090" 9.09914333333333
"263" "RCP_8.5" "2060-2090" 7.85253833333333
"264" "RCP_8.5" "2060-2090" 3.91506625
"265" "RCP_8.5" "2060-2090" 10.1982216666667
"266" "RCP_8.5" "2060-2090" 10.1982216666667
"267" "RCP_8.5" "2060-2090" 3.7838925
"268" "RCP_8.5" "2060-2090" 9.09914333333333
"269" "RCP_8.5" "2060-2090" 4.08544125
"270" "RCP_8.5" "2060-2090" 9.09914333333333
"271" "RCP_4.5" "2030-2060" 11.76
"272" "RCP_4.5" "2030-2060" 11.7491241666667
"273" "RCP_4.5" "2030-2060" 11.76
"274" "RCP_4.5" "2030-2060" 11.76
"275" "RCP_4.5" "2030-2060" 9.17343583333333
"276" "RCP_4.5" "2030-2060" 10.2099270833333
"277" "RCP_4.5" "2030-2060" 10.2099270833333
"278" "RCP_4.5" "2030-2060" 9.17343583333333
"279" "RCP_4.5" "2030-2060" 4.55622708333333
"280" "RCP_4.5" "2030-2060" 10.2099270833333
"281" "RCP_4.5" "2030-2060" 11.71131
"282" "RCP_4.5" "2030-2060" 9.68882375
"283" "RCP_4.5" "2030-2060" 11.7535633333333
"284" "RCP_4.5" "2030-2060" 11.7535633333333
"285" "RCP_4.5" "2030-2060" 9.68882375
"286" "RCP_4.5" "2030-2060" 9.68882375
"287" "RCP_4.5" "2030-2060" 9.68882375
"288" "RCP_4.5" "2030-2060" 9.68882375
"289" "RCP_4.5" "2030-2060" 9.68882375
"290" "RCP_4.5" "2030-2060" 11.4685166666667
"291" "RCP_4.5" "2030-2060" 11.3602929166667
"292" "RCP_4.5" "2030-2060" 7.94771416666666
"293" "RCP_4.5" "2030-2060" 11.7482479166667
"294" "RCP_4.5" "2030-2060" 9.95346875
"295" "RCP_4.5" "2030-2060" 9.95346875
"296" "RCP_4.5" "2030-2060" 11.3602929166667
"297" "RCP_4.5" "2030-2060" 9.95346875
"298" "RCP_4.5" "2030-2060" 4.52446708333333
"299" "RCP_4.5" "2030-2060" 4.30369541666667
"300" "RCP_4.5" "2030-2060" 9.95346875
"301" "RCP_4.5" "2060-2090" 3.97017125
"302" "RCP_4.5" "2060-2090" 9.82893625
"303" "RCP_4.5" "2060-2090" 9.82893625
"304" "RCP_4.5" "2060-2090" 7.50439333333334
"305" "RCP_4.5" "2060-2090" 9.82893625
"306" "RCP_4.5" "2060-2090" 8.73303375
"307" "RCP_4.5" "2060-2090" 3.78710416666667
"308" "RCP_4.5" "2060-2090" 3.78710416666667
"309" "RCP_4.5" "2060-2090" 5.07466916666667
"310" "RCP_4.5" "2060-2090" 8.73303375
"311" "RCP_4.5" "2060-2090" 9.08655083333333
"312" "RCP_4.5" "2060-2090" 3.81337125
"313" "RCP_4.5" "2060-2090" 9.08655083333333
"314" "RCP_4.5" "2060-2090" 3.81337125
"315" "RCP_4.5" "2060-2090" 9.08655083333333
"316" "RCP_4.5" "2060-2090" 3.98582791666667
"317" "RCP_4.5" "2060-2090" 3.85195416666667
"318" "RCP_4.5" "2060-2090" 10.1509229166667
"319" "RCP_4.5" "2060-2090" 11.7413
"320" "RCP_4.5" "2060-2090" 10.1509229166667
"321" "RCP_4.5" "2060-2090" 8.74156041666667
"322" "RCP_4.5" "2060-2090" 9.8849675
"323" "RCP_4.5" "2060-2090" 4.6054675
"324" "RCP_4.5" "2060-2090" 9.8849675
"325" "RCP_4.5" "2060-2090" 9.8849675
"326" "RCP_4.5" "2060-2090" 9.8849675
"327" "RCP_4.5" "2060-2090" 9.8849675
"328" "RCP_4.5" "2060-2090" 9.8849675
"329" "RCP_4.5" "2060-2090" 11.7026545833333
"330" "RCP_4.5" "2060-2090" 8.74156041666667
"331" "RCP_8.5" "2030-2060" 10.1173708333333
"332" "RCP_8.5" "2030-2060" 11.6530620833333
"333" "RCP_8.5" "2030-2060" 11.6202979166667
"334" "RCP_8.5" "2030-2060" 9.064045
"335" "RCP_8.5" "2030-2060" 11.6461666666667
"336" "RCP_8.5" "2030-2060" 6.70611125
"337" "RCP_8.5" "2030-2060" 10.1173708333333
"338" "RCP_8.5" "2030-2060" 9.064045
"339" "RCP_8.5" "2030-2060" 8.00089666666666
"340" "RCP_8.5" "2030-2060" 10.1173708333333
"341" "RCP_8.5" "2030-2060" 8.62985166666667
"342" "RCP_8.5" "2030-2060" 9.762415
"343" "RCP_8.5" "2030-2060" 10.64550875
"344" "RCP_8.5" "2030-2060" 10.64550875
"345" "RCP_8.5" "2030-2060" 4.56195375
"346" "RCP_8.5" "2030-2060" 4.52869833333333
"347" "RCP_8.5" "2030-2060" 11.6151825
"348" "RCP_8.5" "2030-2060" 10.64550875
"349" "RCP_8.5" "2030-2060" 11.7373616666667
"350" "RCP_8.5" "2030-2060" 11.7373616666667
"351" "RCP_8.5" "2030-2060" 10.4582320833333
"352" "RCP_8.5" "2030-2060" 10.4582320833333
"353" "RCP_8.5" "2030-2060" 10.4582320833333
"354" "RCP_8.5" "2030-2060" 9.360505
"355" "RCP_8.5" "2030-2060" 4.564025
"356" "RCP_8.5" "2030-2060" 4.25023458333333
"357" "RCP_8.5" "2030-2060" 11.1956633333333
"358" "RCP_8.5" "2030-2060" 11.5789116666667
"359" "RCP_8.5" "2030-2060" 10.4582320833333
"360" "RCP_8.5" "2030-2060" 9.360505
"361" "RCP_8.5" "2060-2090" 4.42395208333333
"362" "RCP_8.5" "2060-2090" 4.48109375
"363" "RCP_8.5" "2060-2090" 4.42395208333333
"364" "RCP_8.5" "2060-2090" 4.52084916666667
"365" "RCP_8.5" "2060-2090" 4.42395208333333
"366" "RCP_8.5" "2060-2090" 9.50385125
"367" "RCP_8.5" "2060-2090" 4.42395208333333
"368" "RCP_8.5" "2060-2090" 5.95787208333334
"369" "RCP_8.5" "2060-2090" 4.42395208333333
"370" "RCP_8.5" "2060-2090" 4.43486625
"371" "RCP_8.5" "2060-2090" 11.5164129166667
"372" "RCP_8.5" "2060-2090" 10.1842825
"373" "RCP_8.5" "2060-2090" 8.99897708333333
"374" "RCP_8.5" "2060-2090" 8.99897708333333
"375" "RCP_8.5" "2060-2090" 4.30436916666667
"376" "RCP_8.5" "2060-2090" 4.26550833333333
"377" "RCP_8.5" "2060-2090" 4.40883125
"378" "RCP_8.5" "2060-2090" 4.40883125
"379" "RCP_8.5" "2060-2090" 10.1842825
"380" "RCP_8.5" "2060-2090" 10.1842825
"381" "RCP_8.5" "2060-2090" 9.35897291666667
"382" "RCP_8.5" "2060-2090" 4.53375416666667
"383" "RCP_8.5" "2060-2090" 4.31456
"384" "RCP_8.5" "2060-2090" 8.24222166666667
"385" "RCP_8.5" "2060-2090" 4.22137833333333
"386" "RCP_8.5" "2060-2090" 9.35897291666667
"387" "RCP_8.5" "2060-2090" 9.35897291666667
"388" "RCP_8.5" "2060-2090" 10.33008375
"389" "RCP_8.5" "2060-2090" 11.1387595833333
"390" "RCP_8.5" "2060-2090" 10.33008375
"391" "RCP_4.5" "2030-2060" 11.32441375
"392" "RCP_4.5" "2030-2060" 10.5575458333333
"393" "RCP_4.5" "2030-2060" 11.2951216666667
"394" "RCP_4.5" "2030-2060" 11.2951216666667
"395" "RCP_4.5" "2030-2060" 11.31318125
"396" "RCP_4.5" "2030-2060" 9.58705375
"397" "RCP_4.5" "2030-2060" 11.0849454166667
"398" "RCP_4.5" "2030-2060" 11.335605
"399" "RCP_4.5" "2030-2060" 11.32441375
"400" "RCP_4.5" "2030-2060" 8.53084083333333
"401" "RCP_4.5" "2030-2060" 11.4825066666667
"402" "RCP_4.5" "2030-2060" 9.99748458333333
"403" "RCP_4.5" "2030-2060" 11.7002583333333
"404" "RCP_4.5" "2030-2060" 11.4825066666667
"405" "RCP_4.5" "2030-2060" 8.81910708333333
"406" "RCP_4.5" "2030-2060" 11.6952733333333
"407" "RCP_4.5" "2030-2060" 11.7002583333333
"408" "RCP_4.5" "2030-2060" 11.65737375
"409" "RCP_4.5" "2030-2060" 11.6952733333333
"410" "RCP_4.5" "2030-2060" 11.7002583333333
"411" "RCP_4.5" "2030-2060" 11.7029416666667
"412" "RCP_4.5" "2030-2060" 11.7029416666667
"413" "RCP_4.5" "2030-2060" 11.7073391666667
"414" "RCP_4.5" "2030-2060" 11.7029416666667
"415" "RCP_4.5" "2030-2060" 10.50288625
"416" "RCP_4.5" "2030-2060" 6.02510291666667
"417" "RCP_4.5" "2030-2060" 9.38749083333333
"418" "RCP_4.5" "2030-2060" 10.50288625
"419" "RCP_4.5" "2030-2060" 10.50288625
"420" "RCP_4.5" "2030-2060" 11.5621679166667
"421" "RCP_4.5" "2060-2090" 11.6573316666667
"422" "RCP_4.5" "2060-2090" 11.4584129166667
"423" "RCP_4.5" "2060-2090" 10.3793808333333
"424" "RCP_4.5" "2060-2090" 11.6573316666667
"425" "RCP_4.5" "2060-2090" 9.43475791666667
"426" "RCP_4.5" "2060-2090" 11.6535695833333
"427" "RCP_4.5" "2060-2090" 10.3793808333333
"428" "RCP_4.5" "2060-2090" 4.34740625
"429" "RCP_4.5" "2060-2090" 4.65851208333333
"430" "RCP_4.5" "2060-2090" 11.6535695833333
"431" "RCP_4.5" "2060-2090" 10.1594558333333
"432" "RCP_4.5" "2060-2090" 10.1594558333333
"433" "RCP_4.5" "2060-2090" 9.02443958333333
"434" "RCP_4.5" "2060-2090" 11.6364883333333
"435" "RCP_4.5" "2060-2090" 9.02443958333333
"436" "RCP_4.5" "2060-2090" 11.4066295833333
"437" "RCP_4.5" "2060-2090" 10.1594558333333
"438" "RCP_4.5" "2060-2090" 11.6263570833333
"439" "RCP_4.5" "2060-2090" 10.1594558333333
"440" "RCP_4.5" "2060-2090" 9.02443958333333
"441" "RCP_4.5" "2060-2090" 10.1609491666667
"442" "RCP_4.5" "2060-2090" 11.7143875
"443" "RCP_4.5" "2060-2090" 11.7095983333333
"444" "RCP_4.5" "2060-2090" 9.09384583333333
"445" "RCP_4.5" "2060-2090" 10.1609491666667
"446" "RCP_4.5" "2060-2090" 11.503145
"447" "RCP_4.5" "2060-2090" 11.7143875
"448" "RCP_4.5" "2060-2090" 9.09384583333333
"449" "RCP_4.5" "2060-2090" 10.1609491666667
"450" "RCP_4.5" "2060-2090" 10.1609491666667
"451" "RCP_8.5" "2030-2060" 11.2099083333333
"452" "RCP_8.5" "2030-2060" 5.37476041666667
"453" "RCP_8.5" "2030-2060" 10.5289708333333
"454" "RCP_8.5" "2030-2060" 5.37476041666667
"455" "RCP_8.5" "2030-2060" 10.5289708333333
"456" "RCP_8.5" "2030-2060" 11.7444120833333
"457" "RCP_8.5" "2030-2060" 11.7444120833333
"458" "RCP_8.5" "2030-2060" 11.7444120833333
"459" "RCP_8.5" "2030-2060" 11.7444120833333
"460" "RCP_8.5" "2030-2060" 11.2099083333333
"461" "RCP_8.5" "2030-2060" 11.62629
"462" "RCP_8.5" "2030-2060" 11.6314166666667
"463" "RCP_8.5" "2030-2060" 11.6314166666667
"464" "RCP_8.5" "2030-2060" 11.62629
"465" "RCP_8.5" "2030-2060" 4.15280208333333
"466" "RCP_8.5" "2030-2060" 9.98088
"467" "RCP_8.5" "2030-2060" 11.62002125
"468" "RCP_8.5" "2030-2060" 11.62629
"469" "RCP_8.5" "2030-2060" 11.62002125
"470" "RCP_8.5" "2030-2060" 8.89087666666667
"471" "RCP_8.5" "2030-2060" 11.6406766666667
"472" "RCP_8.5" "2030-2060" 8.55993166666667
"473" "RCP_8.5" "2030-2060" 8.55993166666667
"474" "RCP_8.5" "2030-2060" 7.31960041666667
"475" "RCP_8.5" "2030-2060" 4.08957041666667
"476" "RCP_8.5" "2030-2060" 4.98822583333333
"477" "RCP_8.5" "2030-2060" 9.83903666666667
"478" "RCP_8.5" "2030-2060" 8.55993166666667
"479" "RCP_8.5" "2030-2060" 4.50199625
"480" "RCP_8.5" "2030-2060" 11.6477083333333
"481" "RCP_8.5" "2060-2090" 8.88321125
"482" "RCP_8.5" "2060-2090" 10.9095295833333
"483" "RCP_8.5" "2060-2090" 10.0016058333333
"484" "RCP_8.5" "2060-2090" 11.655845
"485" "RCP_8.5" "2060-2090" 11.6815220833333
"486" "RCP_8.5" "2060-2090" 8.88321125
"487" "RCP_8.5" "2060-2090" 10.0016058333333
"488" "RCP_8.5" "2060-2090" 10.0016058333333
"489" "RCP_8.5" "2060-2090" 11.655845
"490" "RCP_8.5" "2060-2090" 8.88321125
"491" "RCP_8.5" "2060-2090" 4.34256291666667
"492" "RCP_8.5" "2060-2090" 11.6829529166667
"493" "RCP_8.5" "2060-2090" 11.6947408333333
"494" "RCP_8.5" "2060-2090" 9.79425875
"495" "RCP_8.5" "2060-2090" 9.79425875
"496" "RCP_8.5" "2060-2090" 11.4683425
"497" "RCP_8.5" "2060-2090" 9.79425875
"498" "RCP_8.5" "2060-2090" 5.36477541666667
"499" "RCP_8.5" "2060-2090" 7.56880125
"500" "RCP_8.5" "2060-2090" 9.79425875
"501" "RCP_8.5" "2060-2090" 8.437665
"502" "RCP_8.5" "2060-2090" 8.437665
"503" "RCP_8.5" "2060-2090" 9.64878333333333
"504" "RCP_8.5" "2060-2090" 9.64878333333333
"505" "RCP_8.5" "2060-2090" 8.437665
"506" "RCP_8.5" "2060-2090" 11.4813754166667
"507" "RCP_8.5" "2060-2090" 11.4813754166667
"508" "RCP_8.5" "2060-2090" 5.83181583333333
"509" "RCP_8.5" "2060-2090" 3.76069541666667
"510" "RCP_8.5" "2060-2090" 8.437665
"511" "RCP_4.5" "2030-2060" 11.7451279166667
"512" "RCP_4.5" "2030-2060" 11.7451279166667
"513" "RCP_4.5" "2030-2060" 11.7460979166667
"514" "RCP_4.5" "2030-2060" 9.15003166666667
"515" "RCP_4.5" "2030-2060" 4.76139166666667
"516" "RCP_4.5" "2030-2060" 4.58323875
"517" "RCP_4.5" "2030-2060" 4.58323875
"518" "RCP_4.5" "2030-2060" 9.15003166666667
"519" "RCP_4.5" "2030-2060" 10.1100041666667
"520" "RCP_4.5" "2030-2060" 10.9423570833333
"521" "RCP_4.5" "2030-2060" 8.91652041666667
"522" "RCP_4.5" "2030-2060" 7.77298125
"523" "RCP_4.5" "2030-2060" 11.7079725
"524" "RCP_4.5" "2030-2060" 4.4702475
"525" "RCP_4.5" "2030-2060" 11.7562791666667
"526" "RCP_4.5" "2030-2060" 8.91652041666667
"527" "RCP_4.5" "2030-2060" 10.0459420833333
"528" "RCP_4.5" "2030-2060" 10.0459420833333
"529" "RCP_4.5" "2030-2060" 11.0258008333333
"530" "RCP_4.5" "2030-2060" 8.91652041666667
"531" "RCP_4.5" "2030-2060" 4.9841625
"532" "RCP_4.5" "2030-2060" 10.2593379166667
"533" "RCP_4.5" "2030-2060" 10.2593379166667
"534" "RCP_4.5" "2030-2060" 11.7591854166667
"535" "RCP_4.5" "2030-2060" 11.1501433333333
"536" "RCP_4.5" "2030-2060" 6.83864541666667
"537" "RCP_4.5" "2030-2060" 8.11998541666667
"538" "RCP_4.5" "2030-2060" 10.2593379166667
"539" "RCP_4.5" "2030-2060" 11.1501433333333
"540" "RCP_4.5" "2030-2060" 4.9841625
"541" "RCP_4.5" "2060-2090" 4.22847375
"542" "RCP_4.5" "2060-2090" 9.0171475
"543" "RCP_4.5" "2060-2090" 11.69774125
"544" "RCP_4.5" "2060-2090" 10.0986058333333
"545" "RCP_4.5" "2060-2090" 10.0986058333333
"546" "RCP_4.5" "2060-2090" 10.0986058333333
"547" "RCP_4.5" "2060-2090" 6.35353625
"548" "RCP_4.5" "2060-2090" 4.70653625
"549" "RCP_4.5" "2060-2090" 11.69495
"550" "RCP_4.5" "2060-2090" 9.0171475
"551" "RCP_4.5" "2060-2090" 9.627975
"552" "RCP_4.5" "2060-2090" 3.78018916666667
"553" "RCP_4.5" "2060-2090" 9.627975
"554" "RCP_4.5" "2060-2090" 9.627975
"555" "RCP_4.5" "2060-2090" 9.627975
"556" "RCP_4.5" "2060-2090" 3.79442166666667
"557" "RCP_4.5" "2060-2090" 8.5622725
"558" "RCP_4.5" "2060-2090" 3.88306666666667
"559" "RCP_4.5" "2060-2090" 9.627975
"560" "RCP_4.5" "2060-2090" 7.32736583333333
"561" "RCP_4.5" "2060-2090" 3.76556083333333
"562" "RCP_4.5" "2060-2090" 8.32302083333333
"563" "RCP_4.5" "2060-2090" 9.53505166666667
"564" "RCP_4.5" "2060-2090" 9.53505166666667
"565" "RCP_4.5" "2060-2090" 4.86624666666667
"566" "RCP_4.5" "2060-2090" 3.76556083333333
"567" "RCP_4.5" "2060-2090" 3.76556083333333
"568" "RCP_4.5" "2060-2090" 4.32764
"569" "RCP_4.5" "2060-2090" 3.89177916666667
"570" "RCP_4.5" "2060-2090" 4.03855958333333
"571" "RCP_8.5" "2030-2060" 9.64706833333334
"572" "RCP_8.5" "2030-2060" 10.5966175
"573" "RCP_8.5" "2030-2060" 8.61333458333333
"574" "RCP_8.5" "2030-2060" 11.66219625
"575" "RCP_8.5" "2030-2060" 9.64706833333334
"576" "RCP_8.5" "2030-2060" 4.79180375
"577" "RCP_8.5" "2030-2060" 9.64706833333334
"578" "RCP_8.5" "2030-2060" 11.6056025
"579" "RCP_8.5" "2030-2060" 11.3395083333333
"580" "RCP_8.5" "2030-2060" 11.66219625
"581" "RCP_8.5" "2030-2060" 4.44572458333333
"582" "RCP_8.5" "2030-2060" 8.39119458333333
"583" "RCP_8.5" "2030-2060" 8.39119458333333
"584" "RCP_8.5" "2030-2060" 9.41511416666667
"585" "RCP_8.5" "2030-2060" 11.6049579166667
"586" "RCP_8.5" "2030-2060" 8.39119458333333
"587" "RCP_8.5" "2030-2060" 8.39119458333333
"588" "RCP_8.5" "2030-2060" 9.41511416666667
"589" "RCP_8.5" "2030-2060" 8.39119458333333
"590" "RCP_8.5" "2030-2060" 11.5815508333333
"591" "RCP_8.5" "2030-2060" 5.50621458333333
"592" "RCP_8.5" "2030-2060" 8.03826958333334
"593" "RCP_8.5" "2030-2060" 10.1081520833333
"594" "RCP_8.5" "2030-2060" 7.02110291666667
"595" "RCP_8.5" "2030-2060" 5.50621458333333
"596" "RCP_8.5" "2030-2060" 4.64389541666667
"597" "RCP_8.5" "2030-2060" 4.71803333333333
"598" "RCP_8.5" "2030-2060" 6.07357541666667
"599" "RCP_8.5" "2030-2060" 10.1081520833333
"600" "RCP_8.5" "2030-2060" 8.03826958333334
"601" "RCP_8.5" "2060-2090" 6.11891125
"602" "RCP_8.5" "2060-2090" 4.40491666666667
"603" "RCP_8.5" "2060-2090" 9.59109833333333
"604" "RCP_8.5" "2060-2090" 4.40491666666667
"605" "RCP_8.5" "2060-2090" 4.04363041666667
"606" "RCP_8.5" "2060-2090" 4.06968583333333
"607" "RCP_8.5" "2060-2090" 9.59109833333333
"608" "RCP_8.5" "2060-2090" 4.6969775
"609" "RCP_8.5" "2060-2090" 5.19542708333333
"610" "RCP_8.5" "2060-2090" 7.25807041666667
"611" "RCP_8.5" "2060-2090" 9.16103041666667
"612" "RCP_8.5" "2060-2090" 5.90249708333333
"613" "RCP_8.5" "2060-2090" 9.16103041666667
"614" "RCP_8.5" "2060-2090" 4.87426458333333
"615" "RCP_8.5" "2060-2090" 9.16103041666667
"616" "RCP_8.5" "2060-2090" 4.74717041666667
"617" "RCP_8.5" "2060-2090" 5.90249708333333
"618" "RCP_8.5" "2060-2090" 9.16103041666667
"619" "RCP_8.5" "2060-2090" 10.1815854166667
"620" "RCP_8.5" "2060-2090" 4.64651791666667
"621" "RCP_8.5" "2060-2090" 9.46525
"622" "RCP_8.5" "2060-2090" 4.45594458333333
"623" "RCP_8.5" "2060-2090" 4.80368708333333
"624" "RCP_8.5" "2060-2090" 4.45594458333333
"625" "RCP_8.5" "2060-2090" 4.45594458333333
"626" "RCP_8.5" "2060-2090" 5.79122291666667
"627" "RCP_8.5" "2060-2090" 4.63324666666667
"628" "RCP_8.5" "2060-2090" 4.45594458333333
"629" "RCP_8.5" "2060-2090" 4.45594458333333
"630" "RCP_8.5" "2060-2090" 4.80368708333333
