# Supplementary material for: Water rights shape crop yield and revenue volatility tradeoffs for adaptation in snow dependent systems
Source: Nat Commun. 2020 Jul 10;11:3473. doi: 10.1038/s41467-020-17219-z (PMC7351950; doi:10.1038/s41467-020-17219-z)
Supplement: Supplementary file 3 — Source Data [file 41467_2020_17219_MOESM3_ESM.zip › Source Data/Figure_3 and (S5-S13)/Figure_3_A/1827.txt]

"RCP" "Time" "Yield"
"1" "Historical" "1980-2010" 14.193929
"2" "Historical" "1980-2010" 8.987154
"3" "Historical" "1980-2010" 14.193929
"4" "Historical" "1980-2010" 14.193929
"5" "Historical" "1980-2010" 14.193929
"6" "Historical" "1980-2010" 14.193929
"7" "Historical" "1980-2010" 14.193929
"8" "Historical" "1980-2010" 10.298512
"9" "Historical" "1980-2010" 7.796893
"10" "Historical" "1980-2010" 14.193929
"11" "Historical" "1980-2010" 13.708071
"12" "Historical" "1980-2010" 13.708071
"13" "Historical" "1980-2010" 8.855537
"14" "Historical" "1980-2010" 7.67909
"15" "Historical" "1980-2010" 3.407695
"16" "Historical" "1980-2010" 11.353335
"17" "Historical" "1980-2010" 13.708071
"18" "Historical" "1980-2010" 13.708071
"19" "Historical" "1980-2010" 13.708071
"20" "Historical" "1980-2010" 13.708071
"21" "Historical" "1980-2010" 13.449237
"22" "Historical" "1980-2010" 7.431174
"23" "Historical" "1980-2010" 13.449237
"24" "Historical" "1980-2010" 6.415845
"25" "Historical" "1980-2010" 9.783738
"26" "Historical" "1980-2010" 3.904227
"27" "Historical" "1980-2010" 10.979202
"28" "Historical" "1980-2010" 12.106585
"29" "Historical" "1980-2010" 12.907869
"30" "Historical" "1980-2010" 12.106585
"31" "RCP_4.5" "2030-2060" 10.220349
"32" "RCP_4.5" "2030-2060" 2.688651
"33" "RCP_4.5" "2030-2060" 7.979843
"34" "RCP_4.5" "2030-2060" 7.979843
"35" "RCP_4.5" "2030-2060" 12.103616
"36" "RCP_4.5" "2030-2060" 10.220349
"37" "RCP_4.5" "2030-2060" 12.103616
"38" "RCP_4.5" "2030-2060" 7.979843
"39" "RCP_4.5" "2030-2060" 7.979843
"40" "RCP_4.5" "2030-2060" 7.979843
"41" "RCP_4.5" "2030-2060" 8.169538
"42" "RCP_4.5" "2030-2060" 11.95872
"43" "RCP_4.5" "2030-2060" 8.169538
"44" "RCP_4.5" "2030-2060" 8.169538
"45" "RCP_4.5" "2030-2060" 8.169538
"46" "RCP_4.5" "2030-2060" 11.865668
"47" "RCP_4.5" "2030-2060" 11.95872
"48" "RCP_4.5" "2030-2060" 8.169538
"49" "RCP_4.5" "2030-2060" 7.175631
"50" "RCP_4.5" "2030-2060" 7.175631
"51" "RCP_4.5" "2030-2060" 5.062989
"52" "RCP_4.5" "2030-2060" 3.165861
"53" "RCP_4.5" "2030-2060" 5.819486
"54" "RCP_4.5" "2030-2060" 6.665731
"55" "RCP_4.5" "2030-2060" 5.062989
"56" "RCP_4.5" "2030-2060" 3.733752
"57" "RCP_4.5" "2030-2060" 3.733752
"58" "RCP_4.5" "2030-2060" 10.86976
"59" "RCP_4.5" "2030-2060" 7.604231
"60" "RCP_4.5" "2030-2060" 10.360772
"61" "RCP_4.5" "2060-2090" 6.723702
"62" "RCP_4.5" "2060-2090" 6.723702
"63" "RCP_4.5" "2060-2090" 2.574564
"64" "RCP_4.5" "2060-2090" 7.66906
"65" "RCP_4.5" "2060-2090" 6.723702
"66" "RCP_4.5" "2060-2090" 6.723702
"67" "RCP_4.5" "2060-2090" 9.696772
"68" "RCP_4.5" "2060-2090" 7.66906
"69" "RCP_4.5" "2060-2090" 11.101284
"70" "RCP_4.5" "2060-2090" 6.723702
"71" "RCP_4.5" "2060-2090" 7.435573
"72" "RCP_4.5" "2060-2090" 2.456045
"73" "RCP_4.5" "2060-2090" 2.4056
"74" "RCP_4.5" "2060-2090" 6.538983
"75" "RCP_4.5" "2060-2090" 7.435573
"76" "RCP_4.5" "2060-2090" 2.379843
"77" "RCP_4.5" "2060-2090" 3.227142
"78" "RCP_4.5" "2060-2090" 2.423773
"79" "RCP_4.5" "2060-2090" 7.435573
"80" "RCP_4.5" "2060-2090" 6.538983
"81" "RCP_4.5" "2060-2090" 7.074231
"82" "RCP_4.5" "2060-2090" 7.074231
"83" "RCP_4.5" "2060-2090" 7.976876
"84" "RCP_4.5" "2060-2090" 7.976876
"85" "RCP_4.5" "2060-2090" 7.074231
"86" "RCP_4.5" "2060-2090" 7.976876
"87" "RCP_4.5" "2060-2090" 7.976876
"88" "RCP_4.5" "2060-2090" 6.242652
"89" "RCP_4.5" "2060-2090" 7.074231
"90" "RCP_4.5" "2060-2090" 7.074231
"91" "RCP_8.5" "2030-2060" 13.886955
"92" "RCP_8.5" "2030-2060" 13.569367
"93" "RCP_8.5" "2030-2060" 4.358829
"94" "RCP_8.5" "2030-2060" 3.205729
"95" "RCP_8.5" "2030-2060" 6.039882
"96" "RCP_8.5" "2030-2060" 3.662042
"97" "RCP_8.5" "2030-2060" 9.292084
"98" "RCP_8.5" "2030-2060" 8.102627
"99" "RCP_8.5" "2030-2060" 9.292084
"100" "RCP_8.5" "2030-2060" 3.021983
"101" "RCP_8.5" "2030-2060" 3.634899
"102" "RCP_8.5" "2030-2060" 5.057535
"103" "RCP_8.5" "2030-2060" 8.850522
"104" "RCP_8.5" "2030-2060" 7.764351
"105" "RCP_8.5" "2030-2060" 2.840288
"106" "RCP_8.5" "2030-2060" 7.764351
"107" "RCP_8.5" "2030-2060" 12.734559
"108" "RCP_8.5" "2030-2060" 8.850522
"109" "RCP_8.5" "2030-2060" 8.850522
"110" "RCP_8.5" "2030-2060" 7.764351
"111" "RCP_8.5" "2030-2060" 7.886482
"112" "RCP_8.5" "2030-2060" 7.886482
"113" "RCP_8.5" "2030-2060" 3.279207
"114" "RCP_8.5" "2030-2060" 2.838915
"115" "RCP_8.5" "2030-2060" 2.58311
"116" "RCP_8.5" "2030-2060" 7.886482
"117" "RCP_8.5" "2030-2060" 3.8656
"118" "RCP_8.5" "2030-2060" 6.878803
"119" "RCP_8.5" "2030-2060" 6.878803
"120" "RCP_8.5" "2030-2060" 7.886482
"121" "RCP_8.5" "2060-2090" 2.8581
"122" "RCP_8.5" "2060-2090" 5.992542
"123" "RCP_8.5" "2060-2090" 8.992966
"124" "RCP_8.5" "2060-2090" 8.992966
"125" "RCP_8.5" "2060-2090" 7.901256
"126" "RCP_8.5" "2060-2090" 2.878443
"127" "RCP_8.5" "2060-2090" 4.36383
"128" "RCP_8.5" "2060-2090" 8.992966
"129" "RCP_8.5" "2060-2090" 8.992966
"130" "RCP_8.5" "2060-2090" 3.149562
"131" "RCP_8.5" "2060-2090" 2.656707
"132" "RCP_8.5" "2060-2090" 8.682381
"133" "RCP_8.5" "2060-2090" 7.57881
"134" "RCP_8.5" "2060-2090" 7.57881
"135" "RCP_8.5" "2060-2090" 8.682381
"136" "RCP_8.5" "2060-2090" 8.682381
"137" "RCP_8.5" "2060-2090" 11.05073
"138" "RCP_8.5" "2060-2090" 6.580339
"139" "RCP_8.5" "2060-2090" 8.682381
"140" "RCP_8.5" "2060-2090" 8.682381
"141" "RCP_8.5" "2060-2090" 8.786015
"142" "RCP_8.5" "2060-2090" 7.711349
"143" "RCP_8.5" "2060-2090" 8.786015
"144" "RCP_8.5" "2060-2090" 2.795208
"145" "RCP_8.5" "2060-2090" 2.777156
"146" "RCP_8.5" "2060-2090" 2.749537
"147" "RCP_8.5" "2060-2090" 6.726673
"148" "RCP_8.5" "2060-2090" 3.042108
"149" "RCP_8.5" "2060-2090" 2.749537
"150" "RCP_8.5" "2060-2090" 2.762715
"151" "RCP_4.5" "2030-2060" 7.409253
"152" "RCP_4.5" "2030-2060" 8.467615
"153" "RCP_4.5" "2030-2060" 7.409253
"154" "RCP_4.5" "2030-2060" 9.620352
"155" "RCP_4.5" "2030-2060" 8.467615
"156" "RCP_4.5" "2030-2060" 12.706726
"157" "RCP_4.5" "2030-2060" 12.313742
"158" "RCP_4.5" "2030-2060" 8.467615
"159" "RCP_4.5" "2030-2060" 8.467615
"160" "RCP_4.5" "2030-2060" 9.620352
"161" "RCP_4.5" "2030-2060" 8.014104
"162" "RCP_4.5" "2030-2060" 12.525709
"163" "RCP_4.5" "2030-2060" 12.525709
"164" "RCP_4.5" "2030-2060" 12.080165
"165" "RCP_4.5" "2030-2060" 12.525709
"166" "RCP_4.5" "2030-2060" 12.395014
"167" "RCP_4.5" "2030-2060" 6.963167
"168" "RCP_4.5" "2030-2060" 12.395014
"169" "RCP_4.5" "2030-2060" 8.014104
"170" "RCP_4.5" "2030-2060" 8.014104
"171" "RCP_4.5" "2030-2060" 8.060226
"172" "RCP_4.5" "2030-2060" 8.060226
"173" "RCP_4.5" "2030-2060" 7.074379
"174" "RCP_4.5" "2030-2060" 2.862897
"175" "RCP_4.5" "2030-2060" 5.384253
"176" "RCP_4.5" "2030-2060" 2.544822
"177" "RCP_4.5" "2030-2060" 7.074379
"178" "RCP_4.5" "2030-2060" 10.992547
"179" "RCP_4.5" "2030-2060" 7.074379
"180" "RCP_4.5" "2030-2060" 7.074379
"181" "RCP_4.5" "2060-2090" 6.364071
"182" "RCP_4.5" "2060-2090" 6.364071
"183" "RCP_4.5" "2060-2090" 7.28064
"184" "RCP_4.5" "2060-2090" 7.28064
"185" "RCP_4.5" "2060-2090" 10.212809
"186" "RCP_4.5" "2060-2090" 11.262934
"187" "RCP_4.5" "2060-2090" 7.28064
"188" "RCP_4.5" "2060-2090" 7.28064
"189" "RCP_4.5" "2060-2090" 10.853322
"190" "RCP_4.5" "2060-2090" 7.28064
"191" "RCP_4.5" "2060-2090" 8.054085
"192" "RCP_4.5" "2060-2090" 8.054085
"193" "RCP_4.5" "2060-2090" 7.069155
"194" "RCP_4.5" "2060-2090" 8.054085
"195" "RCP_4.5" "2060-2090" 2.623613
"196" "RCP_4.5" "2060-2090" 8.054085
"197" "RCP_4.5" "2060-2090" 8.054085
"198" "RCP_4.5" "2060-2090" 7.069155
"199" "RCP_4.5" "2060-2090" 11.708617
"200" "RCP_4.5" "2060-2090" 8.054085
"201" "RCP_4.5" "2060-2090" 7.035052
"202" "RCP_4.5" "2060-2090" 2.62215
"203" "RCP_4.5" "2060-2090" 2.634636
"204" "RCP_4.5" "2060-2090" 11.430778
"205" "RCP_4.5" "2060-2090" 11.689877
"206" "RCP_4.5" "2060-2090" 8.018381
"207" "RCP_4.5" "2060-2090" 10.029241
"208" "RCP_4.5" "2060-2090" 8.018381
"209" "RCP_4.5" "2060-2090" 9.047056
"210" "RCP_4.5" "2060-2090" 8.018381
"211" "RCP_8.5" "2030-2060" 8.360267
"212" "RCP_8.5" "2030-2060" 6.354788
"213" "RCP_8.5" "2030-2060" 7.309645
"214" "RCP_8.5" "2030-2060" 10.598143
"215" "RCP_8.5" "2030-2060" 7.309645
"216" "RCP_8.5" "2030-2060" 8.360267
"217" "RCP_8.5" "2030-2060" 7.309645
"218" "RCP_8.5" "2030-2060" 11.555337
"219" "RCP_8.5" "2030-2060" 8.360267
"220" "RCP_8.5" "2030-2060" 9.501124
"221" "RCP_8.5" "2030-2060" 9.451667
"222" "RCP_8.5" "2030-2060" 10.500561
"223" "RCP_8.5" "2030-2060" 8.334993
"224" "RCP_8.5" "2030-2060" 10.500561
"225" "RCP_8.5" "2030-2060" 12.382708
"226" "RCP_8.5" "2030-2060" 11.993142
"227" "RCP_8.5" "2030-2060" 9.451667
"228" "RCP_8.5" "2030-2060" 9.451667
"229" "RCP_8.5" "2030-2060" 7.278001
"230" "RCP_8.5" "2030-2060" 10.500561
"231" "RCP_8.5" "2030-2060" 11.378756
"232" "RCP_8.5" "2030-2060" 7.835594
"233" "RCP_8.5" "2030-2060" 7.835594
"234" "RCP_8.5" "2030-2060" 10.797853
"235" "RCP_8.5" "2030-2060" 9.908576
"236" "RCP_8.5" "2030-2060" 7.835594
"237" "RCP_8.5" "2030-2060" 6.874679
"238" "RCP_8.5" "2030-2060" 6.874679
"239" "RCP_8.5" "2030-2060" 6.012482
"240" "RCP_8.5" "2030-2060" 2.557833
"241" "RCP_8.5" "2060-2090" 4.498391
"242" "RCP_8.5" "2060-2090" 7.685551
"243" "RCP_8.5" "2060-2090" 7.685551
"244" "RCP_8.5" "2060-2090" 2.62134
"245" "RCP_8.5" "2060-2090" 5.171851
"246" "RCP_8.5" "2060-2090" 11.311575
"247" "RCP_8.5" "2060-2090" 8.689504
"248" "RCP_8.5" "2060-2090" 11.215052
"249" "RCP_8.5" "2060-2090" 8.689504
"250" "RCP_8.5" "2060-2090" 6.745099
"251" "RCP_8.5" "2060-2090" 8.075763
"252" "RCP_8.5" "2060-2090" 4.737772
"253" "RCP_8.5" "2060-2090" 11.421432
"254" "RCP_8.5" "2060-2090" 8.075763
"255" "RCP_8.5" "2060-2090" 8.075763
"256" "RCP_8.5" "2060-2090" 8.075763
"257" "RCP_8.5" "2060-2090" 7.136984
"258" "RCP_8.5" "2060-2090" 4.064813
"259" "RCP_8.5" "2060-2090" 8.075763
"260" "RCP_8.5" "2060-2090" 4.064813
"261" "RCP_8.5" "2060-2090" 2.47254
"262" "RCP_8.5" "2060-2090" 6.534101
"263" "RCP_8.5" "2060-2090" 5.725738
"264" "RCP_8.5" "2060-2090" 2.80536
"265" "RCP_8.5" "2060-2090" 7.410287
"266" "RCP_8.5" "2060-2090" 7.410287
"267" "RCP_8.5" "2060-2090" 2.540591
"268" "RCP_8.5" "2060-2090" 6.534101
"269" "RCP_8.5" "2060-2090" 3.255117
"270" "RCP_8.5" "2060-2090" 6.534101
"271" "RCP_4.5" "2030-2060" 12.983005
"272" "RCP_4.5" "2030-2060" 12.086665
"273" "RCP_4.5" "2030-2060" 13.086632
"274" "RCP_4.5" "2030-2060" 13.086632
"275" "RCP_4.5" "2030-2060" 7.737937
"276" "RCP_4.5" "2030-2060" 8.847555
"277" "RCP_4.5" "2030-2060" 8.847555
"278" "RCP_4.5" "2030-2060" 7.737937
"279" "RCP_4.5" "2030-2060" 2.982525
"280" "RCP_4.5" "2030-2060" 8.847555
"281" "RCP_4.5" "2030-2060" 11.90873
"282" "RCP_4.5" "2030-2060" 8.680225
"283" "RCP_4.5" "2030-2060" 12.98334
"284" "RCP_4.5" "2030-2060" 12.98334
"285" "RCP_4.5" "2030-2060" 8.680225
"286" "RCP_4.5" "2030-2060" 8.680225
"287" "RCP_4.5" "2030-2060" 8.680225
"288" "RCP_4.5" "2030-2060" 8.680225
"289" "RCP_4.5" "2030-2060" 8.680225
"290" "RCP_4.5" "2030-2060" 10.965689
"291" "RCP_4.5" "2030-2060" 11.267723
"292" "RCP_4.5" "2030-2060" 6.92924
"293" "RCP_4.5" "2030-2060" 13.215019
"294" "RCP_4.5" "2030-2060" 9.000897
"295" "RCP_4.5" "2030-2060" 9.000897
"296" "RCP_4.5" "2030-2060" 11.267723
"297" "RCP_4.5" "2030-2060" 9.000897
"298" "RCP_4.5" "2030-2060" 3.789992
"299" "RCP_4.5" "2030-2060" 3.270428
"300" "RCP_4.5" "2030-2060" 9.000897
"301" "RCP_4.5" "2060-2090" 2.950308
"302" "RCP_4.5" "2060-2090" 8.432172
"303" "RCP_4.5" "2060-2090" 8.432172
"304" "RCP_4.5" "2060-2090" 6.407394
"305" "RCP_4.5" "2060-2090" 8.432172
"306" "RCP_4.5" "2060-2090" 7.363658
"307" "RCP_4.5" "2060-2090" 2.731864
"308" "RCP_4.5" "2060-2090" 2.731864
"309" "RCP_4.5" "2060-2090" 4.775266
"310" "RCP_4.5" "2060-2090" 7.363658
"311" "RCP_4.5" "2060-2090" 7.383241
"312" "RCP_4.5" "2060-2090" 2.824162
"313" "RCP_4.5" "2060-2090" 7.383241
"314" "RCP_4.5" "2060-2090" 2.824162
"315" "RCP_4.5" "2060-2090" 7.383241
"316" "RCP_4.5" "2060-2090" 3.08381
"317" "RCP_4.5" "2060-2090" 2.876886
"318" "RCP_4.5" "2060-2090" 8.414416
"319" "RCP_4.5" "2060-2090" 11.433726
"320" "RCP_4.5" "2060-2090" 8.414416
"321" "RCP_4.5" "2060-2090" 7.079965
"322" "RCP_4.5" "2060-2090" 8.111929
"323" "RCP_4.5" "2060-2090" 4.00867
"324" "RCP_4.5" "2060-2090" 8.111929
"325" "RCP_4.5" "2060-2090" 8.111929
"326" "RCP_4.5" "2060-2090" 8.111929
"327" "RCP_4.5" "2060-2090" 8.111929
"328" "RCP_4.5" "2060-2090" 8.111929
"329" "RCP_4.5" "2060-2090" 12.026794
"330" "RCP_4.5" "2060-2090" 7.079965
"331" "RCP_8.5" "2030-2060" 8.541272
"332" "RCP_8.5" "2030-2060" 12.230036
"333" "RCP_8.5" "2030-2060" 11.420952
"334" "RCP_8.5" "2030-2060" 7.506954
"335" "RCP_8.5" "2030-2060" 12.002478
"336" "RCP_8.5" "2030-2060" 5.813154
"337" "RCP_8.5" "2030-2060" 8.541272
"338" "RCP_8.5" "2030-2060" 7.506954
"339" "RCP_8.5" "2030-2060" 6.600231
"340" "RCP_8.5" "2030-2060" 8.541272
"341" "RCP_8.5" "2030-2060" 6.550607
"342" "RCP_8.5" "2030-2060" 7.42005
"343" "RCP_8.5" "2030-2060" 8.353315
"344" "RCP_8.5" "2030-2060" 8.353315
"345" "RCP_8.5" "2030-2060" 3.250701
"346" "RCP_8.5" "2030-2060" 3.219429
"347" "RCP_8.5" "2030-2060" 10.283574
"348" "RCP_8.5" "2030-2060" 8.353315
"349" "RCP_8.5" "2030-2060" 11.792367
"350" "RCP_8.5" "2030-2060" 11.792367
"351" "RCP_8.5" "2030-2060" 7.835645
"352" "RCP_8.5" "2030-2060" 7.835645
"353" "RCP_8.5" "2030-2060" 7.835645
"354" "RCP_8.5" "2030-2060" 7.014483
"355" "RCP_8.5" "2030-2060" 3.842895
"356" "RCP_8.5" "2030-2060" 3.033301
"357" "RCP_8.5" "2030-2060" 8.703239
"358" "RCP_8.5" "2030-2060" 9.52261
"359" "RCP_8.5" "2030-2060" 7.835645
"360" "RCP_8.5" "2030-2060" 7.014483
"361" "RCP_8.5" "2060-2090" 3.017612
"362" "RCP_8.5" "2060-2090" 3.092856
"363" "RCP_8.5" "2060-2090" 3.017612
"364" "RCP_8.5" "2060-2090" 3.137535
"365" "RCP_8.5" "2060-2090" 3.017612
"366" "RCP_8.5" "2060-2090" 6.93845
"367" "RCP_8.5" "2060-2090" 3.017612
"368" "RCP_8.5" "2060-2090" 4.843916
"369" "RCP_8.5" "2060-2090" 3.017612
"370" "RCP_8.5" "2060-2090" 3.03287
"371" "RCP_8.5" "2060-2090" 9.187096
"372" "RCP_8.5" "2060-2090" 7.51049
"373" "RCP_8.5" "2060-2090" 6.712229
"374" "RCP_8.5" "2060-2090" 6.712229
"375" "RCP_8.5" "2060-2090" 2.96271
"376" "RCP_8.5" "2060-2090" 2.893374
"377" "RCP_8.5" "2060-2090" 3.366038
"378" "RCP_8.5" "2060-2090" 3.366038
"379" "RCP_8.5" "2060-2090" 7.51049
"380" "RCP_8.5" "2060-2090" 7.51049
"381" "RCP_8.5" "2060-2090" 6.913462
"382" "RCP_8.5" "2060-2090" 3.504658
"383" "RCP_8.5" "2060-2090" 3.069587
"384" "RCP_8.5" "2060-2090" 6.180242
"385" "RCP_8.5" "2060-2090" 2.945467
"386" "RCP_8.5" "2060-2090" 6.913462
"387" "RCP_8.5" "2060-2090" 6.913462
"388" "RCP_8.5" "2060-2090" 7.674845
"389" "RCP_8.5" "2060-2090" 8.430238
"390" "RCP_8.5" "2060-2090" 7.674845
"391" "RCP_4.5" "2030-2060" 13.601656
"392" "RCP_4.5" "2030-2060" 10.934593
"393" "RCP_4.5" "2030-2060" 12.815068
"394" "RCP_4.5" "2030-2060" 12.815068
"395" "RCP_4.5" "2030-2060" 13.432527
"396" "RCP_4.5" "2030-2060" 9.750818
"397" "RCP_4.5" "2030-2060" 11.986642
"398" "RCP_4.5" "2030-2060" 13.675259
"399" "RCP_4.5" "2030-2060" 13.601656
"400" "RCP_4.5" "2030-2060" 8.602497
"401" "RCP_4.5" "2030-2060" 11.434327
"402" "RCP_4.5" "2030-2060" 9.249695
"403" "RCP_4.5" "2030-2060" 13.199218
"404" "RCP_4.5" "2030-2060" 11.434327
"405" "RCP_4.5" "2030-2060" 8.169511
"406" "RCP_4.5" "2030-2060" 13.130256
"407" "RCP_4.5" "2030-2060" 13.199218
"408" "RCP_4.5" "2030-2060" 12.275322
"409" "RCP_4.5" "2030-2060" 13.130256
"410" "RCP_4.5" "2030-2060" 13.199218
"411" "RCP_4.5" "2030-2060" 12.913518
"412" "RCP_4.5" "2030-2060" 12.913518
"413" "RCP_4.5" "2030-2060" 12.993261
"414" "RCP_4.5" "2030-2060" 12.913518
"415" "RCP_4.5" "2030-2060" 9.157663
"416" "RCP_4.5" "2030-2060" 5.517142
"417" "RCP_4.5" "2030-2060" 8.08514
"418" "RCP_4.5" "2030-2060" 9.157663
"419" "RCP_4.5" "2030-2060" 9.157663
"420" "RCP_4.5" "2030-2060" 11.287714
"421" "RCP_4.5" "2060-2090" 12.378176
"422" "RCP_4.5" "2060-2090" 10.699494
"423" "RCP_4.5" "2060-2090" 8.639622
"424" "RCP_4.5" "2060-2090" 12.378176
"425" "RCP_4.5" "2060-2090" 7.633765
"426" "RCP_4.5" "2060-2090" 12.290704
"427" "RCP_4.5" "2060-2090" 8.639622
"428" "RCP_4.5" "2060-2090" 3.394885
"429" "RCP_4.5" "2060-2090" 4.023684
"430" "RCP_4.5" "2060-2090" 12.290704
"431" "RCP_4.5" "2060-2090" 8.806259
"432" "RCP_4.5" "2060-2090" 8.806259
"433" "RCP_4.5" "2060-2090" 7.777561
"434" "RCP_4.5" "2060-2090" 12.474598
"435" "RCP_4.5" "2060-2090" 7.777561
"436" "RCP_4.5" "2060-2090" 10.87625
"437" "RCP_4.5" "2060-2090" 8.806259
"438" "RCP_4.5" "2060-2090" 12.23285
"439" "RCP_4.5" "2060-2090" 8.806259
"440" "RCP_4.5" "2060-2090" 7.777561
"441" "RCP_4.5" "2060-2090" 8.198691
"442" "RCP_4.5" "2060-2090" 11.631499
"443" "RCP_4.5" "2060-2090" 11.390582
"444" "RCP_4.5" "2060-2090" 7.245359
"445" "RCP_4.5" "2060-2090" 8.198691
"446" "RCP_4.5" "2060-2090" 10.076812
"447" "RCP_4.5" "2060-2090" 11.631499
"448" "RCP_4.5" "2060-2090" 7.245359
"449" "RCP_4.5" "2060-2090" 8.198691
"450" "RCP_4.5" "2060-2090" 8.198691
"451" "RCP_8.5" "2030-2060" 9.990282
"452" "RCP_8.5" "2030-2060" 4.620352
"453" "RCP_8.5" "2030-2060" 8.914846
"454" "RCP_8.5" "2030-2060" 4.620352
"455" "RCP_8.5" "2030-2060" 8.914846
"456" "RCP_8.5" "2030-2060" 12.728539
"457" "RCP_8.5" "2030-2060" 12.728539
"458" "RCP_8.5" "2030-2060" 12.728539
"459" "RCP_8.5" "2030-2060" 12.728539
"460" "RCP_8.5" "2030-2060" 9.990282
"461" "RCP_8.5" "2030-2060" 11.923667
"462" "RCP_8.5" "2030-2060" 12.009056
"463" "RCP_8.5" "2030-2060" 12.009056
"464" "RCP_8.5" "2030-2060" 11.923667
"465" "RCP_8.5" "2030-2060" 3.168498
"466" "RCP_8.5" "2030-2060" 8.368309
"467" "RCP_8.5" "2030-2060" 11.751343
"468" "RCP_8.5" "2030-2060" 11.923667
"469" "RCP_8.5" "2030-2060" 11.751343
"470" "RCP_8.5" "2030-2060" 7.379107
"471" "RCP_8.5" "2030-2060" 10.616911
"472" "RCP_8.5" "2030-2060" 6.735532
"473" "RCP_8.5" "2030-2060" 6.735532
"474" "RCP_8.5" "2030-2060" 5.944507
"475" "RCP_8.5" "2030-2060" 3.189159
"476" "RCP_8.5" "2030-2060" 4.647902
"477" "RCP_8.5" "2030-2060" 7.599548
"478" "RCP_8.5" "2030-2060" 6.735532
"479" "RCP_8.5" "2030-2060" 4.091807
"480" "RCP_8.5" "2030-2060" 10.784114
"481" "RCP_8.5" "2060-2090" 6.697544
"482" "RCP_8.5" "2060-2090" 8.493059
"483" "RCP_8.5" "2060-2090" 7.581235
"484" "RCP_8.5" "2060-2090" 10.028081
"485" "RCP_8.5" "2060-2090" 10.624421
"486" "RCP_8.5" "2060-2090" 6.697544
"487" "RCP_8.5" "2060-2090" 7.581235
"488" "RCP_8.5" "2060-2090" 7.581235
"489" "RCP_8.5" "2060-2090" 10.028081
"490" "RCP_8.5" "2060-2090" 6.697544
"491" "RCP_8.5" "2060-2090" 3.272901
"492" "RCP_8.5" "2060-2090" 10.3371
"493" "RCP_8.5" "2060-2090" 10.817358
"494" "RCP_8.5" "2060-2090" 7.84903
"495" "RCP_8.5" "2060-2090" 7.84903
"496" "RCP_8.5" "2060-2090" 9.631706
"497" "RCP_8.5" "2060-2090" 7.84903
"498" "RCP_8.5" "2060-2090" 4.815988
"499" "RCP_8.5" "2060-2090" 6.172946
"500" "RCP_8.5" "2060-2090" 7.84903
"501" "RCP_8.5" "2060-2090" 6.343857
"502" "RCP_8.5" "2060-2090" 6.343857
"503" "RCP_8.5" "2060-2090" 7.1369
"504" "RCP_8.5" "2060-2090" 7.1369
"505" "RCP_8.5" "2060-2090" 6.343857
"506" "RCP_8.5" "2060-2090" 9.466413
"507" "RCP_8.5" "2060-2090" 9.466413
"508" "RCP_8.5" "2060-2090" 5.023755
"509" "RCP_8.5" "2060-2090" 2.859661
"510" "RCP_8.5" "2060-2090" 6.343857
"511" "RCP_4.5" "2030-2060" 13.047913
"512" "RCP_4.5" "2030-2060" 13.047913
"513" "RCP_4.5" "2030-2060" 13.119255
"514" "RCP_4.5" "2030-2060" 7.911485
"515" "RCP_4.5" "2030-2060" 3.572249
"516" "RCP_4.5" "2030-2060" 3.346951
"517" "RCP_4.5" "2030-2060" 3.346951
"518" "RCP_4.5" "2030-2060" 7.911485
"519" "RCP_4.5" "2030-2060" 9.086122
"520" "RCP_4.5" "2030-2060" 10.259339
"521" "RCP_4.5" "2030-2060" 7.570117
"522" "RCP_4.5" "2030-2060" 6.603137
"523" "RCP_4.5" "2030-2060" 11.621916
"524" "RCP_4.5" "2030-2060" 3.204587
"525" "RCP_4.5" "2030-2060" 12.552602
"526" "RCP_4.5" "2030-2060" 7.570117
"527" "RCP_4.5" "2030-2060" 8.625102
"528" "RCP_4.5" "2030-2060" 8.625102
"529" "RCP_4.5" "2030-2060" 9.73912
"530" "RCP_4.5" "2030-2060" 7.570117
"531" "RCP_4.5" "2030-2060" 3.715828
"532" "RCP_4.5" "2030-2060" 8.164134
"533" "RCP_4.5" "2030-2060" 8.164134
"534" "RCP_4.5" "2030-2060" 11.586754
"535" "RCP_4.5" "2030-2060" 9.164708
"536" "RCP_4.5" "2030-2060" 5.553317
"537" "RCP_4.5" "2030-2060" 6.336713
"538" "RCP_4.5" "2030-2060" 8.164134
"539" "RCP_4.5" "2030-2060" 9.164708
"540" "RCP_4.5" "2030-2060" 3.715828
"541" "RCP_4.5" "2060-2090" 3.053632
"542" "RCP_4.5" "2060-2090" 6.961975
"543" "RCP_4.5" "2060-2090" 11.08538
"544" "RCP_4.5" "2060-2090" 7.844728
"545" "RCP_4.5" "2060-2090" 7.844728
"546" "RCP_4.5" "2060-2090" 7.844728
"547" "RCP_4.5" "2060-2090" 5.377145
"548" "RCP_4.5" "2060-2090" 4.145005
"549" "RCP_4.5" "2060-2090" 10.91462
"550" "RCP_4.5" "2060-2090" 6.961975
"551" "RCP_4.5" "2060-2090" 7.581981
"552" "RCP_4.5" "2060-2090" 2.877434
"553" "RCP_4.5" "2060-2090" 7.581981
"554" "RCP_4.5" "2060-2090" 7.581981
"555" "RCP_4.5" "2060-2090" 7.581981
"556" "RCP_4.5" "2060-2090" 2.891537
"557" "RCP_4.5" "2060-2090" 6.766754
"558" "RCP_4.5" "2060-2090" 3.021985
"559" "RCP_4.5" "2060-2090" 7.581981
"560" "RCP_4.5" "2060-2090" 6.011839
"561" "RCP_4.5" "2060-2090" 2.512249
"562" "RCP_4.5" "2060-2090" 6.19838
"563" "RCP_4.5" "2060-2090" 6.972217
"564" "RCP_4.5" "2060-2090" 6.972217
"565" "RCP_4.5" "2060-2090" 4.302065
"566" "RCP_4.5" "2060-2090" 2.512249
"567" "RCP_4.5" "2060-2090" 2.512249
"568" "RCP_4.5" "2060-2090" 3.796324
"569" "RCP_4.5" "2060-2090" 2.889515
"570" "RCP_4.5" "2060-2090" 3.315586
"571" "RCP_8.5" "2030-2060" 9.115989
"572" "RCP_8.5" "2030-2060" 10.294508
"573" "RCP_8.5" "2030-2060" 8.019874
"574" "RCP_8.5" "2030-2060" 12.823383
"575" "RCP_8.5" "2030-2060" 9.115989
"576" "RCP_8.5" "2030-2060" 3.804815
"577" "RCP_8.5" "2030-2060" 9.115989
"578" "RCP_8.5" "2030-2060" 12.191808
"579" "RCP_8.5" "2030-2060" 11.366998
"580" "RCP_8.5" "2030-2060" 12.823383
"581" "RCP_8.5" "2030-2060" 3.871971
"582" "RCP_8.5" "2030-2060" 8.208337
"583" "RCP_8.5" "2030-2060" 8.208337
"584" "RCP_8.5" "2030-2060" 9.303543
"585" "RCP_8.5" "2030-2060" 13.314749
"586" "RCP_8.5" "2030-2060" 8.208337
"587" "RCP_8.5" "2030-2060" 8.208337
"588" "RCP_8.5" "2030-2060" 9.303543
"589" "RCP_8.5" "2030-2060" 8.208337
"590" "RCP_8.5" "2030-2060" 13.027781
"591" "RCP_8.5" "2030-2060" 4.659852
"592" "RCP_8.5" "2030-2060" 6.778294
"593" "RCP_8.5" "2030-2060" 8.653245
"594" "RCP_8.5" "2030-2060" 5.996278
"595" "RCP_8.5" "2030-2060" 4.659852
"596" "RCP_8.5" "2030-2060" 3.431123
"597" "RCP_8.5" "2030-2060" 3.501081
"598" "RCP_8.5" "2030-2060" 5.296372
"599" "RCP_8.5" "2030-2060" 8.653245
"600" "RCP_8.5" "2030-2060" 6.778294
"601" "RCP_8.5" "2060-2090" 5.480047
"602" "RCP_8.5" "2060-2090" 3.757225
"603" "RCP_8.5" "2060-2090" 7.956188
"604" "RCP_8.5" "2060-2090" 3.757225
"605" "RCP_8.5" "2060-2090" 3.12265
"606" "RCP_8.5" "2060-2090" 3.155266
"607" "RCP_8.5" "2060-2090" 7.956188
"608" "RCP_8.5" "2060-2090" 4.272476
"609" "RCP_8.5" "2060-2090" 4.843806
"610" "RCP_8.5" "2060-2090" 6.193855
"611" "RCP_8.5" "2060-2090" 7.666577
"612" "RCP_8.5" "2060-2090" 5.408156
"613" "RCP_8.5" "2060-2090" 7.666577
"614" "RCP_8.5" "2060-2090" 3.80945
"615" "RCP_8.5" "2060-2090" 7.666577
"616" "RCP_8.5" "2060-2090" 3.595237
"617" "RCP_8.5" "2060-2090" 5.408156
"618" "RCP_8.5" "2060-2090" 7.666577
"619" "RCP_8.5" "2060-2090" 8.577298
"620" "RCP_8.5" "2060-2090" 3.486922
"621" "RCP_8.5" "2060-2090" 7.256929
"622" "RCP_8.5" "2060-2090" 3.394596
"623" "RCP_8.5" "2060-2090" 3.992018
"624" "RCP_8.5" "2060-2090" 3.394596
"625" "RCP_8.5" "2060-2090" 3.394596
"626" "RCP_8.5" "2060-2090" 5.05732
"627" "RCP_8.5" "2060-2090" 3.634504
"628" "RCP_8.5" "2060-2090" 3.394596
"629" "RCP_8.5" "2060-2090" 3.394596
"630" "RCP_8.5" "2060-2090" 3.992018
