# Supplementary material for: Water rights shape crop yield and revenue volatility tradeoffs for adaptation in snow dependent systems
Source: Nat Commun. 2020 Jul 10;11:3473. doi: 10.1038/s41467-020-17219-z (PMC7351950; doi:10.1038/s41467-020-17219-z)
Supplement: Supplementary file 3 — Source Data [file 41467_2020_17219_MOESM3_ESM.zip › Source Data/Figure_3 and (S5-S13)/Figure_3_A/2001.txt]

"RCP" "Time" "Yield"
"1" "Historical" "1980-2010" 5.21611857142857
"2" "Historical" "1980-2010" 5.04428571428571
"3" "Historical" "1980-2010" 5.21611857142857
"4" "Historical" "1980-2010" 5.21611857142857
"5" "Historical" "1980-2010" 5.21611857142857
"6" "Historical" "1980-2010" 5.21611857142857
"7" "Historical" "1980-2010" 5.21611857142857
"8" "Historical" "1980-2010" 5.016432
"9" "Historical" "1980-2010" 5.01285714285714
"10" "Historical" "1980-2010" 5.21611857142857
"11" "Historical" "1980-2010" 5.26259571428571
"12" "Historical" "1980-2010" 5.26259571428571
"13" "Historical" "1980-2010" 5.08811885714286
"14" "Historical" "1980-2010" 4.82428571428571
"15" "Historical" "1980-2010" 4.11784171428571
"16" "Historical" "1980-2010" 5.11691228571429
"17" "Historical" "1980-2010" 5.26259571428571
"18" "Historical" "1980-2010" 5.26259571428571
"19" "Historical" "1980-2010" 5.26259571428571
"20" "Historical" "1980-2010" 5.26259571428571
"21" "Historical" "1980-2010" 5.32070457142857
"22" "Historical" "1980-2010" 5.02857142857143
"23" "Historical" "1980-2010" 5.32070457142857
"24" "Historical" "1980-2010" 4.838496
"25" "Historical" "1980-2010" 5.34330257142857
"26" "Historical" "1980-2010" 4.051454
"27" "Historical" "1980-2010" 5.29612
"28" "Historical" "1980-2010" 5.36008885714286
"29" "Historical" "1980-2010" 5.36630657142857
"30" "Historical" "1980-2010" 5.36008885714286
"31" "RCP_4.5" "2030-2060" 5.33826714285714
"32" "RCP_4.5" "2030-2060" 3.58272
"33" "RCP_4.5" "2030-2060" 5.34386514285714
"34" "RCP_4.5" "2030-2060" 5.34386514285714
"35" "RCP_4.5" "2030-2060" 5.26660771428571
"36" "RCP_4.5" "2030-2060" 5.33826714285714
"37" "RCP_4.5" "2030-2060" 5.26660771428571
"38" "RCP_4.5" "2030-2060" 5.34386514285714
"39" "RCP_4.5" "2030-2060" 5.34386514285714
"40" "RCP_4.5" "2030-2060" 5.34386514285714
"41" "RCP_4.5" "2030-2060" 5.32723057142857
"42" "RCP_4.5" "2030-2060" 5.26480142857143
"43" "RCP_4.5" "2030-2060" 5.32723057142857
"44" "RCP_4.5" "2030-2060" 5.32723057142857
"45" "RCP_4.5" "2030-2060" 5.32723057142857
"46" "RCP_4.5" "2030-2060" 5.28984971428571
"47" "RCP_4.5" "2030-2060" 5.26480142857143
"48" "RCP_4.5" "2030-2060" 5.32723057142857
"49" "RCP_4.5" "2030-2060" 5.29571428571428
"50" "RCP_4.5" "2030-2060" 5.29571428571428
"51" "RCP_4.5" "2030-2060" 4.79285714285714
"52" "RCP_4.5" "2030-2060" 3.83428571428571
"53" "RCP_4.5" "2030-2060" 5.17
"54" "RCP_4.5" "2030-2060" 5.35857142857143
"55" "RCP_4.5" "2030-2060" 4.79285714285714
"56" "RCP_4.5" "2030-2060" 4.33714285714286
"57" "RCP_4.5" "2030-2060" 4.33714285714286
"58" "RCP_4.5" "2030-2060" 5.44689285714286
"59" "RCP_4.5" "2030-2060" 5.43738771428571
"60" "RCP_4.5" "2030-2060" 5.43876771428571
"61" "RCP_4.5" "2060-2090" 5.45285714285714
"62" "RCP_4.5" "2060-2090" 5.45285714285714
"63" "RCP_4.5" "2060-2090" 3.94428571428571
"64" "RCP_4.5" "2060-2090" 5.48412857142857
"65" "RCP_4.5" "2060-2090" 5.45285714285714
"66" "RCP_4.5" "2060-2090" 5.45285714285714
"67" "RCP_4.5" "2060-2090" 5.43197285714286
"68" "RCP_4.5" "2060-2090" 5.48412857142857
"69" "RCP_4.5" "2060-2090" 5.40921257142857
"70" "RCP_4.5" "2060-2090" 5.45285714285714
"71" "RCP_4.5" "2060-2090" 5.36313914285714
"72" "RCP_4.5" "2060-2090" 4.13667942857143
"73" "RCP_4.5" "2060-2090" 3.86996628571429
"74" "RCP_4.5" "2060-2090" 5.324558
"75" "RCP_4.5" "2060-2090" 5.36313914285714
"76" "RCP_4.5" "2060-2090" 3.53789314285714
"77" "RCP_4.5" "2060-2090" 4.010596
"78" "RCP_4.5" "2060-2090" 4.15031285714286
"79" "RCP_4.5" "2060-2090" 5.36313914285714
"80" "RCP_4.5" "2060-2090" 5.324558
"81" "RCP_4.5" "2060-2090" 5.43714285714286
"82" "RCP_4.5" "2060-2090" 5.43714285714286
"83" "RCP_4.5" "2060-2090" 5.446374
"84" "RCP_4.5" "2060-2090" 5.446374
"85" "RCP_4.5" "2060-2090" 5.43714285714286
"86" "RCP_4.5" "2060-2090" 5.446374
"87" "RCP_4.5" "2060-2090" 5.446374
"88" "RCP_4.5" "2060-2090" 5.26428571428571
"89" "RCP_4.5" "2060-2090" 5.43714285714286
"90" "RCP_4.5" "2060-2090" 5.43714285714286
"91" "RCP_8.5" "2030-2060" 5.32098085714286
"92" "RCP_8.5" "2030-2060" 5.30203285714286
"93" "RCP_8.5" "2030-2060" 4.03857142857143
"94" "RCP_8.5" "2030-2060" 3.64562857142857
"95" "RCP_8.5" "2030-2060" 4.46285714285714
"96" "RCP_8.5" "2030-2060" 4.05428571428571
"97" "RCP_8.5" "2030-2060" 5.091664
"98" "RCP_8.5" "2030-2060" 4.90285714285714
"99" "RCP_8.5" "2030-2060" 5.091664
"100" "RCP_8.5" "2030-2060" 3.39401028571429
"101" "RCP_8.5" "2030-2060" 3.68290228571429
"102" "RCP_8.5" "2030-2060" 3.93177085714286
"103" "RCP_8.5" "2030-2060" 5.06000657142857
"104" "RCP_8.5" "2030-2060" 5.17
"105" "RCP_8.5" "2030-2060" 3.415796
"106" "RCP_8.5" "2030-2060" 5.17
"107" "RCP_8.5" "2030-2060" 5.30029142857143
"108" "RCP_8.5" "2030-2060" 5.06000657142857
"109" "RCP_8.5" "2030-2060" 5.06000657142857
"110" "RCP_8.5" "2030-2060" 5.17
"111" "RCP_8.5" "2030-2060" 5.40586028571429
"112" "RCP_8.5" "2030-2060" 5.40586028571429
"113" "RCP_8.5" "2030-2060" 3.94428571428571
"114" "RCP_8.5" "2030-2060" 3.78714285714286
"115" "RCP_8.5" "2030-2060" 3.12178485714286
"116" "RCP_8.5" "2030-2060" 5.40586028571429
"117" "RCP_8.5" "2030-2060" 4.13285714285714
"118" "RCP_8.5" "2030-2060" 5.40571428571429
"119" "RCP_8.5" "2030-2060" 5.40571428571429
"120" "RCP_8.5" "2030-2060" 5.40586028571429
"121" "RCP_8.5" "2060-2090" 3.66142857142857
"122" "RCP_8.5" "2060-2090" 4.44714285714286
"123" "RCP_8.5" "2060-2090" 5.34140885714286
"124" "RCP_8.5" "2060-2090" 5.34140885714286
"125" "RCP_8.5" "2060-2090" 5.20142857142857
"126" "RCP_8.5" "2060-2090" 3.70857142857143
"127" "RCP_8.5" "2060-2090" 4.27428571428572
"128" "RCP_8.5" "2060-2090" 5.34140885714286
"129" "RCP_8.5" "2060-2090" 5.34140885714286
"130" "RCP_8.5" "2060-2090" 4.00714285714286
"131" "RCP_8.5" "2060-2090" 3.25684028571429
"132" "RCP_8.5" "2060-2090" 5.15057742857143
"133" "RCP_8.5" "2060-2090" 5.07571428571428
"134" "RCP_8.5" "2060-2090" 5.07571428571428
"135" "RCP_8.5" "2060-2090" 5.15057742857143
"136" "RCP_8.5" "2060-2090" 5.15057742857143
"137" "RCP_8.5" "2060-2090" 5.35543342857143
"138" "RCP_8.5" "2060-2090" 4.63571428571429
"139" "RCP_8.5" "2060-2090" 5.15057742857143
"140" "RCP_8.5" "2060-2090" 5.15057742857143
"141" "RCP_8.5" "2060-2090" 5.46864314285714
"142" "RCP_8.5" "2060-2090" 5.34285714285714
"143" "RCP_8.5" "2060-2090" 5.46864314285714
"144" "RCP_8.5" "2060-2090" 3.88027685714286
"145" "RCP_8.5" "2060-2090" 3.81741657142857
"146" "RCP_8.5" "2060-2090" 3.40605628571429
"147" "RCP_8.5" "2060-2090" 5.20142857142857
"148" "RCP_8.5" "2060-2090" 4.00608942857143
"149" "RCP_8.5" "2060-2090" 3.40605628571429
"150" "RCP_8.5" "2060-2090" 3.54896514285714
"151" "RCP_4.5" "2030-2060" 5.31142857142857
"152" "RCP_4.5" "2030-2060" 5.38020342857143
"153" "RCP_4.5" "2030-2060" 5.31142857142857
"154" "RCP_4.5" "2030-2060" 5.33252171428571
"155" "RCP_4.5" "2030-2060" 5.38020342857143
"156" "RCP_4.5" "2030-2060" 5.323684
"157" "RCP_4.5" "2030-2060" 5.37920685714286
"158" "RCP_4.5" "2030-2060" 5.38020342857143
"159" "RCP_4.5" "2030-2060" 5.38020342857143
"160" "RCP_4.5" "2030-2060" 5.33252171428571
"161" "RCP_4.5" "2030-2060" 5.34715714285714
"162" "RCP_4.5" "2030-2060" 5.25674142857143
"163" "RCP_4.5" "2030-2060" 5.25674142857143
"164" "RCP_4.5" "2030-2060" 5.39602057142857
"165" "RCP_4.5" "2030-2060" 5.25674142857143
"166" "RCP_4.5" "2030-2060" 5.31507342857143
"167" "RCP_4.5" "2030-2060" 5.37428571428571
"168" "RCP_4.5" "2030-2060" 5.31507342857143
"169" "RCP_4.5" "2030-2060" 5.34715714285714
"170" "RCP_4.5" "2030-2060" 5.34715714285714
"171" "RCP_4.5" "2030-2060" 5.39010142857143
"172" "RCP_4.5" "2030-2060" 5.39010142857143
"173" "RCP_4.5" "2030-2060" 5.40571428571429
"174" "RCP_4.5" "2030-2060" 3.72119028571429
"175" "RCP_4.5" "2030-2060" 4.38428571428571
"176" "RCP_4.5" "2030-2060" 3.06372914285714
"177" "RCP_4.5" "2030-2060" 5.40571428571429
"178" "RCP_4.5" "2030-2060" 5.40253571428571
"179" "RCP_4.5" "2030-2060" 5.40571428571429
"180" "RCP_4.5" "2030-2060" 5.40571428571429
"181" "RCP_4.5" "2060-2090" 5.5
"182" "RCP_4.5" "2060-2090" 5.5
"183" "RCP_4.5" "2060-2090" 5.49489428571429
"184" "RCP_4.5" "2060-2090" 5.49489428571429
"185" "RCP_4.5" "2060-2090" 5.36672657142857
"186" "RCP_4.5" "2060-2090" 5.26988085714286
"187" "RCP_4.5" "2060-2090" 5.49489428571429
"188" "RCP_4.5" "2060-2090" 5.49489428571429
"189" "RCP_4.5" "2060-2090" 5.36866171428571
"190" "RCP_4.5" "2060-2090" 5.49489428571429
"191" "RCP_4.5" "2060-2090" 5.42370571428571
"192" "RCP_4.5" "2060-2090" 5.42370571428571
"193" "RCP_4.5" "2060-2090" 5.40571428571428
"194" "RCP_4.5" "2060-2090" 5.42370571428571
"195" "RCP_4.5" "2060-2090" 3.52
"196" "RCP_4.5" "2060-2090" 5.42370571428571
"197" "RCP_4.5" "2060-2090" 5.42370571428571
"198" "RCP_4.5" "2060-2090" 5.40571428571428
"199" "RCP_4.5" "2060-2090" 5.26568428571429
"200" "RCP_4.5" "2060-2090" 5.42370571428571
"201" "RCP_4.5" "2060-2090" 5.43714285714286
"202" "RCP_4.5" "2060-2090" 3.724952
"203" "RCP_4.5" "2060-2090" 4.09115485714286
"204" "RCP_4.5" "2060-2090" 5.27396485714286
"205" "RCP_4.5" "2060-2090" 5.24988
"206" "RCP_4.5" "2060-2090" 5.40583485714286
"207" "RCP_4.5" "2060-2090" 5.31914771428571
"208" "RCP_4.5" "2060-2090" 5.40583485714286
"209" "RCP_4.5" "2060-2090" 5.35869571428571
"210" "RCP_4.5" "2060-2090" 5.40583485714286
"211" "RCP_8.5" "2030-2060" 5.34302085714286
"212" "RCP_8.5" "2030-2060" 5.04428571428571
"213" "RCP_8.5" "2030-2060" 5.13857142857143
"214" "RCP_8.5" "2030-2060" 5.35563028571429
"215" "RCP_8.5" "2030-2060" 5.13857142857143
"216" "RCP_8.5" "2030-2060" 5.34302085714286
"217" "RCP_8.5" "2030-2060" 5.13857142857143
"218" "RCP_8.5" "2030-2060" 5.34945628571429
"219" "RCP_8.5" "2030-2060" 5.34302085714286
"220" "RCP_8.5" "2030-2060" 5.26455142857143
"221" "RCP_8.5" "2030-2060" 5.34376514285714
"222" "RCP_8.5" "2030-2060" 5.31055028571429
"223" "RCP_8.5" "2030-2060" 5.37084
"224" "RCP_8.5" "2030-2060" 5.31055028571429
"225" "RCP_8.5" "2030-2060" 5.28344628571429
"226" "RCP_8.5" "2030-2060" 5.32592142857143
"227" "RCP_8.5" "2030-2060" 5.34376514285714
"228" "RCP_8.5" "2030-2060" 5.34376514285714
"229" "RCP_8.5" "2030-2060" 5.35326942857143
"230" "RCP_8.5" "2030-2060" 5.31055028571429
"231" "RCP_8.5" "2030-2060" 5.31217371428571
"232" "RCP_8.5" "2030-2060" 5.31302371428571
"233" "RCP_8.5" "2030-2060" 5.31302371428571
"234" "RCP_8.5" "2030-2060" 5.26365228571429
"235" "RCP_8.5" "2030-2060" 5.27898628571429
"236" "RCP_8.5" "2030-2060" 5.31302371428571
"237" "RCP_8.5" "2030-2060" 5.32714285714286
"238" "RCP_8.5" "2030-2060" 5.32714285714286
"239" "RCP_8.5" "2030-2060" 5.09142857142857
"240" "RCP_8.5" "2030-2060" 3.24090828571429
"241" "RCP_8.5" "2060-2090" 4.51152914285714
"242" "RCP_8.5" "2060-2090" 5.49417057142857
"243" "RCP_8.5" "2060-2090" 5.49417057142857
"244" "RCP_8.5" "2060-2090" 4.05091371428571
"245" "RCP_8.5" "2060-2090" 4.78620942857143
"246" "RCP_8.5" "2060-2090" 5.33779657142857
"247" "RCP_8.5" "2060-2090" 5.45235457142857
"248" "RCP_8.5" "2060-2090" 5.39741228571429
"249" "RCP_8.5" "2060-2090" 5.45235457142857
"250" "RCP_8.5" "2060-2090" 5.46857142857143
"251" "RCP_8.5" "2060-2090" 5.43311371428572
"252" "RCP_8.5" "2060-2090" 4.28219685714286
"253" "RCP_8.5" "2060-2090" 5.36103942857143
"254" "RCP_8.5" "2060-2090" 5.43311371428572
"255" "RCP_8.5" "2060-2090" 5.43311371428572
"256" "RCP_8.5" "2060-2090" 5.43311371428572
"257" "RCP_8.5" "2060-2090" 5.30130685714286
"258" "RCP_8.5" "2060-2090" 4.22422942857143
"259" "RCP_8.5" "2060-2090" 5.43311371428572
"260" "RCP_8.5" "2060-2090" 4.22422942857143
"261" "RCP_8.5" "2060-2090" 3.62740171428571
"262" "RCP_8.5" "2060-2090" 5.40571428571429
"263" "RCP_8.5" "2060-2090" 5.31142857142857
"264" "RCP_8.5" "2060-2090" 4.02285714285714
"265" "RCP_8.5" "2060-2090" 5.448188
"266" "RCP_8.5" "2060-2090" 5.448188
"267" "RCP_8.5" "2060-2090" 4.13285714285714
"268" "RCP_8.5" "2060-2090" 5.40571428571429
"269" "RCP_8.5" "2060-2090" 4.18
"270" "RCP_8.5" "2060-2090" 5.40571428571429
"271" "RCP_4.5" "2030-2060" 5.25096685714286
"272" "RCP_4.5" "2030-2060" 5.32418971428571
"273" "RCP_4.5" "2030-2060" 5.27982971428571
"274" "RCP_4.5" "2030-2060" 5.27982971428571
"275" "RCP_4.5" "2030-2060" 5.04428571428571
"276" "RCP_4.5" "2030-2060" 5.18571428571428
"277" "RCP_4.5" "2030-2060" 5.18571428571428
"278" "RCP_4.5" "2030-2060" 5.04428571428571
"279" "RCP_4.5" "2030-2060" 3.01951085714286
"280" "RCP_4.5" "2030-2060" 5.18571428571428
"281" "RCP_4.5" "2030-2060" 5.30085171428571
"282" "RCP_4.5" "2030-2060" 5.06018485714286
"283" "RCP_4.5" "2030-2060" 5.31374514285714
"284" "RCP_4.5" "2030-2060" 5.31374514285714
"285" "RCP_4.5" "2030-2060" 5.06018485714286
"286" "RCP_4.5" "2030-2060" 5.06018485714286
"287" "RCP_4.5" "2030-2060" 5.06018485714286
"288" "RCP_4.5" "2030-2060" 5.06018485714286
"289" "RCP_4.5" "2030-2060" 5.06018485714286
"290" "RCP_4.5" "2030-2060" 5.26522028571429
"291" "RCP_4.5" "2030-2060" 5.27399057142857
"292" "RCP_4.5" "2030-2060" 4.79285714285714
"293" "RCP_4.5" "2030-2060" 5.21766
"294" "RCP_4.5" "2030-2060" 5.09153714285714
"295" "RCP_4.5" "2030-2060" 5.09153714285714
"296" "RCP_4.5" "2030-2060" 5.27399057142857
"297" "RCP_4.5" "2030-2060" 5.09153714285714
"298" "RCP_4.5" "2030-2060" 3.83717971428571
"299" "RCP_4.5" "2030-2060" 3.569202
"300" "RCP_4.5" "2030-2060" 5.09153714285714
"301" "RCP_4.5" "2060-2090" 3.53571428571429
"302" "RCP_4.5" "2060-2090" 5.20149942857143
"303" "RCP_4.5" "2060-2090" 5.20149942857143
"304" "RCP_4.5" "2060-2090" 4.77714285714286
"305" "RCP_4.5" "2060-2090" 5.20149942857143
"306" "RCP_4.5" "2060-2090" 5.01285714285714
"307" "RCP_4.5" "2060-2090" 3.22912942857143
"308" "RCP_4.5" "2060-2090" 3.22912942857143
"309" "RCP_4.5" "2060-2090" 4.14857142857143
"310" "RCP_4.5" "2060-2090" 5.01285714285714
"311" "RCP_4.5" "2060-2090" 5.18571428571429
"312" "RCP_4.5" "2060-2090" 2.77482028571429
"313" "RCP_4.5" "2060-2090" 5.18571428571429
"314" "RCP_4.5" "2060-2090" 2.77482028571429
"315" "RCP_4.5" "2060-2090" 5.18571428571429
"316" "RCP_4.5" "2060-2090" 3.585388
"317" "RCP_4.5" "2060-2090" 3.03414114285714
"318" "RCP_4.5" "2060-2090" 5.35857142857143
"319" "RCP_4.5" "2060-2090" 5.41345028571429
"320" "RCP_4.5" "2060-2090" 5.35857142857143
"321" "RCP_4.5" "2060-2090" 5.31142857142857
"322" "RCP_4.5" "2060-2090" 5.32715628571428
"323" "RCP_4.5" "2060-2090" 4.151338
"324" "RCP_4.5" "2060-2090" 5.32715628571428
"325" "RCP_4.5" "2060-2090" 5.32715628571428
"326" "RCP_4.5" "2060-2090" 5.32715628571428
"327" "RCP_4.5" "2060-2090" 5.32715628571428
"328" "RCP_4.5" "2060-2090" 5.32715628571428
"329" "RCP_4.5" "2060-2090" 5.33032028571429
"330" "RCP_4.5" "2060-2090" 5.31142857142857
"331" "RCP_8.5" "2030-2060" 4.80571714285714
"332" "RCP_8.5" "2030-2060" 5.29943085714286
"333" "RCP_8.5" "2030-2060" 5.32232942857143
"334" "RCP_8.5" "2030-2060" 4.68911485714286
"335" "RCP_8.5" "2030-2060" 5.40464
"336" "RCP_8.5" "2030-2060" 4.44714285714286
"337" "RCP_8.5" "2030-2060" 4.80571714285714
"338" "RCP_8.5" "2030-2060" 4.68911485714286
"339" "RCP_8.5" "2030-2060" 4.44714285714286
"340" "RCP_8.5" "2030-2060" 4.80571714285714
"341" "RCP_8.5" "2030-2060" 4.80857142857143
"342" "RCP_8.5" "2030-2060" 5.02690085714286
"343" "RCP_8.5" "2030-2060" 5.097856
"344" "RCP_8.5" "2030-2060" 5.097856
"345" "RCP_8.5" "2030-2060" 4.03643914285714
"346" "RCP_8.5" "2030-2060" 3.34476828571429
"347" "RCP_8.5" "2030-2060" 5.26199742857143
"348" "RCP_8.5" "2030-2060" 5.097856
"349" "RCP_8.5" "2030-2060" 5.38157485714286
"350" "RCP_8.5" "2030-2060" 5.38157485714286
"351" "RCP_8.5" "2030-2060" 5.27903342857143
"352" "RCP_8.5" "2030-2060" 5.27903342857143
"353" "RCP_8.5" "2030-2060" 5.27903342857143
"354" "RCP_8.5" "2030-2060" 4.99458085714286
"355" "RCP_8.5" "2030-2060" 4.46285714285714
"356" "RCP_8.5" "2030-2060" 4.55328285714286
"357" "RCP_8.5" "2030-2060" 5.38322742857143
"358" "RCP_8.5" "2030-2060" 5.37122657142857
"359" "RCP_8.5" "2030-2060" 5.27903342857143
"360" "RCP_8.5" "2030-2060" 4.99458085714286
"361" "RCP_8.5" "2060-2090" 3.83150314285714
"362" "RCP_8.5" "2060-2090" 4.54333171428571
"363" "RCP_8.5" "2060-2090" 3.83150314285714
"364" "RCP_8.5" "2060-2090" 4.239338
"365" "RCP_8.5" "2060-2090" 3.83150314285714
"366" "RCP_8.5" "2060-2090" 5.18639485714286
"367" "RCP_8.5" "2060-2090" 3.83150314285714
"368" "RCP_8.5" "2060-2090" 4.40288828571429
"369" "RCP_8.5" "2060-2090" 3.83150314285714
"370" "RCP_8.5" "2060-2090" 4.15180371428572
"371" "RCP_8.5" "2060-2090" 5.46860485714286
"372" "RCP_8.5" "2060-2090" 5.29588771428571
"373" "RCP_8.5" "2060-2090" 5.24857142857143
"374" "RCP_8.5" "2060-2090" 5.24857142857143
"375" "RCP_8.5" "2060-2090" 4.50304371428571
"376" "RCP_8.5" "2060-2090" 3.54167742857143
"377" "RCP_8.5" "2060-2090" 4.22438657142857
"378" "RCP_8.5" "2060-2090" 4.22438657142857
"379" "RCP_8.5" "2060-2090" 5.29588771428571
"380" "RCP_8.5" "2060-2090" 5.29588771428571
"381" "RCP_8.5" "2060-2090" 5.32224714285714
"382" "RCP_8.5" "2060-2090" 4.64629685714286
"383" "RCP_8.5" "2060-2090" 4.73774857142857
"384" "RCP_8.5" "2060-2090" 4.96571428571428
"385" "RCP_8.5" "2060-2090" 4.088974
"386" "RCP_8.5" "2060-2090" 5.32224714285714
"387" "RCP_8.5" "2060-2090" 5.32224714285714
"388" "RCP_8.5" "2060-2090" 5.30950228571429
"389" "RCP_8.5" "2060-2090" 5.35202914285714
"390" "RCP_8.5" "2060-2090" 5.30950228571429
"391" "RCP_4.5" "2030-2060" 5.35985314285714
"392" "RCP_4.5" "2030-2060" 4.83860114285714
"393" "RCP_4.5" "2030-2060" 5.39545771428571
"394" "RCP_4.5" "2030-2060" 5.39545771428571
"395" "RCP_4.5" "2030-2060" 5.43802285714286
"396" "RCP_4.5" "2030-2060" 4.87460714285714
"397" "RCP_4.5" "2030-2060" 5.18588085714286
"398" "RCP_4.5" "2030-2060" 5.32833571428571
"399" "RCP_4.5" "2030-2060" 5.35985314285714
"400" "RCP_4.5" "2030-2060" 4.68293885714286
"401" "RCP_4.5" "2030-2060" 5.34356
"402" "RCP_4.5" "2030-2060" 4.98150171428571
"403" "RCP_4.5" "2030-2060" 5.35180857142857
"404" "RCP_4.5" "2030-2060" 5.34356
"405" "RCP_4.5" "2030-2060" 4.88714285714286
"406" "RCP_4.5" "2030-2060" 5.36193371428571
"407" "RCP_4.5" "2030-2060" 5.35180857142857
"408" "RCP_4.5" "2030-2060" 5.40531571428571
"409" "RCP_4.5" "2030-2060" 5.36193371428571
"410" "RCP_4.5" "2030-2060" 5.35180857142857
"411" "RCP_4.5" "2030-2060" 5.228212
"412" "RCP_4.5" "2030-2060" 5.228212
"413" "RCP_4.5" "2030-2060" 5.21364542857143
"414" "RCP_4.5" "2030-2060" 5.228212
"415" "RCP_4.5" "2030-2060" 4.93446885714286
"416" "RCP_4.5" "2030-2060" 4.24285714285714
"417" "RCP_4.5" "2030-2060" 4.77131514285714
"418" "RCP_4.5" "2030-2060" 4.93446885714286
"419" "RCP_4.5" "2030-2060" 4.93446885714286
"420" "RCP_4.5" "2030-2060" 5.18943828571428
"421" "RCP_4.5" "2060-2090" 5.27191714285714
"422" "RCP_4.5" "2060-2090" 5.35287171428571
"423" "RCP_4.5" "2060-2090" 5.10738285714286
"424" "RCP_4.5" "2060-2090" 5.27191714285714
"425" "RCP_4.5" "2060-2090" 4.95008485714286
"426" "RCP_4.5" "2060-2090" 5.32858628571429
"427" "RCP_4.5" "2060-2090" 5.10738285714286
"428" "RCP_4.5" "2060-2090" 3.62971142857143
"429" "RCP_4.5" "2060-2090" 4.02285714285714
"430" "RCP_4.5" "2060-2090" 5.32858628571429
"431" "RCP_4.5" "2060-2090" 5.01310028571429
"432" "RCP_4.5" "2060-2090" 5.01310028571429
"433" "RCP_4.5" "2060-2090" 4.97992857142857
"434" "RCP_4.5" "2060-2090" 5.38802228571429
"435" "RCP_4.5" "2060-2090" 4.97992857142857
"436" "RCP_4.5" "2060-2090" 5.38409342857143
"437" "RCP_4.5" "2060-2090" 5.01310028571429
"438" "RCP_4.5" "2060-2090" 5.41872714285714
"439" "RCP_4.5" "2060-2090" 5.01310028571429
"440" "RCP_4.5" "2060-2090" 4.97992857142857
"441" "RCP_4.5" "2060-2090" 5.23333028571428
"442" "RCP_4.5" "2060-2090" 5.31829228571429
"443" "RCP_4.5" "2060-2090" 5.40245342857143
"444" "RCP_4.5" "2060-2090" 4.95
"445" "RCP_4.5" "2060-2090" 5.23333028571428
"446" "RCP_4.5" "2060-2090" 5.41107828571428
"447" "RCP_4.5" "2060-2090" 5.31829228571429
"448" "RCP_4.5" "2060-2090" 4.95
"449" "RCP_4.5" "2060-2090" 5.23333028571428
"450" "RCP_4.5" "2060-2090" 5.23333028571428
"451" "RCP_8.5" "2030-2060" 4.98386685714286
"452" "RCP_8.5" "2030-2060" 3.96
"453" "RCP_8.5" "2030-2060" 4.86798542857143
"454" "RCP_8.5" "2030-2060" 3.96
"455" "RCP_8.5" "2030-2060" 4.86798542857143
"456" "RCP_8.5" "2030-2060" 5.265196
"457" "RCP_8.5" "2030-2060" 5.265196
"458" "RCP_8.5" "2030-2060" 5.265196
"459" "RCP_8.5" "2030-2060" 5.265196
"460" "RCP_8.5" "2030-2060" 4.98386685714286
"461" "RCP_8.5" "2030-2060" 5.33393257142857
"462" "RCP_8.5" "2030-2060" 5.24733914285714
"463" "RCP_8.5" "2030-2060" 5.24733914285714
"464" "RCP_8.5" "2030-2060" 5.33393257142857
"465" "RCP_8.5" "2030-2060" 3.69238857142857
"466" "RCP_8.5" "2030-2060" 5.15429771428571
"467" "RCP_8.5" "2030-2060" 5.36404885714286
"468" "RCP_8.5" "2030-2060" 5.33393257142857
"469" "RCP_8.5" "2030-2060" 5.36404885714286
"470" "RCP_8.5" "2030-2060" 4.82428571428571
"471" "RCP_8.5" "2030-2060" 5.37419685714286
"472" "RCP_8.5" "2030-2060" 5.24857142857143
"473" "RCP_8.5" "2030-2060" 5.24857142857143
"474" "RCP_8.5" "2030-2060" 4.82428571428571
"475" "RCP_8.5" "2030-2060" 4.30571428571429
"476" "RCP_8.5" "2030-2060" 4.4
"477" "RCP_8.5" "2030-2060" 5.28013485714286
"478" "RCP_8.5" "2030-2060" 5.24857142857143
"479" "RCP_8.5" "2030-2060" 4.10142857142857
"480" "RCP_8.5" "2030-2060" 5.273418
"481" "RCP_8.5" "2060-2090" 5.18571428571429
"482" "RCP_8.5" "2060-2090" 5.36140114285714
"483" "RCP_8.5" "2060-2090" 5.29061771428572
"484" "RCP_8.5" "2060-2090" 5.38214314285714
"485" "RCP_8.5" "2060-2090" 5.33434971428571
"486" "RCP_8.5" "2060-2090" 5.18571428571429
"487" "RCP_8.5" "2060-2090" 5.29061771428572
"488" "RCP_8.5" "2060-2090" 5.29061771428572
"489" "RCP_8.5" "2060-2090" 5.38214314285714
"490" "RCP_8.5" "2060-2090" 5.18571428571429
"491" "RCP_8.5" "2060-2090" 4.32142857142857
"492" "RCP_8.5" "2060-2090" 5.28445485714286
"493" "RCP_8.5" "2060-2090" 5.29406485714286
"494" "RCP_8.5" "2060-2090" 5.21744457142857
"495" "RCP_8.5" "2060-2090" 5.21744457142857
"496" "RCP_8.5" "2060-2090" 5.27169942857143
"497" "RCP_8.5" "2060-2090" 5.21744457142857
"498" "RCP_8.5" "2060-2090" 4.4
"499" "RCP_8.5" "2060-2090" 4.76142857142857
"500" "RCP_8.5" "2060-2090" 5.21744457142857
"501" "RCP_8.5" "2060-2090" 5.37428571428571
"502" "RCP_8.5" "2060-2090" 5.37428571428571
"503" "RCP_8.5" "2060-2090" 5.39016857142857
"504" "RCP_8.5" "2060-2090" 5.39016857142857
"505" "RCP_8.5" "2060-2090" 5.37428571428571
"506" "RCP_8.5" "2060-2090" 5.36343942857143
"507" "RCP_8.5" "2060-2090" 5.36343942857143
"508" "RCP_8.5" "2060-2090" 4.73
"509" "RCP_8.5" "2060-2090" 4.14857142857143
"510" "RCP_8.5" "2060-2090" 5.37428571428571
"511" "RCP_4.5" "2030-2060" 5.350004
"512" "RCP_4.5" "2030-2060" 5.350004
"513" "RCP_4.5" "2030-2060" 5.332792
"514" "RCP_4.5" "2030-2060" 4.87041342857143
"515" "RCP_4.5" "2030-2060" 3.91285714285714
"516" "RCP_4.5" "2030-2060" 3.20481571428571
"517" "RCP_4.5" "2030-2060" 3.20481571428571
"518" "RCP_4.5" "2030-2060" 4.87041342857143
"519" "RCP_4.5" "2030-2060" 5.04513
"520" "RCP_4.5" "2030-2060" 5.02307142857143
"521" "RCP_4.5" "2030-2060" 4.88719314285714
"522" "RCP_4.5" "2030-2060" 4.65142857142857
"523" "RCP_4.5" "2030-2060" 5.33043742857143
"524" "RCP_4.5" "2030-2060" 3.55142857142857
"525" "RCP_4.5" "2030-2060" 5.29182942857143
"526" "RCP_4.5" "2030-2060" 4.88719314285714
"527" "RCP_4.5" "2030-2060" 4.99732685714286
"528" "RCP_4.5" "2030-2060" 4.99732685714286
"529" "RCP_4.5" "2030-2060" 5.12439257142857
"530" "RCP_4.5" "2030-2060" 4.88719314285714
"531" "RCP_4.5" "2030-2060" 4.19571428571429
"532" "RCP_4.5" "2030-2060" 5.15460142857143
"533" "RCP_4.5" "2030-2060" 5.15460142857143
"534" "RCP_4.5" "2030-2060" 5.26664085714286
"535" "RCP_4.5" "2030-2060" 5.30392742857143
"536" "RCP_4.5" "2030-2060" 4.60428571428571
"537" "RCP_4.5" "2030-2060" 4.71428571428571
"538" "RCP_4.5" "2030-2060" 5.15460142857143
"539" "RCP_4.5" "2030-2060" 5.30392742857143
"540" "RCP_4.5" "2030-2060" 4.19571428571429
"541" "RCP_4.5" "2060-2090" 4.05255428571428
"542" "RCP_4.5" "2060-2090" 4.99764942857143
"543" "RCP_4.5" "2060-2090" 5.33140828571429
"544" "RCP_4.5" "2060-2090" 5.14110857142857
"545" "RCP_4.5" "2060-2090" 5.14110857142857
"546" "RCP_4.5" "2060-2090" 5.14110857142857
"547" "RCP_4.5" "2060-2090" 4.52571428571428
"548" "RCP_4.5" "2060-2090" 4.05428571428571
"549" "RCP_4.5" "2060-2090" 5.38189371428571
"550" "RCP_4.5" "2060-2090" 4.99764942857143
"551" "RCP_4.5" "2060-2090" 5.32718142857143
"552" "RCP_4.5" "2060-2090" 3.88623342857143
"553" "RCP_4.5" "2060-2090" 5.32718142857143
"554" "RCP_4.5" "2060-2090" 5.32718142857143
"555" "RCP_4.5" "2060-2090" 5.32718142857143
"556" "RCP_4.5" "2060-2090" 4.18772571428571
"557" "RCP_4.5" "2060-2090" 5.06
"558" "RCP_4.5" "2060-2090" 4.38034485714286
"559" "RCP_4.5" "2060-2090" 5.32718142857143
"560" "RCP_4.5" "2060-2090" 5.06
"561" "RCP_4.5" "2060-2090" 3.69824485714286
"562" "RCP_4.5" "2060-2090" 5.109848
"563" "RCP_4.5" "2060-2090" 5.202934
"564" "RCP_4.5" "2060-2090" 5.202934
"565" "RCP_4.5" "2060-2090" 4.27428571428571
"566" "RCP_4.5" "2060-2090" 3.69824485714286
"567" "RCP_4.5" "2060-2090" 3.69824485714286
"568" "RCP_4.5" "2060-2090" 4.33714285714286
"569" "RCP_4.5" "2060-2090" 4.19568028571429
"570" "RCP_4.5" "2060-2090" 4.25857142857143
"571" "RCP_8.5" "2030-2060" 4.71500714285714
"572" "RCP_8.5" "2030-2060" 4.79389828571429
"573" "RCP_8.5" "2030-2060" 4.46305542857143
"574" "RCP_8.5" "2030-2060" 5.41307057142857
"575" "RCP_8.5" "2030-2060" 4.71500714285714
"576" "RCP_8.5" "2030-2060" 3.61428571428572
"577" "RCP_8.5" "2030-2060" 4.71500714285714
"578" "RCP_8.5" "2030-2060" 5.34751228571429
"579" "RCP_8.5" "2030-2060" 5.07228685714286
"580" "RCP_8.5" "2030-2060" 5.41307057142857
"581" "RCP_8.5" "2030-2060" 3.78076371428571
"582" "RCP_8.5" "2030-2060" 4.47754914285714
"583" "RCP_8.5" "2030-2060" 4.47754914285714
"584" "RCP_8.5" "2030-2060" 4.71348342857143
"585" "RCP_8.5" "2030-2060" 5.26012514285714
"586" "RCP_8.5" "2030-2060" 4.47754914285714
"587" "RCP_8.5" "2030-2060" 4.47754914285714
"588" "RCP_8.5" "2030-2060" 4.71348342857143
"589" "RCP_8.5" "2030-2060" 4.47754914285714
"590" "RCP_8.5" "2030-2060" 5.38349228571429
"591" "RCP_8.5" "2030-2060" 4.44714285714286
"592" "RCP_8.5" "2030-2060" 4.55714285714286
"593" "RCP_8.5" "2030-2060" 4.98170171428572
"594" "RCP_8.5" "2030-2060" 4.54142857142857
"595" "RCP_8.5" "2030-2060" 4.44714285714286
"596" "RCP_8.5" "2030-2060" 2.76238142857143
"597" "RCP_8.5" "2030-2060" 3.37637314285714
"598" "RCP_8.5" "2030-2060" 4.27428571428571
"599" "RCP_8.5" "2030-2060" 4.98170171428572
"600" "RCP_8.5" "2030-2060" 4.55714285714286
"601" "RCP_8.5" "2060-2090" 4.57285714285714
"602" "RCP_8.5" "2060-2090" 3.93902
"603" "RCP_8.5" "2060-2090" 5.09532771428571
"604" "RCP_8.5" "2060-2090" 3.93902
"605" "RCP_8.5" "2060-2090" 3.09072057142857
"606" "RCP_8.5" "2060-2090" 3.22671885714286
"607" "RCP_8.5" "2060-2090" 5.09532771428571
"608" "RCP_8.5" "2060-2090" 4.19140257142857
"609" "RCP_8.5" "2060-2090" 4.14845571428571
"610" "RCP_8.5" "2060-2090" 4.60428571428571
"611" "RCP_8.5" "2060-2090" 4.96575942857143
"612" "RCP_8.5" "2060-2090" 4.46285714285714
"613" "RCP_8.5" "2060-2090" 4.96575942857143
"614" "RCP_8.5" "2060-2090" 4.05428571428571
"615" "RCP_8.5" "2060-2090" 4.96575942857143
"616" "RCP_8.5" "2060-2090" 3.77142857142857
"617" "RCP_8.5" "2060-2090" 4.46285714285714
"618" "RCP_8.5" "2060-2090" 4.96575942857143
"619" "RCP_8.5" "2060-2090" 5.224792
"620" "RCP_8.5" "2060-2090" 3.45714285714286
"621" "RCP_8.5" "2060-2090" 5.232896
"622" "RCP_8.5" "2060-2090" 2.658106
"623" "RCP_8.5" "2060-2090" 3.91132971428571
"624" "RCP_8.5" "2060-2090" 2.658106
"625" "RCP_8.5" "2060-2090" 2.658106
"626" "RCP_8.5" "2060-2090" 4.32142857142857
"627" "RCP_8.5" "2060-2090" 3.83006257142857
"628" "RCP_8.5" "2060-2090" 2.658106
"629" "RCP_8.5" "2060-2090" 2.658106
"630" "RCP_8.5" "2060-2090" 3.91132971428571
