# Supplementary material for: Water rights shape crop yield and revenue volatility tradeoffs for adaptation in snow dependent systems
Source: Nat Commun. 2020 Jul 10;11:3473. doi: 10.1038/s41467-020-17219-z (PMC7351950; doi:10.1038/s41467-020-17219-z)
Supplement: Supplementary file 3 — Source Data [file 41467_2020_17219_MOESM3_ESM.zip › Source Data/Figure_3 and (S5-S13)/Figure_3_A/204.txt]

"RCP" "Time" "Yield"
"1" "Historical" "1980-2010" 10.9675453846154
"2" "Historical" "1980-2010" 10.2847602564103
"3" "Historical" "1980-2010" 10.9675453846154
"4" "Historical" "1980-2010" 10.9675453846154
"5" "Historical" "1980-2010" 10.9675453846154
"6" "Historical" "1980-2010" 10.9675453846154
"7" "Historical" "1980-2010" 10.9675453846154
"8" "Historical" "1980-2010" 10.6530464102564
"9" "Historical" "1980-2010" 9.78202794871795
"10" "Historical" "1980-2010" 10.9675453846154
"11" "Historical" "1980-2010" 10.3201279487179
"12" "Historical" "1980-2010" 10.3201279487179
"13" "Historical" "1980-2010" 9.68254128205128
"14" "Historical" "1980-2010" 9.24139487179487
"15" "Historical" "1980-2010" 6.22482256410256
"16" "Historical" "1980-2010" 10.2283171794872
"17" "Historical" "1980-2010" 10.3201279487179
"18" "Historical" "1980-2010" 10.3201279487179
"19" "Historical" "1980-2010" 10.3201279487179
"20" "Historical" "1980-2010" 10.3201279487179
"21" "Historical" "1980-2010" 10.2099520512821
"22" "Historical" "1980-2010" 8.89803025641026
"23" "Historical" "1980-2010" 10.2099520512821
"24" "Historical" "1980-2010" 8.30044538461538
"25" "Historical" "1980-2010" 9.82242384615384
"26" "Historical" "1980-2010" 6.22844
"27" "Historical" "1980-2010" 10.0744517948718
"28" "Historical" "1980-2010" 10.1818235897436
"29" "Historical" "1980-2010" 10.1985194871795
"30" "Historical" "1980-2010" 10.1818235897436
"31" "RCP_4.5" "2030-2060" 8.06677128205128
"32" "RCP_4.5" "2030-2060" 5.71918076923077
"33" "RCP_4.5" "2030-2060" 7.97557307692307
"34" "RCP_4.5" "2030-2060" 7.97557307692307
"35" "RCP_4.5" "2030-2060" 8.09573871794872
"36" "RCP_4.5" "2030-2060" 8.06677128205128
"37" "RCP_4.5" "2030-2060" 8.09573871794872
"38" "RCP_4.5" "2030-2060" 7.97557307692307
"39" "RCP_4.5" "2030-2060" 7.97557307692307
"40" "RCP_4.5" "2030-2060" 7.97557307692307
"41" "RCP_4.5" "2030-2060" 7.82302743589744
"42" "RCP_4.5" "2030-2060" 7.96449179487179
"43" "RCP_4.5" "2030-2060" 7.82302743589744
"44" "RCP_4.5" "2030-2060" 7.82302743589744
"45" "RCP_4.5" "2030-2060" 7.82302743589744
"46" "RCP_4.5" "2030-2060" 7.95867307692308
"47" "RCP_4.5" "2030-2060" 7.96449179487179
"48" "RCP_4.5" "2030-2060" 7.82302743589744
"49" "RCP_4.5" "2030-2060" 7.67113
"50" "RCP_4.5" "2030-2060" 7.67113
"51" "RCP_4.5" "2030-2060" 6.69736564102564
"52" "RCP_4.5" "2030-2060" 5.62751897435898
"53" "RCP_4.5" "2030-2060" 6.97938282051282
"54" "RCP_4.5" "2030-2060" 7.19019923076923
"55" "RCP_4.5" "2030-2060" 6.69736564102564
"56" "RCP_4.5" "2030-2060" 6.00090820512821
"57" "RCP_4.5" "2030-2060" 6.00090820512821
"58" "RCP_4.5" "2030-2060" 7.40490358974359
"59" "RCP_4.5" "2030-2060" 7.30605205128205
"60" "RCP_4.5" "2030-2060" 7.39859230769231
"61" "RCP_4.5" "2060-2090" 7.55539948717949
"62" "RCP_4.5" "2060-2090" 7.55539948717949
"63" "RCP_4.5" "2060-2090" 5.61788923076923
"64" "RCP_4.5" "2060-2090" 7.64678512820513
"65" "RCP_4.5" "2060-2090" 7.55539948717949
"66" "RCP_4.5" "2060-2090" 7.55539948717949
"67" "RCP_4.5" "2060-2090" 7.72296
"68" "RCP_4.5" "2060-2090" 7.64678512820513
"69" "RCP_4.5" "2060-2090" 7.73798230769231
"70" "RCP_4.5" "2060-2090" 7.55539948717949
"71" "RCP_4.5" "2060-2090" 6.90475051282051
"72" "RCP_4.5" "2060-2090" 4.05418743589743
"73" "RCP_4.5" "2060-2090" 3.52180846153846
"74" "RCP_4.5" "2060-2090" 6.76208538461538
"75" "RCP_4.5" "2060-2090" 6.90475051282051
"76" "RCP_4.5" "2060-2090" 3.35793564102564
"77" "RCP_4.5" "2060-2090" 5.23119
"78" "RCP_4.5" "2060-2090" 3.75354205128205
"79" "RCP_4.5" "2060-2090" 6.90475051282051
"80" "RCP_4.5" "2060-2090" 6.76208538461538
"81" "RCP_4.5" "2060-2090" 7.22923615384615
"82" "RCP_4.5" "2060-2090" 7.22923615384615
"83" "RCP_4.5" "2060-2090" 7.30741153846154
"84" "RCP_4.5" "2060-2090" 7.30741153846154
"85" "RCP_4.5" "2060-2090" 7.22923615384615
"86" "RCP_4.5" "2060-2090" 7.30741153846154
"87" "RCP_4.5" "2060-2090" 7.30741153846154
"88" "RCP_4.5" "2060-2090" 7.09361743589744
"89" "RCP_4.5" "2060-2090" 7.22923615384615
"90" "RCP_4.5" "2060-2090" 7.22923615384615
"91" "RCP_8.5" "2030-2060" 9.89470641025641
"92" "RCP_8.5" "2030-2060" 9.88769435897436
"93" "RCP_8.5" "2030-2060" 7.69771307692308
"94" "RCP_8.5" "2030-2060" 6.62938512820513
"95" "RCP_8.5" "2030-2060" 8.69712461538461
"96" "RCP_8.5" "2030-2060" 7.17688692307692
"97" "RCP_8.5" "2030-2060" 9.68023871794871
"98" "RCP_8.5" "2030-2060" 9.46212717948718
"99" "RCP_8.5" "2030-2060" 9.68023871794871
"100" "RCP_8.5" "2030-2060" 5.57572307692308
"101" "RCP_8.5" "2030-2060" 6.73964794871795
"102" "RCP_8.5" "2030-2060" 7.66391153846154
"103" "RCP_8.5" "2030-2060" 8.96460564102564
"104" "RCP_8.5" "2030-2060" 8.75880743589743
"105" "RCP_8.5" "2030-2060" 4.52461923076923
"106" "RCP_8.5" "2030-2060" 8.75880743589743
"107" "RCP_8.5" "2030-2060" 9.17138846153846
"108" "RCP_8.5" "2030-2060" 8.96460564102564
"109" "RCP_8.5" "2030-2060" 8.96460564102564
"110" "RCP_8.5" "2030-2060" 8.75880743589743
"111" "RCP_8.5" "2030-2060" 8.03554641025641
"112" "RCP_8.5" "2030-2060" 8.03554641025641
"113" "RCP_8.5" "2030-2060" 6.10105128205128
"114" "RCP_8.5" "2030-2060" 5.66513025641026
"115" "RCP_8.5" "2030-2060" 4.03056487179487
"116" "RCP_8.5" "2030-2060" 8.03554641025641
"117" "RCP_8.5" "2030-2060" 6.50890025641026
"118" "RCP_8.5" "2030-2060" 7.87311743589744
"119" "RCP_8.5" "2030-2060" 7.87311743589744
"120" "RCP_8.5" "2030-2060" 8.03554641025641
"121" "RCP_8.5" "2060-2090" 4.69635743589744
"122" "RCP_8.5" "2060-2090" 8.20377769230769
"123" "RCP_8.5" "2060-2090" 8.9310417948718
"124" "RCP_8.5" "2060-2090" 8.9310417948718
"125" "RCP_8.5" "2060-2090" 8.76965025641026
"126" "RCP_8.5" "2060-2090" 4.84066358974359
"127" "RCP_8.5" "2060-2090" 7.38798769230769
"128" "RCP_8.5" "2060-2090" 8.9310417948718
"129" "RCP_8.5" "2060-2090" 8.9310417948718
"130" "RCP_8.5" "2060-2090" 6.49218333333333
"131" "RCP_8.5" "2060-2090" 3.90705564102564
"132" "RCP_8.5" "2060-2090" 8.99842076923077
"133" "RCP_8.5" "2060-2090" 8.74074666666667
"134" "RCP_8.5" "2060-2090" 8.74074666666667
"135" "RCP_8.5" "2060-2090" 8.99842076923077
"136" "RCP_8.5" "2060-2090" 8.99842076923077
"137" "RCP_8.5" "2060-2090" 9.18647692307692
"138" "RCP_8.5" "2060-2090" 8.35242333333333
"139" "RCP_8.5" "2060-2090" 8.99842076923077
"140" "RCP_8.5" "2060-2090" 8.99842076923077
"141" "RCP_8.5" "2060-2090" 8.71779487179487
"142" "RCP_8.5" "2060-2090" 8.52922282051282
"143" "RCP_8.5" "2060-2090" 8.71779487179487
"144" "RCP_8.5" "2060-2090" 4.9502841025641
"145" "RCP_8.5" "2060-2090" 4.66807307692308
"146" "RCP_8.5" "2060-2090" 4.52245153846154
"147" "RCP_8.5" "2060-2090" 8.24030282051282
"148" "RCP_8.5" "2060-2090" 6.20756384615385
"149" "RCP_8.5" "2060-2090" 4.52245153846154
"150" "RCP_8.5" "2060-2090" 4.54000358974359
"151" "RCP_4.5" "2030-2060" 8.26646179487179
"152" "RCP_4.5" "2030-2060" 8.48262358974359
"153" "RCP_4.5" "2030-2060" 8.26646179487179
"154" "RCP_4.5" "2030-2060" 8.61543333333334
"155" "RCP_4.5" "2030-2060" 8.48262358974359
"156" "RCP_4.5" "2030-2060" 8.70158076923077
"157" "RCP_4.5" "2030-2060" 8.68920769230769
"158" "RCP_4.5" "2030-2060" 8.48262358974359
"159" "RCP_4.5" "2030-2060" 8.48262358974359
"160" "RCP_4.5" "2030-2060" 8.61543333333334
"161" "RCP_4.5" "2030-2060" 8.22629487179487
"162" "RCP_4.5" "2030-2060" 8.4273858974359
"163" "RCP_4.5" "2030-2060" 8.4273858974359
"164" "RCP_4.5" "2030-2060" 8.41491487179487
"165" "RCP_4.5" "2030-2060" 8.4273858974359
"166" "RCP_4.5" "2030-2060" 8.4213658974359
"167" "RCP_4.5" "2030-2060" 8.02572692307692
"168" "RCP_4.5" "2030-2060" 8.4213658974359
"169" "RCP_4.5" "2030-2060" 8.22629487179487
"170" "RCP_4.5" "2030-2060" 8.22629487179487
"171" "RCP_4.5" "2030-2060" 8.05014358974359
"172" "RCP_4.5" "2030-2060" 8.05014358974359
"173" "RCP_4.5" "2030-2060" 7.85636282051282
"174" "RCP_4.5" "2030-2060" 5.44806923076923
"175" "RCP_4.5" "2030-2060" 7.21325153846154
"176" "RCP_4.5" "2030-2060" 3.79960641025641
"177" "RCP_4.5" "2030-2060" 7.85636282051282
"178" "RCP_4.5" "2030-2060" 8.21928025641026
"179" "RCP_4.5" "2030-2060" 7.85636282051282
"180" "RCP_4.5" "2030-2060" 7.85636282051282
"181" "RCP_4.5" "2060-2090" 7.21680076923077
"182" "RCP_4.5" "2060-2090" 7.21680076923077
"183" "RCP_4.5" "2060-2090" 7.38518307692308
"184" "RCP_4.5" "2060-2090" 7.38518307692308
"185" "RCP_4.5" "2060-2090" 7.5403758974359
"186" "RCP_4.5" "2060-2090" 7.56042589743589
"187" "RCP_4.5" "2060-2090" 7.38518307692308
"188" "RCP_4.5" "2060-2090" 7.38518307692308
"189" "RCP_4.5" "2060-2090" 7.54794384615384
"190" "RCP_4.5" "2060-2090" 7.38518307692308
"191" "RCP_4.5" "2060-2090" 7.84452871794872
"192" "RCP_4.5" "2060-2090" 7.84452871794872
"193" "RCP_4.5" "2060-2090" 7.70134076923077
"194" "RCP_4.5" "2060-2090" 7.84452871794872
"195" "RCP_4.5" "2060-2090" 4.39743897435898
"196" "RCP_4.5" "2060-2090" 7.84452871794872
"197" "RCP_4.5" "2060-2090" 7.84452871794872
"198" "RCP_4.5" "2060-2090" 7.70134076923077
"199" "RCP_4.5" "2060-2090" 7.98928384615385
"200" "RCP_4.5" "2060-2090" 7.84452871794872
"201" "RCP_4.5" "2060-2090" 7.53693846153846
"202" "RCP_4.5" "2060-2090" 4.23414256410256
"203" "RCP_4.5" "2060-2090" 4.24900128205128
"204" "RCP_4.5" "2060-2090" 7.79942743589744
"205" "RCP_4.5" "2060-2090" 7.80556897435897
"206" "RCP_4.5" "2060-2090" 7.6666641025641
"207" "RCP_4.5" "2060-2090" 7.77948564102564
"208" "RCP_4.5" "2060-2090" 7.6666641025641
"209" "RCP_4.5" "2060-2090" 7.74589358974359
"210" "RCP_4.5" "2060-2090" 7.6666641025641
"211" "RCP_8.5" "2030-2060" 8.44364
"212" "RCP_8.5" "2030-2060" 7.86299487179487
"213" "RCP_8.5" "2030-2060" 8.22083615384615
"214" "RCP_8.5" "2030-2060" 8.59963461538461
"215" "RCP_8.5" "2030-2060" 8.22083615384615
"216" "RCP_8.5" "2030-2060" 8.44364
"217" "RCP_8.5" "2030-2060" 8.22083615384615
"218" "RCP_8.5" "2030-2060" 8.61455769230769
"219" "RCP_8.5" "2030-2060" 8.44364
"220" "RCP_8.5" "2030-2060" 8.55746025641026
"221" "RCP_8.5" "2030-2060" 8.37606846153846
"222" "RCP_8.5" "2030-2060" 8.43437743589744
"223" "RCP_8.5" "2030-2060" 8.23115974358975
"224" "RCP_8.5" "2030-2060" 8.43437743589744
"225" "RCP_8.5" "2030-2060" 8.47004615384615
"226" "RCP_8.5" "2030-2060" 8.45723282051282
"227" "RCP_8.5" "2030-2060" 8.37606846153846
"228" "RCP_8.5" "2030-2060" 8.37606846153846
"229" "RCP_8.5" "2030-2060" 7.98856256410256
"230" "RCP_8.5" "2030-2060" 8.43437743589744
"231" "RCP_8.5" "2030-2060" 8.04037820512821
"232" "RCP_8.5" "2030-2060" 7.89900794871795
"233" "RCP_8.5" "2030-2060" 7.89900794871795
"234" "RCP_8.5" "2030-2060" 8.03333820512821
"235" "RCP_8.5" "2030-2060" 8.0200317948718
"236" "RCP_8.5" "2030-2060" 7.89900794871795
"237" "RCP_8.5" "2030-2060" 7.73880512820513
"238" "RCP_8.5" "2030-2060" 7.73880512820513
"239" "RCP_8.5" "2030-2060" 7.46145358974359
"240" "RCP_8.5" "2030-2060" 3.90642384615385
"241" "RCP_8.5" "2060-2090" 6.60061076923077
"242" "RCP_8.5" "2060-2090" 7.44282897435897
"243" "RCP_8.5" "2060-2090" 7.44282897435897
"244" "RCP_8.5" "2060-2090" 5.14558923076923
"245" "RCP_8.5" "2060-2090" 6.90015384615385
"246" "RCP_8.5" "2060-2090" 7.56008897435897
"247" "RCP_8.5" "2060-2090" 7.50897743589744
"248" "RCP_8.5" "2060-2090" 7.55449512820513
"249" "RCP_8.5" "2060-2090" 7.50897743589744
"250" "RCP_8.5" "2060-2090" 7.32686846153846
"251" "RCP_8.5" "2060-2090" 7.51803743589744
"252" "RCP_8.5" "2060-2090" 6.57238333333333
"253" "RCP_8.5" "2060-2090" 7.64532102564102
"254" "RCP_8.5" "2060-2090" 7.51803743589744
"255" "RCP_8.5" "2060-2090" 7.51803743589744
"256" "RCP_8.5" "2060-2090" 7.51803743589744
"257" "RCP_8.5" "2060-2090" 7.37416282051282
"258" "RCP_8.5" "2060-2090" 6.22896179487179
"259" "RCP_8.5" "2060-2090" 7.51803743589744
"260" "RCP_8.5" "2060-2090" 6.22896179487179
"261" "RCP_8.5" "2060-2090" 4.0108782051282
"262" "RCP_8.5" "2060-2090" 6.93435974358974
"263" "RCP_8.5" "2060-2090" 6.78135282051282
"264" "RCP_8.5" "2060-2090" 5.42307974358974
"265" "RCP_8.5" "2060-2090" 7.01560564102564
"266" "RCP_8.5" "2060-2090" 7.01560564102564
"267" "RCP_8.5" "2060-2090" 4.68633923076923
"268" "RCP_8.5" "2060-2090" 6.93435974358974
"269" "RCP_8.5" "2060-2090" 5.7476117948718
"270" "RCP_8.5" "2060-2090" 6.93435974358974
"271" "RCP_4.5" "2030-2060" 9.27121179487179
"272" "RCP_4.5" "2030-2060" 9.25829076923077
"273" "RCP_4.5" "2030-2060" 9.27700769230769
"274" "RCP_4.5" "2030-2060" 9.27700769230769
"275" "RCP_4.5" "2030-2060" 8.85048205128205
"276" "RCP_4.5" "2030-2060" 9.07925820512821
"277" "RCP_4.5" "2030-2060" 9.07925820512821
"278" "RCP_4.5" "2030-2060" 8.85048205128205
"279" "RCP_4.5" "2030-2060" 4.3144682051282
"280" "RCP_4.5" "2030-2060" 9.07925820512821
"281" "RCP_4.5" "2030-2060" 9.10262461538461
"282" "RCP_4.5" "2030-2060" 8.90019641025641
"283" "RCP_4.5" "2030-2060" 9.12318025641026
"284" "RCP_4.5" "2030-2060" 9.12318025641026
"285" "RCP_4.5" "2030-2060" 8.90019641025641
"286" "RCP_4.5" "2030-2060" 8.90019641025641
"287" "RCP_4.5" "2030-2060" 8.90019641025641
"288" "RCP_4.5" "2030-2060" 8.90019641025641
"289" "RCP_4.5" "2030-2060" 8.90019641025641
"290" "RCP_4.5" "2030-2060" 9.08659051282051
"291" "RCP_4.5" "2030-2060" 9.16843538461538
"292" "RCP_4.5" "2030-2060" 8.37601487179487
"293" "RCP_4.5" "2030-2060" 9.20261256410257
"294" "RCP_4.5" "2030-2060" 8.98388256410256
"295" "RCP_4.5" "2030-2060" 8.98388256410256
"296" "RCP_4.5" "2030-2060" 9.16843538461538
"297" "RCP_4.5" "2030-2060" 8.98388256410256
"298" "RCP_4.5" "2030-2060" 6.50582051282051
"299" "RCP_4.5" "2030-2060" 5.98976384615385
"300" "RCP_4.5" "2030-2060" 8.98388256410256
"301" "RCP_4.5" "2060-2090" 5.63807794871795
"302" "RCP_4.5" "2060-2090" 8.54479282051282
"303" "RCP_4.5" "2060-2090" 8.54479282051282
"304" "RCP_4.5" "2060-2090" 7.93921897435897
"305" "RCP_4.5" "2060-2090" 8.54479282051282
"306" "RCP_4.5" "2060-2090" 8.2977841025641
"307" "RCP_4.5" "2060-2090" 3.96328076923077
"308" "RCP_4.5" "2060-2090" 3.96328076923077
"309" "RCP_4.5" "2060-2090" 7.08737820512821
"310" "RCP_4.5" "2060-2090" 8.2977841025641
"311" "RCP_4.5" "2060-2090" 8.00144153846154
"312" "RCP_4.5" "2060-2090" 3.87665974358974
"313" "RCP_4.5" "2060-2090" 8.00144153846154
"314" "RCP_4.5" "2060-2090" 3.87665974358974
"315" "RCP_4.5" "2060-2090" 8.00144153846154
"316" "RCP_4.5" "2060-2090" 5.47566871794872
"317" "RCP_4.5" "2060-2090" 4.24201717948718
"318" "RCP_4.5" "2060-2090" 8.24767743589743
"319" "RCP_4.5" "2060-2090" 8.47082692307692
"320" "RCP_4.5" "2060-2090" 8.24767743589743
"321" "RCP_4.5" "2060-2090" 8.05932435897436
"322" "RCP_4.5" "2060-2090" 8.26420564102564
"323" "RCP_4.5" "2060-2090" 6.54219487179487
"324" "RCP_4.5" "2060-2090" 8.26420564102564
"325" "RCP_4.5" "2060-2090" 8.26420564102564
"326" "RCP_4.5" "2060-2090" 8.26420564102564
"327" "RCP_4.5" "2060-2090" 8.26420564102564
"328" "RCP_4.5" "2060-2090" 8.26420564102564
"329" "RCP_4.5" "2060-2090" 8.46898974358974
"330" "RCP_4.5" "2060-2090" 8.05932435897436
"331" "RCP_8.5" "2030-2060" 7.45144307692308
"332" "RCP_8.5" "2030-2060" 7.52514487179487
"333" "RCP_8.5" "2030-2060" 7.50028025641026
"334" "RCP_8.5" "2030-2060" 7.40958692307692
"335" "RCP_8.5" "2030-2060" 7.50930102564102
"336" "RCP_8.5" "2030-2060" 7.15267051282051
"337" "RCP_8.5" "2030-2060" 7.45144307692308
"338" "RCP_8.5" "2030-2060" 7.40958692307692
"339" "RCP_8.5" "2030-2060" 7.31247666666666
"340" "RCP_8.5" "2030-2060" 7.45144307692308
"341" "RCP_8.5" "2030-2060" 6.89825564102564
"342" "RCP_8.5" "2030-2060" 6.93917564102564
"343" "RCP_8.5" "2030-2060" 6.96250743589744
"344" "RCP_8.5" "2030-2060" 6.96250743589744
"345" "RCP_8.5" "2030-2060" 4.69874307692308
"346" "RCP_8.5" "2030-2060" 4.55390487179487
"347" "RCP_8.5" "2030-2060" 6.993
"348" "RCP_8.5" "2030-2060" 6.96250743589744
"349" "RCP_8.5" "2030-2060" 7.02561333333333
"350" "RCP_8.5" "2030-2060" 7.02561333333333
"351" "RCP_8.5" "2030-2060" 6.14531974358974
"352" "RCP_8.5" "2030-2060" 6.14531974358974
"353" "RCP_8.5" "2030-2060" 6.14531974358974
"354" "RCP_8.5" "2030-2060" 6.12834743589744
"355" "RCP_8.5" "2030-2060" 5.37269102564102
"356" "RCP_8.5" "2030-2060" 4.1134441025641
"357" "RCP_8.5" "2030-2060" 6.15798384615385
"358" "RCP_8.5" "2030-2060" 6.16701282051282
"359" "RCP_8.5" "2030-2060" 6.14531974358974
"360" "RCP_8.5" "2030-2060" 6.12834743589744
"361" "RCP_8.5" "2060-2090" 4.55914051282051
"362" "RCP_8.5" "2060-2090" 5.06676846153846
"363" "RCP_8.5" "2060-2090" 4.55914051282051
"364" "RCP_8.5" "2060-2090" 5.31169051282051
"365" "RCP_8.5" "2060-2090" 4.55914051282051
"366" "RCP_8.5" "2060-2090" 6.18888538461538
"367" "RCP_8.5" "2060-2090" 4.55914051282051
"368" "RCP_8.5" "2060-2090" 6.01833666666667
"369" "RCP_8.5" "2060-2090" 4.55914051282051
"370" "RCP_8.5" "2060-2090" 4.57806794871795
"371" "RCP_8.5" "2060-2090" 6.18382564102564
"372" "RCP_8.5" "2060-2090" 6.16096717948718
"373" "RCP_8.5" "2060-2090" 6.14201641025641
"374" "RCP_8.5" "2060-2090" 6.14201641025641
"375" "RCP_8.5" "2060-2090" 4.88598102564102
"376" "RCP_8.5" "2060-2090" 4.53701615384615
"377" "RCP_8.5" "2060-2090" 5.54835461538462
"378" "RCP_8.5" "2060-2090" 5.54835461538462
"379" "RCP_8.5" "2060-2090" 6.16096717948718
"380" "RCP_8.5" "2060-2090" 6.16096717948718
"381" "RCP_8.5" "2060-2090" 5.80617282051282
"382" "RCP_8.5" "2060-2090" 5.26226666666667
"383" "RCP_8.5" "2060-2090" 4.80893846153846
"384" "RCP_8.5" "2060-2090" 5.78726435897436
"385" "RCP_8.5" "2060-2090" 4.2097382051282
"386" "RCP_8.5" "2060-2090" 5.80617282051282
"387" "RCP_8.5" "2060-2090" 5.80617282051282
"388" "RCP_8.5" "2060-2090" 5.81754256410256
"389" "RCP_8.5" "2060-2090" 5.82700948717949
"390" "RCP_8.5" "2060-2090" 5.81754256410256
"391" "RCP_4.5" "2030-2060" 8.83128153846154
"392" "RCP_4.5" "2030-2060" 8.78401948717949
"393" "RCP_4.5" "2030-2060" 8.81284461538462
"394" "RCP_4.5" "2030-2060" 8.81284461538462
"395" "RCP_4.5" "2030-2060" 8.82230871794872
"396" "RCP_4.5" "2030-2060" 8.75642948717948
"397" "RCP_4.5" "2030-2060" 8.80171358974359
"398" "RCP_4.5" "2030-2060" 8.84011820512821
"399" "RCP_4.5" "2030-2060" 8.83128153846154
"400" "RCP_4.5" "2030-2060" 8.70216307692308
"401" "RCP_4.5" "2030-2060" 8.0472982051282
"402" "RCP_4.5" "2030-2060" 7.99495153846154
"403" "RCP_4.5" "2030-2060" 8.08831564102564
"404" "RCP_4.5" "2030-2060" 8.0472982051282
"405" "RCP_4.5" "2030-2060" 7.93592769230769
"406" "RCP_4.5" "2030-2060" 8.07922051282052
"407" "RCP_4.5" "2030-2060" 8.08831564102564
"408" "RCP_4.5" "2030-2060" 8.05994871794872
"409" "RCP_4.5" "2030-2060" 8.07922051282052
"410" "RCP_4.5" "2030-2060" 8.08831564102564
"411" "RCP_4.5" "2030-2060" 8.05154333333333
"412" "RCP_4.5" "2030-2060" 8.05154333333333
"413" "RCP_4.5" "2030-2060" 8.06029153846154
"414" "RCP_4.5" "2030-2060" 8.05154333333333
"415" "RCP_4.5" "2030-2060" 7.9778558974359
"416" "RCP_4.5" "2030-2060" 7.27609974358975
"417" "RCP_4.5" "2030-2060" 7.91737846153846
"418" "RCP_4.5" "2030-2060" 7.9778558974359
"419" "RCP_4.5" "2030-2060" 7.9778558974359
"420" "RCP_4.5" "2030-2060" 8.02142794871795
"421" "RCP_4.5" "2060-2090" 7.55309256410256
"422" "RCP_4.5" "2060-2090" 7.51651153846154
"423" "RCP_4.5" "2060-2090" 7.47811
"424" "RCP_4.5" "2060-2090" 7.55309256410256
"425" "RCP_4.5" "2060-2090" 7.41120076923077
"426" "RCP_4.5" "2060-2090" 7.54473282051282
"427" "RCP_4.5" "2060-2090" 7.47811
"428" "RCP_4.5" "2060-2090" 5.17217794871795
"429" "RCP_4.5" "2060-2090" 6.24848615384616
"430" "RCP_4.5" "2060-2090" 7.54473282051282
"431" "RCP_4.5" "2060-2090" 7.60576820512821
"432" "RCP_4.5" "2060-2090" 7.60576820512821
"433" "RCP_4.5" "2060-2090" 7.56768358974359
"434" "RCP_4.5" "2060-2090" 7.68389051282051
"435" "RCP_4.5" "2060-2090" 7.56768358974359
"436" "RCP_4.5" "2060-2090" 7.64703230769231
"437" "RCP_4.5" "2060-2090" 7.60576820512821
"438" "RCP_4.5" "2060-2090" 7.66728769230769
"439" "RCP_4.5" "2060-2090" 7.60576820512821
"440" "RCP_4.5" "2060-2090" 7.56768358974359
"441" "RCP_4.5" "2060-2090" 7.00814384615385
"442" "RCP_4.5" "2060-2090" 7.0778241025641
"443" "RCP_4.5" "2060-2090" 7.0620358974359
"444" "RCP_4.5" "2060-2090" 6.97771384615384
"445" "RCP_4.5" "2060-2090" 7.00814384615385
"446" "RCP_4.5" "2060-2090" 7.04337666666667
"447" "RCP_4.5" "2060-2090" 7.0778241025641
"448" "RCP_4.5" "2060-2090" 6.97771384615384
"449" "RCP_4.5" "2060-2090" 7.00814384615385
"450" "RCP_4.5" "2060-2090" 7.00814384615385
"451" "RCP_8.5" "2030-2060" 7.75431974358974
"452" "RCP_8.5" "2030-2060" 6.95415717948718
"453" "RCP_8.5" "2030-2060" 7.73227743589744
"454" "RCP_8.5" "2030-2060" 6.95415717948718
"455" "RCP_8.5" "2030-2060" 7.73227743589744
"456" "RCP_8.5" "2030-2060" 7.80521025641026
"457" "RCP_8.5" "2030-2060" 7.80521025641026
"458" "RCP_8.5" "2030-2060" 7.80521025641026
"459" "RCP_8.5" "2030-2060" 7.80521025641026
"460" "RCP_8.5" "2030-2060" 7.75431974358974
"461" "RCP_8.5" "2030-2060" 7.2515817948718
"462" "RCP_8.5" "2030-2060" 7.25955846153846
"463" "RCP_8.5" "2030-2060" 7.25955846153846
"464" "RCP_8.5" "2030-2060" 7.2515817948718
"465" "RCP_8.5" "2030-2060" 4.62781128205128
"466" "RCP_8.5" "2030-2060" 7.18644025641026
"467" "RCP_8.5" "2030-2060" 7.24310384615385
"468" "RCP_8.5" "2030-2060" 7.2515817948718
"469" "RCP_8.5" "2030-2060" 7.24310384615385
"470" "RCP_8.5" "2030-2060" 7.15633897435897
"471" "RCP_8.5" "2030-2060" 6.41057
"472" "RCP_8.5" "2030-2060" 6.34832128205128
"473" "RCP_8.5" "2030-2060" 6.34832128205128
"474" "RCP_8.5" "2030-2060" 6.31686307692308
"475" "RCP_8.5" "2030-2060" 5.68054717948718
"476" "RCP_8.5" "2030-2060" 6.18929897435897
"477" "RCP_8.5" "2030-2060" 6.36745153846154
"478" "RCP_8.5" "2030-2060" 6.34832128205128
"479" "RCP_8.5" "2030-2060" 6.06124025641026
"480" "RCP_8.5" "2030-2060" 6.41787051282051
"481" "RCP_8.5" "2060-2090" 6.27551230769231
"482" "RCP_8.5" "2060-2090" 6.31524282051282
"483" "RCP_8.5" "2060-2090" 6.29994230769231
"484" "RCP_8.5" "2060-2090" 6.33297384615385
"485" "RCP_8.5" "2060-2090" 6.34687333333333
"486" "RCP_8.5" "2060-2090" 6.27551230769231
"487" "RCP_8.5" "2060-2090" 6.29994230769231
"488" "RCP_8.5" "2060-2090" 6.29994230769231
"489" "RCP_8.5" "2060-2090" 6.33297384615385
"490" "RCP_8.5" "2060-2090" 6.27551230769231
"491" "RCP_8.5" "2060-2090" 5.72661205128205
"492" "RCP_8.5" "2060-2090" 6.62977692307692
"493" "RCP_8.5" "2060-2090" 6.63728923076923
"494" "RCP_8.5" "2060-2090" 6.59164358974359
"495" "RCP_8.5" "2060-2090" 6.59164358974359
"496" "RCP_8.5" "2060-2090" 6.62055641025641
"497" "RCP_8.5" "2060-2090" 6.59164358974359
"498" "RCP_8.5" "2060-2090" 6.3674758974359
"499" "RCP_8.5" "2060-2090" 6.53556461538462
"500" "RCP_8.5" "2060-2090" 6.59164358974359
"501" "RCP_8.5" "2060-2090" 5.8882558974359
"502" "RCP_8.5" "2060-2090" 5.8882558974359
"503" "RCP_8.5" "2060-2090" 5.90513487179487
"504" "RCP_8.5" "2060-2090" 5.90513487179487
"505" "RCP_8.5" "2060-2090" 5.8882558974359
"506" "RCP_8.5" "2060-2090" 5.93615692307692
"507" "RCP_8.5" "2060-2090" 5.93615692307692
"508" "RCP_8.5" "2060-2090" 5.81894794871795
"509" "RCP_8.5" "2060-2090" 4.86069025641025
"510" "RCP_8.5" "2060-2090" 5.8882558974359
"511" "RCP_4.5" "2030-2060" 8.20864692307692
"512" "RCP_4.5" "2030-2060" 8.20864692307692
"513" "RCP_4.5" "2030-2060" 8.21757461538462
"514" "RCP_4.5" "2030-2060" 8.09631743589744
"515" "RCP_4.5" "2030-2060" 6.55062282051282
"516" "RCP_4.5" "2030-2060" 4.92407153846154
"517" "RCP_4.5" "2030-2060" 4.92407153846154
"518" "RCP_4.5" "2030-2060" 8.09631743589744
"519" "RCP_4.5" "2030-2060" 8.12981128205128
"520" "RCP_4.5" "2030-2060" 8.1565041025641
"521" "RCP_4.5" "2030-2060" 7.62176487179487
"522" "RCP_4.5" "2030-2060" 7.54718564102564
"523" "RCP_4.5" "2030-2060" 7.71239871794872
"524" "RCP_4.5" "2030-2060" 4.65428461538462
"525" "RCP_4.5" "2030-2060" 7.74019794871795
"526" "RCP_4.5" "2030-2060" 7.62176487179487
"527" "RCP_4.5" "2030-2060" 7.65723538461538
"528" "RCP_4.5" "2030-2060" 7.65723538461538
"529" "RCP_4.5" "2030-2060" 7.68268666666667
"530" "RCP_4.5" "2030-2060" 7.62176487179487
"531" "RCP_4.5" "2030-2060" 6.27641282051282
"532" "RCP_4.5" "2030-2060" 6.94457051282051
"533" "RCP_4.5" "2030-2060" 6.94457051282051
"534" "RCP_4.5" "2030-2060" 7.01001615384615
"535" "RCP_4.5" "2030-2060" 6.96303871794872
"536" "RCP_4.5" "2030-2060" 6.81297
"537" "RCP_4.5" "2030-2060" 6.88231153846154
"538" "RCP_4.5" "2030-2060" 6.94457051282051
"539" "RCP_4.5" "2030-2060" 6.96303871794872
"540" "RCP_4.5" "2030-2060" 6.27641282051282
"541" "RCP_4.5" "2060-2090" 5.47755897435897
"542" "RCP_4.5" "2060-2090" 6.5720558974359
"543" "RCP_4.5" "2060-2090" 6.65218102564103
"544" "RCP_4.5" "2060-2090" 6.59492717948718
"545" "RCP_4.5" "2060-2090" 6.59492717948718
"546" "RCP_4.5" "2060-2090" 6.59492717948718
"547" "RCP_4.5" "2060-2090" 6.47715153846154
"548" "RCP_4.5" "2060-2090" 6.21163487179487
"549" "RCP_4.5" "2060-2090" 6.64417666666667
"550" "RCP_4.5" "2060-2090" 6.5720558974359
"551" "RCP_4.5" "2060-2090" 6.11887435897436
"552" "RCP_4.5" "2060-2090" 4.29377897435898
"553" "RCP_4.5" "2060-2090" 6.11887435897436
"554" "RCP_4.5" "2060-2090" 6.11887435897436
"555" "RCP_4.5" "2060-2090" 6.11887435897436
"556" "RCP_4.5" "2060-2090" 4.31394179487179
"557" "RCP_4.5" "2060-2090" 6.10344615384615
"558" "RCP_4.5" "2060-2090" 5.21650897435897
"559" "RCP_4.5" "2060-2090" 6.11887435897436
"560" "RCP_4.5" "2060-2090" 6.07886692307692
"561" "RCP_4.5" "2060-2090" 3.60311051282051
"562" "RCP_4.5" "2060-2090" 5.67688692307692
"563" "RCP_4.5" "2060-2090" 5.69179820512821
"564" "RCP_4.5" "2060-2090" 5.69179820512821
"565" "RCP_4.5" "2060-2090" 5.49232615384615
"566" "RCP_4.5" "2060-2090" 3.60311051282051
"567" "RCP_4.5" "2060-2090" 3.60311051282051
"568" "RCP_4.5" "2060-2090" 5.31291333333333
"569" "RCP_4.5" "2060-2090" 4.81402333333333
"570" "RCP_4.5" "2060-2090" 5.07914179487179
"571" "RCP_8.5" "2030-2060" 8.20175282051282
"572" "RCP_8.5" "2030-2060" 8.2253741025641
"573" "RCP_8.5" "2030-2060" 8.14618256410256
"574" "RCP_8.5" "2030-2060" 8.2607241025641
"575" "RCP_8.5" "2030-2060" 8.20175282051282
"576" "RCP_8.5" "2030-2060" 6.48950948717949
"577" "RCP_8.5" "2030-2060" 8.20175282051282
"578" "RCP_8.5" "2030-2060" 8.25195846153846
"579" "RCP_8.5" "2030-2060" 8.24114128205128
"580" "RCP_8.5" "2030-2060" 8.2607241025641
"581" "RCP_8.5" "2030-2060" 5.90651846153846
"582" "RCP_8.5" "2030-2060" 8.28143538461538
"583" "RCP_8.5" "2030-2060" 8.28143538461538
"584" "RCP_8.5" "2030-2060" 8.37348051282051
"585" "RCP_8.5" "2030-2060" 8.47048794871795
"586" "RCP_8.5" "2030-2060" 8.28143538461538
"587" "RCP_8.5" "2030-2060" 8.28143538461538
"588" "RCP_8.5" "2030-2060" 8.37348051282051
"589" "RCP_8.5" "2030-2060" 8.28143538461538
"590" "RCP_8.5" "2030-2060" 8.45199820512821
"591" "RCP_8.5" "2030-2060" 6.66996384615385
"592" "RCP_8.5" "2030-2060" 7.41360487179487
"593" "RCP_8.5" "2030-2060" 7.62414717948718
"594" "RCP_8.5" "2030-2060" 7.20949102564103
"595" "RCP_8.5" "2030-2060" 6.66996384615385
"596" "RCP_8.5" "2030-2060" 4.73625
"597" "RCP_8.5" "2030-2060" 5.34531717948718
"598" "RCP_8.5" "2030-2060" 6.94578974358975
"599" "RCP_8.5" "2030-2060" 7.62414717948718
"600" "RCP_8.5" "2030-2060" 7.41360487179487
"601" "RCP_8.5" "2060-2090" 6.53133512820513
"602" "RCP_8.5" "2060-2090" 5.69372974358974
"603" "RCP_8.5" "2060-2090" 6.85883153846154
"604" "RCP_8.5" "2060-2090" 5.69372974358974
"605" "RCP_8.5" "2060-2090" 4.02268230769231
"606" "RCP_8.5" "2060-2090" 4.12175487179487
"607" "RCP_8.5" "2060-2090" 6.85883153846154
"608" "RCP_8.5" "2060-2090" 5.99659692307692
"609" "RCP_8.5" "2060-2090" 6.27646307692308
"610" "RCP_8.5" "2060-2090" 6.71383358974359
"611" "RCP_8.5" "2060-2090" 7.06915615384615
"612" "RCP_8.5" "2060-2090" 6.85643512820513
"613" "RCP_8.5" "2060-2090" 7.06915615384615
"614" "RCP_8.5" "2060-2090" 6.30154846153846
"615" "RCP_8.5" "2060-2090" 7.06915615384615
"616" "RCP_8.5" "2060-2090" 6.03964846153846
"617" "RCP_8.5" "2060-2090" 6.85643512820513
"618" "RCP_8.5" "2060-2090" 7.06915615384615
"619" "RCP_8.5" "2060-2090" 7.08901358974359
"620" "RCP_8.5" "2060-2090" 5.50611128205128
"621" "RCP_8.5" "2060-2090" 6.94783538461538
"622" "RCP_8.5" "2060-2090" 4.77686871794872
"623" "RCP_8.5" "2060-2090" 6.18690717948718
"624" "RCP_8.5" "2060-2090" 4.77686871794872
"625" "RCP_8.5" "2060-2090" 4.77686871794872
"626" "RCP_8.5" "2060-2090" 6.58567230769231
"627" "RCP_8.5" "2060-2090" 5.92613025641026
"628" "RCP_8.5" "2060-2090" 4.77686871794872
"629" "RCP_8.5" "2060-2090" 4.77686871794872
"630" "RCP_8.5" "2060-2090" 6.18690717948718
