# Supplementary material for: Water rights shape crop yield and revenue volatility tradeoffs for adaptation in snow dependent systems
Source: Nat Commun. 2020 Jul 10;11:3473. doi: 10.1038/s41467-020-17219-z (PMC7351950; doi:10.1038/s41467-020-17219-z)
Supplement: Supplementary file 3 — Source Data [file 41467_2020_17219_MOESM3_ESM.zip › Source Data/Figure_3 and (S5-S13)/Figure_3_A/210.txt]

"RCP" "Time" "Yield"
"1" "Historical" "1980-2010" 3.78823375
"2" "Historical" "1980-2010" 3.77118666666667
"3" "Historical" "1980-2010" 3.78823375
"4" "Historical" "1980-2010" 3.78823375
"5" "Historical" "1980-2010" 3.78823375
"6" "Historical" "1980-2010" 3.78823375
"7" "Historical" "1980-2010" 3.78823375
"8" "Historical" "1980-2010" 3.77568458333333
"9" "Historical" "1980-2010" 3.75964291666667
"10" "Historical" "1980-2010" 3.78823375
"11" "Historical" "1980-2010" 3.81231875
"12" "Historical" "1980-2010" 3.81231875
"13" "Historical" "1980-2010" 3.79189208333333
"14" "Historical" "1980-2010" 3.76800583333333
"15" "Historical" "1980-2010" 3.30786625
"16" "Historical" "1980-2010" 3.8023975
"17" "Historical" "1980-2010" 3.81231875
"18" "Historical" "1980-2010" 3.81231875
"19" "Historical" "1980-2010" 3.81231875
"20" "Historical" "1980-2010" 3.81231875
"21" "Historical" "1980-2010" 3.66420083333333
"22" "Historical" "1980-2010" 3.62075875
"23" "Historical" "1980-2010" 3.66420083333333
"24" "Historical" "1980-2010" 3.56129583333333
"25" "Historical" "1980-2010" 3.65096416666667
"26" "Historical" "1980-2010" 3.16386333333333
"27" "Historical" "1980-2010" 3.65364666666667
"28" "Historical" "1980-2010" 3.65629916666667
"29" "Historical" "1980-2010" 3.65894208333333
"30" "Historical" "1980-2010" 3.65629916666667
"31" "RCP_4.5" "2030-2060" 3.4138925
"32" "RCP_4.5" "2030-2060" 3.21304125
"33" "RCP_4.5" "2030-2060" 3.40764875
"34" "RCP_4.5" "2030-2060" 3.40764875
"35" "RCP_4.5" "2030-2060" 3.42636333333333
"36" "RCP_4.5" "2030-2060" 3.4138925
"37" "RCP_4.5" "2030-2060" 3.42636333333333
"38" "RCP_4.5" "2030-2060" 3.40764875
"39" "RCP_4.5" "2030-2060" 3.40764875
"40" "RCP_4.5" "2030-2060" 3.40764875
"41" "RCP_4.5" "2030-2060" 3.55583791666667
"42" "RCP_4.5" "2030-2060" 3.57329
"43" "RCP_4.5" "2030-2060" 3.55583791666667
"44" "RCP_4.5" "2030-2060" 3.55583791666667
"45" "RCP_4.5" "2030-2060" 3.55583791666667
"46" "RCP_4.5" "2030-2060" 3.56979125
"47" "RCP_4.5" "2030-2060" 3.57329
"48" "RCP_4.5" "2030-2060" 3.55583791666667
"49" "RCP_4.5" "2030-2060" 3.55259416666667
"50" "RCP_4.5" "2030-2060" 3.55259416666667
"51" "RCP_4.5" "2030-2060" 3.18332791666667
"52" "RCP_4.5" "2030-2060" 3.08212166666667
"53" "RCP_4.5" "2030-2060" 3.19055125
"54" "RCP_4.5" "2030-2060" 3.19406583333333
"55" "RCP_4.5" "2030-2060" 3.18332791666667
"56" "RCP_4.5" "2030-2060" 3.132435
"57" "RCP_4.5" "2030-2060" 3.132435
"58" "RCP_4.5" "2030-2060" 3.20849958333333
"59" "RCP_4.5" "2030-2060" 3.19695791666667
"60" "RCP_4.5" "2030-2060" 3.20562041666667
"61" "RCP_4.5" "2060-2090" 3.21056166666667
"62" "RCP_4.5" "2060-2090" 3.21056166666667
"63" "RCP_4.5" "2060-2090" 3.05298125
"64" "RCP_4.5" "2060-2090" 3.21372083333333
"65" "RCP_4.5" "2060-2090" 3.21056166666667
"66" "RCP_4.5" "2060-2090" 3.21056166666667
"67" "RCP_4.5" "2060-2090" 3.21945833333333
"68" "RCP_4.5" "2060-2090" 3.21372083333333
"69" "RCP_4.5" "2060-2090" 3.22511166666667
"70" "RCP_4.5" "2060-2090" 3.21056166666667
"71" "RCP_4.5" "2060-2090" 3.24371416666667
"72" "RCP_4.5" "2060-2090" 2.84555291666667
"73" "RCP_4.5" "2060-2090" 2.72021916666667
"74" "RCP_4.5" "2060-2090" 3.23970458333333
"75" "RCP_4.5" "2060-2090" 3.24371416666667
"76" "RCP_4.5" "2060-2090" 2.67997583333333
"77" "RCP_4.5" "2060-2090" 3.07074
"78" "RCP_4.5" "2060-2090" 2.77598583333333
"79" "RCP_4.5" "2060-2090" 3.24371416666667
"80" "RCP_4.5" "2060-2090" 3.23970458333333
"81" "RCP_4.5" "2060-2090" 3.24275416666667
"82" "RCP_4.5" "2060-2090" 3.24275416666667
"83" "RCP_4.5" "2060-2090" 3.24605333333333
"84" "RCP_4.5" "2060-2090" 3.24605333333333
"85" "RCP_4.5" "2060-2090" 3.24275416666667
"86" "RCP_4.5" "2060-2090" 3.24605333333333
"87" "RCP_4.5" "2060-2090" 3.24605333333333
"88" "RCP_4.5" "2060-2090" 3.240365
"89" "RCP_4.5" "2060-2090" 3.24275416666667
"90" "RCP_4.5" "2060-2090" 3.24275416666667
"91" "RCP_8.5" "2030-2060" 3.84123208333333
"92" "RCP_8.5" "2030-2060" 3.83788083333333
"93" "RCP_8.5" "2030-2060" 3.76772083333333
"94" "RCP_8.5" "2030-2060" 3.67239375
"95" "RCP_8.5" "2030-2060" 3.80815666666667
"96" "RCP_8.5" "2030-2060" 3.72784291666667
"97" "RCP_8.5" "2030-2060" 3.82377958333333
"98" "RCP_8.5" "2030-2060" 3.82001083333333
"99" "RCP_8.5" "2030-2060" 3.82377958333333
"100" "RCP_8.5" "2030-2060" 3.54331416666667
"101" "RCP_8.5" "2030-2060" 3.407185
"102" "RCP_8.5" "2030-2060" 3.46109416666667
"103" "RCP_8.5" "2030-2060" 3.48953333333333
"104" "RCP_8.5" "2030-2060" 3.48654875
"105" "RCP_8.5" "2030-2060" 3.149075
"106" "RCP_8.5" "2030-2060" 3.48654875
"107" "RCP_8.5" "2030-2060" 3.5007725
"108" "RCP_8.5" "2030-2060" 3.48953333333333
"109" "RCP_8.5" "2030-2060" 3.48953333333333
"110" "RCP_8.5" "2030-2060" 3.48654875
"111" "RCP_8.5" "2030-2060" 3.43073375
"112" "RCP_8.5" "2030-2060" 3.43073375
"113" "RCP_8.5" "2030-2060" 3.28659333333333
"114" "RCP_8.5" "2030-2060" 3.21440208333333
"115" "RCP_8.5" "2030-2060" 2.90569125
"116" "RCP_8.5" "2030-2060" 3.43073375
"117" "RCP_8.5" "2030-2060" 3.34741875
"118" "RCP_8.5" "2030-2060" 3.42724291666667
"119" "RCP_8.5" "2030-2060" 3.42724291666667
"120" "RCP_8.5" "2030-2060" 3.43073375
"121" "RCP_8.5" "2060-2090" 3.22258375
"122" "RCP_8.5" "2060-2090" 3.49404625
"123" "RCP_8.5" "2060-2090" 3.5040775
"124" "RCP_8.5" "2060-2090" 3.5040775
"125" "RCP_8.5" "2060-2090" 3.50120541666667
"126" "RCP_8.5" "2060-2090" 3.24996375
"127" "RCP_8.5" "2060-2090" 3.47200875
"128" "RCP_8.5" "2060-2090" 3.5040775
"129" "RCP_8.5" "2060-2090" 3.5040775
"130" "RCP_8.5" "2060-2090" 3.42168708333333
"131" "RCP_8.5" "2060-2090" 2.73288083333333
"132" "RCP_8.5" "2060-2090" 3.27883666666667
"133" "RCP_8.5" "2060-2090" 3.27565958333333
"134" "RCP_8.5" "2060-2090" 3.27565958333333
"135" "RCP_8.5" "2060-2090" 3.27883666666667
"136" "RCP_8.5" "2060-2090" 3.27883666666667
"137" "RCP_8.5" "2060-2090" 3.28500666666667
"138" "RCP_8.5" "2060-2090" 3.27107666666667
"139" "RCP_8.5" "2060-2090" 3.27883666666667
"140" "RCP_8.5" "2060-2090" 3.27883666666667
"141" "RCP_8.5" "2060-2090" 3.331025
"142" "RCP_8.5" "2060-2090" 3.32806458333333
"143" "RCP_8.5" "2060-2090" 3.331025
"144" "RCP_8.5" "2060-2090" 3.06677083333333
"145" "RCP_8.5" "2060-2090" 3.02850958333333
"146" "RCP_8.5" "2060-2090" 2.98472333333333
"147" "RCP_8.5" "2060-2090" 3.32453916666667
"148" "RCP_8.5" "2060-2090" 3.20371541666667
"149" "RCP_8.5" "2060-2090" 2.98472333333333
"150" "RCP_8.5" "2060-2090" 3.00050833333333
"151" "RCP_4.5" "2030-2060" 3.42835208333333
"152" "RCP_4.5" "2030-2060" 3.43150625
"153" "RCP_4.5" "2030-2060" 3.42835208333333
"154" "RCP_4.5" "2030-2060" 3.43513958333333
"155" "RCP_4.5" "2030-2060" 3.43150625
"156" "RCP_4.5" "2030-2060" 3.45016916666667
"157" "RCP_4.5" "2030-2060" 3.4441275
"158" "RCP_4.5" "2030-2060" 3.43150625
"159" "RCP_4.5" "2030-2060" 3.43150625
"160" "RCP_4.5" "2030-2060" 3.43513958333333
"161" "RCP_4.5" "2030-2060" 3.60810875
"162" "RCP_4.5" "2030-2060" 3.62793125
"163" "RCP_4.5" "2030-2060" 3.62793125
"164" "RCP_4.5" "2030-2060" 3.62110583333333
"165" "RCP_4.5" "2030-2060" 3.62793125
"166" "RCP_4.5" "2030-2060" 3.62515791666667
"167" "RCP_4.5" "2030-2060" 3.6038575
"168" "RCP_4.5" "2030-2060" 3.62515791666667
"169" "RCP_4.5" "2030-2060" 3.60810875
"170" "RCP_4.5" "2030-2060" 3.60810875
"171" "RCP_4.5" "2030-2060" 3.097265
"172" "RCP_4.5" "2030-2060" 3.097265
"173" "RCP_4.5" "2030-2060" 3.09411083333333
"174" "RCP_4.5" "2030-2060" 2.89338125
"175" "RCP_4.5" "2030-2060" 3.07568291666667
"176" "RCP_4.5" "2030-2060" 2.64077583333333
"177" "RCP_4.5" "2030-2060" 3.09411083333333
"178" "RCP_4.5" "2030-2060" 3.10653083333333
"179" "RCP_4.5" "2030-2060" 3.09411083333333
"180" "RCP_4.5" "2030-2060" 3.09411083333333
"181" "RCP_4.5" "2060-2090" 3.10576166666667
"182" "RCP_4.5" "2060-2090" 3.10576166666667
"183" "RCP_4.5" "2060-2090" 3.10913708333333
"184" "RCP_4.5" "2060-2090" 3.10913708333333
"185" "RCP_4.5" "2060-2090" 3.1186125
"186" "RCP_4.5" "2060-2090" 3.12811583333333
"187" "RCP_4.5" "2060-2090" 3.10913708333333
"188" "RCP_4.5" "2060-2090" 3.10913708333333
"189" "RCP_4.5" "2060-2090" 3.12177875
"190" "RCP_4.5" "2060-2090" 3.10913708333333
"191" "RCP_4.5" "2060-2090" 3.155455
"192" "RCP_4.5" "2060-2090" 3.155455
"193" "RCP_4.5" "2060-2090" 3.15275708333333
"194" "RCP_4.5" "2060-2090" 3.155455
"195" "RCP_4.5" "2060-2090" 2.85151666666667
"196" "RCP_4.5" "2060-2090" 3.155455
"197" "RCP_4.5" "2060-2090" 3.155455
"198" "RCP_4.5" "2060-2090" 3.15275708333333
"199" "RCP_4.5" "2060-2090" 3.16817458333333
"200" "RCP_4.5" "2060-2090" 3.155455
"201" "RCP_4.5" "2060-2090" 3.15335041666667
"202" "RCP_4.5" "2060-2090" 2.84359125
"203" "RCP_4.5" "2060-2090" 2.85285916666667
"204" "RCP_4.5" "2060-2090" 3.16725625
"205" "RCP_4.5" "2060-2090" 3.17007791666667
"206" "RCP_4.5" "2060-2090" 3.15621041666667
"207" "RCP_4.5" "2060-2090" 3.16176416666667
"208" "RCP_4.5" "2060-2090" 3.15621041666667
"209" "RCP_4.5" "2060-2090" 3.15901708333333
"210" "RCP_4.5" "2060-2090" 3.15621041666667
"211" "RCP_8.5" "2030-2060" 3.536745
"212" "RCP_8.5" "2030-2060" 3.52847875
"213" "RCP_8.5" "2030-2060" 3.53356625
"214" "RCP_8.5" "2030-2060" 3.54304958333333
"215" "RCP_8.5" "2030-2060" 3.53356625
"216" "RCP_8.5" "2030-2060" 3.536745
"217" "RCP_8.5" "2030-2060" 3.53356625
"218" "RCP_8.5" "2030-2060" 3.54620791666667
"219" "RCP_8.5" "2030-2060" 3.536745
"220" "RCP_8.5" "2030-2060" 3.53988625
"221" "RCP_8.5" "2030-2060" 3.44103708333333
"222" "RCP_8.5" "2030-2060" 3.4440275
"223" "RCP_8.5" "2030-2060" 3.43805708333333
"224" "RCP_8.5" "2030-2060" 3.4440275
"225" "RCP_8.5" "2030-2060" 3.45650541666667
"226" "RCP_8.5" "2030-2060" 3.44999125
"227" "RCP_8.5" "2030-2060" 3.44103708333333
"228" "RCP_8.5" "2030-2060" 3.44103708333333
"229" "RCP_8.5" "2030-2060" 3.43510375
"230" "RCP_8.5" "2030-2060" 3.4440275
"231" "RCP_8.5" "2030-2060" 3.30344458333333
"232" "RCP_8.5" "2030-2060" 3.2915725
"233" "RCP_8.5" "2030-2060" 3.2915725
"234" "RCP_8.5" "2030-2060" 3.30047625
"235" "RCP_8.5" "2030-2060" 3.29755208333333
"236" "RCP_8.5" "2030-2060" 3.2915725
"237" "RCP_8.5" "2030-2060" 3.2884525
"238" "RCP_8.5" "2030-2060" 3.2884525
"239" "RCP_8.5" "2030-2060" 3.28476
"240" "RCP_8.5" "2030-2060" 2.860105
"241" "RCP_8.5" "2060-2090" 3.23037875
"242" "RCP_8.5" "2060-2090" 3.25274916666667
"243" "RCP_8.5" "2060-2090" 3.25274916666667
"244" "RCP_8.5" "2060-2090" 3.09242416666667
"245" "RCP_8.5" "2060-2090" 3.24132083333333
"246" "RCP_8.5" "2060-2090" 3.26951416666667
"247" "RCP_8.5" "2060-2090" 3.2555375
"248" "RCP_8.5" "2060-2090" 3.26672041666667
"249" "RCP_8.5" "2060-2090" 3.2555375
"250" "RCP_8.5" "2060-2090" 3.24997291666667
"251" "RCP_8.5" "2060-2090" 2.98286291666667
"252" "RCP_8.5" "2060-2090" 2.96160666666667
"253" "RCP_8.5" "2060-2090" 2.99547041666667
"254" "RCP_8.5" "2060-2090" 2.98286291666667
"255" "RCP_8.5" "2060-2090" 2.98286291666667
"256" "RCP_8.5" "2060-2090" 2.98286291666667
"257" "RCP_8.5" "2060-2090" 2.98030916666667
"258" "RCP_8.5" "2060-2090" 2.9440725
"259" "RCP_8.5" "2060-2090" 2.98286291666667
"260" "RCP_8.5" "2060-2090" 2.9440725
"261" "RCP_8.5" "2060-2090" 2.77195833333333
"262" "RCP_8.5" "2060-2090" 3.15286625
"263" "RCP_8.5" "2060-2090" 3.14805166666667
"264" "RCP_8.5" "2060-2090" 2.99491875
"265" "RCP_8.5" "2060-2090" 3.15637291666667
"266" "RCP_8.5" "2060-2090" 3.15637291666667
"267" "RCP_8.5" "2060-2090" 2.8909375
"268" "RCP_8.5" "2060-2090" 3.15286625
"269" "RCP_8.5" "2060-2090" 3.0467
"270" "RCP_8.5" "2060-2090" 3.15286625
"271" "RCP_4.5" "2030-2060" 3.76438416666667
"272" "RCP_4.5" "2030-2060" 3.75861333333333
"273" "RCP_4.5" "2030-2060" 3.767265
"274" "RCP_4.5" "2030-2060" 3.767265
"275" "RCP_4.5" "2030-2060" 3.7464925
"276" "RCP_4.5" "2030-2060" 3.74988083333333
"277" "RCP_4.5" "2030-2060" 3.74988083333333
"278" "RCP_4.5" "2030-2060" 3.7464925
"279" "RCP_4.5" "2030-2060" 3.22172791666667
"280" "RCP_4.5" "2030-2060" 3.74988083333333
"281" "RCP_4.5" "2030-2060" 3.75648916666667
"282" "RCP_4.5" "2030-2060" 3.74742541666667
"283" "RCP_4.5" "2030-2060" 3.76548166666667
"284" "RCP_4.5" "2030-2060" 3.76548166666667
"285" "RCP_4.5" "2030-2060" 3.74742541666667
"286" "RCP_4.5" "2030-2060" 3.74742541666667
"287" "RCP_4.5" "2030-2060" 3.74742541666667
"288" "RCP_4.5" "2030-2060" 3.74742541666667
"289" "RCP_4.5" "2030-2060" 3.74742541666667
"290" "RCP_4.5" "2030-2060" 3.75346875
"291" "RCP_4.5" "2030-2060" 3.65200333333333
"292" "RCP_4.5" "2030-2060" 3.6369475
"293" "RCP_4.5" "2030-2060" 3.66326416666667
"294" "RCP_4.5" "2030-2060" 3.64621
"295" "RCP_4.5" "2030-2060" 3.64621
"296" "RCP_4.5" "2030-2060" 3.65200333333333
"297" "RCP_4.5" "2030-2060" 3.64621
"298" "RCP_4.5" "2030-2060" 3.46088458333333
"299" "RCP_4.5" "2030-2060" 3.39067208333333
"300" "RCP_4.5" "2030-2060" 3.64621
"301" "RCP_4.5" "2060-2090" 3.34247958333333
"302" "RCP_4.5" "2060-2090" 3.59264
"303" "RCP_4.5" "2060-2090" 3.59264
"304" "RCP_4.5" "2060-2090" 3.58373875
"305" "RCP_4.5" "2060-2090" 3.59264
"306" "RCP_4.5" "2060-2090" 3.58930125
"307" "RCP_4.5" "2060-2090" 2.99862916666667
"308" "RCP_4.5" "2060-2090" 2.99862916666667
"309" "RCP_4.5" "2060-2090" 3.53947458333333
"310" "RCP_4.5" "2060-2090" 3.58930125
"311" "RCP_4.5" "2060-2090" 3.71723791666667
"312" "RCP_4.5" "2060-2090" 3.0812375
"313" "RCP_4.5" "2060-2090" 3.71723791666667
"314" "RCP_4.5" "2060-2090" 3.0812375
"315" "RCP_4.5" "2060-2090" 3.71723791666667
"316" "RCP_4.5" "2060-2090" 3.46249125
"317" "RCP_4.5" "2060-2090" 3.21199
"318" "RCP_4.5" "2060-2090" 3.7204925
"319" "RCP_4.5" "2060-2090" 3.72933416666667
"320" "RCP_4.5" "2060-2090" 3.7204925
"321" "RCP_4.5" "2060-2090" 3.61312916666667
"322" "RCP_4.5" "2060-2090" 3.61589166666667
"323" "RCP_4.5" "2060-2090" 3.519135
"324" "RCP_4.5" "2060-2090" 3.61589166666667
"325" "RCP_4.5" "2060-2090" 3.61589166666667
"326" "RCP_4.5" "2060-2090" 3.61589166666667
"327" "RCP_4.5" "2060-2090" 3.61589166666667
"328" "RCP_4.5" "2060-2090" 3.61589166666667
"329" "RCP_4.5" "2060-2090" 3.63070958333333
"330" "RCP_4.5" "2060-2090" 3.61312916666667
"331" "RCP_8.5" "2030-2060" 3.29216208333333
"332" "RCP_8.5" "2030-2060" 3.31488083333333
"333" "RCP_8.5" "2030-2060" 3.30413416666667
"334" "RCP_8.5" "2030-2060" 3.28819375
"335" "RCP_8.5" "2030-2060" 3.30812666666667
"336" "RCP_8.5" "2030-2060" 3.280315
"337" "RCP_8.5" "2030-2060" 3.29216208333333
"338" "RCP_8.5" "2030-2060" 3.28819375
"339" "RCP_8.5" "2030-2060" 3.28424208333333
"340" "RCP_8.5" "2030-2060" 3.29216208333333
"341" "RCP_8.5" "2030-2060" 3.30075666666667
"342" "RCP_8.5" "2030-2060" 3.30442166666667
"343" "RCP_8.5" "2030-2060" 3.30815916666667
"344" "RCP_8.5" "2030-2060" 3.30815916666667
"345" "RCP_8.5" "2030-2060" 3.24175708333333
"346" "RCP_8.5" "2030-2060" 3.22952083333333
"347" "RCP_8.5" "2030-2060" 3.31567083333333
"348" "RCP_8.5" "2030-2060" 3.30815916666667
"349" "RCP_8.5" "2030-2060" 3.33065083333333
"350" "RCP_8.5" "2030-2060" 3.33065083333333
"351" "RCP_8.5" "2030-2060" 3.22689708333333
"352" "RCP_8.5" "2030-2060" 3.22689708333333
"353" "RCP_8.5" "2030-2060" 3.22689708333333
"354" "RCP_8.5" "2030-2060" 3.22278416666667
"355" "RCP_8.5" "2030-2060" 3.19095
"356" "RCP_8.5" "2030-2060" 3.13459416666667
"357" "RCP_8.5" "2030-2060" 3.23102833333333
"358" "RCP_8.5" "2030-2060" 3.23516416666667
"359" "RCP_8.5" "2030-2060" 3.22689708333333
"360" "RCP_8.5" "2030-2060" 3.22278416666667
"361" "RCP_8.5" "2060-2090" 3.0880825
"362" "RCP_8.5" "2060-2090" 3.11101791666667
"363" "RCP_8.5" "2060-2090" 3.0880825
"364" "RCP_8.5" "2060-2090" 3.12065416666667
"365" "RCP_8.5" "2060-2090" 3.0880825
"366" "RCP_8.5" "2060-2090" 3.15909458333333
"367" "RCP_8.5" "2060-2090" 3.0880825
"368" "RCP_8.5" "2060-2090" 3.1485875
"369" "RCP_8.5" "2060-2090" 3.0880825
"370" "RCP_8.5" "2060-2090" 3.09210458333333
"371" "RCP_8.5" "2060-2090" 2.9225375
"372" "RCP_8.5" "2060-2090" 2.91475
"373" "RCP_8.5" "2060-2090" 2.91088541666667
"374" "RCP_8.5" "2060-2090" 2.91088541666667
"375" "RCP_8.5" "2060-2090" 2.86059375
"376" "RCP_8.5" "2060-2090" 2.84643166666667
"377" "RCP_8.5" "2060-2090" 2.88308
"378" "RCP_8.5" "2060-2090" 2.88308
"379" "RCP_8.5" "2060-2090" 2.91475
"380" "RCP_8.5" "2060-2090" 2.91475
"381" "RCP_8.5" "2060-2090" 3.0601725
"382" "RCP_8.5" "2060-2090" 3.03317708333333
"383" "RCP_8.5" "2060-2090" 3.01745416666667
"384" "RCP_8.5" "2060-2090" 3.05689041666667
"385" "RCP_8.5" "2060-2090" 2.99399166666667
"386" "RCP_8.5" "2060-2090" 3.0601725
"387" "RCP_8.5" "2060-2090" 3.0601725
"388" "RCP_8.5" "2060-2090" 3.06251625
"389" "RCP_8.5" "2060-2090" 3.06680166666667
"390" "RCP_8.5" "2060-2090" 3.06251625
"391" "RCP_4.5" "2030-2060" 3.23413625
"392" "RCP_4.5" "2030-2060" 3.2190675
"393" "RCP_4.5" "2030-2060" 3.226625
"394" "RCP_4.5" "2030-2060" 3.226625
"395" "RCP_4.5" "2030-2060" 3.23038416666667
"396" "RCP_4.5" "2030-2060" 3.21528916666667
"397" "RCP_4.5" "2030-2060" 3.22284916666667
"398" "RCP_4.5" "2030-2060" 3.23789125
"399" "RCP_4.5" "2030-2060" 3.23413625
"400" "RCP_4.5" "2030-2060" 3.21151208333333
"401" "RCP_4.5" "2030-2060" 3.19303208333333
"402" "RCP_4.5" "2030-2060" 3.18608458333333
"403" "RCP_4.5" "2030-2060" 3.20941833333333
"404" "RCP_4.5" "2030-2060" 3.19303208333333
"405" "RCP_4.5" "2030-2060" 3.18193375
"406" "RCP_4.5" "2030-2060" 3.206575
"407" "RCP_4.5" "2030-2060" 3.20941833333333
"408" "RCP_4.5" "2030-2060" 3.19715041666667
"409" "RCP_4.5" "2030-2060" 3.206575
"410" "RCP_4.5" "2030-2060" 3.20941833333333
"411" "RCP_4.5" "2030-2060" 3.27020125
"412" "RCP_4.5" "2030-2060" 3.27020125
"413" "RCP_4.5" "2030-2060" 3.27411208333333
"414" "RCP_4.5" "2030-2060" 3.27020125
"415" "RCP_4.5" "2030-2060" 3.25069625
"416" "RCP_4.5" "2030-2060" 3.23532208333333
"417" "RCP_4.5" "2030-2060" 3.24680958333333
"418" "RCP_4.5" "2030-2060" 3.25069625
"419" "RCP_4.5" "2030-2060" 3.25069625
"420" "RCP_4.5" "2030-2060" 3.25848375
"421" "RCP_4.5" "2060-2090" 3.37964666666667
"422" "RCP_4.5" "2060-2090" 3.36189958333333
"423" "RCP_4.5" "2060-2090" 3.35484125
"424" "RCP_4.5" "2060-2090" 3.37964666666667
"425" "RCP_4.5" "2060-2090" 3.35073708333333
"426" "RCP_4.5" "2060-2090" 3.37558416666667
"427" "RCP_4.5" "2060-2090" 3.35484125
"428" "RCP_4.5" "2060-2090" 3.26610375
"429" "RCP_4.5" "2060-2090" 3.31667541666667
"430" "RCP_4.5" "2060-2090" 3.37558416666667
"431" "RCP_4.5" "2060-2090" 3.16532583333333
"432" "RCP_4.5" "2060-2090" 3.16532583333333
"433" "RCP_4.5" "2060-2090" 3.16150791666667
"434" "RCP_4.5" "2060-2090" 3.18830708333333
"435" "RCP_4.5" "2060-2090" 3.16150791666667
"436" "RCP_4.5" "2060-2090" 3.17300166666667
"437" "RCP_4.5" "2060-2090" 3.16532583333333
"438" "RCP_4.5" "2060-2090" 3.18067916666667
"439" "RCP_4.5" "2060-2090" 3.16532583333333
"440" "RCP_4.5" "2060-2090" 3.16150791666667
"441" "RCP_4.5" "2060-2090" 2.96224166666667
"442" "RCP_4.5" "2060-2090" 2.98510583333333
"443" "RCP_4.5" "2060-2090" 2.97669083333333
"444" "RCP_4.5" "2060-2090" 2.95752583333333
"445" "RCP_4.5" "2060-2090" 2.96224166666667
"446" "RCP_4.5" "2060-2090" 2.96984333333333
"447" "RCP_4.5" "2060-2090" 2.98510583333333
"448" "RCP_4.5" "2060-2090" 2.95752583333333
"449" "RCP_4.5" "2060-2090" 2.96224166666667
"450" "RCP_4.5" "2060-2090" 2.96224166666667
"451" "RCP_8.5" "2030-2060" 3.50512541666667
"452" "RCP_8.5" "2030-2060" 3.47898458333333
"453" "RCP_8.5" "2030-2060" 3.500925
"454" "RCP_8.5" "2030-2060" 3.47898458333333
"455" "RCP_8.5" "2030-2060" 3.500925
"456" "RCP_8.5" "2030-2060" 3.52590666666667
"457" "RCP_8.5" "2030-2060" 3.52590666666667
"458" "RCP_8.5" "2030-2060" 3.52590666666667
"459" "RCP_8.5" "2030-2060" 3.52590666666667
"460" "RCP_8.5" "2030-2060" 3.50512541666667
"461" "RCP_8.5" "2030-2060" 3.11541
"462" "RCP_8.5" "2030-2060" 3.11918125
"463" "RCP_8.5" "2030-2060" 3.11918125
"464" "RCP_8.5" "2030-2060" 3.11541
"465" "RCP_8.5" "2030-2060" 3.01401541666667
"466" "RCP_8.5" "2030-2060" 3.096525
"467" "RCP_8.5" "2030-2060" 3.11163458333333
"468" "RCP_8.5" "2030-2060" 3.11541
"469" "RCP_8.5" "2030-2060" 3.11163458333333
"470" "RCP_8.5" "2030-2060" 3.0928175
"471" "RCP_8.5" "2030-2060" 2.92786833333333
"472" "RCP_8.5" "2030-2060" 2.9079425
"473" "RCP_8.5" "2030-2060" 2.9079425
"474" "RCP_8.5" "2030-2060" 2.90401208333333
"475" "RCP_8.5" "2030-2060" 2.8730875
"476" "RCP_8.5" "2030-2060" 2.89603791666667
"477" "RCP_8.5" "2030-2060" 2.91184708333333
"478" "RCP_8.5" "2030-2060" 2.9079425
"479" "RCP_8.5" "2030-2060" 2.89042791666667
"480" "RCP_8.5" "2030-2060" 2.93181291666667
"481" "RCP_8.5" "2060-2090" 2.84903958333333
"482" "RCP_8.5" "2060-2090" 2.85697708333333
"483" "RCP_8.5" "2060-2090" 2.85347833333333
"484" "RCP_8.5" "2060-2090" 2.86400416666667
"485" "RCP_8.5" "2060-2090" 2.87007166666667
"486" "RCP_8.5" "2060-2090" 2.84903958333333
"487" "RCP_8.5" "2060-2090" 2.85347833333333
"488" "RCP_8.5" "2060-2090" 2.85347833333333
"489" "RCP_8.5" "2060-2090" 2.86400416666667
"490" "RCP_8.5" "2060-2090" 2.84903958333333
"491" "RCP_8.5" "2060-2090" 2.82160666666667
"492" "RCP_8.5" "2060-2090" 2.859375
"493" "RCP_8.5" "2060-2090" 2.862875
"494" "RCP_8.5" "2060-2090" 2.84889416666667
"495" "RCP_8.5" "2060-2090" 2.84889416666667
"496" "RCP_8.5" "2060-2090" 2.85587041666667
"497" "RCP_8.5" "2060-2090" 2.84889416666667
"498" "RCP_8.5" "2060-2090" 2.83514541666667
"499" "RCP_8.5" "2060-2090" 2.84199791666667
"500" "RCP_8.5" "2060-2090" 2.84889416666667
"501" "RCP_8.5" "2060-2090" 2.79610083333333
"502" "RCP_8.5" "2060-2090" 2.79610083333333
"503" "RCP_8.5" "2060-2090" 2.79980916666667
"504" "RCP_8.5" "2060-2090" 2.79980916666667
"505" "RCP_8.5" "2060-2090" 2.79610083333333
"506" "RCP_8.5" "2060-2090" 2.81105208333333
"507" "RCP_8.5" "2060-2090" 2.81105208333333
"508" "RCP_8.5" "2060-2090" 2.78875833333333
"509" "RCP_8.5" "2060-2090" 2.75098958333333
"510" "RCP_8.5" "2060-2090" 2.79610083333333
"511" "RCP_4.5" "2030-2060" 3.3366675
"512" "RCP_4.5" "2030-2060" 3.3366675
"513" "RCP_4.5" "2030-2060" 3.34066333333333
"514" "RCP_4.5" "2030-2060" 3.312745
"515" "RCP_4.5" "2030-2060" 3.28036083333333
"516" "RCP_4.5" "2030-2060" 3.22746791666667
"517" "RCP_4.5" "2030-2060" 3.22746791666667
"518" "RCP_4.5" "2030-2060" 3.312745
"519" "RCP_4.5" "2030-2060" 3.31672583333333
"520" "RCP_4.5" "2030-2060" 3.32072125
"521" "RCP_4.5" "2030-2060" 3.21729708333333
"522" "RCP_4.5" "2030-2060" 3.21301375
"523" "RCP_4.5" "2030-2060" 3.23460583333333
"524" "RCP_4.5" "2030-2060" 3.12554166666667
"525" "RCP_4.5" "2030-2060" 3.24763791666667
"526" "RCP_4.5" "2030-2060" 3.21729708333333
"527" "RCP_4.5" "2030-2060" 3.21953625
"528" "RCP_4.5" "2030-2060" 3.21953625
"529" "RCP_4.5" "2030-2060" 3.22592791666667
"530" "RCP_4.5" "2030-2060" 3.21729708333333
"531" "RCP_4.5" "2030-2060" 3.026895
"532" "RCP_4.5" "2030-2060" 3.04860166666667
"533" "RCP_4.5" "2030-2060" 3.04860166666667
"534" "RCP_4.5" "2030-2060" 3.06995333333333
"535" "RCP_4.5" "2030-2060" 3.05215125
"536" "RCP_4.5" "2030-2060" 3.03805208333333
"537" "RCP_4.5" "2030-2060" 3.04154791666667
"538" "RCP_4.5" "2030-2060" 3.04860166666667
"539" "RCP_4.5" "2030-2060" 3.05215125
"540" "RCP_4.5" "2030-2060" 3.026895
"541" "RCP_4.5" "2060-2090" 2.87832333333333
"542" "RCP_4.5" "2060-2090" 2.90866166666667
"543" "RCP_4.5" "2060-2090" 2.92839291666667
"544" "RCP_4.5" "2060-2090" 2.91107791666667
"545" "RCP_4.5" "2060-2090" 2.91107791666667
"546" "RCP_4.5" "2060-2090" 2.91107791666667
"547" "RCP_4.5" "2060-2090" 2.90186791666667
"548" "RCP_4.5" "2060-2090" 2.89513708333333
"549" "RCP_4.5" "2060-2090" 2.9259275
"550" "RCP_4.5" "2060-2090" 2.90866166666667
"551" "RCP_4.5" "2060-2090" 2.80869541666667
"552" "RCP_4.5" "2060-2090" 2.74214416666667
"553" "RCP_4.5" "2060-2090" 2.80869541666667
"554" "RCP_4.5" "2060-2090" 2.80869541666667
"555" "RCP_4.5" "2060-2090" 2.80869541666667
"556" "RCP_4.5" "2060-2090" 2.74654583333333
"557" "RCP_4.5" "2060-2090" 2.80518625
"558" "RCP_4.5" "2060-2090" 2.77116583333333
"559" "RCP_4.5" "2060-2090" 2.80869541666667
"560" "RCP_4.5" "2060-2090" 2.80170458333333
"561" "RCP_4.5" "2060-2090" 2.42513291666667
"562" "RCP_4.5" "2060-2090" 2.47881375
"563" "RCP_4.5" "2060-2090" 2.48163291666667
"564" "RCP_4.5" "2060-2090" 2.48163291666667
"565" "RCP_4.5" "2060-2090" 2.47046208333333
"566" "RCP_4.5" "2060-2090" 2.42513291666667
"567" "RCP_4.5" "2060-2090" 2.42513291666667
"568" "RCP_4.5" "2060-2090" 2.46767208333333
"569" "RCP_4.5" "2060-2090" 2.45631708333333
"570" "RCP_4.5" "2060-2090" 2.46340125
"571" "RCP_8.5" "2030-2060" 3.76924833333333
"572" "RCP_8.5" "2030-2060" 3.77310875
"573" "RCP_8.5" "2030-2060" 3.76538541666667
"574" "RCP_8.5" "2030-2060" 3.78466083333333
"575" "RCP_8.5" "2030-2060" 3.76924833333333
"576" "RCP_8.5" "2030-2060" 3.71621166666667
"577" "RCP_8.5" "2030-2060" 3.76924833333333
"578" "RCP_8.5" "2030-2060" 3.78082
"579" "RCP_8.5" "2030-2060" 3.77696625
"580" "RCP_8.5" "2030-2060" 3.78466083333333
"581" "RCP_8.5" "2030-2060" 3.46767625
"582" "RCP_8.5" "2030-2060" 3.53094958333333
"583" "RCP_8.5" "2030-2060" 3.53094958333333
"584" "RCP_8.5" "2030-2060" 3.53491708333333
"585" "RCP_8.5" "2030-2060" 3.5585025
"586" "RCP_8.5" "2030-2060" 3.53094958333333
"587" "RCP_8.5" "2030-2060" 3.53094958333333
"588" "RCP_8.5" "2030-2060" 3.53491708333333
"589" "RCP_8.5" "2030-2060" 3.53094958333333
"590" "RCP_8.5" "2030-2060" 3.55073791666667
"591" "RCP_8.5" "2030-2060" 3.67725375
"592" "RCP_8.5" "2030-2060" 3.70533458333333
"593" "RCP_8.5" "2030-2060" 3.7133525
"594" "RCP_8.5" "2030-2060" 3.70086166666667
"595" "RCP_8.5" "2030-2060" 3.67725375
"596" "RCP_8.5" "2030-2060" 3.49255083333333
"597" "RCP_8.5" "2030-2060" 3.55767166666667
"598" "RCP_8.5" "2030-2060" 3.69180333333333
"599" "RCP_8.5" "2030-2060" 3.7133525
"600" "RCP_8.5" "2030-2060" 3.70533458333333
"601" "RCP_8.5" "2060-2090" 3.27691166666667
"602" "RCP_8.5" "2060-2090" 3.26173416666667
"603" "RCP_8.5" "2060-2090" 3.2874475
"604" "RCP_8.5" "2060-2090" 3.26173416666667
"605" "RCP_8.5" "2060-2090" 3.17825375
"606" "RCP_8.5" "2060-2090" 3.19239583333333
"607" "RCP_8.5" "2060-2090" 3.2874475
"608" "RCP_8.5" "2060-2090" 3.26864416666667
"609" "RCP_8.5" "2060-2090" 3.27345125
"610" "RCP_8.5" "2060-2090" 3.28040625
"611" "RCP_8.5" "2060-2090" 3.51371125
"612" "RCP_8.5" "2060-2090" 3.50447875
"613" "RCP_8.5" "2060-2090" 3.51371125
"614" "RCP_8.5" "2060-2090" 3.48932291666667
"615" "RCP_8.5" "2060-2090" 3.51371125
"616" "RCP_8.5" "2060-2090" 3.48005166666667
"617" "RCP_8.5" "2060-2090" 3.50447875
"618" "RCP_8.5" "2060-2090" 3.51371125
"619" "RCP_8.5" "2060-2090" 3.51713125
"620" "RCP_8.5" "2060-2090" 3.45885375
"621" "RCP_8.5" "2060-2090" 3.42816583333333
"622" "RCP_8.5" "2060-2090" 3.33114291666667
"623" "RCP_8.5" "2060-2090" 3.3969375
"624" "RCP_8.5" "2060-2090" 3.33114291666667
"625" "RCP_8.5" "2060-2090" 3.33114291666667
"626" "RCP_8.5" "2060-2090" 3.41612083333333
"627" "RCP_8.5" "2060-2090" 3.38448333333333
"628" "RCP_8.5" "2060-2090" 3.33114291666667
"629" "RCP_8.5" "2060-2090" 3.33114291666667
"630" "RCP_8.5" "2060-2090" 3.3969375
