# Supplementary material for: Water rights shape crop yield and revenue volatility tradeoffs for adaptation in snow dependent systems
Source: Nat Commun. 2020 Jul 10;11:3473. doi: 10.1038/s41467-020-17219-z (PMC7351950; doi:10.1038/s41467-020-17219-z)
Supplement: Supplementary file 3 — Source Data [file 41467_2020_17219_MOESM3_ESM.zip › Source Data/Figure_3 and (S5-S13)/Figure_3_A/218.txt]

"RCP" "Time" "Yield"
"1" "Historical" "1980-2010" 7.21678973684211
"2" "Historical" "1980-2010" 6.98876684210526
"3" "Historical" "1980-2010" 7.21678973684211
"4" "Historical" "1980-2010" 7.21678973684211
"5" "Historical" "1980-2010" 7.21678973684211
"6" "Historical" "1980-2010" 7.21678973684211
"7" "Historical" "1980-2010" 7.21678973684211
"8" "Historical" "1980-2010" 7.14349
"9" "Historical" "1980-2010" 6.74633789473684
"10" "Historical" "1980-2010" 7.21678973684211
"11" "Historical" "1980-2010" 7.19963263157895
"12" "Historical" "1980-2010" 7.19963263157895
"13" "Historical" "1980-2010" 6.86910289473684
"14" "Historical" "1980-2010" 6.57880210526316
"15" "Historical" "1980-2010" 5.15392947368421
"16" "Historical" "1980-2010" 7.16579842105263
"17" "Historical" "1980-2010" 7.19963263157895
"18" "Historical" "1980-2010" 7.19963263157895
"19" "Historical" "1980-2010" 7.19963263157895
"20" "Historical" "1980-2010" 7.19963263157895
"21" "Historical" "1980-2010" 7.0315547368421
"22" "Historical" "1980-2010" 6.23820105263158
"23" "Historical" "1980-2010" 7.0315547368421
"24" "Historical" "1980-2010" 5.75938131578947
"25" "Historical" "1980-2010" 6.89675
"26" "Historical" "1980-2010" 4.66221184210526
"27" "Historical" "1980-2010" 7.00190421052632
"28" "Historical" "1980-2010" 7.02247078947368
"29" "Historical" "1980-2010" 7.02557552631579
"30" "Historical" "1980-2010" 7.02247078947368
"31" "RCP_4.5" "2030-2060" 7.48895710526316
"32" "RCP_4.5" "2030-2060" 5.90077131578947
"33" "RCP_4.5" "2030-2060" 7.48085868421053
"34" "RCP_4.5" "2030-2060" 7.48085868421053
"35" "RCP_4.5" "2030-2060" 7.50034657894737
"36" "RCP_4.5" "2030-2060" 7.48895710526316
"37" "RCP_4.5" "2030-2060" 7.50034657894737
"38" "RCP_4.5" "2030-2060" 7.48085868421053
"39" "RCP_4.5" "2030-2060" 7.48085868421053
"40" "RCP_4.5" "2030-2060" 7.48085868421053
"41" "RCP_4.5" "2030-2060" 7.17584131578947
"42" "RCP_4.5" "2030-2060" 7.24650631578947
"43" "RCP_4.5" "2030-2060" 7.17584131578947
"44" "RCP_4.5" "2030-2060" 7.17584131578947
"45" "RCP_4.5" "2030-2060" 7.17584131578947
"46" "RCP_4.5" "2030-2060" 7.24389552631579
"47" "RCP_4.5" "2030-2060" 7.24650631578947
"48" "RCP_4.5" "2030-2060" 7.17584131578947
"49" "RCP_4.5" "2030-2060" 7.00243605263158
"50" "RCP_4.5" "2030-2060" 7.00243605263158
"51" "RCP_4.5" "2030-2060" 5.81605421052632
"52" "RCP_4.5" "2030-2060" 5.065085
"53" "RCP_4.5" "2030-2060" 6.28583131578947
"54" "RCP_4.5" "2030-2060" 6.68927210526316
"55" "RCP_4.5" "2030-2060" 5.81605421052632
"56" "RCP_4.5" "2030-2060" 5.25219105263158
"57" "RCP_4.5" "2030-2060" 5.25219105263158
"58" "RCP_4.5" "2030-2060" 7.09958105263158
"59" "RCP_4.5" "2030-2060" 6.94852973684211
"60" "RCP_4.5" "2030-2060" 7.09693868421053
"61" "RCP_4.5" "2060-2090" 7.29118894736842
"62" "RCP_4.5" "2060-2090" 7.29118894736842
"63" "RCP_4.5" "2060-2090" 5.99395684210526
"64" "RCP_4.5" "2060-2090" 7.31017078947368
"65" "RCP_4.5" "2060-2090" 7.29118894736842
"66" "RCP_4.5" "2060-2090" 7.29118894736842
"67" "RCP_4.5" "2060-2090" 7.31455105263158
"68" "RCP_4.5" "2060-2090" 7.31017078947368
"69" "RCP_4.5" "2060-2090" 7.31864078947368
"70" "RCP_4.5" "2060-2090" 7.29118894736842
"71" "RCP_4.5" "2060-2090" 6.30705842105263
"72" "RCP_4.5" "2060-2090" 3.8099802631579
"73" "RCP_4.5" "2060-2090" 3.59358210526316
"74" "RCP_4.5" "2060-2090" 6.14644421052632
"75" "RCP_4.5" "2060-2090" 6.30705842105263
"76" "RCP_4.5" "2060-2090" 3.53245052631579
"77" "RCP_4.5" "2060-2090" 4.44032078947369
"78" "RCP_4.5" "2060-2090" 3.66850868421053
"79" "RCP_4.5" "2060-2090" 6.30705842105263
"80" "RCP_4.5" "2060-2090" 6.14644421052632
"81" "RCP_4.5" "2060-2090" 6.78110526315789
"82" "RCP_4.5" "2060-2090" 6.78110526315789
"83" "RCP_4.5" "2060-2090" 6.80642315789474
"84" "RCP_4.5" "2060-2090" 6.80642315789474
"85" "RCP_4.5" "2060-2090" 6.78110526315789
"86" "RCP_4.5" "2060-2090" 6.80642315789474
"87" "RCP_4.5" "2060-2090" 6.80642315789474
"88" "RCP_4.5" "2060-2090" 6.71636868421053
"89" "RCP_4.5" "2060-2090" 6.78110526315789
"90" "RCP_4.5" "2060-2090" 6.78110526315789
"91" "RCP_8.5" "2030-2060" 7.56098763157895
"92" "RCP_8.5" "2030-2060" 7.55880368421053
"93" "RCP_8.5" "2030-2060" 6.58438815789474
"94" "RCP_8.5" "2030-2060" 6.11430394736842
"95" "RCP_8.5" "2030-2060" 7.08490921052632
"96" "RCP_8.5" "2030-2060" 6.35027947368421
"97" "RCP_8.5" "2030-2060" 7.52055078947369
"98" "RCP_8.5" "2030-2060" 7.45973842105263
"99" "RCP_8.5" "2030-2060" 7.52055078947369
"100" "RCP_8.5" "2030-2060" 5.70924578947368
"101" "RCP_8.5" "2030-2060" 6.04144368421052
"102" "RCP_8.5" "2030-2060" 6.64919157894737
"103" "RCP_8.5" "2030-2060" 7.421985
"104" "RCP_8.5" "2030-2060" 7.34342789473684
"105" "RCP_8.5" "2030-2060" 4.89934421052632
"106" "RCP_8.5" "2030-2060" 7.34342789473684
"107" "RCP_8.5" "2030-2060" 7.44451447368421
"108" "RCP_8.5" "2030-2060" 7.421985
"109" "RCP_8.5" "2030-2060" 7.421985
"110" "RCP_8.5" "2030-2060" 7.34342789473684
"111" "RCP_8.5" "2030-2060" 6.65052315789474
"112" "RCP_8.5" "2030-2060" 6.65052315789474
"113" "RCP_8.5" "2030-2060" 5.1961047368421
"114" "RCP_8.5" "2030-2060" 4.99752605263158
"115" "RCP_8.5" "2030-2060" 4.32051
"116" "RCP_8.5" "2030-2060" 6.65052315789474
"117" "RCP_8.5" "2030-2060" 5.41941657894737
"118" "RCP_8.5" "2030-2060" 6.47221868421053
"119" "RCP_8.5" "2030-2060" 6.47221868421053
"120" "RCP_8.5" "2030-2060" 6.65052315789474
"121" "RCP_8.5" "2060-2090" 5.54814421052632
"122" "RCP_8.5" "2060-2090" 7.06997394736842
"123" "RCP_8.5" "2060-2090" 7.17489763157895
"124" "RCP_8.5" "2060-2090" 7.17489763157895
"125" "RCP_8.5" "2060-2090" 7.16736131578947
"126" "RCP_8.5" "2060-2090" 5.62728552631579
"127" "RCP_8.5" "2060-2090" 6.72083
"128" "RCP_8.5" "2060-2090" 7.17489763157895
"129" "RCP_8.5" "2060-2090" 7.17489763157895
"130" "RCP_8.5" "2060-2090" 6.33545184210526
"131" "RCP_8.5" "2060-2090" 3.73779605263158
"132" "RCP_8.5" "2060-2090" 6.78963105263158
"133" "RCP_8.5" "2060-2090" 6.50927973684211
"134" "RCP_8.5" "2060-2090" 6.50927973684211
"135" "RCP_8.5" "2060-2090" 6.78963105263158
"136" "RCP_8.5" "2060-2090" 6.78963105263158
"137" "RCP_8.5" "2060-2090" 6.84374263157895
"138" "RCP_8.5" "2060-2090" 6.05309078947368
"139" "RCP_8.5" "2060-2090" 6.78963105263158
"140" "RCP_8.5" "2060-2090" 6.78963105263158
"141" "RCP_8.5" "2060-2090" 7.04346868421053
"142" "RCP_8.5" "2060-2090" 6.88417473684211
"143" "RCP_8.5" "2060-2090" 7.04346868421053
"144" "RCP_8.5" "2060-2090" 5.26181868421053
"145" "RCP_8.5" "2060-2090" 5.12107289473684
"146" "RCP_8.5" "2060-2090" 4.97947763157895
"147" "RCP_8.5" "2060-2090" 6.62986657894737
"148" "RCP_8.5" "2060-2090" 5.7683402631579
"149" "RCP_8.5" "2060-2090" 4.97947763157895
"150" "RCP_8.5" "2060-2090" 5.02586210526316
"151" "RCP_4.5" "2030-2060" 7.174745
"152" "RCP_4.5" "2030-2060" 7.28749394736842
"153" "RCP_4.5" "2030-2060" 7.174745
"154" "RCP_4.5" "2030-2060" 7.36505447368421
"155" "RCP_4.5" "2030-2060" 7.28749394736842
"156" "RCP_4.5" "2030-2060" 7.39523421052632
"157" "RCP_4.5" "2030-2060" 7.38881210526316
"158" "RCP_4.5" "2030-2060" 7.28749394736842
"159" "RCP_4.5" "2030-2060" 7.28749394736842
"160" "RCP_4.5" "2030-2060" 7.36505447368421
"161" "RCP_4.5" "2030-2060" 7.42447605263158
"162" "RCP_4.5" "2030-2060" 7.45238447368421
"163" "RCP_4.5" "2030-2060" 7.45238447368421
"164" "RCP_4.5" "2030-2060" 7.44578973684211
"165" "RCP_4.5" "2030-2060" 7.45238447368421
"166" "RCP_4.5" "2030-2060" 7.44901947368421
"167" "RCP_4.5" "2030-2060" 7.37555210526316
"168" "RCP_4.5" "2030-2060" 7.44901947368421
"169" "RCP_4.5" "2030-2060" 7.42447605263158
"170" "RCP_4.5" "2030-2060" 7.42447605263158
"171" "RCP_4.5" "2030-2060" 7.06083236842105
"172" "RCP_4.5" "2030-2060" 7.06083236842105
"173" "RCP_4.5" "2030-2060" 6.79944710526316
"174" "RCP_4.5" "2030-2060" 5.05370815789474
"175" "RCP_4.5" "2030-2060" 5.97091078947368
"176" "RCP_4.5" "2030-2060" 4.43178157894737
"177" "RCP_4.5" "2030-2060" 6.79944710526316
"178" "RCP_4.5" "2030-2060" 7.23255578947368
"179" "RCP_4.5" "2030-2060" 6.79944710526316
"180" "RCP_4.5" "2030-2060" 6.79944710526316
"181" "RCP_4.5" "2060-2090" 6.44198184210526
"182" "RCP_4.5" "2060-2090" 6.44198184210526
"183" "RCP_4.5" "2060-2090" 6.54946236842105
"184" "RCP_4.5" "2060-2090" 6.54946236842105
"185" "RCP_4.5" "2060-2090" 6.58371131578947
"186" "RCP_4.5" "2060-2090" 6.59185868421053
"187" "RCP_4.5" "2060-2090" 6.54946236842105
"188" "RCP_4.5" "2060-2090" 6.54946236842105
"189" "RCP_4.5" "2060-2090" 6.58785526315789
"190" "RCP_4.5" "2060-2090" 6.54946236842105
"191" "RCP_4.5" "2060-2090" 6.610555
"192" "RCP_4.5" "2060-2090" 6.610555
"193" "RCP_4.5" "2060-2090" 6.43636473684211
"194" "RCP_4.5" "2060-2090" 6.610555
"195" "RCP_4.5" "2060-2090" 4.05509078947368
"196" "RCP_4.5" "2060-2090" 6.610555
"197" "RCP_4.5" "2060-2090" 6.610555
"198" "RCP_4.5" "2060-2090" 6.43636473684211
"199" "RCP_4.5" "2060-2090" 6.66616131578947
"200" "RCP_4.5" "2060-2090" 6.610555
"201" "RCP_4.5" "2060-2090" 6.60054657894737
"202" "RCP_4.5" "2060-2090" 4.70216210526316
"203" "RCP_4.5" "2060-2090" 4.73693815789474
"204" "RCP_4.5" "2060-2090" 6.67199973684211
"205" "RCP_4.5" "2060-2090" 6.67409157894737
"206" "RCP_4.5" "2060-2090" 6.66336921052631
"207" "RCP_4.5" "2060-2090" 6.66775289473684
"208" "RCP_4.5" "2060-2090" 6.66336921052631
"209" "RCP_4.5" "2060-2090" 6.66645368421053
"210" "RCP_4.5" "2060-2090" 6.66336921052631
"211" "RCP_8.5" "2030-2060" 7.41339394736842
"212" "RCP_8.5" "2030-2060" 6.44092657894737
"213" "RCP_8.5" "2030-2060" 6.97613131578947
"214" "RCP_8.5" "2030-2060" 7.57162184210526
"215" "RCP_8.5" "2030-2060" 6.97613131578947
"216" "RCP_8.5" "2030-2060" 7.41339394736842
"217" "RCP_8.5" "2030-2060" 6.97613131578947
"218" "RCP_8.5" "2030-2060" 7.57452447368421
"219" "RCP_8.5" "2030-2060" 7.41339394736842
"220" "RCP_8.5" "2030-2060" 7.55022263157895
"221" "RCP_8.5" "2030-2060" 7.00748631578947
"222" "RCP_8.5" "2030-2060" 7.03867263157895
"223" "RCP_8.5" "2030-2060" 6.83510236842105
"224" "RCP_8.5" "2030-2060" 7.03867263157895
"225" "RCP_8.5" "2030-2060" 7.04946210526316
"226" "RCP_8.5" "2030-2060" 7.04410921052632
"227" "RCP_8.5" "2030-2060" 7.00748631578947
"228" "RCP_8.5" "2030-2060" 7.00748631578947
"229" "RCP_8.5" "2030-2060" 6.66720289473684
"230" "RCP_8.5" "2030-2060" 7.03867263157895
"231" "RCP_8.5" "2030-2060" 6.73436447368421
"232" "RCP_8.5" "2030-2060" 6.64702605263158
"233" "RCP_8.5" "2030-2060" 6.64702605263158
"234" "RCP_8.5" "2030-2060" 6.73237263157895
"235" "RCP_8.5" "2030-2060" 6.73054315789474
"236" "RCP_8.5" "2030-2060" 6.64702605263158
"237" "RCP_8.5" "2030-2060" 6.48605789473684
"238" "RCP_8.5" "2030-2060" 6.48605789473684
"239" "RCP_8.5" "2030-2060" 6.25170868421053
"240" "RCP_8.5" "2030-2060" 3.98661947368421
"241" "RCP_8.5" "2060-2090" 5.71147184210526
"242" "RCP_8.5" "2060-2090" 6.91611394736842
"243" "RCP_8.5" "2060-2090" 6.91611394736842
"244" "RCP_8.5" "2060-2090" 4.69184236842105
"245" "RCP_8.5" "2060-2090" 6.13257894736842
"246" "RCP_8.5" "2060-2090" 7.01802842105263
"247" "RCP_8.5" "2060-2090" 7.00276105263158
"248" "RCP_8.5" "2060-2090" 7.01562684210526
"249" "RCP_8.5" "2060-2090" 7.00276105263158
"250" "RCP_8.5" "2060-2090" 6.70012578947368
"251" "RCP_8.5" "2060-2090" 6.05348078947368
"252" "RCP_8.5" "2060-2090" 5.40667684210526
"253" "RCP_8.5" "2060-2090" 6.06954631578947
"254" "RCP_8.5" "2060-2090" 6.05348078947368
"255" "RCP_8.5" "2060-2090" 6.05348078947368
"256" "RCP_8.5" "2060-2090" 6.05348078947368
"257" "RCP_8.5" "2060-2090" 6.04156605263158
"258" "RCP_8.5" "2060-2090" 5.07606368421053
"259" "RCP_8.5" "2060-2090" 6.05348078947368
"260" "RCP_8.5" "2060-2090" 5.07606368421053
"261" "RCP_8.5" "2060-2090" 4.33996210526316
"262" "RCP_8.5" "2060-2090" 6.31407631578948
"263" "RCP_8.5" "2060-2090" 6.09648894736842
"264" "RCP_8.5" "2060-2090" 5.00751289473684
"265" "RCP_8.5" "2060-2090" 6.41827052631579
"266" "RCP_8.5" "2060-2090" 6.41827052631579
"267" "RCP_8.5" "2060-2090" 4.65749710526316
"268" "RCP_8.5" "2060-2090" 6.31407631578948
"269" "RCP_8.5" "2060-2090" 5.14879631578947
"270" "RCP_8.5" "2060-2090" 6.31407631578948
"271" "RCP_4.5" "2030-2060" 7.66415973684211
"272" "RCP_4.5" "2030-2060" 7.65829894736842
"273" "RCP_4.5" "2030-2060" 7.66704789473684
"274" "RCP_4.5" "2030-2060" 7.66704789473684
"275" "RCP_4.5" "2030-2060" 7.61336947368421
"276" "RCP_4.5" "2030-2060" 7.64181289473684
"277" "RCP_4.5" "2030-2060" 7.64181289473684
"278" "RCP_4.5" "2030-2060" 7.61336947368421
"279" "RCP_4.5" "2030-2060" 5.14196947368421
"280" "RCP_4.5" "2030-2060" 7.64181289473684
"281" "RCP_4.5" "2030-2060" 7.61688710526316
"282" "RCP_4.5" "2030-2060" 7.568845
"283" "RCP_4.5" "2030-2060" 7.62477210526316
"284" "RCP_4.5" "2030-2060" 7.62477210526316
"285" "RCP_4.5" "2030-2060" 7.568845
"286" "RCP_4.5" "2030-2060" 7.568845
"287" "RCP_4.5" "2030-2060" 7.568845
"288" "RCP_4.5" "2030-2060" 7.568845
"289" "RCP_4.5" "2030-2060" 7.568845
"290" "RCP_4.5" "2030-2060" 7.61352289473684
"291" "RCP_4.5" "2030-2060" 7.49206526315789
"292" "RCP_4.5" "2030-2060" 6.72427657894737
"293" "RCP_4.5" "2030-2060" 7.50370657894737
"294" "RCP_4.5" "2030-2060" 7.35958789473684
"295" "RCP_4.5" "2030-2060" 7.35958789473684
"296" "RCP_4.5" "2030-2060" 7.49206526315789
"297" "RCP_4.5" "2030-2060" 7.35958789473684
"298" "RCP_4.5" "2030-2060" 5.47915894736842
"299" "RCP_4.5" "2030-2060" 5.24965684210526
"300" "RCP_4.5" "2030-2060" 7.35958789473684
"301" "RCP_4.5" "2060-2090" 5.65111078947368
"302" "RCP_4.5" "2060-2090" 7.46169
"303" "RCP_4.5" "2060-2090" 7.46169
"304" "RCP_4.5" "2060-2090" 7.03651
"305" "RCP_4.5" "2060-2090" 7.46169
"306" "RCP_4.5" "2060-2090" 7.29430526315789
"307" "RCP_4.5" "2060-2090" 4.85329736842105
"308" "RCP_4.5" "2060-2090" 4.85329736842105
"309" "RCP_4.5" "2060-2090" 6.442225
"310" "RCP_4.5" "2060-2090" 7.29430526315789
"311" "RCP_4.5" "2060-2090" 7.24063631578947
"312" "RCP_4.5" "2060-2090" 4.61735815789474
"313" "RCP_4.5" "2060-2090" 7.24063631578947
"314" "RCP_4.5" "2060-2090" 4.61735815789474
"315" "RCP_4.5" "2060-2090" 7.24063631578947
"316" "RCP_4.5" "2060-2090" 5.34538552631579
"317" "RCP_4.5" "2060-2090" 4.76571789473684
"318" "RCP_4.5" "2060-2090" 7.34954894736842
"319" "RCP_4.5" "2060-2090" 7.41420026315789
"320" "RCP_4.5" "2060-2090" 7.34954894736842
"321" "RCP_4.5" "2060-2090" 7.29444710526316
"322" "RCP_4.5" "2060-2090" 7.41800578947368
"323" "RCP_4.5" "2060-2090" 5.85946473684211
"324" "RCP_4.5" "2060-2090" 7.41800578947368
"325" "RCP_4.5" "2060-2090" 7.41800578947368
"326" "RCP_4.5" "2060-2090" 7.41800578947368
"327" "RCP_4.5" "2060-2090" 7.41800578947368
"328" "RCP_4.5" "2060-2090" 7.41800578947368
"329" "RCP_4.5" "2060-2090" 7.45333157894737
"330" "RCP_4.5" "2060-2090" 7.29444710526316
"331" "RCP_8.5" "2030-2060" 7.90232947368421
"332" "RCP_8.5" "2030-2060" 7.9500452631579
"333" "RCP_8.5" "2030-2060" 7.93860184210526
"334" "RCP_8.5" "2030-2060" 7.80059710526316
"335" "RCP_8.5" "2030-2060" 7.94337815789474
"336" "RCP_8.5" "2030-2060" 7.13959842105263
"337" "RCP_8.5" "2030-2060" 7.90232947368421
"338" "RCP_8.5" "2030-2060" 7.80059710526316
"339" "RCP_8.5" "2030-2060" 7.67777815789474
"340" "RCP_8.5" "2030-2060" 7.90232947368421
"341" "RCP_8.5" "2030-2060" 7.77912052631579
"342" "RCP_8.5" "2030-2060" 7.82212026315789
"343" "RCP_8.5" "2030-2060" 7.83311578947368
"344" "RCP_8.5" "2030-2060" 7.83311578947368
"345" "RCP_8.5" "2030-2060" 6.05216447368421
"346" "RCP_8.5" "2030-2060" 5.91543
"347" "RCP_8.5" "2030-2060" 7.84324789473684
"348" "RCP_8.5" "2030-2060" 7.83311578947368
"349" "RCP_8.5" "2030-2060" 7.85444947368421
"350" "RCP_8.5" "2030-2060" 7.85444947368421
"351" "RCP_8.5" "2030-2060" 7.1270102631579
"352" "RCP_8.5" "2030-2060" 7.1270102631579
"353" "RCP_8.5" "2030-2060" 7.1270102631579
"354" "RCP_8.5" "2030-2060" 7.10572631578947
"355" "RCP_8.5" "2030-2060" 5.66225973684211
"356" "RCP_8.5" "2030-2060" 4.48152894736842
"357" "RCP_8.5" "2030-2060" 7.15015605263158
"358" "RCP_8.5" "2030-2060" 7.15474921052632
"359" "RCP_8.5" "2030-2060" 7.1270102631579
"360" "RCP_8.5" "2030-2060" 7.10572631578947
"361" "RCP_8.5" "2060-2090" 5.35268894736842
"362" "RCP_8.5" "2060-2090" 5.73323842105263
"363" "RCP_8.5" "2060-2090" 5.35268894736842
"364" "RCP_8.5" "2060-2090" 5.94432157894737
"365" "RCP_8.5" "2060-2090" 5.35268894736842
"366" "RCP_8.5" "2060-2090" 6.99737947368421
"367" "RCP_8.5" "2060-2090" 5.35268894736842
"368" "RCP_8.5" "2060-2090" 6.64954
"369" "RCP_8.5" "2060-2090" 5.35268894736842
"370" "RCP_8.5" "2060-2090" 5.39469394736842
"371" "RCP_8.5" "2060-2090" 6.72860578947368
"372" "RCP_8.5" "2060-2090" 6.71337289473684
"373" "RCP_8.5" "2060-2090" 6.66969921052632
"374" "RCP_8.5" "2060-2090" 6.66969921052632
"375" "RCP_8.5" "2060-2090" 5.5450752631579
"376" "RCP_8.5" "2060-2090" 5.31185105263158
"377" "RCP_8.5" "2060-2090" 5.99656289473684
"378" "RCP_8.5" "2060-2090" 5.99656289473684
"379" "RCP_8.5" "2060-2090" 6.71337289473684
"380" "RCP_8.5" "2060-2090" 6.71337289473684
"381" "RCP_8.5" "2060-2090" 5.78714236842105
"382" "RCP_8.5" "2060-2090" 4.90393157894737
"383" "RCP_8.5" "2060-2090" 4.59383394736842
"384" "RCP_8.5" "2060-2090" 5.7833897368421
"385" "RCP_8.5" "2060-2090" 4.27480289473684
"386" "RCP_8.5" "2060-2090" 5.78714236842105
"387" "RCP_8.5" "2060-2090" 5.78714236842105
"388" "RCP_8.5" "2060-2090" 5.79292921052632
"389" "RCP_8.5" "2060-2090" 5.80764263157895
"390" "RCP_8.5" "2060-2090" 5.79292921052632
"391" "RCP_4.5" "2030-2060" 7.71861131578948
"392" "RCP_4.5" "2030-2060" 7.70073763157895
"393" "RCP_4.5" "2030-2060" 7.70987131578947
"394" "RCP_4.5" "2030-2060" 7.70987131578947
"395" "RCP_4.5" "2030-2060" 7.71416105263158
"396" "RCP_4.5" "2030-2060" 7.69225368421053
"397" "RCP_4.5" "2030-2060" 7.70541289473684
"398" "RCP_4.5" "2030-2060" 7.72289789473684
"399" "RCP_4.5" "2030-2060" 7.71861131578948
"400" "RCP_4.5" "2030-2060" 7.681215
"401" "RCP_4.5" "2030-2060" 7.51944473684211
"402" "RCP_4.5" "2030-2060" 7.50779421052632
"403" "RCP_4.5" "2030-2060" 7.53607236842105
"404" "RCP_4.5" "2030-2060" 7.51944473684211
"405" "RCP_4.5" "2030-2060" 7.50045763157895
"406" "RCP_4.5" "2030-2060" 7.53203868421053
"407" "RCP_4.5" "2030-2060" 7.53607236842105
"408" "RCP_4.5" "2030-2060" 7.52349578947369
"409" "RCP_4.5" "2030-2060" 7.53203868421053
"410" "RCP_4.5" "2030-2060" 7.53607236842105
"411" "RCP_4.5" "2030-2060" 7.51469842105263
"412" "RCP_4.5" "2030-2060" 7.51469842105263
"413" "RCP_4.5" "2030-2060" 7.51997552631579
"414" "RCP_4.5" "2030-2060" 7.51469842105263
"415" "RCP_4.5" "2030-2060" 7.48989789473685
"416" "RCP_4.5" "2030-2060" 7.20297921052631
"417" "RCP_4.5" "2030-2060" 7.48050421052631
"418" "RCP_4.5" "2030-2060" 7.48989789473685
"419" "RCP_4.5" "2030-2060" 7.48989789473685
"420" "RCP_4.5" "2030-2060" 7.50353894736842
"421" "RCP_4.5" "2060-2090" 7.10435605263158
"422" "RCP_4.5" "2060-2090" 7.09095131578947
"423" "RCP_4.5" "2060-2090" 7.07382421052632
"424" "RCP_4.5" "2060-2090" 7.10435605263158
"425" "RCP_4.5" "2060-2090" 7.05102184210526
"426" "RCP_4.5" "2060-2090" 7.10102315789474
"427" "RCP_4.5" "2060-2090" 7.07382421052632
"428" "RCP_4.5" "2060-2090" 5.35826657894737
"429" "RCP_4.5" "2060-2090" 5.94290052631579
"430" "RCP_4.5" "2060-2090" 7.10102315789474
"431" "RCP_4.5" "2060-2090" 6.34844710526316
"432" "RCP_4.5" "2060-2090" 6.34844710526316
"433" "RCP_4.5" "2060-2090" 6.34060815789474
"434" "RCP_4.5" "2060-2090" 6.36728
"435" "RCP_4.5" "2060-2090" 6.34060815789474
"436" "RCP_4.5" "2060-2090" 6.35501131578947
"437" "RCP_4.5" "2060-2090" 6.34844710526316
"438" "RCP_4.5" "2060-2090" 6.36182947368421
"439" "RCP_4.5" "2060-2090" 6.34844710526316
"440" "RCP_4.5" "2060-2090" 6.34060815789474
"441" "RCP_4.5" "2060-2090" 6.56134657894737
"442" "RCP_4.5" "2060-2090" 6.5989797368421
"443" "RCP_4.5" "2060-2090" 6.5932552631579
"444" "RCP_4.5" "2060-2090" 6.55232289473684
"445" "RCP_4.5" "2060-2090" 6.56134657894737
"446" "RCP_4.5" "2060-2090" 6.58645921052632
"447" "RCP_4.5" "2060-2090" 6.5989797368421
"448" "RCP_4.5" "2060-2090" 6.55232289473684
"449" "RCP_4.5" "2060-2090" 6.56134657894737
"450" "RCP_4.5" "2060-2090" 6.56134657894737
"451" "RCP_8.5" "2030-2060" 7.56382710526316
"452" "RCP_8.5" "2030-2060" 6.15822578947368
"453" "RCP_8.5" "2030-2060" 7.52818973684211
"454" "RCP_8.5" "2030-2060" 6.15822578947368
"455" "RCP_8.5" "2030-2060" 7.52818973684211
"456" "RCP_8.5" "2030-2060" 7.59196131578947
"457" "RCP_8.5" "2030-2060" 7.59196131578947
"458" "RCP_8.5" "2030-2060" 7.59196131578947
"459" "RCP_8.5" "2030-2060" 7.59196131578947
"460" "RCP_8.5" "2030-2060" 7.56382710526316
"461" "RCP_8.5" "2030-2060" 7.20255552631579
"462" "RCP_8.5" "2030-2060" 7.20594947368421
"463" "RCP_8.5" "2030-2060" 7.20594947368421
"464" "RCP_8.5" "2030-2060" 7.20255552631579
"465" "RCP_8.5" "2030-2060" 4.81695315789474
"466" "RCP_8.5" "2030-2060" 7.12974605263158
"467" "RCP_8.5" "2030-2060" 7.19776710526316
"468" "RCP_8.5" "2030-2060" 7.20255552631579
"469" "RCP_8.5" "2030-2060" 7.19776710526316
"470" "RCP_8.5" "2030-2060" 6.74411789473684
"471" "RCP_8.5" "2030-2060" 6.80873421052632
"472" "RCP_8.5" "2030-2060" 6.77501657894737
"473" "RCP_8.5" "2030-2060" 6.77501657894737
"474" "RCP_8.5" "2030-2060" 6.77008184210526
"475" "RCP_8.5" "2030-2060" 5.91167552631579
"476" "RCP_8.5" "2030-2060" 6.53775631578947
"477" "RCP_8.5" "2030-2060" 6.79116131578947
"478" "RCP_8.5" "2030-2060" 6.77501657894737
"479" "RCP_8.5" "2030-2060" 6.37550842105263
"480" "RCP_8.5" "2030-2060" 6.81484131578947
"481" "RCP_8.5" "2060-2090" 5.80318105263158
"482" "RCP_8.5" "2060-2090" 5.93771131578947
"483" "RCP_8.5" "2060-2090" 5.91790473684211
"484" "RCP_8.5" "2060-2090" 5.95309210526316
"485" "RCP_8.5" "2060-2090" 5.95532315789474
"486" "RCP_8.5" "2060-2090" 5.80318105263158
"487" "RCP_8.5" "2060-2090" 5.91790473684211
"488" "RCP_8.5" "2060-2090" 5.91790473684211
"489" "RCP_8.5" "2060-2090" 5.95309210526316
"490" "RCP_8.5" "2060-2090" 5.80318105263158
"491" "RCP_8.5" "2060-2090" 5.4814702631579
"492" "RCP_8.5" "2060-2090" 5.68748368421053
"493" "RCP_8.5" "2060-2090" 5.68769552631579
"494" "RCP_8.5" "2060-2090" 5.68781052631579
"495" "RCP_8.5" "2060-2090" 5.68781052631579
"496" "RCP_8.5" "2060-2090" 5.6868
"497" "RCP_8.5" "2060-2090" 5.68781052631579
"498" "RCP_8.5" "2060-2090" 5.59492184210526
"499" "RCP_8.5" "2060-2090" 5.6548897368421
"500" "RCP_8.5" "2060-2090" 5.68781052631579
"501" "RCP_8.5" "2060-2090" 5.53578736842105
"502" "RCP_8.5" "2060-2090" 5.53578736842105
"503" "RCP_8.5" "2060-2090" 5.53391210526316
"504" "RCP_8.5" "2060-2090" 5.53391210526316
"505" "RCP_8.5" "2060-2090" 5.53578736842105
"506" "RCP_8.5" "2060-2090" 5.53429394736842
"507" "RCP_8.5" "2060-2090" 5.53429394736842
"508" "RCP_8.5" "2060-2090" 5.49611605263158
"509" "RCP_8.5" "2060-2090" 5.06130684210526
"510" "RCP_8.5" "2060-2090" 5.53578736842105
"511" "RCP_4.5" "2030-2060" 7.88272289473684
"512" "RCP_4.5" "2030-2060" 7.88272289473684
"513" "RCP_4.5" "2030-2060" 7.88631684210526
"514" "RCP_4.5" "2030-2060" 7.83442605263158
"515" "RCP_4.5" "2030-2060" 6.24906815789474
"516" "RCP_4.5" "2030-2060" 5.35789894736842
"517" "RCP_4.5" "2030-2060" 5.35789894736842
"518" "RCP_4.5" "2030-2060" 7.83442605263158
"519" "RCP_4.5" "2030-2060" 7.85361368421053
"520" "RCP_4.5" "2030-2060" 7.86877342105263
"521" "RCP_4.5" "2030-2060" 7.42329026315789
"522" "RCP_4.5" "2030-2060" 7.38769
"523" "RCP_4.5" "2030-2060" 7.46627447368421
"524" "RCP_4.5" "2030-2060" 5.21552157894737
"525" "RCP_4.5" "2030-2060" 7.47742947368421
"526" "RCP_4.5" "2030-2060" 7.42329026315789
"527" "RCP_4.5" "2030-2060" 7.44203105263158
"528" "RCP_4.5" "2030-2060" 7.44203105263158
"529" "RCP_4.5" "2030-2060" 7.45883552631579
"530" "RCP_4.5" "2030-2060" 7.42329026315789
"531" "RCP_4.5" "2030-2060" 5.76332894736842
"532" "RCP_4.5" "2030-2060" 6.81177868421053
"533" "RCP_4.5" "2030-2060" 6.81177868421053
"534" "RCP_4.5" "2030-2060" 6.84205657894737
"535" "RCP_4.5" "2030-2060" 6.830785
"536" "RCP_4.5" "2030-2060" 6.59020710526316
"537" "RCP_4.5" "2030-2060" 6.69744368421053
"538" "RCP_4.5" "2030-2060" 6.81177868421053
"539" "RCP_4.5" "2030-2060" 6.830785
"540" "RCP_4.5" "2030-2060" 5.76332894736842
"541" "RCP_4.5" "2060-2090" 5.68858894736842
"542" "RCP_4.5" "2060-2090" 6.08912789473684
"543" "RCP_4.5" "2060-2090" 6.12722078947368
"544" "RCP_4.5" "2060-2090" 6.12177394736842
"545" "RCP_4.5" "2060-2090" 6.12177394736842
"546" "RCP_4.5" "2060-2090" 6.12177394736842
"547" "RCP_4.5" "2060-2090" 6.08071736842105
"548" "RCP_4.5" "2060-2090" 6.0827447368421
"549" "RCP_4.5" "2060-2090" 6.12609447368421
"550" "RCP_4.5" "2060-2090" 6.08912789473684
"551" "RCP_4.5" "2060-2090" 5.95113921052632
"552" "RCP_4.5" "2060-2090" 5.18194394736842
"553" "RCP_4.5" "2060-2090" 5.95113921052632
"554" "RCP_4.5" "2060-2090" 5.95113921052632
"555" "RCP_4.5" "2060-2090" 5.95113921052632
"556" "RCP_4.5" "2060-2090" 5.19242947368421
"557" "RCP_4.5" "2060-2090" 5.95161736842105
"558" "RCP_4.5" "2060-2090" 5.82308736842105
"559" "RCP_4.5" "2060-2090" 5.95113921052632
"560" "RCP_4.5" "2060-2090" 5.92061842105263
"561" "RCP_4.5" "2060-2090" 3.27959236842105
"562" "RCP_4.5" "2060-2090" 5.28922578947368
"563" "RCP_4.5" "2060-2090" 5.31293421052631
"564" "RCP_4.5" "2060-2090" 5.31293421052631
"565" "RCP_4.5" "2060-2090" 5.16484078947369
"566" "RCP_4.5" "2060-2090" 3.27959236842105
"567" "RCP_4.5" "2060-2090" 3.27959236842105
"568" "RCP_4.5" "2060-2090" 4.95902078947369
"569" "RCP_4.5" "2060-2090" 4.45240421052632
"570" "RCP_4.5" "2060-2090" 4.73295815789474
"571" "RCP_8.5" "2030-2060" 8.42593394736842
"572" "RCP_8.5" "2030-2060" 8.43799868421052
"573" "RCP_8.5" "2030-2060" 8.3137197368421
"574" "RCP_8.5" "2030-2060" 8.45296578947368
"575" "RCP_8.5" "2030-2060" 8.42593394736842
"576" "RCP_8.5" "2030-2060" 6.76486052631579
"577" "RCP_8.5" "2030-2060" 8.42593394736842
"578" "RCP_8.5" "2030-2060" 8.45005263157895
"579" "RCP_8.5" "2030-2060" 8.44467763157895
"580" "RCP_8.5" "2030-2060" 8.45296578947368
"581" "RCP_8.5" "2030-2060" 5.53014289473684
"582" "RCP_8.5" "2030-2060" 7.63530684210526
"583" "RCP_8.5" "2030-2060" 7.63530684210526
"584" "RCP_8.5" "2030-2060" 7.65738184210526
"585" "RCP_8.5" "2030-2060" 7.70162815789474
"586" "RCP_8.5" "2030-2060" 7.63530684210526
"587" "RCP_8.5" "2030-2060" 7.63530684210526
"588" "RCP_8.5" "2030-2060" 7.65738184210526
"589" "RCP_8.5" "2030-2060" 7.63530684210526
"590" "RCP_8.5" "2030-2060" 7.69305210526316
"591" "RCP_8.5" "2030-2060" 6.43631552631579
"592" "RCP_8.5" "2030-2060" 7.33067815789474
"593" "RCP_8.5" "2030-2060" 7.93983763157895
"594" "RCP_8.5" "2030-2060" 6.94195078947368
"595" "RCP_8.5" "2030-2060" 6.43631552631579
"596" "RCP_8.5" "2030-2060" 5.72477263157895
"597" "RCP_8.5" "2030-2060" 5.8933947368421
"598" "RCP_8.5" "2030-2060" 6.59513842105263
"599" "RCP_8.5" "2030-2060" 7.93983763157895
"600" "RCP_8.5" "2030-2060" 7.33067815789474
"601" "RCP_8.5" "2060-2090" 7.47264894736842
"602" "RCP_8.5" "2060-2090" 6.29460131578947
"603" "RCP_8.5" "2060-2090" 7.74668868421053
"604" "RCP_8.5" "2060-2090" 6.29460131578947
"605" "RCP_8.5" "2060-2090" 5.06683236842105
"606" "RCP_8.5" "2060-2090" 5.17247368421053
"607" "RCP_8.5" "2060-2090" 7.74668868421053
"608" "RCP_8.5" "2060-2090" 6.66475289473684
"609" "RCP_8.5" "2060-2090" 7.06619736842105
"610" "RCP_8.5" "2060-2090" 7.71593736842105
"611" "RCP_8.5" "2060-2090" 7.86953315789474
"612" "RCP_8.5" "2060-2090" 7.64737263157895
"613" "RCP_8.5" "2060-2090" 7.86953315789474
"614" "RCP_8.5" "2060-2090" 6.89506105263158
"615" "RCP_8.5" "2060-2090" 7.86953315789474
"616" "RCP_8.5" "2060-2090" 6.69163131578947
"617" "RCP_8.5" "2060-2090" 7.64737263157895
"618" "RCP_8.5" "2060-2090" 7.86953315789474
"619" "RCP_8.5" "2060-2090" 7.87541710526316
"620" "RCP_8.5" "2060-2090" 6.35606868421053
"621" "RCP_8.5" "2060-2090" 7.53372421052632
"622" "RCP_8.5" "2060-2090" 5.33142421052632
"623" "RCP_8.5" "2060-2090" 6.73886684210526
"624" "RCP_8.5" "2060-2090" 5.33142421052632
"625" "RCP_8.5" "2060-2090" 5.33142421052632
"626" "RCP_8.5" "2060-2090" 7.25481605263158
"627" "RCP_8.5" "2060-2090" 6.50144368421053
"628" "RCP_8.5" "2060-2090" 5.33142421052632
"629" "RCP_8.5" "2060-2090" 5.33142421052632
"630" "RCP_8.5" "2060-2090" 6.73886684210526
