# Supplementary material for: Water rights shape crop yield and revenue volatility tradeoffs for adaptation in snow dependent systems
Source: Nat Commun. 2020 Jul 10;11:3473. doi: 10.1038/s41467-020-17219-z (PMC7351950; doi:10.1038/s41467-020-17219-z)
Supplement: Supplementary file 3 — Source Data [file 41467_2020_17219_MOESM3_ESM.zip › Source Data/Figure_3 and (S5-S13)/Figure_3_A/701.txt]

"RCP" "Time" "Yield"
"1" "Historical" "1980-2010" 26.1310861111111
"2" "Historical" "1980-2010" 14.3189218055555
"3" "Historical" "1980-2010" 26.1310861111111
"4" "Historical" "1980-2010" 26.1310861111111
"5" "Historical" "1980-2010" 26.1310861111111
"6" "Historical" "1980-2010" 26.1310861111111
"7" "Historical" "1980-2010" 26.1310861111111
"8" "Historical" "1980-2010" 16.2073093055556
"9" "Historical" "1980-2010" 12.8689043055556
"10" "Historical" "1980-2010" 26.1310861111111
"11" "Historical" "1980-2010" 26.3208219444445
"12" "Historical" "1980-2010" 26.3208219444445
"13" "Historical" "1980-2010" 13.4438136111111
"14" "Historical" "1980-2010" 12.2019888888889
"15" "Historical" "1980-2010" 8.45130888888889
"16" "Historical" "1980-2010" 16.7743105555556
"17" "Historical" "1980-2010" 26.3208219444445
"18" "Historical" "1980-2010" 26.3208219444445
"19" "Historical" "1980-2010" 26.3208219444445
"20" "Historical" "1980-2010" 26.3208219444445
"21" "Historical" "1980-2010" 26.5432493055556
"22" "Historical" "1980-2010" 11.4999881944444
"23" "Historical" "1980-2010" 26.5432493055556
"24" "Historical" "1980-2010" 10.4064822222222
"25" "Historical" "1980-2010" 14.2876359722222
"26" "Historical" "1980-2010" 8.01541666666667
"27" "Historical" "1980-2010" 16.2040816666667
"28" "Historical" "1980-2010" 19.5666865277778
"29" "Historical" "1980-2010" 21.93100375
"30" "Historical" "1980-2010" 19.5666865277778
"31" "RCP_4.5" "2030-2060" 20.5695305555556
"32" "RCP_4.5" "2030-2060" 11.7725904166667
"33" "RCP_4.5" "2030-2060" 17.2013509722222
"34" "RCP_4.5" "2030-2060" 17.2013509722222
"35" "RCP_4.5" "2030-2060" 28.69682375
"36" "RCP_4.5" "2030-2060" 20.5695305555556
"37" "RCP_4.5" "2030-2060" 28.69682375
"38" "RCP_4.5" "2030-2060" 17.2013509722222
"39" "RCP_4.5" "2030-2060" 17.2013509722222
"40" "RCP_4.5" "2030-2060" 17.2013509722222
"41" "RCP_4.5" "2030-2060" 15.5828126388889
"42" "RCP_4.5" "2030-2060" 30.5995127777778
"43" "RCP_4.5" "2030-2060" 15.5828126388889
"44" "RCP_4.5" "2030-2060" 15.5828126388889
"45" "RCP_4.5" "2030-2060" 15.5828126388889
"46" "RCP_4.5" "2030-2060" 29.4238344444444
"47" "RCP_4.5" "2030-2060" 30.5995127777778
"48" "RCP_4.5" "2030-2060" 15.5828126388889
"49" "RCP_4.5" "2030-2060" 14.2634672222222
"50" "RCP_4.5" "2030-2060" 14.2634672222222
"51" "RCP_4.5" "2030-2060" 14.2896984722222
"52" "RCP_4.5" "2030-2060" 11.9162580555556
"53" "RCP_4.5" "2030-2060" 15.35169875
"54" "RCP_4.5" "2030-2060" 16.63502
"55" "RCP_4.5" "2030-2060" 14.2896984722222
"56" "RCP_4.5" "2030-2060" 12.5137030555556
"57" "RCP_4.5" "2030-2060" 12.5137030555556
"58" "RCP_4.5" "2030-2060" 27.8267858333333
"59" "RCP_4.5" "2030-2060" 18.0699951388889
"60" "RCP_4.5" "2030-2060" 25.2205504166667
"61" "RCP_4.5" "2060-2090" 18.0332283333333
"62" "RCP_4.5" "2060-2090" 18.0332283333333
"63" "RCP_4.5" "2060-2090" 13.4773322222222
"64" "RCP_4.5" "2060-2090" 19.3882494444444
"65" "RCP_4.5" "2060-2090" 18.0332283333333
"66" "RCP_4.5" "2060-2090" 18.0332283333333
"67" "RCP_4.5" "2060-2090" 23.1895275
"68" "RCP_4.5" "2060-2090" 19.3882494444444
"69" "RCP_4.5" "2060-2090" 28.2955961111111
"70" "RCP_4.5" "2060-2090" 18.0332283333333
"71" "RCP_4.5" "2060-2090" 16.9137827777778
"72" "RCP_4.5" "2060-2090" 10.3716802777778
"73" "RCP_4.5" "2060-2090" 9.60915347222222
"74" "RCP_4.5" "2060-2090" 15.4638736111111
"75" "RCP_4.5" "2060-2090" 16.9137827777778
"76" "RCP_4.5" "2060-2090" 9.24835125
"77" "RCP_4.5" "2060-2090" 10.9030858333333
"78" "RCP_4.5" "2060-2090" 9.92744138888889
"79" "RCP_4.5" "2060-2090" 16.9137827777778
"80" "RCP_4.5" "2060-2090" 15.4638736111111
"81" "RCP_4.5" "2060-2090" 18.7552356944444
"82" "RCP_4.5" "2060-2090" 18.7552356944444
"83" "RCP_4.5" "2060-2090" 20.0933380555556
"84" "RCP_4.5" "2060-2090" 20.0933380555556
"85" "RCP_4.5" "2060-2090" 18.7552356944444
"86" "RCP_4.5" "2060-2090" 20.0933380555556
"87" "RCP_4.5" "2060-2090" 20.0933380555556
"88" "RCP_4.5" "2060-2090" 17.5851101388889
"89" "RCP_4.5" "2060-2090" 18.7552356944444
"90" "RCP_4.5" "2060-2090" 18.7552356944444
"91" "RCP_8.5" "2030-2060" 25.9469634722222
"92" "RCP_8.5" "2030-2060" 24.0225065277778
"93" "RCP_8.5" "2030-2060" 11.5057420833333
"94" "RCP_8.5" "2030-2060" 10.73272
"95" "RCP_8.5" "2030-2060" 12.9066343055556
"96" "RCP_8.5" "2030-2060" 11.0322486111111
"97" "RCP_8.5" "2030-2060" 16.0845888888889
"98" "RCP_8.5" "2030-2060" 14.8411959722222
"99" "RCP_8.5" "2030-2060" 16.0845888888889
"100" "RCP_8.5" "2030-2060" 10.7158266666667
"101" "RCP_8.5" "2030-2060" 9.96118861111111
"102" "RCP_8.5" "2030-2060" 10.9738911111111
"103" "RCP_8.5" "2030-2060" 14.7520308333333
"104" "RCP_8.5" "2030-2060" 13.5430463888889
"105" "RCP_8.5" "2030-2060" 9.34107694444444
"106" "RCP_8.5" "2030-2060" 13.5430463888889
"107" "RCP_8.5" "2030-2060" 23.1915676388889
"108" "RCP_8.5" "2030-2060" 14.7520308333333
"109" "RCP_8.5" "2030-2060" 14.7520308333333
"110" "RCP_8.5" "2030-2060" 13.5430463888889
"111" "RCP_8.5" "2030-2060" 17.1557326388889
"112" "RCP_8.5" "2030-2060" 17.1557326388889
"113" "RCP_8.5" "2030-2060" 11.4390268055556
"114" "RCP_8.5" "2030-2060" 11.1902055555556
"115" "RCP_8.5" "2030-2060" 9.94305111111111
"116" "RCP_8.5" "2030-2060" 17.1557326388889
"117" "RCP_8.5" "2030-2060" 11.9386669444444
"118" "RCP_8.5" "2030-2060" 15.74704
"119" "RCP_8.5" "2030-2060" 15.74704
"120" "RCP_8.5" "2030-2060" 17.1557326388889
"121" "RCP_8.5" "2060-2090" 10.5979458333333
"122" "RCP_8.5" "2060-2090" 13.6392433333333
"123" "RCP_8.5" "2060-2090" 17.04654875
"124" "RCP_8.5" "2060-2090" 17.04654875
"125" "RCP_8.5" "2060-2090" 15.7316522222222
"126" "RCP_8.5" "2060-2090" 10.8150688888889
"127" "RCP_8.5" "2060-2090" 12.1879222222222
"128" "RCP_8.5" "2060-2090" 17.04654875
"129" "RCP_8.5" "2060-2090" 17.04654875
"130" "RCP_8.5" "2060-2090" 11.4677968055556
"131" "RCP_8.5" "2060-2090" 7.81920791666667
"132" "RCP_8.5" "2060-2090" 13.6046888888889
"133" "RCP_8.5" "2060-2090" 12.4163906944444
"134" "RCP_8.5" "2060-2090" 12.4163906944444
"135" "RCP_8.5" "2060-2090" 13.6046888888889
"136" "RCP_8.5" "2060-2090" 13.6046888888889
"137" "RCP_8.5" "2060-2090" 17.2452201388889
"138" "RCP_8.5" "2060-2090" 11.3772620833333
"139" "RCP_8.5" "2060-2090" 13.6046888888889
"140" "RCP_8.5" "2060-2090" 13.6046888888889
"141" "RCP_8.5" "2060-2090" 16.3245955555556
"142" "RCP_8.5" "2060-2090" 14.9988798611111
"143" "RCP_8.5" "2060-2090" 16.3245955555556
"144" "RCP_8.5" "2060-2090" 11.145605
"145" "RCP_8.5" "2060-2090" 10.9399969444444
"146" "RCP_8.5" "2060-2090" 10.6386002777778
"147" "RCP_8.5" "2060-2090" 13.9002272222222
"148" "RCP_8.5" "2060-2090" 11.0721220833333
"149" "RCP_8.5" "2060-2090" 10.6386002777778
"150" "RCP_8.5" "2060-2090" 10.7820998611111
"151" "RCP_4.5" "2030-2060" 14.9422915277778
"152" "RCP_4.5" "2030-2060" 16.2716211111111
"153" "RCP_4.5" "2030-2060" 14.9422915277778
"154" "RCP_4.5" "2030-2060" 17.9119193055556
"155" "RCP_4.5" "2030-2060" 16.2716211111111
"156" "RCP_4.5" "2030-2060" 27.8126268055556
"157" "RCP_4.5" "2030-2060" 24.9270998611111
"158" "RCP_4.5" "2030-2060" 16.2716211111111
"159" "RCP_4.5" "2030-2060" 16.2716211111111
"160" "RCP_4.5" "2030-2060" 17.9119193055556
"161" "RCP_4.5" "2030-2060" 14.8673220833333
"162" "RCP_4.5" "2030-2060" 27.3708245833333
"163" "RCP_4.5" "2030-2060" 27.3708245833333
"164" "RCP_4.5" "2030-2060" 23.4033066666667
"165" "RCP_4.5" "2030-2060" 27.3708245833333
"166" "RCP_4.5" "2030-2060" 26.6337279166667
"167" "RCP_4.5" "2030-2060" 13.6121579166667
"168" "RCP_4.5" "2030-2060" 26.6337279166667
"169" "RCP_4.5" "2030-2060" 14.8673220833333
"170" "RCP_4.5" "2030-2060" 14.8673220833333
"171" "RCP_4.5" "2030-2060" 16.5407090277778
"172" "RCP_4.5" "2030-2060" 16.5407090277778
"173" "RCP_4.5" "2030-2060" 15.1803188888889
"174" "RCP_4.5" "2030-2060" 10.5363911111111
"175" "RCP_4.5" "2030-2060" 12.9588427777778
"176" "RCP_4.5" "2030-2060" 9.19328888888889
"177" "RCP_4.5" "2030-2060" 15.1803188888889
"178" "RCP_4.5" "2030-2060" 23.6931925
"179" "RCP_4.5" "2030-2060" 15.1803188888889
"180" "RCP_4.5" "2030-2060" 15.1803188888889
"181" "RCP_4.5" "2060-2090" 15.9255536111111
"182" "RCP_4.5" "2060-2090" 15.9255536111111
"183" "RCP_4.5" "2060-2090" 17.4162875
"184" "RCP_4.5" "2060-2090" 17.4162875
"185" "RCP_4.5" "2060-2090" 25.1283486111111
"186" "RCP_4.5" "2060-2090" 31.9981068055556
"187" "RCP_4.5" "2060-2090" 17.4162875
"188" "RCP_4.5" "2060-2090" 17.4162875
"189" "RCP_4.5" "2060-2090" 27.7590027777778
"190" "RCP_4.5" "2060-2090" 17.4162875
"191" "RCP_4.5" "2060-2090" 17.1754406944444
"192" "RCP_4.5" "2060-2090" 17.1754406944444
"193" "RCP_4.5" "2060-2090" 15.7505666666667
"194" "RCP_4.5" "2060-2090" 17.1754406944444
"195" "RCP_4.5" "2060-2090" 9.94138791666666
"196" "RCP_4.5" "2060-2090" 17.1754406944444
"197" "RCP_4.5" "2060-2090" 17.1754406944444
"198" "RCP_4.5" "2060-2090" 15.7505666666667
"199" "RCP_4.5" "2060-2090" 30.0912469444444
"200" "RCP_4.5" "2060-2090" 17.1754406944444
"201" "RCP_4.5" "2060-2090" 16.577805
"202" "RCP_4.5" "2060-2090" 10.56825
"203" "RCP_4.5" "2060-2090" 10.6985130555556
"204" "RCP_4.5" "2060-2090" 28.1714056944445
"205" "RCP_4.5" "2060-2090" 30.7943116666667
"206" "RCP_4.5" "2060-2090" 18.0854901388889
"207" "RCP_4.5" "2060-2090" 22.41291375
"208" "RCP_4.5" "2060-2090" 18.0854901388889
"209" "RCP_4.5" "2060-2090" 19.9040427777778
"210" "RCP_4.5" "2060-2090" 18.0854901388889
"211" "RCP_8.5" "2030-2060" 12.5892173611111
"212" "RCP_8.5" "2030-2060" 10.5274495833333
"213" "RCP_8.5" "2030-2060" 11.4497488888889
"214" "RCP_8.5" "2030-2060" 15.9433477777778
"215" "RCP_8.5" "2030-2060" 11.4497488888889
"216" "RCP_8.5" "2030-2060" 12.5892173611111
"217" "RCP_8.5" "2030-2060" 11.4497488888889
"218" "RCP_8.5" "2030-2060" 19.2903594444444
"219" "RCP_8.5" "2030-2060" 12.5892173611111
"220" "RCP_8.5" "2030-2060" 13.94550875
"221" "RCP_8.5" "2030-2060" 17.1124977777778
"222" "RCP_8.5" "2030-2060" 19.2926370833333
"223" "RCP_8.5" "2030-2060" 15.5357951388889
"224" "RCP_8.5" "2030-2060" 19.2926370833333
"225" "RCP_8.5" "2030-2060" 29.3297356944444
"226" "RCP_8.5" "2030-2060" 24.5327747222222
"227" "RCP_8.5" "2030-2060" 17.1124977777778
"228" "RCP_8.5" "2030-2060" 17.1124977777778
"229" "RCP_8.5" "2030-2060" 14.1534215277778
"230" "RCP_8.5" "2030-2060" 19.2926370833333
"231" "RCP_8.5" "2030-2060" 24.9733368055556
"232" "RCP_8.5" "2030-2060" 15.6320790277778
"233" "RCP_8.5" "2030-2060" 15.6320790277778
"234" "RCP_8.5" "2030-2060" 22.6863144444444
"235" "RCP_8.5" "2030-2060" 19.4500436111111
"236" "RCP_8.5" "2030-2060" 15.6320790277778
"237" "RCP_8.5" "2030-2060" 14.3081436111111
"238" "RCP_8.5" "2030-2060" 14.3081436111111
"239" "RCP_8.5" "2030-2060" 13.2089766666667
"240" "RCP_8.5" "2030-2060" 9.22730208333333
"241" "RCP_8.5" "2060-2090" 12.7303201388889
"242" "RCP_8.5" "2060-2090" 17.1069843055556
"243" "RCP_8.5" "2060-2090" 17.1069843055556
"244" "RCP_8.5" "2060-2090" 11.3519444444444
"245" "RCP_8.5" "2060-2090" 13.5671952777778
"246" "RCP_8.5" "2060-2090" 29.9660590277778
"247" "RCP_8.5" "2060-2090" 18.6706855555556
"248" "RCP_8.5" "2060-2090" 28.9451873611111
"249" "RCP_8.5" "2060-2090" 18.6706855555556
"250" "RCP_8.5" "2060-2090" 15.7387183333333
"251" "RCP_8.5" "2060-2090" 17.6942752777778
"252" "RCP_8.5" "2060-2090" 12.8903504166667
"253" "RCP_8.5" "2060-2090" 31.0230256944445
"254" "RCP_8.5" "2060-2090" 17.6942752777778
"255" "RCP_8.5" "2060-2090" 17.6942752777778
"256" "RCP_8.5" "2060-2090" 17.6942752777778
"257" "RCP_8.5" "2060-2090" 16.1598561111111
"258" "RCP_8.5" "2060-2090" 12.1305579166667
"259" "RCP_8.5" "2060-2090" 17.6942752777778
"260" "RCP_8.5" "2060-2090" 12.1305579166667
"261" "RCP_8.5" "2060-2090" 10.8233513888889
"262" "RCP_8.5" "2060-2090" 16.5623525
"263" "RCP_8.5" "2060-2090" 15.3378488888889
"264" "RCP_8.5" "2060-2090" 11.6025140277778
"265" "RCP_8.5" "2060-2090" 17.9756222222222
"266" "RCP_8.5" "2060-2090" 17.9756222222222
"267" "RCP_8.5" "2060-2090" 11.6790502777778
"268" "RCP_8.5" "2060-2090" 16.5623525
"269" "RCP_8.5" "2060-2090" 11.9976384722222
"270" "RCP_8.5" "2060-2090" 16.5623525
"271" "RCP_4.5" "2030-2060" 24.2173148611111
"272" "RCP_4.5" "2030-2060" 19.0293677777778
"273" "RCP_4.5" "2030-2060" 24.6559683333333
"274" "RCP_4.5" "2030-2060" 24.6559683333333
"275" "RCP_4.5" "2030-2060" 12.2394856944444
"276" "RCP_4.5" "2030-2060" 13.2747590277778
"277" "RCP_4.5" "2030-2060" 13.2747590277778
"278" "RCP_4.5" "2030-2060" 12.2394856944444
"279" "RCP_4.5" "2030-2060" 8.35011402777778
"280" "RCP_4.5" "2030-2060" 13.2747590277778
"281" "RCP_4.5" "2030-2060" 18.63806125
"282" "RCP_4.5" "2030-2060" 13.2555480555556
"283" "RCP_4.5" "2030-2060" 23.9353661111111
"284" "RCP_4.5" "2030-2060" 23.9353661111111
"285" "RCP_4.5" "2030-2060" 13.2555480555556
"286" "RCP_4.5" "2030-2060" 13.2555480555556
"287" "RCP_4.5" "2030-2060" 13.2555480555556
"288" "RCP_4.5" "2030-2060" 13.2555480555556
"289" "RCP_4.5" "2030-2060" 13.2555480555556
"290" "RCP_4.5" "2030-2060" 16.1387930555556
"291" "RCP_4.5" "2030-2060" 16.4105066666667
"292" "RCP_4.5" "2030-2060" 11.1857365277778
"293" "RCP_4.5" "2030-2060" 24.7070698611111
"294" "RCP_4.5" "2030-2060" 13.2134786111111
"295" "RCP_4.5" "2030-2060" 13.2134786111111
"296" "RCP_4.5" "2030-2060" 16.4105066666667
"297" "RCP_4.5" "2030-2060" 13.2134786111111
"298" "RCP_4.5" "2030-2060" 8.98740763888889
"299" "RCP_4.5" "2030-2060" 8.79747125
"300" "RCP_4.5" "2030-2060" 13.2134786111111
"301" "RCP_4.5" "2060-2090" 9.65859722222222
"302" "RCP_4.5" "2060-2090" 14.0413865277778
"303" "RCP_4.5" "2060-2090" 14.0413865277778
"304" "RCP_4.5" "2060-2090" 11.9310459722222
"305" "RCP_4.5" "2060-2090" 14.0413865277778
"306" "RCP_4.5" "2060-2090" 12.8774084722222
"307" "RCP_4.5" "2060-2090" 9.35913152777778
"308" "RCP_4.5" "2060-2090" 9.35913152777778
"309" "RCP_4.5" "2060-2090" 10.5530727777778
"310" "RCP_4.5" "2060-2090" 12.8774084722222
"311" "RCP_4.5" "2060-2090" 11.8273030555556
"312" "RCP_4.5" "2060-2090" 8.23926569444444
"313" "RCP_4.5" "2060-2090" 11.8273030555556
"314" "RCP_4.5" "2060-2090" 8.23926569444444
"315" "RCP_4.5" "2060-2090" 11.8273030555556
"316" "RCP_4.5" "2060-2090" 8.75051291666667
"317" "RCP_4.5" "2060-2090" 8.90184625
"318" "RCP_4.5" "2060-2090" 12.9452880555556
"319" "RCP_4.5" "2060-2090" 18.4985383333333
"320" "RCP_4.5" "2060-2090" 12.9452880555556
"321" "RCP_4.5" "2060-2090" 12.18989875
"322" "RCP_4.5" "2060-2090" 13.2339220833333
"323" "RCP_4.5" "2060-2090" 9.54410444444445
"324" "RCP_4.5" "2060-2090" 13.2339220833333
"325" "RCP_4.5" "2060-2090" 13.2339220833333
"326" "RCP_4.5" "2060-2090" 13.2339220833333
"327" "RCP_4.5" "2060-2090" 13.2339220833333
"328" "RCP_4.5" "2060-2090" 13.2339220833333
"329" "RCP_4.5" "2060-2090" 23.5385722222222
"330" "RCP_4.5" "2060-2090" 12.18989875
"331" "RCP_8.5" "2030-2060" 15.9639166666667
"332" "RCP_8.5" "2030-2060" 29.0808491666667
"333" "RCP_8.5" "2030-2060" 22.7199763888889
"334" "RCP_8.5" "2030-2060" 14.8121305555556
"335" "RCP_8.5" "2030-2060" 24.6905377777778
"336" "RCP_8.5" "2030-2060" 13.0523372222222
"337" "RCP_8.5" "2030-2060" 15.9639166666667
"338" "RCP_8.5" "2030-2060" 14.8121305555556
"339" "RCP_8.5" "2030-2060" 13.8776129166667
"340" "RCP_8.5" "2030-2060" 15.9639166666667
"341" "RCP_8.5" "2030-2060" 15.1970219444444
"342" "RCP_8.5" "2030-2060" 16.2461519444444
"343" "RCP_8.5" "2030-2060" 17.4587386111111
"344" "RCP_8.5" "2030-2060" 17.4587386111111
"345" "RCP_8.5" "2030-2060" 11.8548258333333
"346" "RCP_8.5" "2030-2060" 11.5522183333333
"347" "RCP_8.5" "2030-2060" 22.13674625
"348" "RCP_8.5" "2030-2060" 17.4587386111111
"349" "RCP_8.5" "2030-2060" 31.7277401388889
"350" "RCP_8.5" "2030-2060" 31.7277401388889
"351" "RCP_8.5" "2030-2060" 18.6946593055556
"352" "RCP_8.5" "2030-2060" 18.6946593055556
"353" "RCP_8.5" "2030-2060" 18.6946593055556
"354" "RCP_8.5" "2030-2060" 17.3836240277778
"355" "RCP_8.5" "2030-2060" 13.2133188888889
"356" "RCP_8.5" "2030-2060" 12.4295641666667
"357" "RCP_8.5" "2030-2060" 20.3829508333333
"358" "RCP_8.5" "2030-2060" 23.2417761111111
"359" "RCP_8.5" "2030-2060" 18.6946593055556
"360" "RCP_8.5" "2030-2060" 17.3836240277778
"361" "RCP_8.5" "2060-2090" 13.62041
"362" "RCP_8.5" "2060-2090" 14.2037425
"363" "RCP_8.5" "2060-2090" 13.62041
"364" "RCP_8.5" "2060-2090" 14.4596276388889
"365" "RCP_8.5" "2060-2090" 13.62041
"366" "RCP_8.5" "2060-2090" 18.21911875
"367" "RCP_8.5" "2060-2090" 13.62041
"368" "RCP_8.5" "2060-2090" 15.4757365277778
"369" "RCP_8.5" "2060-2090" 13.62041
"370" "RCP_8.5" "2060-2090" 13.73121375
"371" "RCP_8.5" "2060-2090" 22.4782561111111
"372" "RCP_8.5" "2060-2090" 18.5256638888889
"373" "RCP_8.5" "2060-2090" 17.3103927777778
"374" "RCP_8.5" "2060-2090" 17.3103927777778
"375" "RCP_8.5" "2060-2090" 13.4627304166667
"376" "RCP_8.5" "2060-2090" 13.2175547222222
"377" "RCP_8.5" "2060-2090" 13.7093404166667
"378" "RCP_8.5" "2060-2090" 13.7093404166667
"379" "RCP_8.5" "2060-2090" 18.5256638888889
"380" "RCP_8.5" "2060-2090" 18.5256638888889
"381" "RCP_8.5" "2060-2090" 16.2113759722222
"382" "RCP_8.5" "2060-2090" 13.7970269444444
"383" "RCP_8.5" "2060-2090" 13.4549676388889
"384" "RCP_8.5" "2060-2090" 15.0701863888889
"385" "RCP_8.5" "2060-2090" 12.6404043055556
"386" "RCP_8.5" "2060-2090" 16.2113759722222
"387" "RCP_8.5" "2060-2090" 16.2113759722222
"388" "RCP_8.5" "2060-2090" 17.52863
"389" "RCP_8.5" "2060-2090" 19.0779551388889
"390" "RCP_8.5" "2060-2090" 17.52863
"391" "RCP_4.5" "2030-2060" 24.2947845833333
"392" "RCP_4.5" "2030-2060" 14.5414615277778
"393" "RCP_4.5" "2030-2060" 18.7768963888889
"394" "RCP_4.5" "2030-2060" 18.7768963888889
"395" "RCP_4.5" "2030-2060" 22.6090168055556
"396" "RCP_4.5" "2030-2060" 12.8788051388889
"397" "RCP_4.5" "2030-2060" 17.4760479166667
"398" "RCP_4.5" "2030-2060" 24.5326026388889
"399" "RCP_4.5" "2030-2060" 24.2947845833333
"400" "RCP_4.5" "2030-2060" 11.8367118055556
"401" "RCP_4.5" "2030-2060" 21.3531501388889
"402" "RCP_4.5" "2030-2060" 16.4838825
"403" "RCP_4.5" "2030-2060" 28.21163875
"404" "RCP_4.5" "2030-2060" 21.3531501388889
"405" "RCP_4.5" "2030-2060" 15.3167026388889
"406" "RCP_4.5" "2030-2060" 27.9934734722222
"407" "RCP_4.5" "2030-2060" 28.21163875
"408" "RCP_4.5" "2030-2060" 22.8925838888889
"409" "RCP_4.5" "2030-2060" 27.9934734722222
"410" "RCP_4.5" "2030-2060" 28.21163875
"411" "RCP_4.5" "2030-2060" 28.4123738888889
"412" "RCP_4.5" "2030-2060" 28.4123738888889
"413" "RCP_4.5" "2030-2060" 28.6697093055556
"414" "RCP_4.5" "2030-2060" 28.4123738888889
"415" "RCP_4.5" "2030-2060" 15.2229786111111
"416" "RCP_4.5" "2030-2060" 11.6510956944444
"417" "RCP_4.5" "2030-2060" 14.0848430555556
"418" "RCP_4.5" "2030-2060" 15.2229786111111
"419" "RCP_4.5" "2030-2060" 15.2229786111111
"420" "RCP_4.5" "2030-2060" 20.4531058333333
"421" "RCP_4.5" "2060-2090" 30.2052747222222
"422" "RCP_4.5" "2060-2090" 21.1536445833333
"423" "RCP_4.5" "2060-2090" 16.5023988888889
"424" "RCP_4.5" "2060-2090" 30.2052747222222
"425" "RCP_4.5" "2060-2090" 15.2628701388889
"426" "RCP_4.5" "2060-2090" 29.8164380555556
"427" "RCP_4.5" "2060-2090" 16.5023988888889
"428" "RCP_4.5" "2060-2090" 11.7095402777778
"429" "RCP_4.5" "2060-2090" 12.0612861111111
"430" "RCP_4.5" "2060-2090" 29.8164380555556
"431" "RCP_4.5" "2060-2090" 18.4576668055556
"432" "RCP_4.5" "2060-2090" 18.4576668055556
"433" "RCP_4.5" "2060-2090" 16.9853534722222
"434" "RCP_4.5" "2060-2090" 31.5351411111111
"435" "RCP_4.5" "2060-2090" 16.9853534722222
"436" "RCP_4.5" "2060-2090" 23.0939991666667
"437" "RCP_4.5" "2060-2090" 18.4576668055556
"438" "RCP_4.5" "2060-2090" 28.2314027777778
"439" "RCP_4.5" "2060-2090" 18.4576668055556
"440" "RCP_4.5" "2060-2090" 16.9853534722222
"441" "RCP_4.5" "2060-2090" 18.1365827777778
"442" "RCP_4.5" "2060-2090" 31.31382875
"443" "RCP_4.5" "2060-2090" 27.22326125
"444" "RCP_4.5" "2060-2090" 16.7743354166667
"445" "RCP_4.5" "2060-2090" 18.1365827777778
"446" "RCP_4.5" "2060-2090" 22.4228066666667
"447" "RCP_4.5" "2060-2090" 31.31382875
"448" "RCP_4.5" "2060-2090" 16.7743354166667
"449" "RCP_4.5" "2060-2090" 18.1365827777778
"450" "RCP_4.5" "2060-2090" 18.1365827777778
"451" "RCP_8.5" "2030-2060" 16.7146080555556
"452" "RCP_8.5" "2030-2060" 11.20255875
"453" "RCP_8.5" "2030-2060" 15.1544551388889
"454" "RCP_8.5" "2030-2060" 11.20255875
"455" "RCP_8.5" "2030-2060" 15.1544551388889
"456" "RCP_8.5" "2030-2060" 28.7509436111111
"457" "RCP_8.5" "2030-2060" 28.7509436111111
"458" "RCP_8.5" "2030-2060" 28.7509436111111
"459" "RCP_8.5" "2030-2060" 28.7509436111111
"460" "RCP_8.5" "2030-2060" 16.7146080555556
"461" "RCP_8.5" "2030-2060" 30.8463334722222
"462" "RCP_8.5" "2030-2060" 31.2570543055556
"463" "RCP_8.5" "2030-2060" 31.2570543055556
"464" "RCP_8.5" "2030-2060" 30.8463334722222
"465" "RCP_8.5" "2030-2060" 11.9383119444444
"466" "RCP_8.5" "2030-2060" 18.0516963888889
"467" "RCP_8.5" "2030-2060" 27.0520615277778
"468" "RCP_8.5" "2030-2060" 30.8463334722222
"469" "RCP_8.5" "2030-2060" 27.0520615277778
"470" "RCP_8.5" "2030-2060" 16.7256988888889
"471" "RCP_8.5" "2030-2060" 29.5368991666667
"472" "RCP_8.5" "2030-2060" 17.4093106944444
"473" "RCP_8.5" "2030-2060" 17.4093106944444
"474" "RCP_8.5" "2030-2060" 16.1866244444444
"475" "RCP_8.5" "2030-2060" 13.1851283333333
"476" "RCP_8.5" "2030-2060" 14.2971672222222
"477" "RCP_8.5" "2030-2060" 18.8233152777778
"478" "RCP_8.5" "2030-2060" 17.4093106944444
"479" "RCP_8.5" "2030-2060" 13.4923697222222
"480" "RCP_8.5" "2030-2060" 31.7962845833333
"481" "RCP_8.5" "2060-2090" 14.3352373611111
"482" "RCP_8.5" "2060-2090" 17.1401254166667
"483" "RCP_8.5" "2060-2090" 15.5504955555556
"484" "RCP_8.5" "2060-2090" 22.5106401388889
"485" "RCP_8.5" "2060-2090" 30.3439981944444
"486" "RCP_8.5" "2060-2090" 14.3352373611111
"487" "RCP_8.5" "2060-2090" 15.5504955555556
"488" "RCP_8.5" "2060-2090" 15.5504955555556
"489" "RCP_8.5" "2060-2090" 22.5106401388889
"490" "RCP_8.5" "2060-2090" 14.3352373611111
"491" "RCP_8.5" "2060-2090" 13.3361066666667
"492" "RCP_8.5" "2060-2090" 25.4680518055556
"493" "RCP_8.5" "2060-2090" 28.5035506944444
"494" "RCP_8.5" "2060-2090" 18.4319966666667
"495" "RCP_8.5" "2060-2090" 18.4319966666667
"496" "RCP_8.5" "2060-2090" 22.4613863888889
"497" "RCP_8.5" "2060-2090" 18.4319966666667
"498" "RCP_8.5" "2060-2090" 14.1121155555556
"499" "RCP_8.5" "2060-2090" 15.8603418055556
"500" "RCP_8.5" "2060-2090" 18.4319966666667
"501" "RCP_8.5" "2060-2090" 18.4661490277778
"502" "RCP_8.5" "2060-2090" 18.4661490277778
"503" "RCP_8.5" "2060-2090" 19.8532097222222
"504" "RCP_8.5" "2060-2090" 19.8532097222222
"505" "RCP_8.5" "2060-2090" 18.4661490277778
"506" "RCP_8.5" "2060-2090" 26.0591790277778
"507" "RCP_8.5" "2060-2090" 26.0591790277778
"508" "RCP_8.5" "2060-2090" 16.2324641666667
"509" "RCP_8.5" "2060-2090" 14.0387531944444
"510" "RCP_8.5" "2060-2090" 18.4661490277778
"511" "RCP_4.5" "2030-2060" 29.1951043055556
"512" "RCP_4.5" "2030-2060" 29.1951043055556
"513" "RCP_4.5" "2030-2060" 29.7514194444445
"514" "RCP_4.5" "2030-2060" 15.8960947222222
"515" "RCP_4.5" "2030-2060" 13.0200816666667
"516" "RCP_4.5" "2030-2060" 11.5720834722222
"517" "RCP_4.5" "2030-2060" 11.5720834722222
"518" "RCP_4.5" "2030-2060" 15.8960947222222
"519" "RCP_4.5" "2030-2060" 16.9894926388889
"520" "RCP_4.5" "2030-2060" 18.2830927777778
"521" "RCP_4.5" "2030-2060" 14.9110333333333
"522" "RCP_4.5" "2030-2060" 13.9561093055556
"523" "RCP_4.5" "2030-2060" 22.5638222222222
"524" "RCP_4.5" "2030-2060" 11.0492930555556
"525" "RCP_4.5" "2030-2060" 29.58104625
"526" "RCP_4.5" "2030-2060" 14.9110333333333
"527" "RCP_4.5" "2030-2060" 15.9885298611111
"528" "RCP_4.5" "2030-2060" 15.9885298611111
"529" "RCP_4.5" "2030-2060" 17.2138283333333
"530" "RCP_4.5" "2030-2060" 14.9110333333333
"531" "RCP_4.5" "2030-2060" 14.8675215277778
"532" "RCP_4.5" "2030-2060" 19.9037177777778
"533" "RCP_4.5" "2030-2060" 19.9037177777778
"534" "RCP_4.5" "2030-2060" 34.00080125
"535" "RCP_4.5" "2030-2060" 21.4074047222222
"536" "RCP_4.5" "2030-2060" 16.6343638888889
"537" "RCP_4.5" "2030-2060" 17.4645681944444
"538" "RCP_4.5" "2030-2060" 19.9037177777778
"539" "RCP_4.5" "2030-2060" 21.4074047222222
"540" "RCP_4.5" "2030-2060" 14.8675215277778
"541" "RCP_4.5" "2060-2090" 12.2296330555556
"542" "RCP_4.5" "2060-2090" 16.0593715277778
"543" "RCP_4.5" "2060-2090" 30.9387247222222
"544" "RCP_4.5" "2060-2090" 17.3436205555556
"545" "RCP_4.5" "2060-2090" 17.3436205555556
"546" "RCP_4.5" "2060-2090" 17.3436205555556
"547" "RCP_4.5" "2060-2090" 14.0909390277778
"548" "RCP_4.5" "2060-2090" 12.6248997222222
"549" "RCP_4.5" "2060-2090" 26.7615880555556
"550" "RCP_4.5" "2060-2090" 16.0593715277778
"551" "RCP_4.5" "2060-2090" 16.9377793055556
"552" "RCP_4.5" "2060-2090" 11.0756093055556
"553" "RCP_4.5" "2060-2090" 16.9377793055556
"554" "RCP_4.5" "2060-2090" 16.9377793055556
"555" "RCP_4.5" "2060-2090" 16.9377793055556
"556" "RCP_4.5" "2060-2090" 11.1828461111111
"557" "RCP_4.5" "2060-2090" 15.6629554166667
"558" "RCP_4.5" "2060-2090" 11.9073536111111
"559" "RCP_4.5" "2060-2090" 16.9377793055556
"560" "RCP_4.5" "2060-2090" 14.5537969444444
"561" "RCP_4.5" "2060-2090" 10.2530619444444
"562" "RCP_4.5" "2060-2090" 14.7516495833333
"563" "RCP_4.5" "2060-2090" 16.1190504166667
"564" "RCP_4.5" "2060-2090" 16.1190504166667
"565" "RCP_4.5" "2060-2090" 11.77337125
"566" "RCP_4.5" "2060-2090" 10.2530619444444
"567" "RCP_4.5" "2060-2090" 10.2530619444444
"568" "RCP_4.5" "2060-2090" 10.9730947222222
"569" "RCP_4.5" "2060-2090" 11.0091644444444
"570" "RCP_4.5" "2060-2090" 10.6815247222222
"571" "RCP_8.5" "2030-2060" 14.4283333333333
"572" "RCP_8.5" "2030-2060" 15.7529501388889
"573" "RCP_8.5" "2030-2060" 13.5565176388889
"574" "RCP_8.5" "2030-2060" 21.3230976388889
"575" "RCP_8.5" "2030-2060" 14.4283333333333
"576" "RCP_8.5" "2030-2060" 11.3820127777778
"577" "RCP_8.5" "2030-2060" 14.4283333333333
"578" "RCP_8.5" "2030-2060" 19.7609784722222
"579" "RCP_8.5" "2030-2060" 18.2246852777778
"580" "RCP_8.5" "2030-2060" 21.3230976388889
"581" "RCP_8.5" "2030-2060" 8.95870305555555
"582" "RCP_8.5" "2030-2060" 11.3004019444444
"583" "RCP_8.5" "2030-2060" 11.3004019444444
"584" "RCP_8.5" "2030-2060" 12.1651123611111
"585" "RCP_8.5" "2030-2060" 24.46071375
"586" "RCP_8.5" "2030-2060" 11.3004019444444
"587" "RCP_8.5" "2030-2060" 11.3004019444444
"588" "RCP_8.5" "2030-2060" 12.1651123611111
"589" "RCP_8.5" "2030-2060" 11.3004019444444
"590" "RCP_8.5" "2030-2060" 19.6605638888889
"591" "RCP_8.5" "2030-2060" 12.6020780555556
"592" "RCP_8.5" "2030-2060" 14.5054955555556
"593" "RCP_8.5" "2030-2060" 16.3550340277778
"594" "RCP_8.5" "2030-2060" 13.759785
"595" "RCP_8.5" "2030-2060" 12.6020780555556
"596" "RCP_8.5" "2030-2060" 11.9088955555556
"597" "RCP_8.5" "2030-2060" 12.641255
"598" "RCP_8.5" "2030-2060" 13.1801861111111
"599" "RCP_8.5" "2030-2060" 16.3550340277778
"600" "RCP_8.5" "2030-2060" 14.5054955555556
"601" "RCP_8.5" "2060-2090" 12.0517593055556
"602" "RCP_8.5" "2060-2090" 10.91574
"603" "RCP_8.5" "2060-2090" 15.0570561111111
"604" "RCP_8.5" "2060-2090" 10.91574
"605" "RCP_8.5" "2060-2090" 10.0211645833333
"606" "RCP_8.5" "2060-2090" 10.3847891666667
"607" "RCP_8.5" "2060-2090" 15.0570561111111
"608" "RCP_8.5" "2060-2090" 10.9273379166667
"609" "RCP_8.5" "2060-2090" 11.4156706944444
"610" "RCP_8.5" "2060-2090" 12.9137243055556
"611" "RCP_8.5" "2060-2090" 18.2813741666667
"612" "RCP_8.5" "2060-2090" 15.7257469444445
"613" "RCP_8.5" "2060-2090" 18.2813741666667
"614" "RCP_8.5" "2060-2090" 15.3592697222222
"615" "RCP_8.5" "2060-2090" 18.2813741666667
"616" "RCP_8.5" "2060-2090" 15.2930015277778
"617" "RCP_8.5" "2060-2090" 15.7257469444445
"618" "RCP_8.5" "2060-2090" 18.2813741666667
"619" "RCP_8.5" "2060-2090" 19.4861118055556
"620" "RCP_8.5" "2060-2090" 14.7966388888889
"621" "RCP_8.5" "2060-2090" 18.4478525
"622" "RCP_8.5" "2060-2090" 12.9675784722222
"623" "RCP_8.5" "2060-2090" 14.9446451388889
"624" "RCP_8.5" "2060-2090" 12.9675784722222
"625" "RCP_8.5" "2060-2090" 12.9675784722222
"626" "RCP_8.5" "2060-2090" 15.5794766666667
"627" "RCP_8.5" "2060-2090" 14.8603405555556
"628" "RCP_8.5" "2060-2090" 12.9675784722222
"629" "RCP_8.5" "2060-2090" 12.9675784722222
"630" "RCP_8.5" "2060-2090" 14.9446451388889
