# Supplementary material for: Water rights shape crop yield and revenue volatility tradeoffs for adaptation in snow dependent systems
Source: Nat Commun. 2020 Jul 10;11:3473. doi: 10.1038/s41467-020-17219-z (PMC7351950; doi:10.1038/s41467-020-17219-z)
Supplement: Supplementary file 3 — Source Data [file 41467_2020_17219_MOESM3_ESM.zip › Source Data/Figure_3 and (S5-S13)/Figure_3_B/1101.txt]

"RCP" "Time" "Yield"
"1" "Historical" "1980-2010" 43.8043805833334
"2" "Historical" "1980-2010" 29.12747475
"3" "Historical" "1980-2010" 43.8043805833334
"4" "Historical" "1980-2010" 43.8043805833334
"5" "Historical" "1980-2010" 43.8043805833334
"6" "Historical" "1980-2010" 43.8043805833334
"7" "Historical" "1980-2010" 43.8043805833334
"8" "Historical" "1980-2010" 32.2421834166666
"9" "Historical" "1980-2010" 25.7026155833334
"10" "Historical" "1980-2010" 43.8043805833334
"11" "Historical" "1980-2010" 43.222278
"12" "Historical" "1980-2010" 43.222278
"13" "Historical" "1980-2010" 27.6715857916666
"14" "Historical" "1980-2010" 24.4186932916666
"15" "Historical" "1980-2010" 14.2058890416666
"16" "Historical" "1980-2010" 33.601178875
"17" "Historical" "1980-2010" 43.222278
"18" "Historical" "1980-2010" 43.222278
"19" "Historical" "1980-2010" 43.222278
"20" "Historical" "1980-2010" 43.222278
"21" "Historical" "1980-2010" 42.4712690416666
"22" "Historical" "1980-2010" 22.497979625
"23" "Historical" "1980-2010" 42.4712690416666
"24" "Historical" "1980-2010" 19.5749624583334
"25" "Historical" "1980-2010" 28.92923
"26" "Historical" "1980-2010" 13.2915566666666
"27" "Historical" "1980-2010" 31.8368082083334
"28" "Historical" "1980-2010" 34.4671135416666
"29" "Historical" "1980-2010" 38.2590060416666
"30" "Historical" "1980-2010" 34.4671135416666
"31" "RCP_4.5" "2030-2060" 36.8305923333334
"32" "RCP_4.5" "2030-2060" 17.5838529166666
"33" "RCP_4.5" "2030-2060" 32.0284635
"34" "RCP_4.5" "2030-2060" 32.0284635
"35" "RCP_4.5" "2030-2060" 42.6224993333334
"36" "RCP_4.5" "2030-2060" 36.8305923333334
"37" "RCP_4.5" "2030-2060" 42.6224993333334
"38" "RCP_4.5" "2030-2060" 32.0284635
"39" "RCP_4.5" "2030-2060" 32.0284635
"40" "RCP_4.5" "2030-2060" 32.0284635
"41" "RCP_4.5" "2030-2060" 30.28582975
"42" "RCP_4.5" "2030-2060" 43.566876375
"43" "RCP_4.5" "2030-2060" 30.28582975
"44" "RCP_4.5" "2030-2060" 30.28582975
"45" "RCP_4.5" "2030-2060" 30.28582975
"46" "RCP_4.5" "2030-2060" 43.4638320416666
"47" "RCP_4.5" "2030-2060" 43.566876375
"48" "RCP_4.5" "2030-2060" 30.28582975
"49" "RCP_4.5" "2030-2060" 27.2657105416666
"50" "RCP_4.5" "2030-2060" 27.2657105416666
"51" "RCP_4.5" "2030-2060" 23.7224386666666
"52" "RCP_4.5" "2030-2060" 18.1310534166666
"53" "RCP_4.5" "2030-2060" 25.7319952083334
"54" "RCP_4.5" "2030-2060" 28.3610447083334
"55" "RCP_4.5" "2030-2060" 23.7224386666666
"56" "RCP_4.5" "2030-2060" 19.5221817083334
"57" "RCP_4.5" "2030-2060" 19.5221817083334
"58" "RCP_4.5" "2030-2060" 40.4031077083334
"59" "RCP_4.5" "2030-2060" 31.0625475416666
"60" "RCP_4.5" "2030-2060" 38.0604794166666
"61" "RCP_4.5" "2060-2090" 31.1164420416666
"62" "RCP_4.5" "2060-2090" 31.1164420416666
"63" "RCP_4.5" "2060-2090" 18.8234442916666
"64" "RCP_4.5" "2060-2090" 33.4674720416666
"65" "RCP_4.5" "2060-2090" 31.1164420416666
"66" "RCP_4.5" "2060-2090" 31.1164420416666
"67" "RCP_4.5" "2060-2090" 37.59697425
"68" "RCP_4.5" "2060-2090" 33.4674720416666
"69" "RCP_4.5" "2060-2090" 41.1538123333334
"70" "RCP_4.5" "2060-2090" 31.1164420416666
"71" "RCP_4.5" "2060-2090" 30.0085289166666
"72" "RCP_4.5" "2060-2090" 14.3471093333334
"73" "RCP_4.5" "2060-2090" 14.662212125
"74" "RCP_4.5" "2060-2090" 27.4525950416666
"75" "RCP_4.5" "2060-2090" 30.0085289166666
"76" "RCP_4.5" "2060-2090" 14.04367525
"77" "RCP_4.5" "2060-2090" 17.26491525
"78" "RCP_4.5" "2060-2090" 14.307255875
"79" "RCP_4.5" "2060-2090" 30.0085289166666
"80" "RCP_4.5" "2060-2090" 27.4525950416666
"81" "RCP_4.5" "2060-2090" 31.4389065833334
"82" "RCP_4.5" "2060-2090" 31.4389065833334
"83" "RCP_4.5" "2060-2090" 33.8705821666666
"84" "RCP_4.5" "2060-2090" 33.8705821666666
"85" "RCP_4.5" "2060-2090" 31.4389065833334
"86" "RCP_4.5" "2060-2090" 33.8705821666666
"87" "RCP_4.5" "2060-2090" 33.8705821666666
"88" "RCP_4.5" "2060-2090" 29.2672086666666
"89" "RCP_4.5" "2060-2090" 31.4389065833334
"90" "RCP_4.5" "2060-2090" 31.4389065833334
"91" "RCP_8.5" "2030-2060" 42.536030625
"92" "RCP_8.5" "2030-2060" 41.0569110416666
"93" "RCP_8.5" "2030-2060" 21.3404349583334
"94" "RCP_8.5" "2030-2060" 18.907615375
"95" "RCP_8.5" "2030-2060" 25.1695803333334
"96" "RCP_8.5" "2030-2060" 20.1052014166666
"97" "RCP_8.5" "2030-2060" 32.0284635
"98" "RCP_8.5" "2030-2060" 29.4488594583334
"99" "RCP_8.5" "2030-2060" 32.0284635
"100" "RCP_8.5" "2030-2060" 17.0462100416666
"101" "RCP_8.5" "2030-2060" 17.5525423333334
"102" "RCP_8.5" "2030-2060" 20.5993241666666
"103" "RCP_8.5" "2030-2060" 30.28582975
"104" "RCP_8.5" "2030-2060" 27.2657105416666
"105" "RCP_8.5" "2030-2060" 16.8163357083334
"106" "RCP_8.5" "2030-2060" 27.2657105416666
"107" "RCP_8.5" "2030-2060" 41.1019267083334
"108" "RCP_8.5" "2030-2060" 30.28582975
"109" "RCP_8.5" "2030-2060" 30.28582975
"110" "RCP_8.5" "2030-2060" 27.2657105416666
"111" "RCP_8.5" "2030-2060" 31.0625475416666
"112" "RCP_8.5" "2030-2060" 31.0625475416666
"113" "RCP_8.5" "2030-2060" 18.1310534166666
"114" "RCP_8.5" "2030-2060" 17.1619268333334
"115" "RCP_8.5" "2030-2060" 15.4269729166666
"116" "RCP_8.5" "2030-2060" 31.0625475416666
"117" "RCP_8.5" "2030-2060" 19.5221817083334
"118" "RCP_8.5" "2030-2060" 28.3610447083334
"119" "RCP_8.5" "2030-2060" 28.3610447083334
"120" "RCP_8.5" "2030-2060" 31.0625475416666
"121" "RCP_8.5" "2060-2090" 18.253629625
"122" "RCP_8.5" "2060-2090" 26.667697375
"123" "RCP_8.5" "2060-2090" 33.4674720416666
"124" "RCP_8.5" "2060-2090" 33.4674720416666
"125" "RCP_8.5" "2060-2090" 31.1164420416666
"126" "RCP_8.5" "2060-2090" 18.4872732916666
"127" "RCP_8.5" "2060-2090" 22.9117056666666
"128" "RCP_8.5" "2060-2090" 33.4674720416666
"129" "RCP_8.5" "2060-2090" 33.4674720416666
"130" "RCP_8.5" "2060-2090" 20.1632479583334
"131" "RCP_8.5" "2060-2090" 14.662212125
"132" "RCP_8.5" "2060-2090" 30.0085289166666
"133" "RCP_8.5" "2060-2090" 27.4525950416666
"134" "RCP_8.5" "2060-2090" 27.4525950416666
"135" "RCP_8.5" "2060-2090" 30.0085289166666
"136" "RCP_8.5" "2060-2090" 30.0085289166666
"137" "RCP_8.5" "2060-2090" 34.701506125
"138" "RCP_8.5" "2060-2090" 24.469225
"139" "RCP_8.5" "2060-2090" 30.0085289166666
"140" "RCP_8.5" "2060-2090" 30.0085289166666
"141" "RCP_8.5" "2060-2090" 33.8705821666666
"142" "RCP_8.5" "2060-2090" 31.4389065833334
"143" "RCP_8.5" "2060-2090" 33.8705821666666
"144" "RCP_8.5" "2060-2090" 18.7191285416666
"145" "RCP_8.5" "2060-2090" 18.7372519583334
"146" "RCP_8.5" "2060-2090" 18.1054710833334
"147" "RCP_8.5" "2060-2090" 29.2672086666666
"148" "RCP_8.5" "2060-2090" 21.177341625
"149" "RCP_8.5" "2060-2090" 18.1054710833334
"150" "RCP_8.5" "2060-2090" 18.4352497083334
"151" "RCP_4.5" "2030-2060" 29.4488594583334
"152" "RCP_4.5" "2030-2060" 32.0284635
"153" "RCP_4.5" "2030-2060" 29.4488594583334
"154" "RCP_4.5" "2030-2060" 34.6340380833334
"155" "RCP_4.5" "2030-2060" 32.0284635
"156" "RCP_4.5" "2030-2060" 42.6224993333334
"157" "RCP_4.5" "2030-2060" 41.0569110416666
"158" "RCP_4.5" "2030-2060" 32.0284635
"159" "RCP_4.5" "2030-2060" 32.0284635
"160" "RCP_4.5" "2030-2060" 34.6340380833334
"161" "RCP_4.5" "2030-2060" 30.28582975
"162" "RCP_4.5" "2030-2060" 43.566876375
"163" "RCP_4.5" "2030-2060" 43.566876375
"164" "RCP_4.5" "2030-2060" 41.1019267083334
"165" "RCP_4.5" "2030-2060" 43.566876375
"166" "RCP_4.5" "2030-2060" 43.4638320416666
"167" "RCP_4.5" "2030-2060" 27.2657105416666
"168" "RCP_4.5" "2030-2060" 43.4638320416666
"169" "RCP_4.5" "2030-2060" 30.28582975
"170" "RCP_4.5" "2030-2060" 30.28582975
"171" "RCP_4.5" "2030-2060" 31.0625475416666
"172" "RCP_4.5" "2030-2060" 31.0625475416666
"173" "RCP_4.5" "2030-2060" 28.3610447083334
"174" "RCP_4.5" "2030-2060" 17.1619268333334
"175" "RCP_4.5" "2030-2060" 23.7224386666666
"176" "RCP_4.5" "2030-2060" 15.9532624166666
"177" "RCP_4.5" "2030-2060" 28.3610447083334
"178" "RCP_4.5" "2030-2060" 38.0604794166666
"179" "RCP_4.5" "2030-2060" 28.3610447083334
"180" "RCP_4.5" "2030-2060" 28.3610447083334
"181" "RCP_4.5" "2060-2090" 31.1164420416666
"182" "RCP_4.5" "2060-2090" 31.1164420416666
"183" "RCP_4.5" "2060-2090" 33.4674720416666
"184" "RCP_4.5" "2060-2090" 33.4674720416666
"185" "RCP_4.5" "2060-2090" 39.586265125
"186" "RCP_4.5" "2060-2090" 42.29692775
"187" "RCP_4.5" "2060-2090" 33.4674720416666
"188" "RCP_4.5" "2060-2090" 33.4674720416666
"189" "RCP_4.5" "2060-2090" 41.1538123333334
"190" "RCP_4.5" "2060-2090" 33.4674720416666
"191" "RCP_4.5" "2060-2090" 30.0085289166666
"192" "RCP_4.5" "2060-2090" 30.0085289166666
"193" "RCP_4.5" "2060-2090" 27.4525950416666
"194" "RCP_4.5" "2060-2090" 30.0085289166666
"195" "RCP_4.5" "2060-2090" 14.307255875
"196" "RCP_4.5" "2060-2090" 30.0085289166666
"197" "RCP_4.5" "2060-2090" 30.0085289166666
"198" "RCP_4.5" "2060-2090" 27.4525950416666
"199" "RCP_4.5" "2060-2090" 40.4170635
"200" "RCP_4.5" "2060-2090" 30.0085289166666
"201" "RCP_4.5" "2060-2090" 31.4389065833334
"202" "RCP_4.5" "2060-2090" 18.1054710833334
"203" "RCP_4.5" "2060-2090" 18.4352497083334
"204" "RCP_4.5" "2060-2090" 40.8694682916666
"205" "RCP_4.5" "2060-2090" 41.705547125
"206" "RCP_4.5" "2060-2090" 33.8705821666666
"207" "RCP_4.5" "2060-2090" 37.7610534583334
"208" "RCP_4.5" "2060-2090" 33.8705821666666
"209" "RCP_4.5" "2060-2090" 35.903833625
"210" "RCP_4.5" "2060-2090" 33.8705821666666
"211" "RCP_8.5" "2030-2060" 32.0284635
"212" "RCP_8.5" "2030-2060" 27.072095875
"213" "RCP_8.5" "2030-2060" 29.4488594583334
"214" "RCP_8.5" "2030-2060" 36.8305923333334
"215" "RCP_8.5" "2030-2060" 29.4488594583334
"216" "RCP_8.5" "2030-2060" 32.0284635
"217" "RCP_8.5" "2030-2060" 29.4488594583334
"218" "RCP_8.5" "2030-2060" 39.1503259583334
"219" "RCP_8.5" "2030-2060" 32.0284635
"220" "RCP_8.5" "2030-2060" 34.6340380833334
"221" "RCP_8.5" "2030-2060" 33.4884531666666
"222" "RCP_8.5" "2030-2060" 35.5557436666666
"223" "RCP_8.5" "2030-2060" 30.28582975
"224" "RCP_8.5" "2030-2060" 35.5557436666666
"225" "RCP_8.5" "2030-2060" 43.566876375
"226" "RCP_8.5" "2030-2060" 41.1019267083334
"227" "RCP_8.5" "2030-2060" 33.4884531666666
"228" "RCP_8.5" "2030-2060" 33.4884531666666
"229" "RCP_8.5" "2030-2060" 27.2657105416666
"230" "RCP_8.5" "2030-2060" 35.5557436666666
"231" "RCP_8.5" "2030-2060" 40.4031077083334
"232" "RCP_8.5" "2030-2060" 31.0625475416666
"233" "RCP_8.5" "2030-2060" 31.0625475416666
"234" "RCP_8.5" "2030-2060" 38.0604794166666
"235" "RCP_8.5" "2030-2060" 35.8487877916666
"236" "RCP_8.5" "2030-2060" 31.0625475416666
"237" "RCP_8.5" "2030-2060" 28.3610447083334
"238" "RCP_8.5" "2030-2060" 28.3610447083334
"239" "RCP_8.5" "2030-2060" 25.7319952083334
"240" "RCP_8.5" "2030-2060" 15.4269729166666
"241" "RCP_8.5" "2060-2090" 24.623212625
"242" "RCP_8.5" "2060-2090" 33.4674720416666
"243" "RCP_8.5" "2060-2090" 33.4674720416666
"244" "RCP_8.5" "2060-2090" 18.8234442916666
"245" "RCP_8.5" "2060-2090" 26.667697375
"246" "RCP_8.5" "2060-2090" 42.29692775
"247" "RCP_8.5" "2060-2090" 35.4931944583334
"248" "RCP_8.5" "2060-2090" 42.2285192083334
"249" "RCP_8.5" "2060-2090" 35.4931944583334
"250" "RCP_8.5" "2060-2090" 31.1164420416666
"251" "RCP_8.5" "2060-2090" 30.0085289166666
"252" "RCP_8.5" "2060-2090" 20.2991121666666
"253" "RCP_8.5" "2060-2090" 40.4170635
"254" "RCP_8.5" "2060-2090" 30.0085289166666
"255" "RCP_8.5" "2060-2090" 30.0085289166666
"256" "RCP_8.5" "2060-2090" 30.0085289166666
"257" "RCP_8.5" "2060-2090" 27.4525950416666
"258" "RCP_8.5" "2060-2090" 18.8055303333334
"259" "RCP_8.5" "2060-2090" 30.0085289166666
"260" "RCP_8.5" "2060-2090" 18.8055303333334
"261" "RCP_8.5" "2060-2090" 18.1054710833334
"262" "RCP_8.5" "2060-2090" 31.4389065833334
"263" "RCP_8.5" "2060-2090" 29.2672086666666
"264" "RCP_8.5" "2060-2090" 21.177341625
"265" "RCP_8.5" "2060-2090" 33.8705821666666
"266" "RCP_8.5" "2060-2090" 33.8705821666666
"267" "RCP_8.5" "2060-2090" 19.0070287916666
"268" "RCP_8.5" "2060-2090" 31.4389065833334
"269" "RCP_8.5" "2060-2090" 22.380177875
"270" "RCP_8.5" "2060-2090" 31.4389065833334
"271" "RCP_4.5" "2030-2060" 42.536030625
"272" "RCP_4.5" "2030-2060" 39.1503259583334
"273" "RCP_4.5" "2030-2060" 42.6224993333334
"274" "RCP_4.5" "2030-2060" 42.6224993333334
"275" "RCP_4.5" "2030-2060" 29.4488594583334
"276" "RCP_4.5" "2030-2060" 32.0284635
"277" "RCP_4.5" "2030-2060" 32.0284635
"278" "RCP_4.5" "2030-2060" 29.4488594583334
"279" "RCP_4.5" "2030-2060" 17.42120325
"280" "RCP_4.5" "2030-2060" 32.0284635
"281" "RCP_4.5" "2030-2060" 38.2092269166666
"282" "RCP_4.5" "2030-2060" 30.28582975
"283" "RCP_4.5" "2030-2060" 43.566876375
"284" "RCP_4.5" "2030-2060" 43.566876375
"285" "RCP_4.5" "2030-2060" 30.28582975
"286" "RCP_4.5" "2030-2060" 30.28582975
"287" "RCP_4.5" "2030-2060" 30.28582975
"288" "RCP_4.5" "2030-2060" 30.28582975
"289" "RCP_4.5" "2030-2060" 30.28582975
"290" "RCP_4.5" "2030-2060" 35.5557436666666
"291" "RCP_4.5" "2030-2060" 35.8487877916666
"292" "RCP_4.5" "2030-2060" 25.7319952083334
"293" "RCP_4.5" "2030-2060" 42.15266275
"294" "RCP_4.5" "2030-2060" 31.0625475416666
"295" "RCP_4.5" "2030-2060" 31.0625475416666
"296" "RCP_4.5" "2030-2060" 35.8487877916666
"297" "RCP_4.5" "2030-2060" 31.0625475416666
"298" "RCP_4.5" "2030-2060" 18.1310534166666
"299" "RCP_4.5" "2030-2060" 17.1619268333334
"300" "RCP_4.5" "2030-2060" 31.0625475416666
"301" "RCP_4.5" "2060-2090" 20.1632479583334
"302" "RCP_4.5" "2060-2090" 33.4674720416666
"303" "RCP_4.5" "2060-2090" 33.4674720416666
"304" "RCP_4.5" "2060-2090" 28.73307525
"305" "RCP_4.5" "2060-2090" 33.4674720416666
"306" "RCP_4.5" "2060-2090" 31.1164420416666
"307" "RCP_4.5" "2060-2090" 18.253629625
"308" "RCP_4.5" "2060-2090" 18.253629625
"309" "RCP_4.5" "2060-2090" 24.623212625
"310" "RCP_4.5" "2060-2090" 31.1164420416666
"311" "RCP_4.5" "2060-2090" 27.4525950416666
"312" "RCP_4.5" "2060-2090" 14.04367525
"313" "RCP_4.5" "2060-2090" 27.4525950416666
"314" "RCP_4.5" "2060-2090" 14.04367525
"315" "RCP_4.5" "2060-2090" 27.4525950416666
"316" "RCP_4.5" "2060-2090" 15.9382167083334
"317" "RCP_4.5" "2060-2090" 14.307255875
"318" "RCP_4.5" "2060-2090" 30.0085289166666
"319" "RCP_4.5" "2060-2090" 36.8201698333334
"320" "RCP_4.5" "2060-2090" 30.0085289166666
"321" "RCP_4.5" "2060-2090" 31.4389065833334
"322" "RCP_4.5" "2060-2090" 33.8705821666666
"323" "RCP_4.5" "2060-2090" 23.720120875
"324" "RCP_4.5" "2060-2090" 33.8705821666666
"325" "RCP_4.5" "2060-2090" 33.8705821666666
"326" "RCP_4.5" "2060-2090" 33.8705821666666
"327" "RCP_4.5" "2060-2090" 33.8705821666666
"328" "RCP_4.5" "2060-2090" 33.8705821666666
"329" "RCP_4.5" "2060-2090" 41.705547125
"330" "RCP_4.5" "2060-2090" 31.4389065833334
"331" "RCP_8.5" "2030-2060" 32.0284635
"332" "RCP_8.5" "2030-2060" 42.6224993333334
"333" "RCP_8.5" "2030-2060" 39.1503259583334
"334" "RCP_8.5" "2030-2060" 29.4488594583334
"335" "RCP_8.5" "2030-2060" 41.0569110416666
"336" "RCP_8.5" "2030-2060" 25.1695803333334
"337" "RCP_8.5" "2030-2060" 32.0284635
"338" "RCP_8.5" "2030-2060" 29.4488594583334
"339" "RCP_8.5" "2030-2060" 27.072095875
"340" "RCP_8.5" "2030-2060" 32.0284635
"341" "RCP_8.5" "2030-2060" 24.74097725
"342" "RCP_8.5" "2030-2060" 27.2657105416666
"343" "RCP_8.5" "2030-2060" 30.28582975
"344" "RCP_8.5" "2030-2060" 30.28582975
"345" "RCP_8.5" "2030-2060" 16.8163357083334
"346" "RCP_8.5" "2030-2060" 15.4819380833334
"347" "RCP_8.5" "2030-2060" 35.5557436666666
"348" "RCP_8.5" "2030-2060" 30.28582975
"349" "RCP_8.5" "2030-2060" 43.566876375
"350" "RCP_8.5" "2030-2060" 43.566876375
"351" "RCP_8.5" "2030-2060" 31.0625475416666
"352" "RCP_8.5" "2030-2060" 31.0625475416666
"353" "RCP_8.5" "2030-2060" 31.0625475416666
"354" "RCP_8.5" "2030-2060" 28.3610447083334
"355" "RCP_8.5" "2030-2060" 18.1310534166666
"356" "RCP_8.5" "2030-2060" 16.218313375
"357" "RCP_8.5" "2030-2060" 33.8158993333334
"358" "RCP_8.5" "2030-2060" 35.8487877916666
"359" "RCP_8.5" "2030-2060" 31.0625475416666
"360" "RCP_8.5" "2030-2060" 28.3610447083334
"361" "RCP_8.5" "2060-2090" 17.9432788333334
"362" "RCP_8.5" "2060-2090" 17.9156303333334
"363" "RCP_8.5" "2060-2090" 17.9432788333334
"364" "RCP_8.5" "2060-2090" 18.8234442916666
"365" "RCP_8.5" "2060-2090" 17.9432788333334
"366" "RCP_8.5" "2060-2090" 31.1164420416666
"367" "RCP_8.5" "2060-2090" 17.9432788333334
"368" "RCP_8.5" "2060-2090" 24.623212625
"369" "RCP_8.5" "2060-2090" 17.9432788333334
"370" "RCP_8.5" "2060-2090" 18.253629625
"371" "RCP_8.5" "2060-2090" 34.701506125
"372" "RCP_8.5" "2060-2090" 30.0085289166666
"373" "RCP_8.5" "2060-2090" 27.4525950416666
"374" "RCP_8.5" "2060-2090" 27.4525950416666
"375" "RCP_8.5" "2060-2090" 14.307255875
"376" "RCP_8.5" "2060-2090" 14.04367525
"377" "RCP_8.5" "2060-2090" 15.9382167083334
"378" "RCP_8.5" "2060-2090" 15.9382167083334
"379" "RCP_8.5" "2060-2090" 30.0085289166666
"380" "RCP_8.5" "2060-2090" 30.0085289166666
"381" "RCP_8.5" "2060-2090" 31.4389065833334
"382" "RCP_8.5" "2060-2090" 21.177341625
"383" "RCP_8.5" "2060-2090" 19.0070287916666
"384" "RCP_8.5" "2060-2090" 29.2672086666666
"385" "RCP_8.5" "2060-2090" 18.1054710833334
"386" "RCP_8.5" "2060-2090" 31.4389065833334
"387" "RCP_8.5" "2060-2090" 31.4389065833334
"388" "RCP_8.5" "2060-2090" 33.8705821666666
"389" "RCP_8.5" "2060-2090" 35.903833625
"390" "RCP_8.5" "2060-2090" 33.8705821666666
"391" "RCP_4.5" "2030-2060" 42.536030625
"392" "RCP_4.5" "2030-2060" 34.6340380833334
"393" "RCP_4.5" "2030-2060" 39.1503259583334
"394" "RCP_4.5" "2030-2060" 39.1503259583334
"395" "RCP_4.5" "2030-2060" 41.0569110416666
"396" "RCP_4.5" "2030-2060" 32.0284635
"397" "RCP_4.5" "2030-2060" 36.8305923333334
"398" "RCP_4.5" "2030-2060" 42.6224993333334
"399" "RCP_4.5" "2030-2060" 42.536030625
"400" "RCP_4.5" "2030-2060" 29.4488594583334
"401" "RCP_4.5" "2030-2060" 35.5557436666666
"402" "RCP_4.5" "2030-2060" 30.28582975
"403" "RCP_4.5" "2030-2060" 43.566876375
"404" "RCP_4.5" "2030-2060" 35.5557436666666
"405" "RCP_4.5" "2030-2060" 27.2657105416666
"406" "RCP_4.5" "2030-2060" 43.4638320416666
"407" "RCP_4.5" "2030-2060" 43.566876375
"408" "RCP_4.5" "2030-2060" 38.2092269166666
"409" "RCP_4.5" "2030-2060" 43.4638320416666
"410" "RCP_4.5" "2030-2060" 43.566876375
"411" "RCP_4.5" "2030-2060" 42.0745645833334
"412" "RCP_4.5" "2030-2060" 42.0745645833334
"413" "RCP_4.5" "2030-2060" 42.15266275
"414" "RCP_4.5" "2030-2060" 42.0745645833334
"415" "RCP_4.5" "2030-2060" 31.0625475416666
"416" "RCP_4.5" "2030-2060" 21.3744735416666
"417" "RCP_4.5" "2030-2060" 28.3610447083334
"418" "RCP_4.5" "2030-2060" 31.0625475416666
"419" "RCP_4.5" "2030-2060" 31.0625475416666
"420" "RCP_4.5" "2030-2060" 35.8487877916666
"421" "RCP_4.5" "2060-2090" 42.29692775
"422" "RCP_4.5" "2060-2090" 37.59697425
"423" "RCP_4.5" "2060-2090" 33.4674720416666
"424" "RCP_4.5" "2060-2090" 42.29692775
"425" "RCP_4.5" "2060-2090" 31.1164420416666
"426" "RCP_4.5" "2060-2090" 42.2285192083334
"427" "RCP_4.5" "2060-2090" 33.4674720416666
"428" "RCP_4.5" "2060-2090" 17.9156303333334
"429" "RCP_4.5" "2060-2090" 21.5242976666666
"430" "RCP_4.5" "2060-2090" 42.2285192083334
"431" "RCP_4.5" "2060-2090" 30.0085289166666
"432" "RCP_4.5" "2060-2090" 30.0085289166666
"433" "RCP_4.5" "2060-2090" 27.4525950416666
"434" "RCP_4.5" "2060-2090" 40.4703979166666
"435" "RCP_4.5" "2060-2090" 27.4525950416666
"436" "RCP_4.5" "2060-2090" 34.701506125
"437" "RCP_4.5" "2060-2090" 30.0085289166666
"438" "RCP_4.5" "2060-2090" 38.8340805416666
"439" "RCP_4.5" "2060-2090" 30.0085289166666
"440" "RCP_4.5" "2060-2090" 27.4525950416666
"441" "RCP_4.5" "2060-2090" 33.8705821666666
"442" "RCP_4.5" "2060-2090" 41.74614675
"443" "RCP_4.5" "2060-2090" 40.8694682916666
"444" "RCP_4.5" "2060-2090" 31.4389065833334
"445" "RCP_4.5" "2060-2090" 33.8705821666666
"446" "RCP_4.5" "2060-2090" 37.7610534583334
"447" "RCP_4.5" "2060-2090" 41.74614675
"448" "RCP_4.5" "2060-2090" 31.4389065833334
"449" "RCP_4.5" "2060-2090" 33.8705821666666
"450" "RCP_4.5" "2060-2090" 33.8705821666666
"451" "RCP_8.5" "2030-2060" 34.6340380833334
"452" "RCP_8.5" "2030-2060" 21.3404349583334
"453" "RCP_8.5" "2030-2060" 32.0284635
"454" "RCP_8.5" "2030-2060" 21.3404349583334
"455" "RCP_8.5" "2030-2060" 32.0284635
"456" "RCP_8.5" "2030-2060" 42.6224993333334
"457" "RCP_8.5" "2030-2060" 42.6224993333334
"458" "RCP_8.5" "2030-2060" 42.6224993333334
"459" "RCP_8.5" "2030-2060" 42.6224993333334
"460" "RCP_8.5" "2030-2060" 34.6340380833334
"461" "RCP_8.5" "2030-2060" 43.4638320416666
"462" "RCP_8.5" "2030-2060" 43.566876375
"463" "RCP_8.5" "2030-2060" 43.566876375
"464" "RCP_8.5" "2030-2060" 43.4638320416666
"465" "RCP_8.5" "2030-2060" 16.8163357083334
"466" "RCP_8.5" "2030-2060" 30.28582975
"467" "RCP_8.5" "2030-2060" 41.1019267083334
"468" "RCP_8.5" "2030-2060" 43.4638320416666
"469" "RCP_8.5" "2030-2060" 41.1019267083334
"470" "RCP_8.5" "2030-2060" 27.2657105416666
"471" "RCP_8.5" "2030-2060" 40.4031077083334
"472" "RCP_8.5" "2030-2060" 28.3610447083334
"473" "RCP_8.5" "2030-2060" 28.3610447083334
"474" "RCP_8.5" "2030-2060" 25.7319952083334
"475" "RCP_8.5" "2030-2060" 17.1619268333334
"476" "RCP_8.5" "2030-2060" 21.3744735416666
"477" "RCP_8.5" "2030-2060" 31.0625475416666
"478" "RCP_8.5" "2030-2060" 28.3610447083334
"479" "RCP_8.5" "2030-2060" 19.5221817083334
"480" "RCP_8.5" "2030-2060" 42.0745645833334
"481" "RCP_8.5" "2060-2090" 31.1164420416666
"482" "RCP_8.5" "2060-2090" 35.4931944583334
"483" "RCP_8.5" "2060-2090" 33.4674720416666
"484" "RCP_8.5" "2060-2090" 39.586265125
"485" "RCP_8.5" "2060-2090" 42.2285192083334
"486" "RCP_8.5" "2060-2090" 31.1164420416666
"487" "RCP_8.5" "2060-2090" 33.4674720416666
"488" "RCP_8.5" "2060-2090" 33.4674720416666
"489" "RCP_8.5" "2060-2090" 39.586265125
"490" "RCP_8.5" "2060-2090" 31.1164420416666
"491" "RCP_8.5" "2060-2090" 15.9382167083334
"492" "RCP_8.5" "2060-2090" 36.8201698333334
"493" "RCP_8.5" "2060-2090" 38.8340805416666
"494" "RCP_8.5" "2060-2090" 30.0085289166666
"495" "RCP_8.5" "2060-2090" 30.0085289166666
"496" "RCP_8.5" "2060-2090" 34.701506125
"497" "RCP_8.5" "2060-2090" 30.0085289166666
"498" "RCP_8.5" "2060-2090" 20.2991121666666
"499" "RCP_8.5" "2060-2090" 24.469225
"500" "RCP_8.5" "2060-2090" 30.0085289166666
"501" "RCP_8.5" "2060-2090" 31.4389065833334
"502" "RCP_8.5" "2060-2090" 31.4389065833334
"503" "RCP_8.5" "2060-2090" 33.8705821666666
"504" "RCP_8.5" "2060-2090" 33.8705821666666
"505" "RCP_8.5" "2060-2090" 31.4389065833334
"506" "RCP_8.5" "2060-2090" 39.5709765
"507" "RCP_8.5" "2060-2090" 39.5709765
"508" "RCP_8.5" "2060-2090" 27.339808375
"509" "RCP_8.5" "2060-2090" 19.0070287916666
"510" "RCP_8.5" "2060-2090" 31.4389065833334
"511" "RCP_4.5" "2030-2060" 42.536030625
"512" "RCP_4.5" "2030-2060" 42.536030625
"513" "RCP_4.5" "2030-2060" 42.6224993333334
"514" "RCP_4.5" "2030-2060" 29.4488594583334
"515" "RCP_4.5" "2030-2060" 18.907615375
"516" "RCP_4.5" "2030-2060" 17.42120325
"517" "RCP_4.5" "2030-2060" 17.42120325
"518" "RCP_4.5" "2030-2060" 29.4488594583334
"519" "RCP_4.5" "2030-2060" 32.0284635
"520" "RCP_4.5" "2030-2060" 34.6340380833334
"521" "RCP_4.5" "2030-2060" 27.2657105416666
"522" "RCP_4.5" "2030-2060" 24.74097725
"523" "RCP_4.5" "2030-2060" 38.2092269166666
"524" "RCP_4.5" "2030-2060" 16.252853375
"525" "RCP_4.5" "2030-2060" 43.566876375
"526" "RCP_4.5" "2030-2060" 27.2657105416666
"527" "RCP_4.5" "2030-2060" 30.28582975
"528" "RCP_4.5" "2030-2060" 30.28582975
"529" "RCP_4.5" "2030-2060" 33.4884531666666
"530" "RCP_4.5" "2030-2060" 27.2657105416666
"531" "RCP_4.5" "2030-2060" 18.1310534166666
"532" "RCP_4.5" "2030-2060" 31.0625475416666
"533" "RCP_4.5" "2030-2060" 31.0625475416666
"534" "RCP_4.5" "2030-2060" 42.15266275
"535" "RCP_4.5" "2030-2060" 33.8158993333334
"536" "RCP_4.5" "2030-2060" 23.7224386666666
"537" "RCP_4.5" "2030-2060" 25.7319952083334
"538" "RCP_4.5" "2030-2060" 31.0625475416666
"539" "RCP_4.5" "2030-2060" 33.8158993333334
"540" "RCP_4.5" "2030-2060" 18.1310534166666
"541" "RCP_4.5" "2060-2090" 18.8234442916666
"542" "RCP_4.5" "2060-2090" 31.1164420416666
"543" "RCP_4.5" "2060-2090" 42.2285192083334
"544" "RCP_4.5" "2060-2090" 33.4674720416666
"545" "RCP_4.5" "2060-2090" 33.4674720416666
"546" "RCP_4.5" "2060-2090" 33.4674720416666
"547" "RCP_4.5" "2060-2090" 26.667697375
"548" "RCP_4.5" "2060-2090" 22.9117056666666
"549" "RCP_4.5" "2060-2090" 41.1538123333334
"550" "RCP_4.5" "2060-2090" 31.1164420416666
"551" "RCP_4.5" "2060-2090" 30.0085289166666
"552" "RCP_4.5" "2060-2090" 14.04367525
"553" "RCP_4.5" "2060-2090" 30.0085289166666
"554" "RCP_4.5" "2060-2090" 30.0085289166666
"555" "RCP_4.5" "2060-2090" 30.0085289166666
"556" "RCP_4.5" "2060-2090" 14.2299905
"557" "RCP_4.5" "2060-2090" 27.4525950416666
"558" "RCP_4.5" "2060-2090" 15.26308575
"559" "RCP_4.5" "2060-2090" 30.0085289166666
"560" "RCP_4.5" "2060-2090" 24.469225
"561" "RCP_4.5" "2060-2090" 18.1054710833334
"562" "RCP_4.5" "2060-2090" 31.4389065833334
"563" "RCP_4.5" "2060-2090" 33.8705821666666
"564" "RCP_4.5" "2060-2090" 33.8705821666666
"565" "RCP_4.5" "2060-2090" 25.4775244166666
"566" "RCP_4.5" "2060-2090" 18.1054710833334
"567" "RCP_4.5" "2060-2090" 18.1054710833334
"568" "RCP_4.5" "2060-2090" 23.720120875
"569" "RCP_4.5" "2060-2090" 21.177341625
"570" "RCP_4.5" "2060-2090" 22.380177875
"571" "RCP_8.5" "2030-2060" 32.0284635
"572" "RCP_8.5" "2030-2060" 34.6340380833334
"573" "RCP_8.5" "2030-2060" 29.4488594583334
"574" "RCP_8.5" "2030-2060" 41.0569110416666
"575" "RCP_8.5" "2030-2060" 32.0284635
"576" "RCP_8.5" "2030-2060" 18.907615375
"577" "RCP_8.5" "2030-2060" 32.0284635
"578" "RCP_8.5" "2030-2060" 39.1503259583334
"579" "RCP_8.5" "2030-2060" 36.8305923333334
"580" "RCP_8.5" "2030-2060" 41.0569110416666
"581" "RCP_8.5" "2030-2060" 16.4716149583334
"582" "RCP_8.5" "2030-2060" 27.2657105416666
"583" "RCP_8.5" "2030-2060" 27.2657105416666
"584" "RCP_8.5" "2030-2060" 30.28582975
"585" "RCP_8.5" "2030-2060" 43.566876375
"586" "RCP_8.5" "2030-2060" 27.2657105416666
"587" "RCP_8.5" "2030-2060" 27.2657105416666
"588" "RCP_8.5" "2030-2060" 30.28582975
"589" "RCP_8.5" "2030-2060" 27.2657105416666
"590" "RCP_8.5" "2030-2060" 41.1019267083334
"591" "RCP_8.5" "2030-2060" 19.5221817083334
"592" "RCP_8.5" "2030-2060" 25.7319952083334
"593" "RCP_8.5" "2030-2060" 31.0625475416666
"594" "RCP_8.5" "2030-2060" 23.7224386666666
"595" "RCP_8.5" "2030-2060" 19.5221817083334
"596" "RCP_8.5" "2030-2060" 15.9532624166666
"597" "RCP_8.5" "2030-2060" 15.3553202916666
"598" "RCP_8.5" "2030-2060" 21.3744735416666
"599" "RCP_8.5" "2030-2060" 31.0625475416666
"600" "RCP_8.5" "2030-2060" 25.7319952083334
"601" "RCP_8.5" "2060-2090" 26.667697375
"602" "RCP_8.5" "2060-2090" 21.5242976666666
"603" "RCP_8.5" "2060-2090" 33.4674720416666
"604" "RCP_8.5" "2060-2090" 21.5242976666666
"605" "RCP_8.5" "2060-2090" 17.9432788333334
"606" "RCP_8.5" "2060-2090" 18.4872732916666
"607" "RCP_8.5" "2060-2090" 33.4674720416666
"608" "RCP_8.5" "2060-2090" 22.9117056666666
"609" "RCP_8.5" "2060-2090" 24.623212625
"610" "RCP_8.5" "2060-2090" 28.73307525
"611" "RCP_8.5" "2060-2090" 27.4525950416666
"612" "RCP_8.5" "2060-2090" 20.2991121666666
"613" "RCP_8.5" "2060-2090" 27.4525950416666
"614" "RCP_8.5" "2060-2090" 15.9382167083334
"615" "RCP_8.5" "2060-2090" 27.4525950416666
"616" "RCP_8.5" "2060-2090" 15.26308575
"617" "RCP_8.5" "2060-2090" 20.2991121666666
"618" "RCP_8.5" "2060-2090" 27.4525950416666
"619" "RCP_8.5" "2060-2090" 30.0085289166666
"620" "RCP_8.5" "2060-2090" 14.307255875
"621" "RCP_8.5" "2060-2090" 31.4389065833334
"622" "RCP_8.5" "2060-2090" 18.1054710833334
"623" "RCP_8.5" "2060-2090" 22.380177875
"624" "RCP_8.5" "2060-2090" 18.1054710833334
"625" "RCP_8.5" "2060-2090" 18.1054710833334
"626" "RCP_8.5" "2060-2090" 25.4775244166666
"627" "RCP_8.5" "2060-2090" 21.177341625
"628" "RCP_8.5" "2060-2090" 18.1054710833334
"629" "RCP_8.5" "2060-2090" 18.1054710833334
"630" "RCP_8.5" "2060-2090" 22.380177875
