# Supplementary material for: Water rights shape crop yield and revenue volatility tradeoffs for adaptation in snow dependent systems
Source: Nat Commun. 2020 Jul 10;11:3473. doi: 10.1038/s41467-020-17219-z (PMC7351950; doi:10.1038/s41467-020-17219-z)
Supplement: Supplementary file 3 — Source Data [file 41467_2020_17219_MOESM3_ESM.zip › Source Data/Figure_3 and (S5-S13)/Figure_3_B/1401.txt]

"RCP" "Time" "Yield"
"1" "Historical" "1980-2010" 36.8437312499999
"2" "Historical" "1980-2010" 31.44780075
"3" "Historical" "1980-2010" 36.8437312499999
"4" "Historical" "1980-2010" 36.8437312499999
"5" "Historical" "1980-2010" 36.8437312499999
"6" "Historical" "1980-2010" 36.8437312499999
"7" "Historical" "1980-2010" 36.8437312499999
"8" "Historical" "1980-2010" 33.908323875
"9" "Historical" "1980-2010" 28.52428425
"10" "Historical" "1980-2010" 36.8437312499999
"11" "Historical" "1980-2010" 37.1028442499999
"12" "Historical" "1980-2010" 37.1028442499999
"13" "Historical" "1980-2010" 31.204331625
"14" "Historical" "1980-2010" 28.247754375
"15" "Historical" "1980-2010" 13.69959
"16" "Historical" "1980-2010" 35.6316461250001
"17" "Historical" "1980-2010" 37.1028442499999
"18" "Historical" "1980-2010" 37.1028442499999
"19" "Historical" "1980-2010" 37.1028442499999
"20" "Historical" "1980-2010" 37.1028442499999
"21" "Historical" "1980-2010" 37.1073333749999
"22" "Historical" "1980-2010" 26.868895875
"23" "Historical" "1980-2010" 37.1073333749999
"24" "Historical" "1980-2010" 23.46689175
"25" "Historical" "1980-2010" 32.940213
"26" "Historical" "1980-2010" 13.108545375
"27" "Historical" "1980-2010" 35.16283125
"28" "Historical" "1980-2010" 36.4307133750001
"29" "Historical" "1980-2010" 37.0280010000001
"30" "Historical" "1980-2010" 36.4307133750001
"31" "RCP_4.5" "2030-2060" 25.940611125
"32" "RCP_4.5" "2030-2060" 9.304911
"33" "RCP_4.5" "2030-2060" 23.713081125
"34" "RCP_4.5" "2030-2060" 23.713081125
"35" "RCP_4.5" "2030-2060" 26.12122725
"36" "RCP_4.5" "2030-2060" 25.940611125
"37" "RCP_4.5" "2030-2060" 26.12122725
"38" "RCP_4.5" "2030-2060" 23.713081125
"39" "RCP_4.5" "2030-2060" 23.713081125
"40" "RCP_4.5" "2030-2060" 23.713081125
"41" "RCP_4.5" "2030-2060" 23.190693375
"42" "RCP_4.5" "2030-2060" 26.067677625
"43" "RCP_4.5" "2030-2060" 23.190693375
"44" "RCP_4.5" "2030-2060" 23.190693375
"45" "RCP_4.5" "2030-2060" 23.190693375
"46" "RCP_4.5" "2030-2060" 26.063228625
"47" "RCP_4.5" "2030-2060" 26.067677625
"48" "RCP_4.5" "2030-2060" 23.190693375
"49" "RCP_4.5" "2030-2060" 20.9507805
"50" "RCP_4.5" "2030-2060" 20.9507805
"51" "RCP_4.5" "2030-2060" 14.320065375
"52" "RCP_4.5" "2030-2060" 9.17656762500001
"53" "RCP_4.5" "2030-2060" 17.879950125
"54" "RCP_4.5" "2030-2060" 20.86947825
"55" "RCP_4.5" "2030-2060" 14.320065375
"56" "RCP_4.5" "2030-2060" 9.77998500000001
"57" "RCP_4.5" "2030-2060" 9.77998500000001
"58" "RCP_4.5" "2030-2060" 25.98296475
"59" "RCP_4.5" "2030-2060" 23.114307375
"60" "RCP_4.5" "2030-2060" 25.886148
"61" "RCP_4.5" "2060-2090" 21.3709605
"62" "RCP_4.5" "2060-2090" 21.3709605
"63" "RCP_4.5" "2060-2090" 8.9905335
"64" "RCP_4.5" "2060-2090" 23.610790125
"65" "RCP_4.5" "2060-2090" 21.3709605
"66" "RCP_4.5" "2060-2090" 21.3709605
"67" "RCP_4.5" "2060-2090" 25.828073625
"68" "RCP_4.5" "2060-2090" 23.610790125
"69" "RCP_4.5" "2060-2090" 26.056476
"70" "RCP_4.5" "2060-2090" 21.3709605
"71" "RCP_4.5" "2060-2090" 22.207520625
"72" "RCP_4.5" "2060-2090" 8.12604299999999
"73" "RCP_4.5" "2060-2090" 7.965145125
"74" "RCP_4.5" "2060-2090" 19.879170375
"75" "RCP_4.5" "2060-2090" 22.207520625
"76" "RCP_4.5" "2060-2090" 7.88264737499999
"77" "RCP_4.5" "2060-2090" 9.0947805
"78" "RCP_4.5" "2060-2090" 8.04244837500001
"79" "RCP_4.5" "2060-2090" 22.207520625
"80" "RCP_4.5" "2060-2090" 19.879170375
"81" "RCP_4.5" "2060-2090" 21.776559375
"82" "RCP_4.5" "2060-2090" 21.776559375
"83" "RCP_4.5" "2060-2090" 23.99306175
"84" "RCP_4.5" "2060-2090" 23.99306175
"85" "RCP_4.5" "2060-2090" 21.776559375
"86" "RCP_4.5" "2060-2090" 23.99306175
"87" "RCP_4.5" "2060-2090" 23.99306175
"88" "RCP_4.5" "2060-2090" 18.922692375
"89" "RCP_4.5" "2060-2090" 21.776559375
"90" "RCP_4.5" "2060-2090" 21.776559375
"91" "RCP_8.5" "2030-2060" 26.120209125
"92" "RCP_8.5" "2030-2060" 26.11789425
"93" "RCP_8.5" "2030-2060" 10.668489375
"94" "RCP_8.5" "2030-2060" 9.62107350000001
"95" "RCP_8.5" "2030-2060" 15.641702625
"96" "RCP_8.5" "2030-2060" 10.005301125
"97" "RCP_8.5" "2030-2060" 23.713081125
"98" "RCP_8.5" "2030-2060" 21.796263375
"99" "RCP_8.5" "2030-2060" 23.713081125
"100" "RCP_8.5" "2030-2060" 9.15861224999998
"101" "RCP_8.5" "2030-2060" 9.64861612500001
"102" "RCP_8.5" "2030-2060" 11.993469375
"103" "RCP_8.5" "2030-2060" 23.190693375
"104" "RCP_8.5" "2030-2060" 20.9507805
"105" "RCP_8.5" "2030-2060" 8.8377795
"106" "RCP_8.5" "2030-2060" 20.9507805
"107" "RCP_8.5" "2030-2060" 26.05220025
"108" "RCP_8.5" "2030-2060" 23.190693375
"109" "RCP_8.5" "2030-2060" 23.190693375
"110" "RCP_8.5" "2030-2060" 20.9507805
"111" "RCP_8.5" "2030-2060" 23.114307375
"112" "RCP_8.5" "2030-2060" 23.114307375
"113" "RCP_8.5" "2030-2060" 9.17656762500001
"114" "RCP_8.5" "2030-2060" 8.8313055
"115" "RCP_8.5" "2030-2060" 8.28789712500001
"116" "RCP_8.5" "2030-2060" 23.114307375
"117" "RCP_8.5" "2030-2060" 9.77998500000001
"118" "RCP_8.5" "2030-2060" 20.86947825
"119" "RCP_8.5" "2030-2060" 20.86947825
"120" "RCP_8.5" "2030-2060" 23.114307375
"121" "RCP_8.5" "2060-2090" 8.75475225000001
"122" "RCP_8.5" "2060-2090" 14.69175225
"123" "RCP_8.5" "2060-2090" 23.610790125
"124" "RCP_8.5" "2060-2090" 23.610790125
"125" "RCP_8.5" "2060-2090" 21.3709605
"126" "RCP_8.5" "2060-2090" 8.79523200000001
"127" "RCP_8.5" "2060-2090" 10.232834625
"128" "RCP_8.5" "2060-2090" 23.610790125
"129" "RCP_8.5" "2060-2090" 23.610790125
"130" "RCP_8.5" "2060-2090" 9.30421762500001
"131" "RCP_8.5" "2060-2090" 7.965145125
"132" "RCP_8.5" "2060-2090" 22.207520625
"133" "RCP_8.5" "2060-2090" 19.879170375
"134" "RCP_8.5" "2060-2090" 19.879170375
"135" "RCP_8.5" "2060-2090" 22.207520625
"136" "RCP_8.5" "2060-2090" 22.207520625
"137" "RCP_8.5" "2060-2090" 25.126819125
"138" "RCP_8.5" "2060-2090" 16.9970775
"139" "RCP_8.5" "2060-2090" 22.207520625
"140" "RCP_8.5" "2060-2090" 22.207520625
"141" "RCP_8.5" "2060-2090" 23.99306175
"142" "RCP_8.5" "2060-2090" 21.776559375
"143" "RCP_8.5" "2060-2090" 23.99306175
"144" "RCP_8.5" "2060-2090" 9.42332999999998
"145" "RCP_8.5" "2060-2090" 9.3669705
"146" "RCP_8.5" "2060-2090" 9.303391125
"147" "RCP_8.5" "2060-2090" 18.922692375
"148" "RCP_8.5" "2060-2090" 9.91336237499999
"149" "RCP_8.5" "2060-2090" 9.303391125
"150" "RCP_8.5" "2060-2090" 9.332527875
"151" "RCP_4.5" "2030-2060" 21.796263375
"152" "RCP_4.5" "2030-2060" 23.713081125
"153" "RCP_4.5" "2030-2060" 21.796263375
"154" "RCP_4.5" "2030-2060" 25.239431625
"155" "RCP_4.5" "2030-2060" 23.713081125
"156" "RCP_4.5" "2030-2060" 26.12122725
"157" "RCP_4.5" "2030-2060" 26.11789425
"158" "RCP_4.5" "2030-2060" 23.713081125
"159" "RCP_4.5" "2030-2060" 23.713081125
"160" "RCP_4.5" "2030-2060" 25.239431625
"161" "RCP_4.5" "2030-2060" 23.190693375
"162" "RCP_4.5" "2030-2060" 26.067677625
"163" "RCP_4.5" "2030-2060" 26.067677625
"164" "RCP_4.5" "2030-2060" 26.05220025
"165" "RCP_4.5" "2030-2060" 26.067677625
"166" "RCP_4.5" "2030-2060" 26.063228625
"167" "RCP_4.5" "2030-2060" 20.9507805
"168" "RCP_4.5" "2030-2060" 26.063228625
"169" "RCP_4.5" "2030-2060" 23.190693375
"170" "RCP_4.5" "2030-2060" 23.190693375
"171" "RCP_4.5" "2030-2060" 23.114307375
"172" "RCP_4.5" "2030-2060" 23.114307375
"173" "RCP_4.5" "2030-2060" 20.86947825
"174" "RCP_4.5" "2030-2060" 8.8313055
"175" "RCP_4.5" "2030-2060" 14.320065375
"176" "RCP_4.5" "2030-2060" 8.3135415
"177" "RCP_4.5" "2030-2060" 20.86947825
"178" "RCP_4.5" "2030-2060" 25.886148
"179" "RCP_4.5" "2030-2060" 20.86947825
"180" "RCP_4.5" "2030-2060" 20.86947825
"181" "RCP_4.5" "2060-2090" 21.3709605
"182" "RCP_4.5" "2060-2090" 21.3709605
"183" "RCP_4.5" "2060-2090" 23.610790125
"184" "RCP_4.5" "2060-2090" 23.610790125
"185" "RCP_4.5" "2060-2090" 26.024424
"186" "RCP_4.5" "2060-2090" 26.069691
"187" "RCP_4.5" "2060-2090" 23.610790125
"188" "RCP_4.5" "2060-2090" 23.610790125
"189" "RCP_4.5" "2060-2090" 26.056476
"190" "RCP_4.5" "2060-2090" 23.610790125
"191" "RCP_4.5" "2060-2090" 22.207520625
"192" "RCP_4.5" "2060-2090" 22.207520625
"193" "RCP_4.5" "2060-2090" 19.879170375
"194" "RCP_4.5" "2060-2090" 22.207520625
"195" "RCP_4.5" "2060-2090" 8.04244837500001
"196" "RCP_4.5" "2060-2090" 22.207520625
"197" "RCP_4.5" "2060-2090" 22.207520625
"198" "RCP_4.5" "2060-2090" 19.879170375
"199" "RCP_4.5" "2060-2090" 26.025715875
"200" "RCP_4.5" "2060-2090" 22.207520625
"201" "RCP_4.5" "2060-2090" 21.776559375
"202" "RCP_4.5" "2060-2090" 9.303391125
"203" "RCP_4.5" "2060-2090" 9.332527875
"204" "RCP_4.5" "2060-2090" 26.0947755
"205" "RCP_4.5" "2060-2090" 26.097410625
"206" "RCP_4.5" "2060-2090" 23.99306175
"207" "RCP_4.5" "2060-2090" 25.9267545
"208" "RCP_4.5" "2060-2090" 23.99306175
"209" "RCP_4.5" "2060-2090" 25.38630075
"210" "RCP_4.5" "2060-2090" 23.99306175
"211" "RCP_8.5" "2030-2060" 23.713081125
"212" "RCP_8.5" "2030-2060" 19.13731275
"213" "RCP_8.5" "2030-2060" 21.796263375
"214" "RCP_8.5" "2030-2060" 25.940611125
"215" "RCP_8.5" "2030-2060" 21.796263375
"216" "RCP_8.5" "2030-2060" 23.713081125
"217" "RCP_8.5" "2030-2060" 21.796263375
"218" "RCP_8.5" "2030-2060" 26.09930025
"219" "RCP_8.5" "2030-2060" 23.713081125
"220" "RCP_8.5" "2030-2060" 25.239431625
"221" "RCP_8.5" "2030-2060" 24.803965875
"222" "RCP_8.5" "2030-2060" 25.5057705
"223" "RCP_8.5" "2030-2060" 23.190693375
"224" "RCP_8.5" "2030-2060" 25.5057705
"225" "RCP_8.5" "2030-2060" 26.067677625
"226" "RCP_8.5" "2030-2060" 26.05220025
"227" "RCP_8.5" "2030-2060" 24.803965875
"228" "RCP_8.5" "2030-2060" 24.803965875
"229" "RCP_8.5" "2030-2060" 20.9507805
"230" "RCP_8.5" "2030-2060" 25.5057705
"231" "RCP_8.5" "2030-2060" 25.98296475
"232" "RCP_8.5" "2030-2060" 23.114307375
"233" "RCP_8.5" "2030-2060" 23.114307375
"234" "RCP_8.5" "2030-2060" 25.886148
"235" "RCP_8.5" "2030-2060" 25.555741875
"236" "RCP_8.5" "2030-2060" 23.114307375
"237" "RCP_8.5" "2030-2060" 20.86947825
"238" "RCP_8.5" "2030-2060" 20.86947825
"239" "RCP_8.5" "2030-2060" 17.879950125
"240" "RCP_8.5" "2030-2060" 8.28789712500001
"241" "RCP_8.5" "2060-2090" 11.601255375
"242" "RCP_8.5" "2060-2090" 23.610790125
"243" "RCP_8.5" "2060-2090" 23.610790125
"244" "RCP_8.5" "2060-2090" 8.9905335
"245" "RCP_8.5" "2060-2090" 14.69175225
"246" "RCP_8.5" "2060-2090" 26.069691
"247" "RCP_8.5" "2060-2090" 25.091088
"248" "RCP_8.5" "2060-2090" 26.06253
"249" "RCP_8.5" "2060-2090" 25.091088
"250" "RCP_8.5" "2060-2090" 21.3709605
"251" "RCP_8.5" "2060-2090" 22.207520625
"252" "RCP_8.5" "2060-2090" 11.1677415
"253" "RCP_8.5" "2060-2090" 26.025715875
"254" "RCP_8.5" "2060-2090" 22.207520625
"255" "RCP_8.5" "2060-2090" 22.207520625
"256" "RCP_8.5" "2060-2090" 22.207520625
"257" "RCP_8.5" "2060-2090" 19.879170375
"258" "RCP_8.5" "2060-2090" 9.78612449999999
"259" "RCP_8.5" "2060-2090" 22.207520625
"260" "RCP_8.5" "2060-2090" 9.78612449999999
"261" "RCP_8.5" "2060-2090" 9.303391125
"262" "RCP_8.5" "2060-2090" 21.776559375
"263" "RCP_8.5" "2060-2090" 18.922692375
"264" "RCP_8.5" "2060-2090" 9.91336237499999
"265" "RCP_8.5" "2060-2090" 23.99306175
"266" "RCP_8.5" "2060-2090" 23.99306175
"267" "RCP_8.5" "2060-2090" 9.48983325000002
"268" "RCP_8.5" "2060-2090" 21.776559375
"269" "RCP_8.5" "2060-2090" 10.357303875
"270" "RCP_8.5" "2060-2090" 21.776559375
"271" "RCP_4.5" "2030-2060" 26.120209125
"272" "RCP_4.5" "2030-2060" 26.09930025
"273" "RCP_4.5" "2030-2060" 26.12122725
"274" "RCP_4.5" "2030-2060" 26.12122725
"275" "RCP_4.5" "2030-2060" 21.796263375
"276" "RCP_4.5" "2030-2060" 23.713081125
"277" "RCP_4.5" "2030-2060" 23.713081125
"278" "RCP_4.5" "2030-2060" 21.796263375
"279" "RCP_4.5" "2030-2060" 8.94907800000001
"280" "RCP_4.5" "2030-2060" 23.713081125
"281" "RCP_4.5" "2030-2060" 25.892269875
"282" "RCP_4.5" "2030-2060" 23.190693375
"283" "RCP_4.5" "2030-2060" 26.067677625
"284" "RCP_4.5" "2030-2060" 26.067677625
"285" "RCP_4.5" "2030-2060" 23.190693375
"286" "RCP_4.5" "2030-2060" 23.190693375
"287" "RCP_4.5" "2030-2060" 23.190693375
"288" "RCP_4.5" "2030-2060" 23.190693375
"289" "RCP_4.5" "2030-2060" 23.190693375
"290" "RCP_4.5" "2030-2060" 25.5057705
"291" "RCP_4.5" "2030-2060" 25.555741875
"292" "RCP_4.5" "2030-2060" 17.879950125
"293" "RCP_4.5" "2030-2060" 25.99871175
"294" "RCP_4.5" "2030-2060" 23.114307375
"295" "RCP_4.5" "2030-2060" 23.114307375
"296" "RCP_4.5" "2030-2060" 25.555741875
"297" "RCP_4.5" "2030-2060" 23.114307375
"298" "RCP_4.5" "2030-2060" 9.17656762500001
"299" "RCP_4.5" "2030-2060" 8.8313055
"300" "RCP_4.5" "2030-2060" 23.114307375
"301" "RCP_4.5" "2060-2090" 9.30421762500001
"302" "RCP_4.5" "2060-2090" 23.610790125
"303" "RCP_4.5" "2060-2090" 23.610790125
"304" "RCP_4.5" "2060-2090" 18.30119175
"305" "RCP_4.5" "2060-2090" 23.610790125
"306" "RCP_4.5" "2060-2090" 21.3709605
"307" "RCP_4.5" "2060-2090" 8.75475225000001
"308" "RCP_4.5" "2060-2090" 8.75475225000001
"309" "RCP_4.5" "2060-2090" 11.601255375
"310" "RCP_4.5" "2060-2090" 21.3709605
"311" "RCP_4.5" "2060-2090" 19.879170375
"312" "RCP_4.5" "2060-2090" 7.88264737499999
"313" "RCP_4.5" "2060-2090" 19.879170375
"314" "RCP_4.5" "2060-2090" 7.88264737499999
"315" "RCP_4.5" "2060-2090" 19.879170375
"316" "RCP_4.5" "2060-2090" 8.651281125
"317" "RCP_4.5" "2060-2090" 8.04244837500001
"318" "RCP_4.5" "2060-2090" 22.207520625
"319" "RCP_4.5" "2060-2090" 25.540242
"320" "RCP_4.5" "2060-2090" 22.207520625
"321" "RCP_4.5" "2060-2090" 21.776559375
"322" "RCP_4.5" "2060-2090" 23.99306175
"323" "RCP_4.5" "2060-2090" 11.013013875
"324" "RCP_4.5" "2060-2090" 23.99306175
"325" "RCP_4.5" "2060-2090" 23.99306175
"326" "RCP_4.5" "2060-2090" 23.99306175
"327" "RCP_4.5" "2060-2090" 23.99306175
"328" "RCP_4.5" "2060-2090" 23.99306175
"329" "RCP_4.5" "2060-2090" 26.097410625
"330" "RCP_4.5" "2060-2090" 21.776559375
"331" "RCP_8.5" "2030-2060" 23.713081125
"332" "RCP_8.5" "2030-2060" 26.12122725
"333" "RCP_8.5" "2030-2060" 26.09930025
"334" "RCP_8.5" "2030-2060" 21.796263375
"335" "RCP_8.5" "2030-2060" 26.11789425
"336" "RCP_8.5" "2030-2060" 15.641702625
"337" "RCP_8.5" "2030-2060" 23.713081125
"338" "RCP_8.5" "2030-2060" 21.796263375
"339" "RCP_8.5" "2030-2060" 19.13731275
"340" "RCP_8.5" "2030-2060" 23.713081125
"341" "RCP_8.5" "2030-2060" 18.171288375
"342" "RCP_8.5" "2030-2060" 20.9507805
"343" "RCP_8.5" "2030-2060" 23.190693375
"344" "RCP_8.5" "2030-2060" 23.190693375
"345" "RCP_8.5" "2030-2060" 8.8377795
"346" "RCP_8.5" "2030-2060" 8.77045500000001
"347" "RCP_8.5" "2030-2060" 25.5057705
"348" "RCP_8.5" "2030-2060" 23.190693375
"349" "RCP_8.5" "2030-2060" 26.067677625
"350" "RCP_8.5" "2030-2060" 26.067677625
"351" "RCP_8.5" "2030-2060" 23.114307375
"352" "RCP_8.5" "2030-2060" 23.114307375
"353" "RCP_8.5" "2030-2060" 23.114307375
"354" "RCP_8.5" "2030-2060" 20.86947825
"355" "RCP_8.5" "2030-2060" 9.17656762500001
"356" "RCP_8.5" "2030-2060" 8.384360625
"357" "RCP_8.5" "2030-2060" 24.716887875
"358" "RCP_8.5" "2030-2060" 25.555741875
"359" "RCP_8.5" "2030-2060" 23.114307375
"360" "RCP_8.5" "2030-2060" 20.86947825
"361" "RCP_8.5" "2060-2090" 8.72681962500002
"362" "RCP_8.5" "2060-2090" 8.88992137500001
"363" "RCP_8.5" "2060-2090" 8.72681962500002
"364" "RCP_8.5" "2060-2090" 8.9905335
"365" "RCP_8.5" "2060-2090" 8.72681962500002
"366" "RCP_8.5" "2060-2090" 21.3709605
"367" "RCP_8.5" "2060-2090" 8.72681962500002
"368" "RCP_8.5" "2060-2090" 11.601255375
"369" "RCP_8.5" "2060-2090" 8.72681962500002
"370" "RCP_8.5" "2060-2090" 8.75475225000001
"371" "RCP_8.5" "2060-2090" 25.126819125
"372" "RCP_8.5" "2060-2090" 22.207520625
"373" "RCP_8.5" "2060-2090" 19.879170375
"374" "RCP_8.5" "2060-2090" 19.879170375
"375" "RCP_8.5" "2060-2090" 8.04244837500001
"376" "RCP_8.5" "2060-2090" 7.88264737499999
"377" "RCP_8.5" "2060-2090" 8.651281125
"378" "RCP_8.5" "2060-2090" 8.651281125
"379" "RCP_8.5" "2060-2090" 22.207520625
"380" "RCP_8.5" "2060-2090" 22.207520625
"381" "RCP_8.5" "2060-2090" 21.776559375
"382" "RCP_8.5" "2060-2090" 9.91336237499999
"383" "RCP_8.5" "2060-2090" 9.48983325000002
"384" "RCP_8.5" "2060-2090" 18.922692375
"385" "RCP_8.5" "2060-2090" 9.303391125
"386" "RCP_8.5" "2060-2090" 21.776559375
"387" "RCP_8.5" "2060-2090" 21.776559375
"388" "RCP_8.5" "2060-2090" 23.99306175
"389" "RCP_8.5" "2060-2090" 25.38630075
"390" "RCP_8.5" "2060-2090" 23.99306175
"391" "RCP_4.5" "2030-2060" 26.120209125
"392" "RCP_4.5" "2030-2060" 25.239431625
"393" "RCP_4.5" "2030-2060" 26.09930025
"394" "RCP_4.5" "2030-2060" 26.09930025
"395" "RCP_4.5" "2030-2060" 26.11789425
"396" "RCP_4.5" "2030-2060" 23.713081125
"397" "RCP_4.5" "2030-2060" 25.940611125
"398" "RCP_4.5" "2030-2060" 26.12122725
"399" "RCP_4.5" "2030-2060" 26.120209125
"400" "RCP_4.5" "2030-2060" 21.796263375
"401" "RCP_4.5" "2030-2060" 25.5057705
"402" "RCP_4.5" "2030-2060" 23.190693375
"403" "RCP_4.5" "2030-2060" 26.067677625
"404" "RCP_4.5" "2030-2060" 25.5057705
"405" "RCP_4.5" "2030-2060" 20.9507805
"406" "RCP_4.5" "2030-2060" 26.063228625
"407" "RCP_4.5" "2030-2060" 26.067677625
"408" "RCP_4.5" "2030-2060" 25.892269875
"409" "RCP_4.5" "2030-2060" 26.063228625
"410" "RCP_4.5" "2030-2060" 26.067677625
"411" "RCP_4.5" "2030-2060" 25.9926855
"412" "RCP_4.5" "2030-2060" 25.9926855
"413" "RCP_4.5" "2030-2060" 25.99871175
"414" "RCP_4.5" "2030-2060" 25.9926855
"415" "RCP_4.5" "2030-2060" 23.114307375
"416" "RCP_4.5" "2030-2060" 11.295345
"417" "RCP_4.5" "2030-2060" 20.86947825
"418" "RCP_4.5" "2030-2060" 23.114307375
"419" "RCP_4.5" "2030-2060" 23.114307375
"420" "RCP_4.5" "2030-2060" 25.555741875
"421" "RCP_4.5" "2060-2090" 26.069691
"422" "RCP_4.5" "2060-2090" 25.828073625
"423" "RCP_4.5" "2060-2090" 23.610790125
"424" "RCP_4.5" "2060-2090" 26.069691
"425" "RCP_4.5" "2060-2090" 21.3709605
"426" "RCP_4.5" "2060-2090" 26.06253
"427" "RCP_4.5" "2060-2090" 23.610790125
"428" "RCP_4.5" "2060-2090" 8.88992137500001
"429" "RCP_4.5" "2060-2090" 9.63304987499999
"430" "RCP_4.5" "2060-2090" 26.06253
"431" "RCP_4.5" "2060-2090" 22.207520625
"432" "RCP_4.5" "2060-2090" 22.207520625
"433" "RCP_4.5" "2060-2090" 19.879170375
"434" "RCP_4.5" "2060-2090" 26.028345375
"435" "RCP_4.5" "2060-2090" 19.879170375
"436" "RCP_4.5" "2060-2090" 25.126819125
"437" "RCP_4.5" "2060-2090" 22.207520625
"438" "RCP_4.5" "2060-2090" 25.94654325
"439" "RCP_4.5" "2060-2090" 22.207520625
"440" "RCP_4.5" "2060-2090" 19.879170375
"441" "RCP_4.5" "2060-2090" 23.99306175
"442" "RCP_4.5" "2060-2090" 26.099649375
"443" "RCP_4.5" "2060-2090" 26.0947755
"444" "RCP_4.5" "2060-2090" 21.776559375
"445" "RCP_4.5" "2060-2090" 23.99306175
"446" "RCP_4.5" "2060-2090" 25.9267545
"447" "RCP_4.5" "2060-2090" 26.099649375
"448" "RCP_4.5" "2060-2090" 21.776559375
"449" "RCP_4.5" "2060-2090" 23.99306175
"450" "RCP_4.5" "2060-2090" 23.99306175
"451" "RCP_8.5" "2030-2060" 25.239431625
"452" "RCP_8.5" "2030-2060" 10.668489375
"453" "RCP_8.5" "2030-2060" 23.713081125
"454" "RCP_8.5" "2030-2060" 10.668489375
"455" "RCP_8.5" "2030-2060" 23.713081125
"456" "RCP_8.5" "2030-2060" 26.12122725
"457" "RCP_8.5" "2030-2060" 26.12122725
"458" "RCP_8.5" "2030-2060" 26.12122725
"459" "RCP_8.5" "2030-2060" 26.12122725
"460" "RCP_8.5" "2030-2060" 25.239431625
"461" "RCP_8.5" "2030-2060" 26.063228625
"462" "RCP_8.5" "2030-2060" 26.067677625
"463" "RCP_8.5" "2030-2060" 26.067677625
"464" "RCP_8.5" "2030-2060" 26.063228625
"465" "RCP_8.5" "2030-2060" 8.8377795
"466" "RCP_8.5" "2030-2060" 23.190693375
"467" "RCP_8.5" "2030-2060" 26.05220025
"468" "RCP_8.5" "2030-2060" 26.063228625
"469" "RCP_8.5" "2030-2060" 26.05220025
"470" "RCP_8.5" "2030-2060" 20.9507805
"471" "RCP_8.5" "2030-2060" 25.98296475
"472" "RCP_8.5" "2030-2060" 20.86947825
"473" "RCP_8.5" "2030-2060" 20.86947825
"474" "RCP_8.5" "2030-2060" 17.879950125
"475" "RCP_8.5" "2030-2060" 8.8313055
"476" "RCP_8.5" "2030-2060" 11.295345
"477" "RCP_8.5" "2030-2060" 23.114307375
"478" "RCP_8.5" "2030-2060" 20.86947825
"479" "RCP_8.5" "2030-2060" 9.77998500000001
"480" "RCP_8.5" "2030-2060" 25.9926855
"481" "RCP_8.5" "2060-2090" 21.3709605
"482" "RCP_8.5" "2060-2090" 25.091088
"483" "RCP_8.5" "2060-2090" 23.610790125
"484" "RCP_8.5" "2060-2090" 26.024424
"485" "RCP_8.5" "2060-2090" 26.06253
"486" "RCP_8.5" "2060-2090" 21.3709605
"487" "RCP_8.5" "2060-2090" 23.610790125
"488" "RCP_8.5" "2060-2090" 23.610790125
"489" "RCP_8.5" "2060-2090" 26.024424
"490" "RCP_8.5" "2060-2090" 21.3709605
"491" "RCP_8.5" "2060-2090" 8.651281125
"492" "RCP_8.5" "2060-2090" 25.540242
"493" "RCP_8.5" "2060-2090" 25.94654325
"494" "RCP_8.5" "2060-2090" 22.207520625
"495" "RCP_8.5" "2060-2090" 22.207520625
"496" "RCP_8.5" "2060-2090" 25.126819125
"497" "RCP_8.5" "2060-2090" 22.207520625
"498" "RCP_8.5" "2060-2090" 11.1677415
"499" "RCP_8.5" "2060-2090" 16.9970775
"500" "RCP_8.5" "2060-2090" 22.207520625
"501" "RCP_8.5" "2060-2090" 21.776559375
"502" "RCP_8.5" "2060-2090" 21.776559375
"503" "RCP_8.5" "2060-2090" 23.99306175
"504" "RCP_8.5" "2060-2090" 23.99306175
"505" "RCP_8.5" "2060-2090" 21.776559375
"506" "RCP_8.5" "2060-2090" 26.076489
"507" "RCP_8.5" "2060-2090" 26.076489
"508" "RCP_8.5" "2060-2090" 15.5979975
"509" "RCP_8.5" "2060-2090" 9.48983325000002
"510" "RCP_8.5" "2060-2090" 21.776559375
"511" "RCP_4.5" "2030-2060" 26.120209125
"512" "RCP_4.5" "2030-2060" 26.120209125
"513" "RCP_4.5" "2030-2060" 26.12122725
"514" "RCP_4.5" "2030-2060" 21.796263375
"515" "RCP_4.5" "2030-2060" 9.62107350000001
"516" "RCP_4.5" "2030-2060" 8.94907800000001
"517" "RCP_4.5" "2030-2060" 8.94907800000001
"518" "RCP_4.5" "2030-2060" 21.796263375
"519" "RCP_4.5" "2030-2060" 23.713081125
"520" "RCP_4.5" "2030-2060" 25.239431625
"521" "RCP_4.5" "2030-2060" 20.9507805
"522" "RCP_4.5" "2030-2060" 18.171288375
"523" "RCP_4.5" "2030-2060" 25.892269875
"524" "RCP_4.5" "2030-2060" 8.8012515
"525" "RCP_4.5" "2030-2060" 26.067677625
"526" "RCP_4.5" "2030-2060" 20.9507805
"527" "RCP_4.5" "2030-2060" 23.190693375
"528" "RCP_4.5" "2030-2060" 23.190693375
"529" "RCP_4.5" "2030-2060" 24.803965875
"530" "RCP_4.5" "2030-2060" 20.9507805
"531" "RCP_4.5" "2030-2060" 9.17656762500001
"532" "RCP_4.5" "2030-2060" 23.114307375
"533" "RCP_4.5" "2030-2060" 23.114307375
"534" "RCP_4.5" "2030-2060" 25.99871175
"535" "RCP_4.5" "2030-2060" 24.716887875
"536" "RCP_4.5" "2030-2060" 14.320065375
"537" "RCP_4.5" "2030-2060" 17.879950125
"538" "RCP_4.5" "2030-2060" 23.114307375
"539" "RCP_4.5" "2030-2060" 24.716887875
"540" "RCP_4.5" "2030-2060" 9.17656762500001
"541" "RCP_4.5" "2060-2090" 8.9905335
"542" "RCP_4.5" "2060-2090" 21.3709605
"543" "RCP_4.5" "2060-2090" 26.06253
"544" "RCP_4.5" "2060-2090" 23.610790125
"545" "RCP_4.5" "2060-2090" 23.610790125
"546" "RCP_4.5" "2060-2090" 23.610790125
"547" "RCP_4.5" "2060-2090" 14.69175225
"548" "RCP_4.5" "2060-2090" 10.232834625
"549" "RCP_4.5" "2060-2090" 26.056476
"550" "RCP_4.5" "2060-2090" 21.3709605
"551" "RCP_4.5" "2060-2090" 22.207520625
"552" "RCP_4.5" "2060-2090" 7.88264737499999
"553" "RCP_4.5" "2060-2090" 22.207520625
"554" "RCP_4.5" "2060-2090" 22.207520625
"555" "RCP_4.5" "2060-2090" 22.207520625
"556" "RCP_4.5" "2060-2090" 7.90930162500001
"557" "RCP_4.5" "2060-2090" 19.879170375
"558" "RCP_4.5" "2060-2090" 8.27811112499999
"559" "RCP_4.5" "2060-2090" 22.207520625
"560" "RCP_4.5" "2060-2090" 16.9970775
"561" "RCP_4.5" "2060-2090" 9.303391125
"562" "RCP_4.5" "2060-2090" 21.776559375
"563" "RCP_4.5" "2060-2090" 23.99306175
"564" "RCP_4.5" "2060-2090" 23.99306175
"565" "RCP_4.5" "2060-2090" 12.533216625
"566" "RCP_4.5" "2060-2090" 9.303391125
"567" "RCP_4.5" "2060-2090" 9.303391125
"568" "RCP_4.5" "2060-2090" 11.013013875
"569" "RCP_4.5" "2060-2090" 9.91336237499999
"570" "RCP_4.5" "2060-2090" 10.357303875
"571" "RCP_8.5" "2030-2060" 23.713081125
"572" "RCP_8.5" "2030-2060" 25.239431625
"573" "RCP_8.5" "2030-2060" 21.796263375
"574" "RCP_8.5" "2030-2060" 26.11789425
"575" "RCP_8.5" "2030-2060" 23.713081125
"576" "RCP_8.5" "2030-2060" 9.62107350000001
"577" "RCP_8.5" "2030-2060" 23.713081125
"578" "RCP_8.5" "2030-2060" 26.09930025
"579" "RCP_8.5" "2030-2060" 25.940611125
"580" "RCP_8.5" "2030-2060" 26.11789425
"581" "RCP_8.5" "2030-2060" 9.30551400000001
"582" "RCP_8.5" "2030-2060" 20.9507805
"583" "RCP_8.5" "2030-2060" 20.9507805
"584" "RCP_8.5" "2030-2060" 23.190693375
"585" "RCP_8.5" "2030-2060" 26.067677625
"586" "RCP_8.5" "2030-2060" 20.9507805
"587" "RCP_8.5" "2030-2060" 20.9507805
"588" "RCP_8.5" "2030-2060" 23.190693375
"589" "RCP_8.5" "2030-2060" 20.9507805
"590" "RCP_8.5" "2030-2060" 26.05220025
"591" "RCP_8.5" "2030-2060" 9.77998500000001
"592" "RCP_8.5" "2030-2060" 17.879950125
"593" "RCP_8.5" "2030-2060" 23.114307375
"594" "RCP_8.5" "2030-2060" 14.320065375
"595" "RCP_8.5" "2030-2060" 9.77998500000001
"596" "RCP_8.5" "2030-2060" 8.3135415
"597" "RCP_8.5" "2030-2060" 8.41916249999999
"598" "RCP_8.5" "2030-2060" 11.295345
"599" "RCP_8.5" "2030-2060" 23.114307375
"600" "RCP_8.5" "2030-2060" 17.879950125
"601" "RCP_8.5" "2060-2090" 14.69175225
"602" "RCP_8.5" "2060-2090" 9.63304987499999
"603" "RCP_8.5" "2060-2090" 23.610790125
"604" "RCP_8.5" "2060-2090" 9.63304987499999
"605" "RCP_8.5" "2060-2090" 8.72681962500002
"606" "RCP_8.5" "2060-2090" 8.79523200000001
"607" "RCP_8.5" "2060-2090" 23.610790125
"608" "RCP_8.5" "2060-2090" 10.232834625
"609" "RCP_8.5" "2060-2090" 11.601255375
"610" "RCP_8.5" "2060-2090" 18.30119175
"611" "RCP_8.5" "2060-2090" 19.879170375
"612" "RCP_8.5" "2060-2090" 11.1677415
"613" "RCP_8.5" "2060-2090" 19.879170375
"614" "RCP_8.5" "2060-2090" 8.651281125
"615" "RCP_8.5" "2060-2090" 19.879170375
"616" "RCP_8.5" "2060-2090" 8.27811112499999
"617" "RCP_8.5" "2060-2090" 11.1677415
"618" "RCP_8.5" "2060-2090" 19.879170375
"619" "RCP_8.5" "2060-2090" 22.207520625
"620" "RCP_8.5" "2060-2090" 8.04244837500001
"621" "RCP_8.5" "2060-2090" 21.776559375
"622" "RCP_8.5" "2060-2090" 9.303391125
"623" "RCP_8.5" "2060-2090" 10.357303875
"624" "RCP_8.5" "2060-2090" 9.303391125
"625" "RCP_8.5" "2060-2090" 9.303391125
"626" "RCP_8.5" "2060-2090" 12.533216625
"627" "RCP_8.5" "2060-2090" 9.91336237499999
"628" "RCP_8.5" "2060-2090" 9.303391125
"629" "RCP_8.5" "2060-2090" 9.303391125
"630" "RCP_8.5" "2060-2090" 10.357303875
