# Supplementary material for: Water rights shape crop yield and revenue volatility tradeoffs for adaptation in snow dependent systems
Source: Nat Commun. 2020 Jul 10;11:3473. doi: 10.1038/s41467-020-17219-z (PMC7351950; doi:10.1038/s41467-020-17219-z)
Supplement: Supplementary file 3 — Source Data [file 41467_2020_17219_MOESM3_ESM.zip › Source Data/Figure_3 and (S5-S13)/Figure_3_B/1403.txt]

"RCP" "Time" "Yield"
"1" "Historical" "1980-2010" 5.75487804878049
"2" "Historical" "1980-2010" 5.71004660975609
"3" "Historical" "1980-2010" 5.75487804878049
"4" "Historical" "1980-2010" 5.75487804878049
"5" "Historical" "1980-2010" 5.75487804878049
"6" "Historical" "1980-2010" 5.75487804878049
"7" "Historical" "1980-2010" 5.75487804878049
"8" "Historical" "1980-2010" 5.7538502195122
"9" "Historical" "1980-2010" 5.42944787804878
"10" "Historical" "1980-2010" 5.75487804878049
"11" "Historical" "1980-2010" 5.75487804878049
"12" "Historical" "1980-2010" 5.75487804878049
"13" "Historical" "1980-2010" 5.66232485365854
"14" "Historical" "1980-2010" 5.38431058536586
"15" "Historical" "1980-2010" 1.36259763414634
"16" "Historical" "1980-2010" 5.75397926829268
"17" "Historical" "1980-2010" 5.75487804878049
"18" "Historical" "1980-2010" 5.75487804878049
"19" "Historical" "1980-2010" 5.75487804878049
"20" "Historical" "1980-2010" 5.75487804878049
"21" "Historical" "1980-2010" 5.75487804878049
"22" "Historical" "1980-2010" 5.22048865853658
"23" "Historical" "1980-2010" 5.75487804878049
"24" "Historical" "1980-2010" 4.62415746341463
"25" "Historical" "1980-2010" 5.73810680487805
"26" "Historical" "1980-2010" 1.3577002195122
"27" "Historical" "1980-2010" 5.754155
"28" "Historical" "1980-2010" 5.75487804878049
"29" "Historical" "1980-2010" 5.75487804878049
"30" "Historical" "1980-2010" 5.75487804878049
"31" "RCP_4.5" "2030-2060" 5.75487804878049
"32" "RCP_4.5" "2030-2060" 1.85135580487805
"33" "RCP_4.5" "2030-2060" 5.72031041463415
"34" "RCP_4.5" "2030-2060" 5.72031041463415
"35" "RCP_4.5" "2030-2060" 5.75487804878049
"36" "RCP_4.5" "2030-2060" 5.75487804878049
"37" "RCP_4.5" "2030-2060" 5.75487804878049
"38" "RCP_4.5" "2030-2060" 5.72031041463415
"39" "RCP_4.5" "2030-2060" 5.72031041463415
"40" "RCP_4.5" "2030-2060" 5.72031041463415
"41" "RCP_4.5" "2030-2060" 5.66841724390244
"42" "RCP_4.5" "2030-2060" 5.75487804878049
"43" "RCP_4.5" "2030-2060" 5.66841724390244
"44" "RCP_4.5" "2030-2060" 5.66841724390244
"45" "RCP_4.5" "2030-2060" 5.66841724390244
"46" "RCP_4.5" "2030-2060" 5.75487804878049
"47" "RCP_4.5" "2030-2060" 5.75487804878049
"48" "RCP_4.5" "2030-2060" 5.66841724390244
"49" "RCP_4.5" "2030-2060" 5.37834536585366
"50" "RCP_4.5" "2030-2060" 5.37834536585366
"51" "RCP_4.5" "2030-2060" 4.06493329268292
"52" "RCP_4.5" "2030-2060" 1.75586426829268
"53" "RCP_4.5" "2030-2060" 4.84086443902439
"54" "RCP_4.5" "2030-2060" 5.29636934146341
"55" "RCP_4.5" "2030-2060" 4.06493329268292
"56" "RCP_4.5" "2030-2060" 2.17234009756097
"57" "RCP_4.5" "2030-2060" 2.17234009756097
"58" "RCP_4.5" "2030-2060" 5.75487804878049
"59" "RCP_4.5" "2030-2060" 5.57196280487805
"60" "RCP_4.5" "2030-2060" 5.75487804878049
"61" "RCP_4.5" "2060-2090" 5.68997724390243
"62" "RCP_4.5" "2060-2090" 5.68997724390243
"63" "RCP_4.5" "2060-2090" 2.52293156097561
"64" "RCP_4.5" "2060-2090" 5.74792524390244
"65" "RCP_4.5" "2060-2090" 5.68997724390243
"66" "RCP_4.5" "2060-2090" 5.68997724390243
"67" "RCP_4.5" "2060-2090" 5.75487804878049
"68" "RCP_4.5" "2060-2090" 5.74792524390244
"69" "RCP_4.5" "2060-2090" 5.75487804878049
"70" "RCP_4.5" "2060-2090" 5.68997724390243
"71" "RCP_4.5" "2060-2090" 5.55963475609757
"72" "RCP_4.5" "2060-2090" 0.828689024390244
"73" "RCP_4.5" "2060-2090" 0.75917412195122
"74" "RCP_4.5" "2060-2090" 5.24066158536586
"75" "RCP_4.5" "2060-2090" 5.55963475609757
"76" "RCP_4.5" "2060-2090" 0.731380341463415
"77" "RCP_4.5" "2060-2090" 1.2708882195122
"78" "RCP_4.5" "2060-2090" 0.789858756097561
"79" "RCP_4.5" "2060-2090" 5.55963475609757
"80" "RCP_4.5" "2060-2090" 5.24066158536586
"81" "RCP_4.5" "2060-2090" 5.68332412195122
"82" "RCP_4.5" "2060-2090" 5.68332412195122
"83" "RCP_4.5" "2060-2090" 5.75358702439025
"84" "RCP_4.5" "2060-2090" 5.75358702439025
"85" "RCP_4.5" "2060-2090" 5.68332412195122
"86" "RCP_4.5" "2060-2090" 5.75358702439025
"87" "RCP_4.5" "2060-2090" 5.75358702439025
"88" "RCP_4.5" "2060-2090" 5.51453582926829
"89" "RCP_4.5" "2060-2090" 5.68332412195122
"90" "RCP_4.5" "2060-2090" 5.68332412195122
"91" "RCP_8.5" "2030-2060" 5.75487804878049
"92" "RCP_8.5" "2030-2060" 5.75487804878049
"93" "RCP_8.5" "2030-2060" 2.77618053658537
"94" "RCP_8.5" "2030-2060" 2.02015348780488
"95" "RCP_8.5" "2030-2060" 4.59598941463415
"96" "RCP_8.5" "2030-2060" 2.30400017073171
"97" "RCP_8.5" "2030-2060" 5.72031041463415
"98" "RCP_8.5" "2030-2060" 5.55840785365854
"99" "RCP_8.5" "2030-2060" 5.72031041463415
"100" "RCP_8.5" "2030-2060" 1.75684165853658
"101" "RCP_8.5" "2030-2060" 1.30991836585366
"102" "RCP_8.5" "2030-2060" 2.67645990243903
"103" "RCP_8.5" "2030-2060" 5.66841724390244
"104" "RCP_8.5" "2030-2060" 5.37834536585366
"105" "RCP_8.5" "2030-2060" 0.735464024390243
"106" "RCP_8.5" "2030-2060" 5.37834536585366
"107" "RCP_8.5" "2030-2060" 5.75487804878049
"108" "RCP_8.5" "2030-2060" 5.66841724390244
"109" "RCP_8.5" "2030-2060" 5.66841724390244
"110" "RCP_8.5" "2030-2060" 5.37834536585366
"111" "RCP_8.5" "2030-2060" 5.57196280487805
"112" "RCP_8.5" "2030-2060" 5.57196280487805
"113" "RCP_8.5" "2030-2060" 1.75586426829268
"114" "RCP_8.5" "2030-2060" 1.48613058536586
"115" "RCP_8.5" "2030-2060" 1.23647539024391
"116" "RCP_8.5" "2030-2060" 5.57196280487805
"117" "RCP_8.5" "2030-2060" 2.17234009756097
"118" "RCP_8.5" "2030-2060" 5.29636934146341
"119" "RCP_8.5" "2030-2060" 5.29636934146341
"120" "RCP_8.5" "2030-2060" 5.57196280487805
"121" "RCP_8.5" "2060-2090" 2.33829387804878
"122" "RCP_8.5" "2060-2090" 5.02242319512195
"123" "RCP_8.5" "2060-2090" 5.74792524390244
"124" "RCP_8.5" "2060-2090" 5.74792524390244
"125" "RCP_8.5" "2060-2090" 5.68997724390243
"126" "RCP_8.5" "2060-2090" 2.35071448780488
"127" "RCP_8.5" "2060-2090" 3.52151934146342
"128" "RCP_8.5" "2060-2090" 5.74792524390244
"129" "RCP_8.5" "2060-2090" 5.74792524390244
"130" "RCP_8.5" "2060-2090" 2.71040053658537
"131" "RCP_8.5" "2060-2090" 0.75917412195122
"132" "RCP_8.5" "2060-2090" 5.55963475609757
"133" "RCP_8.5" "2060-2090" 5.24066158536586
"134" "RCP_8.5" "2060-2090" 5.24066158536586
"135" "RCP_8.5" "2060-2090" 5.55963475609757
"136" "RCP_8.5" "2060-2090" 5.55963475609757
"137" "RCP_8.5" "2060-2090" 5.75021270731708
"138" "RCP_8.5" "2060-2090" 4.70706714634146
"139" "RCP_8.5" "2060-2090" 5.55963475609757
"140" "RCP_8.5" "2060-2090" 5.55963475609757
"141" "RCP_8.5" "2060-2090" 5.75358702439025
"142" "RCP_8.5" "2060-2090" 5.68332412195122
"143" "RCP_8.5" "2060-2090" 5.75358702439025
"144" "RCP_8.5" "2060-2090" 2.47648687804878
"145" "RCP_8.5" "2060-2090" 2.42023448780488
"146" "RCP_8.5" "2060-2090" 2.36105502439025
"147" "RCP_8.5" "2060-2090" 5.51453582926829
"148" "RCP_8.5" "2060-2090" 2.93089070731708
"149" "RCP_8.5" "2060-2090" 2.36105502439025
"150" "RCP_8.5" "2060-2090" 2.39051517073171
"151" "RCP_4.5" "2030-2060" 5.55840785365854
"152" "RCP_4.5" "2030-2060" 5.72031041463415
"153" "RCP_4.5" "2030-2060" 5.55840785365854
"154" "RCP_4.5" "2030-2060" 5.74924497560976
"155" "RCP_4.5" "2030-2060" 5.72031041463415
"156" "RCP_4.5" "2030-2060" 5.75487804878049
"157" "RCP_4.5" "2030-2060" 5.75487804878049
"158" "RCP_4.5" "2030-2060" 5.72031041463415
"159" "RCP_4.5" "2030-2060" 5.72031041463415
"160" "RCP_4.5" "2030-2060" 5.74924497560976
"161" "RCP_4.5" "2030-2060" 5.66841724390244
"162" "RCP_4.5" "2030-2060" 5.75487804878049
"163" "RCP_4.5" "2030-2060" 5.75487804878049
"164" "RCP_4.5" "2030-2060" 5.75487804878049
"165" "RCP_4.5" "2030-2060" 5.75487804878049
"166" "RCP_4.5" "2030-2060" 5.75487804878049
"167" "RCP_4.5" "2030-2060" 5.37834536585366
"168" "RCP_4.5" "2030-2060" 5.75487804878049
"169" "RCP_4.5" "2030-2060" 5.66841724390244
"170" "RCP_4.5" "2030-2060" 5.66841724390244
"171" "RCP_4.5" "2030-2060" 5.57196280487805
"172" "RCP_4.5" "2030-2060" 5.57196280487805
"173" "RCP_4.5" "2030-2060" 5.29636934146341
"174" "RCP_4.5" "2030-2060" 1.48613058536586
"175" "RCP_4.5" "2030-2060" 4.06493329268292
"176" "RCP_4.5" "2030-2060" 1.25637251219512
"177" "RCP_4.5" "2030-2060" 5.29636934146341
"178" "RCP_4.5" "2030-2060" 5.75487804878049
"179" "RCP_4.5" "2030-2060" 5.29636934146341
"180" "RCP_4.5" "2030-2060" 5.29636934146341
"181" "RCP_4.5" "2060-2090" 5.68997724390243
"182" "RCP_4.5" "2060-2090" 5.68997724390243
"183" "RCP_4.5" "2060-2090" 5.74792524390244
"184" "RCP_4.5" "2060-2090" 5.74792524390244
"185" "RCP_4.5" "2060-2090" 5.75487804878049
"186" "RCP_4.5" "2060-2090" 5.75487804878049
"187" "RCP_4.5" "2060-2090" 5.74792524390244
"188" "RCP_4.5" "2060-2090" 5.74792524390244
"189" "RCP_4.5" "2060-2090" 5.75487804878049
"190" "RCP_4.5" "2060-2090" 5.74792524390244
"191" "RCP_4.5" "2060-2090" 5.55963475609757
"192" "RCP_4.5" "2060-2090" 5.55963475609757
"193" "RCP_4.5" "2060-2090" 5.24066158536586
"194" "RCP_4.5" "2060-2090" 5.55963475609757
"195" "RCP_4.5" "2060-2090" 0.789858756097561
"196" "RCP_4.5" "2060-2090" 5.55963475609757
"197" "RCP_4.5" "2060-2090" 5.55963475609757
"198" "RCP_4.5" "2060-2090" 5.24066158536586
"199" "RCP_4.5" "2060-2090" 5.75487804878049
"200" "RCP_4.5" "2060-2090" 5.55963475609757
"201" "RCP_4.5" "2060-2090" 5.68332412195122
"202" "RCP_4.5" "2060-2090" 2.36105502439025
"203" "RCP_4.5" "2060-2090" 2.39051517073171
"204" "RCP_4.5" "2060-2090" 5.75487804878049
"205" "RCP_4.5" "2060-2090" 5.75487804878049
"206" "RCP_4.5" "2060-2090" 5.75358702439025
"207" "RCP_4.5" "2060-2090" 5.75487804878049
"208" "RCP_4.5" "2060-2090" 5.75358702439025
"209" "RCP_4.5" "2060-2090" 5.75487804878049
"210" "RCP_4.5" "2060-2090" 5.75358702439025
"211" "RCP_8.5" "2030-2060" 5.72031041463415
"212" "RCP_8.5" "2030-2060" 5.22916256097561
"213" "RCP_8.5" "2030-2060" 5.55840785365854
"214" "RCP_8.5" "2030-2060" 5.75487804878049
"215" "RCP_8.5" "2030-2060" 5.55840785365854
"216" "RCP_8.5" "2030-2060" 5.72031041463415
"217" "RCP_8.5" "2030-2060" 5.55840785365854
"218" "RCP_8.5" "2030-2060" 5.75487804878049
"219" "RCP_8.5" "2030-2060" 5.72031041463415
"220" "RCP_8.5" "2030-2060" 5.74924497560976
"221" "RCP_8.5" "2030-2060" 5.75081985365854
"222" "RCP_8.5" "2030-2060" 5.75487804878049
"223" "RCP_8.5" "2030-2060" 5.66841724390244
"224" "RCP_8.5" "2030-2060" 5.75487804878049
"225" "RCP_8.5" "2030-2060" 5.75487804878049
"226" "RCP_8.5" "2030-2060" 5.75487804878049
"227" "RCP_8.5" "2030-2060" 5.75081985365854
"228" "RCP_8.5" "2030-2060" 5.75081985365854
"229" "RCP_8.5" "2030-2060" 5.37834536585366
"230" "RCP_8.5" "2030-2060" 5.75487804878049
"231" "RCP_8.5" "2030-2060" 5.75487804878049
"232" "RCP_8.5" "2030-2060" 5.57196280487805
"233" "RCP_8.5" "2030-2060" 5.57196280487805
"234" "RCP_8.5" "2030-2060" 5.75487804878049
"235" "RCP_8.5" "2030-2060" 5.75487804878049
"236" "RCP_8.5" "2030-2060" 5.57196280487805
"237" "RCP_8.5" "2030-2060" 5.29636934146341
"238" "RCP_8.5" "2030-2060" 5.29636934146341
"239" "RCP_8.5" "2030-2060" 4.84086443902439
"240" "RCP_8.5" "2030-2060" 1.23647539024391
"241" "RCP_8.5" "2060-2090" 4.15509626829268
"242" "RCP_8.5" "2060-2090" 5.74792524390244
"243" "RCP_8.5" "2060-2090" 5.74792524390244
"244" "RCP_8.5" "2060-2090" 2.52293156097561
"245" "RCP_8.5" "2060-2090" 5.02242319512195
"246" "RCP_8.5" "2060-2090" 5.75487804878049
"247" "RCP_8.5" "2060-2090" 5.75487804878049
"248" "RCP_8.5" "2060-2090" 5.75487804878049
"249" "RCP_8.5" "2060-2090" 5.75487804878049
"250" "RCP_8.5" "2060-2090" 5.68997724390243
"251" "RCP_8.5" "2060-2090" 5.55963475609757
"252" "RCP_8.5" "2060-2090" 2.57953595121951
"253" "RCP_8.5" "2060-2090" 5.75487804878049
"254" "RCP_8.5" "2060-2090" 5.55963475609757
"255" "RCP_8.5" "2060-2090" 5.55963475609757
"256" "RCP_8.5" "2060-2090" 5.55963475609757
"257" "RCP_8.5" "2060-2090" 5.24066158536586
"258" "RCP_8.5" "2060-2090" 1.72435812195122
"259" "RCP_8.5" "2060-2090" 5.55963475609757
"260" "RCP_8.5" "2060-2090" 1.72435812195122
"261" "RCP_8.5" "2060-2090" 2.36105502439025
"262" "RCP_8.5" "2060-2090" 5.68332412195122
"263" "RCP_8.5" "2060-2090" 5.51453582926829
"264" "RCP_8.5" "2060-2090" 2.93089070731708
"265" "RCP_8.5" "2060-2090" 5.75358702439025
"266" "RCP_8.5" "2060-2090" 5.75358702439025
"267" "RCP_8.5" "2060-2090" 2.57303870731708
"268" "RCP_8.5" "2060-2090" 5.68332412195122
"269" "RCP_8.5" "2060-2090" 3.22464731707317
"270" "RCP_8.5" "2060-2090" 5.68332412195122
"271" "RCP_4.5" "2030-2060" 5.75487804878049
"272" "RCP_4.5" "2030-2060" 5.75487804878049
"273" "RCP_4.5" "2030-2060" 5.75487804878049
"274" "RCP_4.5" "2030-2060" 5.75487804878049
"275" "RCP_4.5" "2030-2060" 5.55840785365854
"276" "RCP_4.5" "2030-2060" 5.72031041463415
"277" "RCP_4.5" "2030-2060" 5.72031041463415
"278" "RCP_4.5" "2030-2060" 5.55840785365854
"279" "RCP_4.5" "2030-2060" 1.60508109756097
"280" "RCP_4.5" "2030-2060" 5.72031041463415
"281" "RCP_4.5" "2030-2060" 5.75487804878049
"282" "RCP_4.5" "2030-2060" 5.66841724390244
"283" "RCP_4.5" "2030-2060" 5.75487804878049
"284" "RCP_4.5" "2030-2060" 5.75487804878049
"285" "RCP_4.5" "2030-2060" 5.66841724390244
"286" "RCP_4.5" "2030-2060" 5.66841724390244
"287" "RCP_4.5" "2030-2060" 5.66841724390244
"288" "RCP_4.5" "2030-2060" 5.66841724390244
"289" "RCP_4.5" "2030-2060" 5.66841724390244
"290" "RCP_4.5" "2030-2060" 5.75487804878049
"291" "RCP_4.5" "2030-2060" 5.75487804878049
"292" "RCP_4.5" "2030-2060" 4.84086443902439
"293" "RCP_4.5" "2030-2060" 5.75487804878049
"294" "RCP_4.5" "2030-2060" 5.57196280487805
"295" "RCP_4.5" "2030-2060" 5.57196280487805
"296" "RCP_4.5" "2030-2060" 5.75487804878049
"297" "RCP_4.5" "2030-2060" 5.57196280487805
"298" "RCP_4.5" "2030-2060" 1.75586426829268
"299" "RCP_4.5" "2030-2060" 1.48613058536586
"300" "RCP_4.5" "2030-2060" 5.57196280487805
"301" "RCP_4.5" "2060-2090" 2.71040053658537
"302" "RCP_4.5" "2060-2090" 5.74792524390244
"303" "RCP_4.5" "2060-2090" 5.74792524390244
"304" "RCP_4.5" "2060-2090" 5.50036004878049
"305" "RCP_4.5" "2060-2090" 5.74792524390244
"306" "RCP_4.5" "2060-2090" 5.68997724390243
"307" "RCP_4.5" "2060-2090" 2.33829387804878
"308" "RCP_4.5" "2060-2090" 2.33829387804878
"309" "RCP_4.5" "2060-2090" 4.15509626829268
"310" "RCP_4.5" "2060-2090" 5.68997724390243
"311" "RCP_4.5" "2060-2090" 5.24066158536586
"312" "RCP_4.5" "2060-2090" 0.731380341463415
"313" "RCP_4.5" "2060-2090" 5.24066158536586
"314" "RCP_4.5" "2060-2090" 0.731380341463415
"315" "RCP_4.5" "2060-2090" 5.24066158536586
"316" "RCP_4.5" "2060-2090" 1.01900485365854
"317" "RCP_4.5" "2060-2090" 0.789858756097561
"318" "RCP_4.5" "2060-2090" 5.55963475609757
"319" "RCP_4.5" "2060-2090" 5.75487804878049
"320" "RCP_4.5" "2060-2090" 5.55963475609757
"321" "RCP_4.5" "2060-2090" 5.68332412195122
"322" "RCP_4.5" "2060-2090" 5.75358702439025
"323" "RCP_4.5" "2060-2090" 3.63055107317074
"324" "RCP_4.5" "2060-2090" 5.75358702439025
"325" "RCP_4.5" "2060-2090" 5.75358702439025
"326" "RCP_4.5" "2060-2090" 5.75358702439025
"327" "RCP_4.5" "2060-2090" 5.75358702439025
"328" "RCP_4.5" "2060-2090" 5.75358702439025
"329" "RCP_4.5" "2060-2090" 5.75487804878049
"330" "RCP_4.5" "2060-2090" 5.68332412195122
"331" "RCP_8.5" "2030-2060" 5.72031041463415
"332" "RCP_8.5" "2030-2060" 5.75487804878049
"333" "RCP_8.5" "2030-2060" 5.75487804878049
"334" "RCP_8.5" "2030-2060" 5.55840785365854
"335" "RCP_8.5" "2030-2060" 5.75487804878049
"336" "RCP_8.5" "2030-2060" 4.59598941463415
"337" "RCP_8.5" "2030-2060" 5.72031041463415
"338" "RCP_8.5" "2030-2060" 5.55840785365854
"339" "RCP_8.5" "2030-2060" 5.22916256097561
"340" "RCP_8.5" "2030-2060" 5.72031041463415
"341" "RCP_8.5" "2030-2060" 4.88982704878049
"342" "RCP_8.5" "2030-2060" 5.37834536585366
"343" "RCP_8.5" "2030-2060" 5.66841724390244
"344" "RCP_8.5" "2030-2060" 5.66841724390244
"345" "RCP_8.5" "2030-2060" 0.735464024390243
"346" "RCP_8.5" "2030-2060" 0.702126512195122
"347" "RCP_8.5" "2030-2060" 5.75487804878049
"348" "RCP_8.5" "2030-2060" 5.66841724390244
"349" "RCP_8.5" "2030-2060" 5.75487804878049
"350" "RCP_8.5" "2030-2060" 5.75487804878049
"351" "RCP_8.5" "2030-2060" 5.57196280487805
"352" "RCP_8.5" "2030-2060" 5.57196280487805
"353" "RCP_8.5" "2030-2060" 5.57196280487805
"354" "RCP_8.5" "2030-2060" 5.29636934146341
"355" "RCP_8.5" "2030-2060" 1.75586426829268
"356" "RCP_8.5" "2030-2060" 1.2816352195122
"357" "RCP_8.5" "2030-2060" 5.72637865853658
"358" "RCP_8.5" "2030-2060" 5.75487804878049
"359" "RCP_8.5" "2030-2060" 5.57196280487805
"360" "RCP_8.5" "2030-2060" 5.29636934146341
"361" "RCP_8.5" "2060-2090" 2.30884473170732
"362" "RCP_8.5" "2060-2090" 2.43693865853658
"363" "RCP_8.5" "2060-2090" 2.30884473170732
"364" "RCP_8.5" "2060-2090" 2.52293156097561
"365" "RCP_8.5" "2060-2090" 2.30884473170732
"366" "RCP_8.5" "2060-2090" 5.68997724390243
"367" "RCP_8.5" "2060-2090" 2.30884473170732
"368" "RCP_8.5" "2060-2090" 4.15509626829268
"369" "RCP_8.5" "2060-2090" 2.30884473170732
"370" "RCP_8.5" "2060-2090" 2.33829387804878
"371" "RCP_8.5" "2060-2090" 5.75021270731708
"372" "RCP_8.5" "2060-2090" 5.55963475609757
"373" "RCP_8.5" "2060-2090" 5.24066158536586
"374" "RCP_8.5" "2060-2090" 5.24066158536586
"375" "RCP_8.5" "2060-2090" 0.789858756097561
"376" "RCP_8.5" "2060-2090" 0.731380341463415
"377" "RCP_8.5" "2060-2090" 1.01900485365854
"378" "RCP_8.5" "2060-2090" 1.01900485365854
"379" "RCP_8.5" "2060-2090" 5.55963475609757
"380" "RCP_8.5" "2060-2090" 5.55963475609757
"381" "RCP_8.5" "2060-2090" 5.68332412195122
"382" "RCP_8.5" "2060-2090" 2.93089070731708
"383" "RCP_8.5" "2060-2090" 2.57303870731708
"384" "RCP_8.5" "2060-2090" 5.51453582926829
"385" "RCP_8.5" "2060-2090" 2.36105502439025
"386" "RCP_8.5" "2060-2090" 5.68332412195122
"387" "RCP_8.5" "2060-2090" 5.68332412195122
"388" "RCP_8.5" "2060-2090" 5.75358702439025
"389" "RCP_8.5" "2060-2090" 5.75487804878049
"390" "RCP_8.5" "2060-2090" 5.75358702439025
"391" "RCP_4.5" "2030-2060" 5.75487804878049
"392" "RCP_4.5" "2030-2060" 5.74924497560976
"393" "RCP_4.5" "2030-2060" 5.75487804878049
"394" "RCP_4.5" "2030-2060" 5.75487804878049
"395" "RCP_4.5" "2030-2060" 5.75487804878049
"396" "RCP_4.5" "2030-2060" 5.72031041463415
"397" "RCP_4.5" "2030-2060" 5.75487804878049
"398" "RCP_4.5" "2030-2060" 5.75487804878049
"399" "RCP_4.5" "2030-2060" 5.75487804878049
"400" "RCP_4.5" "2030-2060" 5.55840785365854
"401" "RCP_4.5" "2030-2060" 5.75487804878049
"402" "RCP_4.5" "2030-2060" 5.66841724390244
"403" "RCP_4.5" "2030-2060" 5.75487804878049
"404" "RCP_4.5" "2030-2060" 5.75487804878049
"405" "RCP_4.5" "2030-2060" 5.37834536585366
"406" "RCP_4.5" "2030-2060" 5.75487804878049
"407" "RCP_4.5" "2030-2060" 5.75487804878049
"408" "RCP_4.5" "2030-2060" 5.75487804878049
"409" "RCP_4.5" "2030-2060" 5.75487804878049
"410" "RCP_4.5" "2030-2060" 5.75487804878049
"411" "RCP_4.5" "2030-2060" 5.75487804878049
"412" "RCP_4.5" "2030-2060" 5.75487804878049
"413" "RCP_4.5" "2030-2060" 5.75487804878049
"414" "RCP_4.5" "2030-2060" 5.75487804878049
"415" "RCP_4.5" "2030-2060" 5.57196280487805
"416" "RCP_4.5" "2030-2060" 2.89686609756097
"417" "RCP_4.5" "2030-2060" 5.29636934146341
"418" "RCP_4.5" "2030-2060" 5.57196280487805
"419" "RCP_4.5" "2030-2060" 5.57196280487805
"420" "RCP_4.5" "2030-2060" 5.75487804878049
"421" "RCP_4.5" "2060-2090" 5.75487804878049
"422" "RCP_4.5" "2060-2090" 5.75487804878049
"423" "RCP_4.5" "2060-2090" 5.74792524390244
"424" "RCP_4.5" "2060-2090" 5.75487804878049
"425" "RCP_4.5" "2060-2090" 5.68997724390243
"426" "RCP_4.5" "2060-2090" 5.75487804878049
"427" "RCP_4.5" "2060-2090" 5.74792524390244
"428" "RCP_4.5" "2060-2090" 2.43693865853658
"429" "RCP_4.5" "2060-2090" 3.01813251219512
"430" "RCP_4.5" "2060-2090" 5.75487804878049
"431" "RCP_4.5" "2060-2090" 5.55963475609757
"432" "RCP_4.5" "2060-2090" 5.55963475609757
"433" "RCP_4.5" "2060-2090" 5.24066158536586
"434" "RCP_4.5" "2060-2090" 5.75487804878049
"435" "RCP_4.5" "2060-2090" 5.24066158536586
"436" "RCP_4.5" "2060-2090" 5.75021270731708
"437" "RCP_4.5" "2060-2090" 5.55963475609757
"438" "RCP_4.5" "2060-2090" 5.75487804878049
"439" "RCP_4.5" "2060-2090" 5.55963475609757
"440" "RCP_4.5" "2060-2090" 5.24066158536586
"441" "RCP_4.5" "2060-2090" 5.75358702439025
"442" "RCP_4.5" "2060-2090" 5.75487804878049
"443" "RCP_4.5" "2060-2090" 5.75487804878049
"444" "RCP_4.5" "2060-2090" 5.68332412195122
"445" "RCP_4.5" "2060-2090" 5.75358702439025
"446" "RCP_4.5" "2060-2090" 5.75487804878049
"447" "RCP_4.5" "2060-2090" 5.75487804878049
"448" "RCP_4.5" "2060-2090" 5.68332412195122
"449" "RCP_4.5" "2060-2090" 5.75358702439025
"450" "RCP_4.5" "2060-2090" 5.75358702439025
"451" "RCP_8.5" "2030-2060" 5.74924497560976
"452" "RCP_8.5" "2030-2060" 2.77618053658537
"453" "RCP_8.5" "2030-2060" 5.72031041463415
"454" "RCP_8.5" "2030-2060" 2.77618053658537
"455" "RCP_8.5" "2030-2060" 5.72031041463415
"456" "RCP_8.5" "2030-2060" 5.75487804878049
"457" "RCP_8.5" "2030-2060" 5.75487804878049
"458" "RCP_8.5" "2030-2060" 5.75487804878049
"459" "RCP_8.5" "2030-2060" 5.75487804878049
"460" "RCP_8.5" "2030-2060" 5.74924497560976
"461" "RCP_8.5" "2030-2060" 5.75487804878049
"462" "RCP_8.5" "2030-2060" 5.75487804878049
"463" "RCP_8.5" "2030-2060" 5.75487804878049
"464" "RCP_8.5" "2030-2060" 5.75487804878049
"465" "RCP_8.5" "2030-2060" 0.735464024390243
"466" "RCP_8.5" "2030-2060" 5.66841724390244
"467" "RCP_8.5" "2030-2060" 5.75487804878049
"468" "RCP_8.5" "2030-2060" 5.75487804878049
"469" "RCP_8.5" "2030-2060" 5.75487804878049
"470" "RCP_8.5" "2030-2060" 5.37834536585366
"471" "RCP_8.5" "2030-2060" 5.75487804878049
"472" "RCP_8.5" "2030-2060" 5.29636934146341
"473" "RCP_8.5" "2030-2060" 5.29636934146341
"474" "RCP_8.5" "2030-2060" 4.84086443902439
"475" "RCP_8.5" "2030-2060" 1.48613058536586
"476" "RCP_8.5" "2030-2060" 2.89686609756097
"477" "RCP_8.5" "2030-2060" 5.57196280487805
"478" "RCP_8.5" "2030-2060" 5.29636934146341
"479" "RCP_8.5" "2030-2060" 2.17234009756097
"480" "RCP_8.5" "2030-2060" 5.75487804878049
"481" "RCP_8.5" "2060-2090" 5.68997724390243
"482" "RCP_8.5" "2060-2090" 5.75487804878049
"483" "RCP_8.5" "2060-2090" 5.74792524390244
"484" "RCP_8.5" "2060-2090" 5.75487804878049
"485" "RCP_8.5" "2060-2090" 5.75487804878049
"486" "RCP_8.5" "2060-2090" 5.68997724390243
"487" "RCP_8.5" "2060-2090" 5.74792524390244
"488" "RCP_8.5" "2060-2090" 5.74792524390244
"489" "RCP_8.5" "2060-2090" 5.75487804878049
"490" "RCP_8.5" "2060-2090" 5.68997724390243
"491" "RCP_8.5" "2060-2090" 1.01900485365854
"492" "RCP_8.5" "2060-2090" 5.75487804878049
"493" "RCP_8.5" "2060-2090" 5.75487804878049
"494" "RCP_8.5" "2060-2090" 5.55963475609757
"495" "RCP_8.5" "2060-2090" 5.55963475609757
"496" "RCP_8.5" "2060-2090" 5.75021270731708
"497" "RCP_8.5" "2060-2090" 5.55963475609757
"498" "RCP_8.5" "2060-2090" 2.57953595121951
"499" "RCP_8.5" "2060-2090" 4.70706714634146
"500" "RCP_8.5" "2060-2090" 5.55963475609757
"501" "RCP_8.5" "2060-2090" 5.68332412195122
"502" "RCP_8.5" "2060-2090" 5.68332412195122
"503" "RCP_8.5" "2060-2090" 5.75358702439025
"504" "RCP_8.5" "2060-2090" 5.75358702439025
"505" "RCP_8.5" "2060-2090" 5.68332412195122
"506" "RCP_8.5" "2060-2090" 5.75487804878049
"507" "RCP_8.5" "2060-2090" 5.75487804878049
"508" "RCP_8.5" "2060-2090" 5.10164465853658
"509" "RCP_8.5" "2060-2090" 2.57303870731708
"510" "RCP_8.5" "2060-2090" 5.68332412195122
"511" "RCP_4.5" "2030-2060" 5.75487804878049
"512" "RCP_4.5" "2030-2060" 5.75487804878049
"513" "RCP_4.5" "2030-2060" 5.75487804878049
"514" "RCP_4.5" "2030-2060" 5.55840785365854
"515" "RCP_4.5" "2030-2060" 2.02015348780488
"516" "RCP_4.5" "2030-2060" 1.60508109756097
"517" "RCP_4.5" "2030-2060" 1.60508109756097
"518" "RCP_4.5" "2030-2060" 5.55840785365854
"519" "RCP_4.5" "2030-2060" 5.72031041463415
"520" "RCP_4.5" "2030-2060" 5.74924497560976
"521" "RCP_4.5" "2030-2060" 5.37834536585366
"522" "RCP_4.5" "2030-2060" 4.88982704878049
"523" "RCP_4.5" "2030-2060" 5.75487804878049
"524" "RCP_4.5" "2030-2060" 0.713140195121951
"525" "RCP_4.5" "2030-2060" 5.75487804878049
"526" "RCP_4.5" "2030-2060" 5.37834536585366
"527" "RCP_4.5" "2030-2060" 5.66841724390244
"528" "RCP_4.5" "2030-2060" 5.66841724390244
"529" "RCP_4.5" "2030-2060" 5.75081985365854
"530" "RCP_4.5" "2030-2060" 5.37834536585366
"531" "RCP_4.5" "2030-2060" 1.75586426829268
"532" "RCP_4.5" "2030-2060" 5.57196280487805
"533" "RCP_4.5" "2030-2060" 5.57196280487805
"534" "RCP_4.5" "2030-2060" 5.75487804878049
"535" "RCP_4.5" "2030-2060" 5.72637865853658
"536" "RCP_4.5" "2030-2060" 4.06493329268292
"537" "RCP_4.5" "2030-2060" 4.84086443902439
"538" "RCP_4.5" "2030-2060" 5.57196280487805
"539" "RCP_4.5" "2030-2060" 5.72637865853658
"540" "RCP_4.5" "2030-2060" 1.75586426829268
"541" "RCP_4.5" "2060-2090" 2.52293156097561
"542" "RCP_4.5" "2060-2090" 5.68997724390243
"543" "RCP_4.5" "2060-2090" 5.75487804878049
"544" "RCP_4.5" "2060-2090" 5.74792524390244
"545" "RCP_4.5" "2060-2090" 5.74792524390244
"546" "RCP_4.5" "2060-2090" 5.74792524390244
"547" "RCP_4.5" "2060-2090" 5.02242319512195
"548" "RCP_4.5" "2060-2090" 3.52151934146342
"549" "RCP_4.5" "2060-2090" 5.75487804878049
"550" "RCP_4.5" "2060-2090" 5.68997724390243
"551" "RCP_4.5" "2060-2090" 5.55963475609757
"552" "RCP_4.5" "2060-2090" 0.731380341463415
"553" "RCP_4.5" "2060-2090" 5.55963475609757
"554" "RCP_4.5" "2060-2090" 5.55963475609757
"555" "RCP_4.5" "2060-2090" 5.55963475609757
"556" "RCP_4.5" "2060-2090" 0.745461951219512
"557" "RCP_4.5" "2060-2090" 5.24066158536586
"558" "RCP_4.5" "2060-2090" 0.887940658536586
"559" "RCP_4.5" "2060-2090" 5.55963475609757
"560" "RCP_4.5" "2060-2090" 4.70706714634146
"561" "RCP_4.5" "2060-2090" 2.36105502439025
"562" "RCP_4.5" "2060-2090" 5.68332412195122
"563" "RCP_4.5" "2060-2090" 5.75358702439025
"564" "RCP_4.5" "2060-2090" 5.75358702439025
"565" "RCP_4.5" "2060-2090" 4.26717687804878
"566" "RCP_4.5" "2060-2090" 2.36105502439025
"567" "RCP_4.5" "2060-2090" 2.36105502439025
"568" "RCP_4.5" "2060-2090" 3.63055107317074
"569" "RCP_4.5" "2060-2090" 2.93089070731708
"570" "RCP_4.5" "2060-2090" 3.22464731707317
"571" "RCP_8.5" "2030-2060" 5.72031041463415
"572" "RCP_8.5" "2030-2060" 5.74924497560976
"573" "RCP_8.5" "2030-2060" 5.55840785365854
"574" "RCP_8.5" "2030-2060" 5.75487804878049
"575" "RCP_8.5" "2030-2060" 5.72031041463415
"576" "RCP_8.5" "2030-2060" 2.02015348780488
"577" "RCP_8.5" "2030-2060" 5.72031041463415
"578" "RCP_8.5" "2030-2060" 5.75487804878049
"579" "RCP_8.5" "2030-2060" 5.75487804878049
"580" "RCP_8.5" "2030-2060" 5.75487804878049
"581" "RCP_8.5" "2030-2060" 1.05061831707317
"582" "RCP_8.5" "2030-2060" 5.37834536585366
"583" "RCP_8.5" "2030-2060" 5.37834536585366
"584" "RCP_8.5" "2030-2060" 5.66841724390244
"585" "RCP_8.5" "2030-2060" 5.75487804878049
"586" "RCP_8.5" "2030-2060" 5.37834536585366
"587" "RCP_8.5" "2030-2060" 5.37834536585366
"588" "RCP_8.5" "2030-2060" 5.66841724390244
"589" "RCP_8.5" "2030-2060" 5.37834536585366
"590" "RCP_8.5" "2030-2060" 5.75487804878049
"591" "RCP_8.5" "2030-2060" 2.17234009756097
"592" "RCP_8.5" "2030-2060" 4.84086443902439
"593" "RCP_8.5" "2030-2060" 5.57196280487805
"594" "RCP_8.5" "2030-2060" 4.06493329268292
"595" "RCP_8.5" "2030-2060" 2.17234009756097
"596" "RCP_8.5" "2030-2060" 1.25637251219512
"597" "RCP_8.5" "2030-2060" 1.30020751219512
"598" "RCP_8.5" "2030-2060" 2.89686609756097
"599" "RCP_8.5" "2030-2060" 5.57196280487805
"600" "RCP_8.5" "2030-2060" 4.84086443902439
"601" "RCP_8.5" "2060-2090" 5.02242319512195
"602" "RCP_8.5" "2060-2090" 3.01813251219512
"603" "RCP_8.5" "2060-2090" 5.74792524390244
"604" "RCP_8.5" "2060-2090" 3.01813251219512
"605" "RCP_8.5" "2060-2090" 2.30884473170732
"606" "RCP_8.5" "2060-2090" 2.35071448780488
"607" "RCP_8.5" "2060-2090" 5.74792524390244
"608" "RCP_8.5" "2060-2090" 3.52151934146342
"609" "RCP_8.5" "2060-2090" 4.15509626829268
"610" "RCP_8.5" "2060-2090" 5.50036004878049
"611" "RCP_8.5" "2060-2090" 5.24066158536586
"612" "RCP_8.5" "2060-2090" 2.57953595121951
"613" "RCP_8.5" "2060-2090" 5.24066158536586
"614" "RCP_8.5" "2060-2090" 1.01900485365854
"615" "RCP_8.5" "2060-2090" 5.24066158536586
"616" "RCP_8.5" "2060-2090" 0.887940658536586
"617" "RCP_8.5" "2060-2090" 2.57953595121951
"618" "RCP_8.5" "2060-2090" 5.24066158536586
"619" "RCP_8.5" "2060-2090" 5.55963475609757
"620" "RCP_8.5" "2060-2090" 0.789858756097561
"621" "RCP_8.5" "2060-2090" 5.68332412195122
"622" "RCP_8.5" "2060-2090" 2.36105502439025
"623" "RCP_8.5" "2060-2090" 3.22464731707317
"624" "RCP_8.5" "2060-2090" 2.36105502439025
"625" "RCP_8.5" "2060-2090" 2.36105502439025
"626" "RCP_8.5" "2060-2090" 4.26717687804878
"627" "RCP_8.5" "2060-2090" 2.93089070731708
"628" "RCP_8.5" "2060-2090" 2.36105502439025
"629" "RCP_8.5" "2060-2090" 2.36105502439025
"630" "RCP_8.5" "2060-2090" 3.22464731707317
