# Supplementary material for: Water rights shape crop yield and revenue volatility tradeoffs for adaptation in snow dependent systems
Source: Nat Commun. 2020 Jul 10;11:3473. doi: 10.1038/s41467-020-17219-z (PMC7351950; doi:10.1038/s41467-020-17219-z)
Supplement: Supplementary file 3 — Source Data [file 41467_2020_17219_MOESM3_ESM.zip › Source Data/Figure_3 and (S5-S13)/Figure_3_B/1409.txt]

"RCP" "Time" "Yield"
"1" "Historical" "1980-2010" 12.8153914166666
"2" "Historical" "1980-2010" 10.3535208333333
"3" "Historical" "1980-2010" 12.8153914166666
"4" "Historical" "1980-2010" 12.8153914166666
"5" "Historical" "1980-2010" 12.8153914166666
"6" "Historical" "1980-2010" 12.8153914166666
"7" "Historical" "1980-2010" 12.8153914166666
"8" "Historical" "1980-2010" 11.3841951666666
"9" "Historical" "1980-2010" 9.24558845833334
"10" "Historical" "1980-2010" 12.8153914166666
"11" "Historical" "1980-2010" 12.9265835416666
"12" "Historical" "1980-2010" 12.9265835416666
"13" "Historical" "1980-2010" 10.2132657916667
"14" "Historical" "1980-2010" 9.11238029166666
"15" "Historical" "1980-2010" 4.68482025
"16" "Historical" "1980-2010" 12.1025772083334
"17" "Historical" "1980-2010" 12.9265835416666
"18" "Historical" "1980-2010" 12.9265835416666
"19" "Historical" "1980-2010" 12.9265835416666
"20" "Historical" "1980-2010" 12.9265835416666
"21" "Historical" "1980-2010" 12.89793175
"22" "Historical" "1980-2010" 8.81125483333333
"23" "Historical" "1980-2010" 12.89793175
"24" "Historical" "1980-2010" 7.67850829166666
"25" "Historical" "1980-2010" 11.0323487083334
"26" "Historical" "1980-2010" 4.6121075
"27" "Historical" "1980-2010" 11.9760584166666
"28" "Historical" "1980-2010" 12.59560225
"29" "Historical" "1980-2010" 12.8386069166666
"30" "Historical" "1980-2010" 12.59560225
"31" "RCP_4.5" "2030-2060" 12.8115478333334
"32" "RCP_4.5" "2030-2060" 4.41624975
"33" "RCP_4.5" "2030-2060" 11.4781017083334
"34" "RCP_4.5" "2030-2060" 11.4781017083334
"35" "RCP_4.5" "2030-2060" 12.9300274583334
"36" "RCP_4.5" "2030-2060" 12.8115478333334
"37" "RCP_4.5" "2030-2060" 12.9300274583334
"38" "RCP_4.5" "2030-2060" 11.4781017083334
"39" "RCP_4.5" "2030-2060" 11.4781017083334
"40" "RCP_4.5" "2030-2060" 11.4781017083334
"41" "RCP_4.5" "2030-2060" 11.264504625
"42" "RCP_4.5" "2030-2060" 12.8983130833334
"43" "RCP_4.5" "2030-2060" 11.264504625
"44" "RCP_4.5" "2030-2060" 11.264504625
"45" "RCP_4.5" "2030-2060" 11.264504625
"46" "RCP_4.5" "2030-2060" 12.8953100833334
"47" "RCP_4.5" "2030-2060" 12.8983130833334
"48" "RCP_4.5" "2030-2060" 11.264504625
"49" "RCP_4.5" "2030-2060" 10.051430125
"50" "RCP_4.5" "2030-2060" 10.051430125
"51" "RCP_4.5" "2030-2060" 7.12787120833334
"52" "RCP_4.5" "2030-2060" 4.31634775
"53" "RCP_4.5" "2030-2060" 8.67059508333333
"54" "RCP_4.5" "2030-2060" 10.0689210416667
"55" "RCP_4.5" "2030-2060" 7.12787120833334
"56" "RCP_4.5" "2030-2060" 4.759143125
"57" "RCP_4.5" "2030-2060" 4.759143125
"58" "RCP_4.5" "2030-2060" 12.8683408333334
"59" "RCP_4.5" "2030-2060" 11.1725015416666
"60" "RCP_4.5" "2030-2060" 12.7874275833334
"61" "RCP_4.5" "2060-2090" 10.186198
"62" "RCP_4.5" "2060-2090" 10.186198
"63" "RCP_4.5" "2060-2090" 4.18656791666666
"64" "RCP_4.5" "2060-2090" 11.3745715416666
"65" "RCP_4.5" "2060-2090" 10.186198
"66" "RCP_4.5" "2060-2090" 10.186198
"67" "RCP_4.5" "2060-2090" 12.7235579166666
"68" "RCP_4.5" "2060-2090" 11.3745715416666
"69" "RCP_4.5" "2060-2090" 12.895383875
"70" "RCP_4.5" "2060-2090" 10.186198
"71" "RCP_4.5" "2060-2090" 10.9292544166667
"72" "RCP_4.5" "2060-2090" 3.948278125
"73" "RCP_4.5" "2060-2090" 3.84793291666666
"74" "RCP_4.5" "2060-2090" 9.73323908333334
"75" "RCP_4.5" "2060-2090" 10.9292544166667
"76" "RCP_4.5" "2060-2090" 3.79130629166666
"77" "RCP_4.5" "2060-2090" 4.46068470833334
"78" "RCP_4.5" "2060-2090" 3.89409808333334
"79" "RCP_4.5" "2060-2090" 10.9292544166667
"80" "RCP_4.5" "2060-2090" 9.73323908333334
"81" "RCP_4.5" "2060-2090" 10.354752375
"82" "RCP_4.5" "2060-2090" 10.354752375
"83" "RCP_4.5" "2060-2090" 11.6333570833334
"84" "RCP_4.5" "2060-2090" 11.6333570833334
"85" "RCP_4.5" "2060-2090" 10.354752375
"86" "RCP_4.5" "2060-2090" 11.6333570833334
"87" "RCP_4.5" "2060-2090" 11.6333570833334
"88" "RCP_4.5" "2060-2090" 8.971875
"89" "RCP_4.5" "2060-2090" 10.354752375
"90" "RCP_4.5" "2060-2090" 10.354752375
"91" "RCP_8.5" "2030-2060" 12.9290929166666
"92" "RCP_8.5" "2030-2060" 12.928103375
"93" "RCP_8.5" "2030-2060" 5.10920254166666
"94" "RCP_8.5" "2030-2060" 4.543022
"95" "RCP_8.5" "2030-2060" 7.43824079166667
"96" "RCP_8.5" "2030-2060" 4.738526375
"97" "RCP_8.5" "2030-2060" 11.4781017083334
"98" "RCP_8.5" "2030-2060" 10.297552375
"99" "RCP_8.5" "2030-2060" 11.4781017083334
"100" "RCP_8.5" "2030-2060" 4.35015625
"101" "RCP_8.5" "2030-2060" 4.67568658333334
"102" "RCP_8.5" "2030-2060" 5.94093133333334
"103" "RCP_8.5" "2030-2060" 11.264504625
"104" "RCP_8.5" "2030-2060" 10.051430125
"105" "RCP_8.5" "2030-2060" 4.21274470833334
"106" "RCP_8.5" "2030-2060" 10.051430125
"107" "RCP_8.5" "2030-2060" 12.891495375
"108" "RCP_8.5" "2030-2060" 11.264504625
"109" "RCP_8.5" "2030-2060" 11.264504625
"110" "RCP_8.5" "2030-2060" 10.051430125
"111" "RCP_8.5" "2030-2060" 11.1725015416666
"112" "RCP_8.5" "2030-2060" 11.1725015416666
"113" "RCP_8.5" "2030-2060" 4.31634775
"114" "RCP_8.5" "2030-2060" 4.10546079166666
"115" "RCP_8.5" "2030-2060" 3.88374754166666
"116" "RCP_8.5" "2030-2060" 11.1725015416666
"117" "RCP_8.5" "2030-2060" 4.759143125
"118" "RCP_8.5" "2030-2060" 10.0689210416667
"119" "RCP_8.5" "2030-2060" 10.0689210416667
"120" "RCP_8.5" "2030-2060" 11.1725015416666
"121" "RCP_8.5" "2060-2090" 4.09057183333334
"122" "RCP_8.5" "2060-2090" 7.12402670833334
"123" "RCP_8.5" "2060-2090" 11.3745715416666
"124" "RCP_8.5" "2060-2090" 11.3745715416666
"125" "RCP_8.5" "2060-2090" 10.186198
"126" "RCP_8.5" "2060-2090" 4.107250125
"127" "RCP_8.5" "2060-2090" 4.941904
"128" "RCP_8.5" "2060-2090" 11.3745715416666
"129" "RCP_8.5" "2060-2090" 11.3745715416666
"130" "RCP_8.5" "2060-2090" 4.27692283333334
"131" "RCP_8.5" "2060-2090" 3.84793291666666
"132" "RCP_8.5" "2060-2090" 10.9292544166667
"133" "RCP_8.5" "2060-2090" 9.73323908333334
"134" "RCP_8.5" "2060-2090" 9.73323908333334
"135" "RCP_8.5" "2060-2090" 10.9292544166667
"136" "RCP_8.5" "2060-2090" 10.9292544166667
"137" "RCP_8.5" "2060-2090" 12.3805380416666
"138" "RCP_8.5" "2060-2090" 8.45103783333334
"139" "RCP_8.5" "2060-2090" 10.9292544166667
"140" "RCP_8.5" "2060-2090" 10.9292544166667
"141" "RCP_8.5" "2060-2090" 11.6333570833334
"142" "RCP_8.5" "2060-2090" 10.354752375
"143" "RCP_8.5" "2060-2090" 11.6333570833334
"144" "RCP_8.5" "2060-2090" 4.4653565
"145" "RCP_8.5" "2060-2090" 4.44344175
"146" "RCP_8.5" "2060-2090" 4.412824625
"147" "RCP_8.5" "2060-2090" 8.971875
"148" "RCP_8.5" "2060-2090" 4.69891629166666
"149" "RCP_8.5" "2060-2090" 4.412824625
"150" "RCP_8.5" "2060-2090" 4.42761091666666
"151" "RCP_4.5" "2030-2060" 10.297552375
"152" "RCP_4.5" "2030-2060" 11.4781017083334
"153" "RCP_4.5" "2030-2060" 10.297552375
"154" "RCP_4.5" "2030-2060" 12.4534102916666
"155" "RCP_4.5" "2030-2060" 11.4781017083334
"156" "RCP_4.5" "2030-2060" 12.9300274583334
"157" "RCP_4.5" "2030-2060" 12.928103375
"158" "RCP_4.5" "2030-2060" 11.4781017083334
"159" "RCP_4.5" "2030-2060" 11.4781017083334
"160" "RCP_4.5" "2030-2060" 12.4534102916666
"161" "RCP_4.5" "2030-2060" 11.264504625
"162" "RCP_4.5" "2030-2060" 12.8983130833334
"163" "RCP_4.5" "2030-2060" 12.8983130833334
"164" "RCP_4.5" "2030-2060" 12.891495375
"165" "RCP_4.5" "2030-2060" 12.8983130833334
"166" "RCP_4.5" "2030-2060" 12.8953100833334
"167" "RCP_4.5" "2030-2060" 10.051430125
"168" "RCP_4.5" "2030-2060" 12.8953100833334
"169" "RCP_4.5" "2030-2060" 11.264504625
"170" "RCP_4.5" "2030-2060" 11.264504625
"171" "RCP_4.5" "2030-2060" 11.1725015416666
"172" "RCP_4.5" "2030-2060" 11.1725015416666
"173" "RCP_4.5" "2030-2060" 10.0689210416667
"174" "RCP_4.5" "2030-2060" 4.10546079166666
"175" "RCP_4.5" "2030-2060" 7.12787120833334
"176" "RCP_4.5" "2030-2060" 3.89440516666666
"177" "RCP_4.5" "2030-2060" 10.0689210416667
"178" "RCP_4.5" "2030-2060" 12.7874275833334
"179" "RCP_4.5" "2030-2060" 10.0689210416667
"180" "RCP_4.5" "2030-2060" 10.0689210416667
"181" "RCP_4.5" "2060-2090" 10.186198
"182" "RCP_4.5" "2060-2090" 10.186198
"183" "RCP_4.5" "2060-2090" 11.3745715416666
"184" "RCP_4.5" "2060-2090" 11.3745715416666
"185" "RCP_4.5" "2060-2090" 12.87576125
"186" "RCP_4.5" "2060-2090" 12.9003549583334
"187" "RCP_4.5" "2060-2090" 11.3745715416666
"188" "RCP_4.5" "2060-2090" 11.3745715416666
"189" "RCP_4.5" "2060-2090" 12.895383875
"190" "RCP_4.5" "2060-2090" 11.3745715416666
"191" "RCP_4.5" "2060-2090" 10.9292544166667
"192" "RCP_4.5" "2060-2090" 10.9292544166667
"193" "RCP_4.5" "2060-2090" 9.73323908333334
"194" "RCP_4.5" "2060-2090" 10.9292544166667
"195" "RCP_4.5" "2060-2090" 3.89409808333334
"196" "RCP_4.5" "2060-2090" 10.9292544166667
"197" "RCP_4.5" "2060-2090" 10.9292544166667
"198" "RCP_4.5" "2060-2090" 9.73323908333334
"199" "RCP_4.5" "2060-2090" 12.9203644166666
"200" "RCP_4.5" "2060-2090" 10.9292544166667
"201" "RCP_4.5" "2060-2090" 10.354752375
"202" "RCP_4.5" "2060-2090" 4.412824625
"203" "RCP_4.5" "2060-2090" 4.42761091666666
"204" "RCP_4.5" "2060-2090" 12.92782975
"205" "RCP_4.5" "2060-2090" 12.9288082916666
"206" "RCP_4.5" "2060-2090" 11.6333570833334
"207" "RCP_4.5" "2060-2090" 12.8460585
"208" "RCP_4.5" "2060-2090" 11.6333570833334
"209" "RCP_4.5" "2060-2090" 12.54869
"210" "RCP_4.5" "2060-2090" 11.6333570833334
"211" "RCP_8.5" "2030-2060" 11.4781017083334
"212" "RCP_8.5" "2030-2060" 8.99882591666668
"213" "RCP_8.5" "2030-2060" 10.297552375
"214" "RCP_8.5" "2030-2060" 12.8115478333334
"215" "RCP_8.5" "2030-2060" 10.297552375
"216" "RCP_8.5" "2030-2060" 11.4781017083334
"217" "RCP_8.5" "2030-2060" 10.297552375
"218" "RCP_8.5" "2030-2060" 12.9231744583334
"219" "RCP_8.5" "2030-2060" 11.4781017083334
"220" "RCP_8.5" "2030-2060" 12.4534102916666
"221" "RCP_8.5" "2030-2060" 12.0948744583334
"222" "RCP_8.5" "2030-2060" 12.5613587916666
"223" "RCP_8.5" "2030-2060" 11.264504625
"224" "RCP_8.5" "2030-2060" 12.5613587916666
"225" "RCP_8.5" "2030-2060" 12.8983130833334
"226" "RCP_8.5" "2030-2060" 12.891495375
"227" "RCP_8.5" "2030-2060" 12.0948744583334
"228" "RCP_8.5" "2030-2060" 12.0948744583334
"229" "RCP_8.5" "2030-2060" 10.051430125
"230" "RCP_8.5" "2030-2060" 12.5613587916666
"231" "RCP_8.5" "2030-2060" 12.8683408333334
"232" "RCP_8.5" "2030-2060" 11.1725015416666
"233" "RCP_8.5" "2030-2060" 11.1725015416666
"234" "RCP_8.5" "2030-2060" 12.7874275833334
"235" "RCP_8.5" "2030-2060" 12.560059875
"236" "RCP_8.5" "2030-2060" 11.1725015416666
"237" "RCP_8.5" "2030-2060" 10.0689210416667
"238" "RCP_8.5" "2030-2060" 10.0689210416667
"239" "RCP_8.5" "2030-2060" 8.67059508333333
"240" "RCP_8.5" "2030-2060" 3.88374754166666
"241" "RCP_8.5" "2060-2090" 5.70040029166666
"242" "RCP_8.5" "2060-2090" 11.3745715416666
"243" "RCP_8.5" "2060-2090" 11.3745715416666
"244" "RCP_8.5" "2060-2090" 4.18656791666666
"245" "RCP_8.5" "2060-2090" 7.12402670833334
"246" "RCP_8.5" "2060-2090" 12.9003549583334
"247" "RCP_8.5" "2060-2090" 12.253880375
"248" "RCP_8.5" "2060-2090" 12.8982227916666
"249" "RCP_8.5" "2060-2090" 12.253880375
"250" "RCP_8.5" "2060-2090" 10.186198
"251" "RCP_8.5" "2060-2090" 10.9292544166667
"252" "RCP_8.5" "2060-2090" 5.72268445833334
"253" "RCP_8.5" "2060-2090" 12.9203644166666
"254" "RCP_8.5" "2060-2090" 10.9292544166667
"255" "RCP_8.5" "2060-2090" 10.9292544166667
"256" "RCP_8.5" "2060-2090" 10.9292544166667
"257" "RCP_8.5" "2060-2090" 9.73323908333334
"258" "RCP_8.5" "2060-2090" 4.94273541666666
"259" "RCP_8.5" "2060-2090" 10.9292544166667
"260" "RCP_8.5" "2060-2090" 4.94273541666666
"261" "RCP_8.5" "2060-2090" 4.412824625
"262" "RCP_8.5" "2060-2090" 10.354752375
"263" "RCP_8.5" "2060-2090" 8.971875
"264" "RCP_8.5" "2060-2090" 4.69891629166666
"265" "RCP_8.5" "2060-2090" 11.6333570833334
"266" "RCP_8.5" "2060-2090" 11.6333570833334
"267" "RCP_8.5" "2060-2090" 4.49442354166666
"268" "RCP_8.5" "2060-2090" 10.354752375
"269" "RCP_8.5" "2060-2090" 4.94395275
"270" "RCP_8.5" "2060-2090" 10.354752375
"271" "RCP_4.5" "2030-2060" 12.9290929166666
"272" "RCP_4.5" "2030-2060" 12.9231744583334
"273" "RCP_4.5" "2030-2060" 12.9300274583334
"274" "RCP_4.5" "2030-2060" 12.9300274583334
"275" "RCP_4.5" "2030-2060" 10.297552375
"276" "RCP_4.5" "2030-2060" 11.4781017083334
"277" "RCP_4.5" "2030-2060" 11.4781017083334
"278" "RCP_4.5" "2030-2060" 10.297552375
"279" "RCP_4.5" "2030-2060" 4.23346320833334
"280" "RCP_4.5" "2030-2060" 11.4781017083334
"281" "RCP_4.5" "2030-2060" 12.793048125
"282" "RCP_4.5" "2030-2060" 11.264504625
"283" "RCP_4.5" "2030-2060" 12.8983130833334
"284" "RCP_4.5" "2030-2060" 12.8983130833334
"285" "RCP_4.5" "2030-2060" 11.264504625
"286" "RCP_4.5" "2030-2060" 11.264504625
"287" "RCP_4.5" "2030-2060" 11.264504625
"288" "RCP_4.5" "2030-2060" 11.264504625
"289" "RCP_4.5" "2030-2060" 11.264504625
"290" "RCP_4.5" "2030-2060" 12.5613587916666
"291" "RCP_4.5" "2030-2060" 12.560059875
"292" "RCP_4.5" "2030-2060" 8.67059508333333
"293" "RCP_4.5" "2030-2060" 12.8768805
"294" "RCP_4.5" "2030-2060" 11.1725015416666
"295" "RCP_4.5" "2030-2060" 11.1725015416666
"296" "RCP_4.5" "2030-2060" 12.560059875
"297" "RCP_4.5" "2030-2060" 11.1725015416666
"298" "RCP_4.5" "2030-2060" 4.31634775
"299" "RCP_4.5" "2030-2060" 4.10546079166666
"300" "RCP_4.5" "2030-2060" 11.1725015416666
"301" "RCP_4.5" "2060-2090" 4.27692283333334
"302" "RCP_4.5" "2060-2090" 11.3745715416666
"303" "RCP_4.5" "2060-2090" 11.3745715416666
"304" "RCP_4.5" "2060-2090" 8.74487075
"305" "RCP_4.5" "2060-2090" 11.3745715416666
"306" "RCP_4.5" "2060-2090" 10.186198
"307" "RCP_4.5" "2060-2090" 4.09057183333334
"308" "RCP_4.5" "2060-2090" 4.09057183333334
"309" "RCP_4.5" "2060-2090" 5.70040029166666
"310" "RCP_4.5" "2060-2090" 10.186198
"311" "RCP_4.5" "2060-2090" 9.73323908333334
"312" "RCP_4.5" "2060-2090" 3.79130629166666
"313" "RCP_4.5" "2060-2090" 9.73323908333334
"314" "RCP_4.5" "2060-2090" 3.79130629166666
"315" "RCP_4.5" "2060-2090" 9.73323908333334
"316" "RCP_4.5" "2060-2090" 4.182248125
"317" "RCP_4.5" "2060-2090" 3.89409808333334
"318" "RCP_4.5" "2060-2090" 10.9292544166667
"319" "RCP_4.5" "2060-2090" 12.627742875
"320" "RCP_4.5" "2060-2090" 10.9292544166667
"321" "RCP_4.5" "2060-2090" 10.354752375
"322" "RCP_4.5" "2060-2090" 11.6333570833334
"323" "RCP_4.5" "2060-2090" 5.345498125
"324" "RCP_4.5" "2060-2090" 11.6333570833334
"325" "RCP_4.5" "2060-2090" 11.6333570833334
"326" "RCP_4.5" "2060-2090" 11.6333570833334
"327" "RCP_4.5" "2060-2090" 11.6333570833334
"328" "RCP_4.5" "2060-2090" 11.6333570833334
"329" "RCP_4.5" "2060-2090" 12.9288082916666
"330" "RCP_4.5" "2060-2090" 10.354752375
"331" "RCP_8.5" "2030-2060" 11.4781017083334
"332" "RCP_8.5" "2030-2060" 12.9300274583334
"333" "RCP_8.5" "2030-2060" 12.9231744583334
"334" "RCP_8.5" "2030-2060" 10.297552375
"335" "RCP_8.5" "2030-2060" 12.928103375
"336" "RCP_8.5" "2030-2060" 7.43824079166667
"337" "RCP_8.5" "2030-2060" 11.4781017083334
"338" "RCP_8.5" "2030-2060" 10.297552375
"339" "RCP_8.5" "2030-2060" 8.99882591666668
"340" "RCP_8.5" "2030-2060" 11.4781017083334
"341" "RCP_8.5" "2030-2060" 8.70941454166666
"342" "RCP_8.5" "2030-2060" 10.051430125
"343" "RCP_8.5" "2030-2060" 11.264504625
"344" "RCP_8.5" "2030-2060" 11.264504625
"345" "RCP_8.5" "2030-2060" 4.21274470833334
"346" "RCP_8.5" "2030-2060" 4.18217891666666
"347" "RCP_8.5" "2030-2060" 12.5613587916666
"348" "RCP_8.5" "2030-2060" 11.264504625
"349" "RCP_8.5" "2030-2060" 12.8983130833334
"350" "RCP_8.5" "2030-2060" 12.8983130833334
"351" "RCP_8.5" "2030-2060" 11.1725015416666
"352" "RCP_8.5" "2030-2060" 11.1725015416666
"353" "RCP_8.5" "2030-2060" 11.1725015416666
"354" "RCP_8.5" "2030-2060" 10.0689210416667
"355" "RCP_8.5" "2030-2060" 4.31634775
"356" "RCP_8.5" "2030-2060" 3.92120391666666
"357" "RCP_8.5" "2030-2060" 12.06440125
"358" "RCP_8.5" "2030-2060" 12.560059875
"359" "RCP_8.5" "2030-2060" 11.1725015416666
"360" "RCP_8.5" "2030-2060" 10.0689210416667
"361" "RCP_8.5" "2060-2090" 4.077183
"362" "RCP_8.5" "2060-2090" 4.15716629166666
"363" "RCP_8.5" "2060-2090" 4.077183
"364" "RCP_8.5" "2060-2090" 4.18656791666666
"365" "RCP_8.5" "2060-2090" 4.077183
"366" "RCP_8.5" "2060-2090" 10.186198
"367" "RCP_8.5" "2060-2090" 4.077183
"368" "RCP_8.5" "2060-2090" 5.70040029166666
"369" "RCP_8.5" "2060-2090" 4.077183
"370" "RCP_8.5" "2060-2090" 4.09057183333334
"371" "RCP_8.5" "2060-2090" 12.3805380416666
"372" "RCP_8.5" "2060-2090" 10.9292544166667
"373" "RCP_8.5" "2060-2090" 9.73323908333334
"374" "RCP_8.5" "2060-2090" 9.73323908333334
"375" "RCP_8.5" "2060-2090" 3.89409808333334
"376" "RCP_8.5" "2060-2090" 3.79130629166666
"377" "RCP_8.5" "2060-2090" 4.182248125
"378" "RCP_8.5" "2060-2090" 4.182248125
"379" "RCP_8.5" "2060-2090" 10.9292544166667
"380" "RCP_8.5" "2060-2090" 10.9292544166667
"381" "RCP_8.5" "2060-2090" 10.354752375
"382" "RCP_8.5" "2060-2090" 4.69891629166666
"383" "RCP_8.5" "2060-2090" 4.49442354166666
"384" "RCP_8.5" "2060-2090" 8.971875
"385" "RCP_8.5" "2060-2090" 4.412824625
"386" "RCP_8.5" "2060-2090" 10.354752375
"387" "RCP_8.5" "2060-2090" 10.354752375
"388" "RCP_8.5" "2060-2090" 11.6333570833334
"389" "RCP_8.5" "2060-2090" 12.54869
"390" "RCP_8.5" "2060-2090" 11.6333570833334
"391" "RCP_4.5" "2030-2060" 12.9290929166666
"392" "RCP_4.5" "2030-2060" 12.4534102916666
"393" "RCP_4.5" "2030-2060" 12.9231744583334
"394" "RCP_4.5" "2030-2060" 12.9231744583334
"395" "RCP_4.5" "2030-2060" 12.928103375
"396" "RCP_4.5" "2030-2060" 11.4781017083334
"397" "RCP_4.5" "2030-2060" 12.8115478333334
"398" "RCP_4.5" "2030-2060" 12.9300274583334
"399" "RCP_4.5" "2030-2060" 12.9290929166666
"400" "RCP_4.5" "2030-2060" 10.297552375
"401" "RCP_4.5" "2030-2060" 12.5613587916666
"402" "RCP_4.5" "2030-2060" 11.264504625
"403" "RCP_4.5" "2030-2060" 12.8983130833334
"404" "RCP_4.5" "2030-2060" 12.5613587916666
"405" "RCP_4.5" "2030-2060" 10.051430125
"406" "RCP_4.5" "2030-2060" 12.8953100833334
"407" "RCP_4.5" "2030-2060" 12.8983130833334
"408" "RCP_4.5" "2030-2060" 12.793048125
"409" "RCP_4.5" "2030-2060" 12.8953100833334
"410" "RCP_4.5" "2030-2060" 12.8983130833334
"411" "RCP_4.5" "2030-2060" 12.8736322916666
"412" "RCP_4.5" "2030-2060" 12.8736322916666
"413" "RCP_4.5" "2030-2060" 12.8768805
"414" "RCP_4.5" "2030-2060" 12.8736322916666
"415" "RCP_4.5" "2030-2060" 11.1725015416666
"416" "RCP_4.5" "2030-2060" 5.653476125
"417" "RCP_4.5" "2030-2060" 10.0689210416667
"418" "RCP_4.5" "2030-2060" 11.1725015416666
"419" "RCP_4.5" "2030-2060" 11.1725015416666
"420" "RCP_4.5" "2030-2060" 12.560059875
"421" "RCP_4.5" "2060-2090" 12.9003549583334
"422" "RCP_4.5" "2060-2090" 12.7235579166666
"423" "RCP_4.5" "2060-2090" 11.3745715416666
"424" "RCP_4.5" "2060-2090" 12.9003549583334
"425" "RCP_4.5" "2060-2090" 10.186198
"426" "RCP_4.5" "2060-2090" 12.8982227916666
"427" "RCP_4.5" "2060-2090" 11.3745715416666
"428" "RCP_4.5" "2060-2090" 4.15716629166666
"429" "RCP_4.5" "2060-2090" 4.499356125
"430" "RCP_4.5" "2060-2090" 12.8982227916666
"431" "RCP_4.5" "2060-2090" 10.9292544166667
"432" "RCP_4.5" "2060-2090" 10.9292544166667
"433" "RCP_4.5" "2060-2090" 9.73323908333334
"434" "RCP_4.5" "2060-2090" 12.9218012916666
"435" "RCP_4.5" "2060-2090" 9.73323908333334
"436" "RCP_4.5" "2060-2090" 12.3805380416666
"437" "RCP_4.5" "2060-2090" 10.9292544166667
"438" "RCP_4.5" "2060-2090" 12.8845255
"439" "RCP_4.5" "2060-2090" 10.9292544166667
"440" "RCP_4.5" "2060-2090" 9.73323908333334
"441" "RCP_4.5" "2060-2090" 11.6333570833334
"442" "RCP_4.5" "2060-2090" 12.9294678333334
"443" "RCP_4.5" "2060-2090" 12.92782975
"444" "RCP_4.5" "2060-2090" 10.354752375
"445" "RCP_4.5" "2060-2090" 11.6333570833334
"446" "RCP_4.5" "2060-2090" 12.8460585
"447" "RCP_4.5" "2060-2090" 12.9294678333334
"448" "RCP_4.5" "2060-2090" 10.354752375
"449" "RCP_4.5" "2060-2090" 11.6333570833334
"450" "RCP_4.5" "2060-2090" 11.6333570833334
"451" "RCP_8.5" "2030-2060" 12.4534102916666
"452" "RCP_8.5" "2030-2060" 5.10920254166666
"453" "RCP_8.5" "2030-2060" 11.4781017083334
"454" "RCP_8.5" "2030-2060" 5.10920254166666
"455" "RCP_8.5" "2030-2060" 11.4781017083334
"456" "RCP_8.5" "2030-2060" 12.9300274583334
"457" "RCP_8.5" "2030-2060" 12.9300274583334
"458" "RCP_8.5" "2030-2060" 12.9300274583334
"459" "RCP_8.5" "2030-2060" 12.9300274583334
"460" "RCP_8.5" "2030-2060" 12.4534102916666
"461" "RCP_8.5" "2030-2060" 12.8953100833334
"462" "RCP_8.5" "2030-2060" 12.8983130833334
"463" "RCP_8.5" "2030-2060" 12.8983130833334
"464" "RCP_8.5" "2030-2060" 12.8953100833334
"465" "RCP_8.5" "2030-2060" 4.21274470833334
"466" "RCP_8.5" "2030-2060" 11.264504625
"467" "RCP_8.5" "2030-2060" 12.891495375
"468" "RCP_8.5" "2030-2060" 12.8953100833334
"469" "RCP_8.5" "2030-2060" 12.891495375
"470" "RCP_8.5" "2030-2060" 10.051430125
"471" "RCP_8.5" "2030-2060" 12.8683408333334
"472" "RCP_8.5" "2030-2060" 10.0689210416667
"473" "RCP_8.5" "2030-2060" 10.0689210416667
"474" "RCP_8.5" "2030-2060" 8.67059508333333
"475" "RCP_8.5" "2030-2060" 4.10546079166666
"476" "RCP_8.5" "2030-2060" 5.653476125
"477" "RCP_8.5" "2030-2060" 11.1725015416666
"478" "RCP_8.5" "2030-2060" 10.0689210416667
"479" "RCP_8.5" "2030-2060" 4.759143125
"480" "RCP_8.5" "2030-2060" 12.8736322916666
"481" "RCP_8.5" "2060-2090" 10.186198
"482" "RCP_8.5" "2060-2090" 12.253880375
"483" "RCP_8.5" "2060-2090" 11.3745715416666
"484" "RCP_8.5" "2060-2090" 12.87576125
"485" "RCP_8.5" "2060-2090" 12.8982227916666
"486" "RCP_8.5" "2060-2090" 10.186198
"487" "RCP_8.5" "2060-2090" 11.3745715416666
"488" "RCP_8.5" "2060-2090" 11.3745715416666
"489" "RCP_8.5" "2060-2090" 12.87576125
"490" "RCP_8.5" "2060-2090" 10.186198
"491" "RCP_8.5" "2060-2090" 4.182248125
"492" "RCP_8.5" "2060-2090" 12.627742875
"493" "RCP_8.5" "2060-2090" 12.8845255
"494" "RCP_8.5" "2060-2090" 10.9292544166667
"495" "RCP_8.5" "2060-2090" 10.9292544166667
"496" "RCP_8.5" "2060-2090" 12.3805380416666
"497" "RCP_8.5" "2060-2090" 10.9292544166667
"498" "RCP_8.5" "2060-2090" 5.72268445833334
"499" "RCP_8.5" "2060-2090" 8.45103783333334
"500" "RCP_8.5" "2060-2090" 10.9292544166667
"501" "RCP_8.5" "2060-2090" 10.354752375
"502" "RCP_8.5" "2060-2090" 10.354752375
"503" "RCP_8.5" "2060-2090" 11.6333570833334
"504" "RCP_8.5" "2060-2090" 11.6333570833334
"505" "RCP_8.5" "2060-2090" 10.354752375
"506" "RCP_8.5" "2060-2090" 12.9177679583334
"507" "RCP_8.5" "2060-2090" 12.9177679583334
"508" "RCP_8.5" "2060-2090" 7.42895358333334
"509" "RCP_8.5" "2060-2090" 4.49442354166666
"510" "RCP_8.5" "2060-2090" 10.354752375
"511" "RCP_4.5" "2030-2060" 12.9290929166666
"512" "RCP_4.5" "2030-2060" 12.9290929166666
"513" "RCP_4.5" "2030-2060" 12.9300274583334
"514" "RCP_4.5" "2030-2060" 10.297552375
"515" "RCP_4.5" "2030-2060" 4.543022
"516" "RCP_4.5" "2030-2060" 4.23346320833334
"517" "RCP_4.5" "2030-2060" 4.23346320833334
"518" "RCP_4.5" "2030-2060" 10.297552375
"519" "RCP_4.5" "2030-2060" 11.4781017083334
"520" "RCP_4.5" "2030-2060" 12.4534102916666
"521" "RCP_4.5" "2030-2060" 10.051430125
"522" "RCP_4.5" "2030-2060" 8.70941454166666
"523" "RCP_4.5" "2030-2060" 12.793048125
"524" "RCP_4.5" "2030-2060" 4.196897375
"525" "RCP_4.5" "2030-2060" 12.8983130833334
"526" "RCP_4.5" "2030-2060" 10.051430125
"527" "RCP_4.5" "2030-2060" 11.264504625
"528" "RCP_4.5" "2030-2060" 11.264504625
"529" "RCP_4.5" "2030-2060" 12.0948744583334
"530" "RCP_4.5" "2030-2060" 10.051430125
"531" "RCP_4.5" "2030-2060" 4.31634775
"532" "RCP_4.5" "2030-2060" 11.1725015416666
"533" "RCP_4.5" "2030-2060" 11.1725015416666
"534" "RCP_4.5" "2030-2060" 12.8768805
"535" "RCP_4.5" "2030-2060" 12.06440125
"536" "RCP_4.5" "2030-2060" 7.12787120833334
"537" "RCP_4.5" "2030-2060" 8.67059508333333
"538" "RCP_4.5" "2030-2060" 11.1725015416666
"539" "RCP_4.5" "2030-2060" 12.06440125
"540" "RCP_4.5" "2030-2060" 4.31634775
"541" "RCP_4.5" "2060-2090" 4.18656791666666
"542" "RCP_4.5" "2060-2090" 10.186198
"543" "RCP_4.5" "2060-2090" 12.8982227916666
"544" "RCP_4.5" "2060-2090" 11.3745715416666
"545" "RCP_4.5" "2060-2090" 11.3745715416666
"546" "RCP_4.5" "2060-2090" 11.3745715416666
"547" "RCP_4.5" "2060-2090" 7.12402670833334
"548" "RCP_4.5" "2060-2090" 4.941904
"549" "RCP_4.5" "2060-2090" 12.895383875
"550" "RCP_4.5" "2060-2090" 10.186198
"551" "RCP_4.5" "2060-2090" 10.9292544166667
"552" "RCP_4.5" "2060-2090" 3.79130629166666
"553" "RCP_4.5" "2060-2090" 10.9292544166667
"554" "RCP_4.5" "2060-2090" 10.9292544166667
"555" "RCP_4.5" "2060-2090" 10.9292544166667
"556" "RCP_4.5" "2060-2090" 3.80810833333334
"557" "RCP_4.5" "2060-2090" 9.73323908333334
"558" "RCP_4.5" "2060-2090" 4.00984191666666
"559" "RCP_4.5" "2060-2090" 10.9292544166667
"560" "RCP_4.5" "2060-2090" 8.45103783333334
"561" "RCP_4.5" "2060-2090" 4.412824625
"562" "RCP_4.5" "2060-2090" 10.354752375
"563" "RCP_4.5" "2060-2090" 11.6333570833334
"564" "RCP_4.5" "2060-2090" 11.6333570833334
"565" "RCP_4.5" "2060-2090" 6.14332583333334
"566" "RCP_4.5" "2060-2090" 4.412824625
"567" "RCP_4.5" "2060-2090" 4.412824625
"568" "RCP_4.5" "2060-2090" 5.345498125
"569" "RCP_4.5" "2060-2090" 4.69891629166666
"570" "RCP_4.5" "2060-2090" 4.94395275
"571" "RCP_8.5" "2030-2060" 11.4781017083334
"572" "RCP_8.5" "2030-2060" 12.4534102916666
"573" "RCP_8.5" "2030-2060" 10.297552375
"574" "RCP_8.5" "2030-2060" 12.928103375
"575" "RCP_8.5" "2030-2060" 11.4781017083334
"576" "RCP_8.5" "2030-2060" 4.543022
"577" "RCP_8.5" "2030-2060" 11.4781017083334
"578" "RCP_8.5" "2030-2060" 12.9231744583334
"579" "RCP_8.5" "2030-2060" 12.8115478333334
"580" "RCP_8.5" "2030-2060" 12.928103375
"581" "RCP_8.5" "2030-2060" 4.450972625
"582" "RCP_8.5" "2030-2060" 10.051430125
"583" "RCP_8.5" "2030-2060" 10.051430125
"584" "RCP_8.5" "2030-2060" 11.264504625
"585" "RCP_8.5" "2030-2060" 12.8983130833334
"586" "RCP_8.5" "2030-2060" 10.051430125
"587" "RCP_8.5" "2030-2060" 10.051430125
"588" "RCP_8.5" "2030-2060" 11.264504625
"589" "RCP_8.5" "2030-2060" 10.051430125
"590" "RCP_8.5" "2030-2060" 12.891495375
"591" "RCP_8.5" "2030-2060" 4.759143125
"592" "RCP_8.5" "2030-2060" 8.67059508333333
"593" "RCP_8.5" "2030-2060" 11.1725015416666
"594" "RCP_8.5" "2030-2060" 7.12787120833334
"595" "RCP_8.5" "2030-2060" 4.759143125
"596" "RCP_8.5" "2030-2060" 3.89440516666666
"597" "RCP_8.5" "2030-2060" 3.93773095833334
"598" "RCP_8.5" "2030-2060" 5.653476125
"599" "RCP_8.5" "2030-2060" 11.1725015416666
"600" "RCP_8.5" "2030-2060" 8.67059508333333
"601" "RCP_8.5" "2060-2090" 7.12402670833334
"602" "RCP_8.5" "2060-2090" 4.499356125
"603" "RCP_8.5" "2060-2090" 11.3745715416666
"604" "RCP_8.5" "2060-2090" 4.499356125
"605" "RCP_8.5" "2060-2090" 4.077183
"606" "RCP_8.5" "2060-2090" 4.107250125
"607" "RCP_8.5" "2060-2090" 11.3745715416666
"608" "RCP_8.5" "2060-2090" 4.941904
"609" "RCP_8.5" "2060-2090" 5.70040029166666
"610" "RCP_8.5" "2060-2090" 8.74487075
"611" "RCP_8.5" "2060-2090" 9.73323908333334
"612" "RCP_8.5" "2060-2090" 5.72268445833334
"613" "RCP_8.5" "2060-2090" 9.73323908333334
"614" "RCP_8.5" "2060-2090" 4.182248125
"615" "RCP_8.5" "2060-2090" 9.73323908333334
"616" "RCP_8.5" "2060-2090" 4.00984191666666
"617" "RCP_8.5" "2060-2090" 5.72268445833334
"618" "RCP_8.5" "2060-2090" 9.73323908333334
"619" "RCP_8.5" "2060-2090" 10.9292544166667
"620" "RCP_8.5" "2060-2090" 3.89409808333334
"621" "RCP_8.5" "2060-2090" 10.354752375
"622" "RCP_8.5" "2060-2090" 4.412824625
"623" "RCP_8.5" "2060-2090" 4.94395275
"624" "RCP_8.5" "2060-2090" 4.412824625
"625" "RCP_8.5" "2060-2090" 4.412824625
"626" "RCP_8.5" "2060-2090" 6.14332583333334
"627" "RCP_8.5" "2060-2090" 4.69891629166666
"628" "RCP_8.5" "2060-2090" 4.412824625
"629" "RCP_8.5" "2060-2090" 4.412824625
"630" "RCP_8.5" "2060-2090" 4.94395275
