# Supplementary material for: Water rights shape crop yield and revenue volatility tradeoffs for adaptation in snow dependent systems
Source: Nat Commun. 2020 Jul 10;11:3473. doi: 10.1038/s41467-020-17219-z (PMC7351950; doi:10.1038/s41467-020-17219-z)
Supplement: Supplementary file 3 — Source Data [file 41467_2020_17219_MOESM3_ESM.zip › Source Data/Figure_3 and (S5-S13)/Figure_3_B/1827.txt]

"RCP" "Time" "Yield"
"1" "Historical" "1980-2010" 15.0788781
"2" "Historical" "1980-2010" 9.7410907
"3" "Historical" "1980-2010" 15.0788781
"4" "Historical" "1980-2010" 15.0788781
"5" "Historical" "1980-2010" 15.0788781
"6" "Historical" "1980-2010" 15.0788781
"7" "Historical" "1980-2010" 15.0788781
"8" "Historical" "1980-2010" 11.1444322
"9" "Historical" "1980-2010" 8.446999
"10" "Historical" "1980-2010" 15.0788781
"11" "Historical" "1980-2010" 15.0788781
"12" "Historical" "1980-2010" 15.0788781
"13" "Historical" "1980-2010" 9.7410907
"14" "Historical" "1980-2010" 8.446999
"15" "Historical" "1980-2010" 3.7484645
"16" "Historical" "1980-2010" 12.4886685
"17" "Historical" "1980-2010" 15.0788781
"18" "Historical" "1980-2010" 15.0788781
"19" "Historical" "1980-2010" 15.0788781
"20" "Historical" "1980-2010" 15.0788781
"21" "Historical" "1980-2010" 15.0788781
"22" "Historical" "1980-2010" 8.446999
"23" "Historical" "1980-2010" 15.0788781
"24" "Historical" "1980-2010" 7.2988333
"25" "Historical" "1980-2010" 11.1444322
"26" "Historical" "1980-2010" 4.5184656
"27" "Historical" "1980-2010" 12.4886685
"28" "Historical" "1980-2010" 13.664145
"29" "Historical" "1980-2010" 14.5125134
"30" "Historical" "1980-2010" 13.664145
"31" "RCP_4.5" "2030-2060" 12.4886685
"32" "RCP_4.5" "2030-2060" 2.8863043
"33" "RCP_4.5" "2030-2060" 9.7410907
"34" "RCP_4.5" "2030-2060" 9.7410907
"35" "RCP_4.5" "2030-2060" 15.0788781
"36" "RCP_4.5" "2030-2060" 12.4886685
"37" "RCP_4.5" "2030-2060" 15.0788781
"38" "RCP_4.5" "2030-2060" 9.7410907
"39" "RCP_4.5" "2030-2060" 9.7410907
"40" "RCP_4.5" "2030-2060" 9.7410907
"41" "RCP_4.5" "2030-2060" 9.7410907
"42" "RCP_4.5" "2030-2060" 15.0788781
"43" "RCP_4.5" "2030-2060" 9.7410907
"44" "RCP_4.5" "2030-2060" 9.7410907
"45" "RCP_4.5" "2030-2060" 9.7410907
"46" "RCP_4.5" "2030-2060" 14.9319071
"47" "RCP_4.5" "2030-2060" 15.0788781
"48" "RCP_4.5" "2030-2060" 9.7410907
"49" "RCP_4.5" "2030-2060" 8.446999
"50" "RCP_4.5" "2030-2060" 8.446999
"51" "RCP_4.5" "2030-2060" 6.2882743
"52" "RCP_4.5" "2030-2060" 3.7484645
"53" "RCP_4.5" "2030-2060" 7.2988333
"54" "RCP_4.5" "2030-2060" 8.446999
"55" "RCP_4.5" "2030-2060" 6.2882743
"56" "RCP_4.5" "2030-2060" 4.5184656
"57" "RCP_4.5" "2030-2060" 4.5184656
"58" "RCP_4.5" "2030-2060" 14.5125134
"59" "RCP_4.5" "2030-2060" 9.7410907
"60" "RCP_4.5" "2030-2060" 13.664145
"61" "RCP_4.5" "2060-2090" 8.446999
"62" "RCP_4.5" "2060-2090" 8.446999
"63" "RCP_4.5" "2060-2090" 2.8863043
"64" "RCP_4.5" "2060-2090" 9.7410907
"65" "RCP_4.5" "2060-2090" 8.446999
"66" "RCP_4.5" "2060-2090" 8.446999
"67" "RCP_4.5" "2060-2090" 12.4886685
"68" "RCP_4.5" "2060-2090" 9.7410907
"69" "RCP_4.5" "2060-2090" 14.5125134
"70" "RCP_4.5" "2060-2090" 8.446999
"71" "RCP_4.5" "2060-2090" 9.7410907
"72" "RCP_4.5" "2060-2090" 2.847108
"73" "RCP_4.5" "2060-2090" 2.8028737
"74" "RCP_4.5" "2060-2090" 8.446999
"75" "RCP_4.5" "2060-2090" 9.7410907
"76" "RCP_4.5" "2060-2090" 2.7753539
"77" "RCP_4.5" "2060-2090" 3.7484645
"78" "RCP_4.5" "2060-2090" 2.8212921
"79" "RCP_4.5" "2060-2090" 9.7410907
"80" "RCP_4.5" "2060-2090" 8.446999
"81" "RCP_4.5" "2060-2090" 8.446999
"82" "RCP_4.5" "2060-2090" 8.446999
"83" "RCP_4.5" "2060-2090" 9.7410907
"84" "RCP_4.5" "2060-2090" 9.7410907
"85" "RCP_4.5" "2060-2090" 8.446999
"86" "RCP_4.5" "2060-2090" 9.7410907
"87" "RCP_4.5" "2060-2090" 9.7410907
"88" "RCP_4.5" "2060-2090" 7.2988333
"89" "RCP_4.5" "2060-2090" 8.446999
"90" "RCP_4.5" "2060-2090" 8.446999
"91" "RCP_8.5" "2030-2060" 14.9319071
"92" "RCP_8.5" "2030-2060" 14.5125134
"93" "RCP_8.5" "2030-2060" 4.5184656
"94" "RCP_8.5" "2030-2060" 3.1344819
"95" "RCP_8.5" "2030-2060" 6.2882743
"96" "RCP_8.5" "2030-2060" 3.7484645
"97" "RCP_8.5" "2030-2060" 9.7410907
"98" "RCP_8.5" "2030-2060" 8.446999
"99" "RCP_8.5" "2030-2060" 9.7410907
"100" "RCP_8.5" "2030-2060" 2.847108
"101" "RCP_8.5" "2030-2060" 3.7484645
"102" "RCP_8.5" "2030-2060" 5.3659925
"103" "RCP_8.5" "2030-2060" 9.7410907
"104" "RCP_8.5" "2030-2060" 8.446999
"105" "RCP_8.5" "2030-2060" 2.8028737
"106" "RCP_8.5" "2030-2060" 8.446999
"107" "RCP_8.5" "2030-2060" 14.5125134
"108" "RCP_8.5" "2030-2060" 9.7410907
"109" "RCP_8.5" "2030-2060" 9.7410907
"110" "RCP_8.5" "2030-2060" 8.446999
"111" "RCP_8.5" "2030-2060" 9.7410907
"112" "RCP_8.5" "2030-2060" 9.7410907
"113" "RCP_8.5" "2030-2060" 3.7484645
"114" "RCP_8.5" "2030-2060" 3.1344819
"115" "RCP_8.5" "2030-2060" 2.7753539
"116" "RCP_8.5" "2030-2060" 9.7410907
"117" "RCP_8.5" "2030-2060" 4.5184656
"118" "RCP_8.5" "2030-2060" 8.446999
"119" "RCP_8.5" "2030-2060" 8.446999
"120" "RCP_8.5" "2030-2060" 9.7410907
"121" "RCP_8.5" "2060-2090" 2.7886067
"122" "RCP_8.5" "2060-2090" 6.2882743
"123" "RCP_8.5" "2060-2090" 9.7410907
"124" "RCP_8.5" "2060-2090" 9.7410907
"125" "RCP_8.5" "2060-2090" 8.446999
"126" "RCP_8.5" "2060-2090" 2.8028737
"127" "RCP_8.5" "2060-2090" 4.5184656
"128" "RCP_8.5" "2060-2090" 9.7410907
"129" "RCP_8.5" "2060-2090" 9.7410907
"130" "RCP_8.5" "2060-2090" 3.1344819
"131" "RCP_8.5" "2060-2090" 2.8028737
"132" "RCP_8.5" "2060-2090" 9.7410907
"133" "RCP_8.5" "2060-2090" 8.446999
"134" "RCP_8.5" "2060-2090" 8.446999
"135" "RCP_8.5" "2060-2090" 9.7410907
"136" "RCP_8.5" "2060-2090" 9.7410907
"137" "RCP_8.5" "2060-2090" 12.4886685
"138" "RCP_8.5" "2060-2090" 7.2988333
"139" "RCP_8.5" "2060-2090" 9.7410907
"140" "RCP_8.5" "2060-2090" 9.7410907
"141" "RCP_8.5" "2060-2090" 9.7410907
"142" "RCP_8.5" "2060-2090" 8.446999
"143" "RCP_8.5" "2060-2090" 9.7410907
"144" "RCP_8.5" "2060-2090" 2.8212921
"145" "RCP_8.5" "2060-2090" 2.8028737
"146" "RCP_8.5" "2060-2090" 2.7753539
"147" "RCP_8.5" "2060-2090" 7.2988333
"148" "RCP_8.5" "2060-2090" 3.1344819
"149" "RCP_8.5" "2060-2090" 2.7753539
"150" "RCP_8.5" "2060-2090" 2.7886067
"151" "RCP_4.5" "2030-2060" 8.446999
"152" "RCP_4.5" "2030-2060" 9.7410907
"153" "RCP_4.5" "2030-2060" 8.446999
"154" "RCP_4.5" "2030-2060" 11.1444322
"155" "RCP_4.5" "2030-2060" 9.7410907
"156" "RCP_4.5" "2030-2060" 15.0788781
"157" "RCP_4.5" "2030-2060" 14.5125134
"158" "RCP_4.5" "2030-2060" 9.7410907
"159" "RCP_4.5" "2030-2060" 9.7410907
"160" "RCP_4.5" "2030-2060" 11.1444322
"161" "RCP_4.5" "2030-2060" 9.7410907
"162" "RCP_4.5" "2030-2060" 15.0788781
"163" "RCP_4.5" "2030-2060" 15.0788781
"164" "RCP_4.5" "2030-2060" 14.5125134
"165" "RCP_4.5" "2030-2060" 15.0788781
"166" "RCP_4.5" "2030-2060" 14.9319071
"167" "RCP_4.5" "2030-2060" 8.446999
"168" "RCP_4.5" "2030-2060" 14.9319071
"169" "RCP_4.5" "2030-2060" 9.7410907
"170" "RCP_4.5" "2030-2060" 9.7410907
"171" "RCP_4.5" "2030-2060" 9.7410907
"172" "RCP_4.5" "2030-2060" 9.7410907
"173" "RCP_4.5" "2030-2060" 8.446999
"174" "RCP_4.5" "2030-2060" 3.1344819
"175" "RCP_4.5" "2030-2060" 6.2882743
"176" "RCP_4.5" "2030-2060" 2.7886067
"177" "RCP_4.5" "2030-2060" 8.446999
"178" "RCP_4.5" "2030-2060" 13.664145
"179" "RCP_4.5" "2030-2060" 8.446999
"180" "RCP_4.5" "2030-2060" 8.446999
"181" "RCP_4.5" "2060-2090" 8.446999
"182" "RCP_4.5" "2060-2090" 8.446999
"183" "RCP_4.5" "2060-2090" 9.7410907
"184" "RCP_4.5" "2060-2090" 9.7410907
"185" "RCP_4.5" "2060-2090" 13.664145
"186" "RCP_4.5" "2060-2090" 15.0788781
"187" "RCP_4.5" "2060-2090" 9.7410907
"188" "RCP_4.5" "2060-2090" 9.7410907
"189" "RCP_4.5" "2060-2090" 14.5125134
"190" "RCP_4.5" "2060-2090" 9.7410907
"191" "RCP_4.5" "2060-2090" 9.7410907
"192" "RCP_4.5" "2060-2090" 9.7410907
"193" "RCP_4.5" "2060-2090" 8.446999
"194" "RCP_4.5" "2060-2090" 9.7410907
"195" "RCP_4.5" "2060-2090" 2.8212921
"196" "RCP_4.5" "2060-2090" 9.7410907
"197" "RCP_4.5" "2060-2090" 9.7410907
"198" "RCP_4.5" "2060-2090" 8.446999
"199" "RCP_4.5" "2060-2090" 14.9319071
"200" "RCP_4.5" "2060-2090" 9.7410907
"201" "RCP_4.5" "2060-2090" 8.446999
"202" "RCP_4.5" "2060-2090" 2.7753539
"203" "RCP_4.5" "2060-2090" 2.7886067
"204" "RCP_4.5" "2060-2090" 14.5125134
"205" "RCP_4.5" "2060-2090" 14.9319071
"206" "RCP_4.5" "2060-2090" 9.7410907
"207" "RCP_4.5" "2060-2090" 12.4886685
"208" "RCP_4.5" "2060-2090" 9.7410907
"209" "RCP_4.5" "2060-2090" 11.1444322
"210" "RCP_4.5" "2060-2090" 9.7410907
"211" "RCP_8.5" "2030-2060" 9.7410907
"212" "RCP_8.5" "2030-2060" 7.2988333
"213" "RCP_8.5" "2030-2060" 8.446999
"214" "RCP_8.5" "2030-2060" 12.4886685
"215" "RCP_8.5" "2030-2060" 8.446999
"216" "RCP_8.5" "2030-2060" 9.7410907
"217" "RCP_8.5" "2030-2060" 8.446999
"218" "RCP_8.5" "2030-2060" 13.664145
"219" "RCP_8.5" "2030-2060" 9.7410907
"220" "RCP_8.5" "2030-2060" 11.1444322
"221" "RCP_8.5" "2030-2060" 11.1444322
"222" "RCP_8.5" "2030-2060" 12.4886685
"223" "RCP_8.5" "2030-2060" 9.7410907
"224" "RCP_8.5" "2030-2060" 12.4886685
"225" "RCP_8.5" "2030-2060" 15.0788781
"226" "RCP_8.5" "2030-2060" 14.5125134
"227" "RCP_8.5" "2030-2060" 11.1444322
"228" "RCP_8.5" "2030-2060" 11.1444322
"229" "RCP_8.5" "2030-2060" 8.446999
"230" "RCP_8.5" "2030-2060" 12.4886685
"231" "RCP_8.5" "2030-2060" 14.5125134
"232" "RCP_8.5" "2030-2060" 9.7410907
"233" "RCP_8.5" "2030-2060" 9.7410907
"234" "RCP_8.5" "2030-2060" 13.664145
"235" "RCP_8.5" "2030-2060" 12.4886685
"236" "RCP_8.5" "2030-2060" 9.7410907
"237" "RCP_8.5" "2030-2060" 8.446999
"238" "RCP_8.5" "2030-2060" 8.446999
"239" "RCP_8.5" "2030-2060" 7.2988333
"240" "RCP_8.5" "2030-2060" 2.7753539
"241" "RCP_8.5" "2060-2090" 5.3659925
"242" "RCP_8.5" "2060-2090" 9.7410907
"243" "RCP_8.5" "2060-2090" 9.7410907
"244" "RCP_8.5" "2060-2090" 2.8863043
"245" "RCP_8.5" "2060-2090" 6.2882743
"246" "RCP_8.5" "2060-2090" 15.0788781
"247" "RCP_8.5" "2060-2090" 11.1444322
"248" "RCP_8.5" "2060-2090" 14.9319071
"249" "RCP_8.5" "2060-2090" 11.1444322
"250" "RCP_8.5" "2060-2090" 8.446999
"251" "RCP_8.5" "2060-2090" 9.7410907
"252" "RCP_8.5" "2060-2090" 5.3659925
"253" "RCP_8.5" "2060-2090" 14.9319071
"254" "RCP_8.5" "2060-2090" 9.7410907
"255" "RCP_8.5" "2060-2090" 9.7410907
"256" "RCP_8.5" "2060-2090" 9.7410907
"257" "RCP_8.5" "2060-2090" 8.446999
"258" "RCP_8.5" "2060-2090" 4.5184656
"259" "RCP_8.5" "2060-2090" 9.7410907
"260" "RCP_8.5" "2060-2090" 4.5184656
"261" "RCP_8.5" "2060-2090" 2.7753539
"262" "RCP_8.5" "2060-2090" 8.446999
"263" "RCP_8.5" "2060-2090" 7.2988333
"264" "RCP_8.5" "2060-2090" 3.1344819
"265" "RCP_8.5" "2060-2090" 9.7410907
"266" "RCP_8.5" "2060-2090" 9.7410907
"267" "RCP_8.5" "2060-2090" 2.847108
"268" "RCP_8.5" "2060-2090" 8.446999
"269" "RCP_8.5" "2060-2090" 3.7484645
"270" "RCP_8.5" "2060-2090" 8.446999
"271" "RCP_4.5" "2030-2060" 14.9319071
"272" "RCP_4.5" "2030-2060" 13.664145
"273" "RCP_4.5" "2030-2060" 15.0788781
"274" "RCP_4.5" "2030-2060" 15.0788781
"275" "RCP_4.5" "2030-2060" 8.446999
"276" "RCP_4.5" "2030-2060" 9.7410907
"277" "RCP_4.5" "2030-2060" 9.7410907
"278" "RCP_4.5" "2030-2060" 8.446999
"279" "RCP_4.5" "2030-2060" 2.7753539
"280" "RCP_4.5" "2030-2060" 9.7410907
"281" "RCP_4.5" "2030-2060" 13.664145
"282" "RCP_4.5" "2030-2060" 9.7410907
"283" "RCP_4.5" "2030-2060" 15.0788781
"284" "RCP_4.5" "2030-2060" 15.0788781
"285" "RCP_4.5" "2030-2060" 9.7410907
"286" "RCP_4.5" "2030-2060" 9.7410907
"287" "RCP_4.5" "2030-2060" 9.7410907
"288" "RCP_4.5" "2030-2060" 9.7410907
"289" "RCP_4.5" "2030-2060" 9.7410907
"290" "RCP_4.5" "2030-2060" 12.4886685
"291" "RCP_4.5" "2030-2060" 12.4886685
"292" "RCP_4.5" "2030-2060" 7.2988333
"293" "RCP_4.5" "2030-2060" 15.0788781
"294" "RCP_4.5" "2030-2060" 9.7410907
"295" "RCP_4.5" "2030-2060" 9.7410907
"296" "RCP_4.5" "2030-2060" 12.4886685
"297" "RCP_4.5" "2030-2060" 9.7410907
"298" "RCP_4.5" "2030-2060" 3.7484645
"299" "RCP_4.5" "2030-2060" 3.1344819
"300" "RCP_4.5" "2030-2060" 9.7410907
"301" "RCP_4.5" "2060-2090" 3.1344819
"302" "RCP_4.5" "2060-2090" 9.7410907
"303" "RCP_4.5" "2060-2090" 9.7410907
"304" "RCP_4.5" "2060-2090" 7.2988333
"305" "RCP_4.5" "2060-2090" 9.7410907
"306" "RCP_4.5" "2060-2090" 8.446999
"307" "RCP_4.5" "2060-2090" 2.7886067
"308" "RCP_4.5" "2060-2090" 2.7886067
"309" "RCP_4.5" "2060-2090" 5.3659925
"310" "RCP_4.5" "2060-2090" 8.446999
"311" "RCP_4.5" "2060-2090" 8.446999
"312" "RCP_4.5" "2060-2090" 2.7753539
"313" "RCP_4.5" "2060-2090" 8.446999
"314" "RCP_4.5" "2060-2090" 2.7753539
"315" "RCP_4.5" "2060-2090" 8.446999
"316" "RCP_4.5" "2060-2090" 3.1344819
"317" "RCP_4.5" "2060-2090" 2.8212921
"318" "RCP_4.5" "2060-2090" 9.7410907
"319" "RCP_4.5" "2060-2090" 13.664145
"320" "RCP_4.5" "2060-2090" 9.7410907
"321" "RCP_4.5" "2060-2090" 8.446999
"322" "RCP_4.5" "2060-2090" 9.7410907
"323" "RCP_4.5" "2060-2090" 4.5184656
"324" "RCP_4.5" "2060-2090" 9.7410907
"325" "RCP_4.5" "2060-2090" 9.7410907
"326" "RCP_4.5" "2060-2090" 9.7410907
"327" "RCP_4.5" "2060-2090" 9.7410907
"328" "RCP_4.5" "2060-2090" 9.7410907
"329" "RCP_4.5" "2060-2090" 14.9319071
"330" "RCP_4.5" "2060-2090" 8.446999
"331" "RCP_8.5" "2030-2060" 9.7410907
"332" "RCP_8.5" "2030-2060" 15.0788781
"333" "RCP_8.5" "2030-2060" 13.664145
"334" "RCP_8.5" "2030-2060" 8.446999
"335" "RCP_8.5" "2030-2060" 14.5125134
"336" "RCP_8.5" "2030-2060" 6.2882743
"337" "RCP_8.5" "2030-2060" 9.7410907
"338" "RCP_8.5" "2030-2060" 8.446999
"339" "RCP_8.5" "2030-2060" 7.2988333
"340" "RCP_8.5" "2030-2060" 9.7410907
"341" "RCP_8.5" "2030-2060" 7.2988333
"342" "RCP_8.5" "2030-2060" 8.446999
"343" "RCP_8.5" "2030-2060" 9.7410907
"344" "RCP_8.5" "2030-2060" 9.7410907
"345" "RCP_8.5" "2030-2060" 2.8028737
"346" "RCP_8.5" "2030-2060" 2.7753539
"347" "RCP_8.5" "2030-2060" 12.4886685
"348" "RCP_8.5" "2030-2060" 9.7410907
"349" "RCP_8.5" "2030-2060" 15.0788781
"350" "RCP_8.5" "2030-2060" 15.0788781
"351" "RCP_8.5" "2030-2060" 9.7410907
"352" "RCP_8.5" "2030-2060" 9.7410907
"353" "RCP_8.5" "2030-2060" 9.7410907
"354" "RCP_8.5" "2030-2060" 8.446999
"355" "RCP_8.5" "2030-2060" 3.7484645
"356" "RCP_8.5" "2030-2060" 2.8212921
"357" "RCP_8.5" "2030-2060" 11.1444322
"358" "RCP_8.5" "2030-2060" 12.4886685
"359" "RCP_8.5" "2030-2060" 9.7410907
"360" "RCP_8.5" "2030-2060" 8.446999
"361" "RCP_8.5" "2060-2090" 2.7753539
"362" "RCP_8.5" "2060-2090" 2.847108
"363" "RCP_8.5" "2060-2090" 2.7753539
"364" "RCP_8.5" "2060-2090" 2.8863043
"365" "RCP_8.5" "2060-2090" 2.7753539
"366" "RCP_8.5" "2060-2090" 8.446999
"367" "RCP_8.5" "2060-2090" 2.7753539
"368" "RCP_8.5" "2060-2090" 5.3659925
"369" "RCP_8.5" "2060-2090" 2.7753539
"370" "RCP_8.5" "2060-2090" 2.7886067
"371" "RCP_8.5" "2060-2090" 12.4886685
"372" "RCP_8.5" "2060-2090" 9.7410907
"373" "RCP_8.5" "2060-2090" 8.446999
"374" "RCP_8.5" "2060-2090" 8.446999
"375" "RCP_8.5" "2060-2090" 2.8212921
"376" "RCP_8.5" "2060-2090" 2.7753539
"377" "RCP_8.5" "2060-2090" 3.1344819
"378" "RCP_8.5" "2060-2090" 3.1344819
"379" "RCP_8.5" "2060-2090" 9.7410907
"380" "RCP_8.5" "2060-2090" 9.7410907
"381" "RCP_8.5" "2060-2090" 8.446999
"382" "RCP_8.5" "2060-2090" 3.1344819
"383" "RCP_8.5" "2060-2090" 2.847108
"384" "RCP_8.5" "2060-2090" 7.2988333
"385" "RCP_8.5" "2060-2090" 2.7753539
"386" "RCP_8.5" "2060-2090" 8.446999
"387" "RCP_8.5" "2060-2090" 8.446999
"388" "RCP_8.5" "2060-2090" 9.7410907
"389" "RCP_8.5" "2060-2090" 11.1444322
"390" "RCP_8.5" "2060-2090" 9.7410907
"391" "RCP_4.5" "2030-2060" 14.9319071
"392" "RCP_4.5" "2030-2060" 11.1444322
"393" "RCP_4.5" "2030-2060" 13.664145
"394" "RCP_4.5" "2030-2060" 13.664145
"395" "RCP_4.5" "2030-2060" 14.5125134
"396" "RCP_4.5" "2030-2060" 9.7410907
"397" "RCP_4.5" "2030-2060" 12.4886685
"398" "RCP_4.5" "2030-2060" 15.0788781
"399" "RCP_4.5" "2030-2060" 14.9319071
"400" "RCP_4.5" "2030-2060" 8.446999
"401" "RCP_4.5" "2030-2060" 12.4886685
"402" "RCP_4.5" "2030-2060" 9.7410907
"403" "RCP_4.5" "2030-2060" 15.0788781
"404" "RCP_4.5" "2030-2060" 12.4886685
"405" "RCP_4.5" "2030-2060" 8.446999
"406" "RCP_4.5" "2030-2060" 14.9319071
"407" "RCP_4.5" "2030-2060" 15.0788781
"408" "RCP_4.5" "2030-2060" 13.664145
"409" "RCP_4.5" "2030-2060" 14.9319071
"410" "RCP_4.5" "2030-2060" 15.0788781
"411" "RCP_4.5" "2030-2060" 14.9319071
"412" "RCP_4.5" "2030-2060" 14.9319071
"413" "RCP_4.5" "2030-2060" 15.0788781
"414" "RCP_4.5" "2030-2060" 14.9319071
"415" "RCP_4.5" "2030-2060" 9.7410907
"416" "RCP_4.5" "2030-2060" 5.3659925
"417" "RCP_4.5" "2030-2060" 8.446999
"418" "RCP_4.5" "2030-2060" 9.7410907
"419" "RCP_4.5" "2030-2060" 9.7410907
"420" "RCP_4.5" "2030-2060" 12.4886685
"421" "RCP_4.5" "2060-2090" 15.0788781
"422" "RCP_4.5" "2060-2090" 12.4886685
"423" "RCP_4.5" "2060-2090" 9.7410907
"424" "RCP_4.5" "2060-2090" 15.0788781
"425" "RCP_4.5" "2060-2090" 8.446999
"426" "RCP_4.5" "2060-2090" 14.9319071
"427" "RCP_4.5" "2060-2090" 9.7410907
"428" "RCP_4.5" "2060-2090" 2.847108
"429" "RCP_4.5" "2060-2090" 3.7484645
"430" "RCP_4.5" "2060-2090" 14.9319071
"431" "RCP_4.5" "2060-2090" 9.7410907
"432" "RCP_4.5" "2060-2090" 9.7410907
"433" "RCP_4.5" "2060-2090" 8.446999
"434" "RCP_4.5" "2060-2090" 15.0788781
"435" "RCP_4.5" "2060-2090" 8.446999
"436" "RCP_4.5" "2060-2090" 12.4886685
"437" "RCP_4.5" "2060-2090" 9.7410907
"438" "RCP_4.5" "2060-2090" 14.5125134
"439" "RCP_4.5" "2060-2090" 9.7410907
"440" "RCP_4.5" "2060-2090" 8.446999
"441" "RCP_4.5" "2060-2090" 9.7410907
"442" "RCP_4.5" "2060-2090" 15.0788781
"443" "RCP_4.5" "2060-2090" 14.5125134
"444" "RCP_4.5" "2060-2090" 8.446999
"445" "RCP_4.5" "2060-2090" 9.7410907
"446" "RCP_4.5" "2060-2090" 12.4886685
"447" "RCP_4.5" "2060-2090" 15.0788781
"448" "RCP_4.5" "2060-2090" 8.446999
"449" "RCP_4.5" "2060-2090" 9.7410907
"450" "RCP_4.5" "2060-2090" 9.7410907
"451" "RCP_8.5" "2030-2060" 11.1444322
"452" "RCP_8.5" "2030-2060" 4.5184656
"453" "RCP_8.5" "2030-2060" 9.7410907
"454" "RCP_8.5" "2030-2060" 4.5184656
"455" "RCP_8.5" "2030-2060" 9.7410907
"456" "RCP_8.5" "2030-2060" 15.0788781
"457" "RCP_8.5" "2030-2060" 15.0788781
"458" "RCP_8.5" "2030-2060" 15.0788781
"459" "RCP_8.5" "2030-2060" 15.0788781
"460" "RCP_8.5" "2030-2060" 11.1444322
"461" "RCP_8.5" "2030-2060" 14.9319071
"462" "RCP_8.5" "2030-2060" 15.0788781
"463" "RCP_8.5" "2030-2060" 15.0788781
"464" "RCP_8.5" "2030-2060" 14.9319071
"465" "RCP_8.5" "2030-2060" 2.8028737
"466" "RCP_8.5" "2030-2060" 9.7410907
"467" "RCP_8.5" "2030-2060" 14.5125134
"468" "RCP_8.5" "2030-2060" 14.9319071
"469" "RCP_8.5" "2030-2060" 14.5125134
"470" "RCP_8.5" "2030-2060" 8.446999
"471" "RCP_8.5" "2030-2060" 14.5125134
"472" "RCP_8.5" "2030-2060" 8.446999
"473" "RCP_8.5" "2030-2060" 8.446999
"474" "RCP_8.5" "2030-2060" 7.2988333
"475" "RCP_8.5" "2030-2060" 3.1344819
"476" "RCP_8.5" "2030-2060" 5.3659925
"477" "RCP_8.5" "2030-2060" 9.7410907
"478" "RCP_8.5" "2030-2060" 8.446999
"479" "RCP_8.5" "2030-2060" 4.5184656
"480" "RCP_8.5" "2030-2060" 14.9319071
"481" "RCP_8.5" "2060-2090" 8.446999
"482" "RCP_8.5" "2060-2090" 11.1444322
"483" "RCP_8.5" "2060-2090" 9.7410907
"484" "RCP_8.5" "2060-2090" 13.664145
"485" "RCP_8.5" "2060-2090" 14.9319071
"486" "RCP_8.5" "2060-2090" 8.446999
"487" "RCP_8.5" "2060-2090" 9.7410907
"488" "RCP_8.5" "2060-2090" 9.7410907
"489" "RCP_8.5" "2060-2090" 13.664145
"490" "RCP_8.5" "2060-2090" 8.446999
"491" "RCP_8.5" "2060-2090" 3.1344819
"492" "RCP_8.5" "2060-2090" 13.664145
"493" "RCP_8.5" "2060-2090" 14.5125134
"494" "RCP_8.5" "2060-2090" 9.7410907
"495" "RCP_8.5" "2060-2090" 9.7410907
"496" "RCP_8.5" "2060-2090" 12.4886685
"497" "RCP_8.5" "2060-2090" 9.7410907
"498" "RCP_8.5" "2060-2090" 5.3659925
"499" "RCP_8.5" "2060-2090" 7.2988333
"500" "RCP_8.5" "2060-2090" 9.7410907
"501" "RCP_8.5" "2060-2090" 8.446999
"502" "RCP_8.5" "2060-2090" 8.446999
"503" "RCP_8.5" "2060-2090" 9.7410907
"504" "RCP_8.5" "2060-2090" 9.7410907
"505" "RCP_8.5" "2060-2090" 8.446999
"506" "RCP_8.5" "2060-2090" 13.664145
"507" "RCP_8.5" "2060-2090" 13.664145
"508" "RCP_8.5" "2060-2090" 6.2882743
"509" "RCP_8.5" "2060-2090" 2.847108
"510" "RCP_8.5" "2060-2090" 8.446999
"511" "RCP_4.5" "2030-2060" 14.9319071
"512" "RCP_4.5" "2030-2060" 14.9319071
"513" "RCP_4.5" "2030-2060" 15.0788781
"514" "RCP_4.5" "2030-2060" 8.446999
"515" "RCP_4.5" "2030-2060" 3.1344819
"516" "RCP_4.5" "2030-2060" 2.7753539
"517" "RCP_4.5" "2030-2060" 2.7753539
"518" "RCP_4.5" "2030-2060" 8.446999
"519" "RCP_4.5" "2030-2060" 9.7410907
"520" "RCP_4.5" "2030-2060" 11.1444322
"521" "RCP_4.5" "2030-2060" 8.446999
"522" "RCP_4.5" "2030-2060" 7.2988333
"523" "RCP_4.5" "2030-2060" 13.664145
"524" "RCP_4.5" "2030-2060" 2.7886067
"525" "RCP_4.5" "2030-2060" 15.0788781
"526" "RCP_4.5" "2030-2060" 8.446999
"527" "RCP_4.5" "2030-2060" 9.7410907
"528" "RCP_4.5" "2030-2060" 9.7410907
"529" "RCP_4.5" "2030-2060" 11.1444322
"530" "RCP_4.5" "2030-2060" 8.446999
"531" "RCP_4.5" "2030-2060" 3.7484645
"532" "RCP_4.5" "2030-2060" 9.7410907
"533" "RCP_4.5" "2030-2060" 9.7410907
"534" "RCP_4.5" "2030-2060" 15.0788781
"535" "RCP_4.5" "2030-2060" 11.1444322
"536" "RCP_4.5" "2030-2060" 6.2882743
"537" "RCP_4.5" "2030-2060" 7.2988333
"538" "RCP_4.5" "2030-2060" 9.7410907
"539" "RCP_4.5" "2030-2060" 11.1444322
"540" "RCP_4.5" "2030-2060" 3.7484645
"541" "RCP_4.5" "2060-2090" 2.8863043
"542" "RCP_4.5" "2060-2090" 8.446999
"543" "RCP_4.5" "2060-2090" 14.9319071
"544" "RCP_4.5" "2060-2090" 9.7410907
"545" "RCP_4.5" "2060-2090" 9.7410907
"546" "RCP_4.5" "2060-2090" 9.7410907
"547" "RCP_4.5" "2060-2090" 6.2882743
"548" "RCP_4.5" "2060-2090" 4.5184656
"549" "RCP_4.5" "2060-2090" 14.5125134
"550" "RCP_4.5" "2060-2090" 8.446999
"551" "RCP_4.5" "2060-2090" 9.7410907
"552" "RCP_4.5" "2060-2090" 2.7753539
"553" "RCP_4.5" "2060-2090" 9.7410907
"554" "RCP_4.5" "2060-2090" 9.7410907
"555" "RCP_4.5" "2060-2090" 9.7410907
"556" "RCP_4.5" "2060-2090" 2.7886067
"557" "RCP_4.5" "2060-2090" 8.446999
"558" "RCP_4.5" "2060-2090" 2.8863043
"559" "RCP_4.5" "2060-2090" 9.7410907
"560" "RCP_4.5" "2060-2090" 7.2988333
"561" "RCP_4.5" "2060-2090" 2.7753539
"562" "RCP_4.5" "2060-2090" 8.446999
"563" "RCP_4.5" "2060-2090" 9.7410907
"564" "RCP_4.5" "2060-2090" 9.7410907
"565" "RCP_4.5" "2060-2090" 5.3659925
"566" "RCP_4.5" "2060-2090" 2.7753539
"567" "RCP_4.5" "2060-2090" 2.7753539
"568" "RCP_4.5" "2060-2090" 4.5184656
"569" "RCP_4.5" "2060-2090" 3.1344819
"570" "RCP_4.5" "2060-2090" 3.7484645
"571" "RCP_8.5" "2030-2060" 9.7410907
"572" "RCP_8.5" "2030-2060" 11.1444322
"573" "RCP_8.5" "2030-2060" 8.446999
"574" "RCP_8.5" "2030-2060" 14.5125134
"575" "RCP_8.5" "2030-2060" 9.7410907
"576" "RCP_8.5" "2030-2060" 3.1344819
"577" "RCP_8.5" "2030-2060" 9.7410907
"578" "RCP_8.5" "2030-2060" 13.664145
"579" "RCP_8.5" "2030-2060" 12.4886685
"580" "RCP_8.5" "2030-2060" 14.5125134
"581" "RCP_8.5" "2030-2060" 3.1344819
"582" "RCP_8.5" "2030-2060" 8.446999
"583" "RCP_8.5" "2030-2060" 8.446999
"584" "RCP_8.5" "2030-2060" 9.7410907
"585" "RCP_8.5" "2030-2060" 15.0788781
"586" "RCP_8.5" "2030-2060" 8.446999
"587" "RCP_8.5" "2030-2060" 8.446999
"588" "RCP_8.5" "2030-2060" 9.7410907
"589" "RCP_8.5" "2030-2060" 8.446999
"590" "RCP_8.5" "2030-2060" 14.5125134
"591" "RCP_8.5" "2030-2060" 4.5184656
"592" "RCP_8.5" "2030-2060" 7.2988333
"593" "RCP_8.5" "2030-2060" 9.7410907
"594" "RCP_8.5" "2030-2060" 6.2882743
"595" "RCP_8.5" "2030-2060" 4.5184656
"596" "RCP_8.5" "2030-2060" 2.7886067
"597" "RCP_8.5" "2030-2060" 2.847108
"598" "RCP_8.5" "2030-2060" 5.3659925
"599" "RCP_8.5" "2030-2060" 9.7410907
"600" "RCP_8.5" "2030-2060" 7.2988333
"601" "RCP_8.5" "2060-2090" 6.2882743
"602" "RCP_8.5" "2060-2090" 3.7484645
"603" "RCP_8.5" "2060-2090" 9.7410907
"604" "RCP_8.5" "2060-2090" 3.7484645
"605" "RCP_8.5" "2060-2090" 2.7753539
"606" "RCP_8.5" "2060-2090" 2.8028737
"607" "RCP_8.5" "2060-2090" 9.7410907
"608" "RCP_8.5" "2060-2090" 4.5184656
"609" "RCP_8.5" "2060-2090" 5.3659925
"610" "RCP_8.5" "2060-2090" 7.2988333
"611" "RCP_8.5" "2060-2090" 8.446999
"612" "RCP_8.5" "2060-2090" 5.3659925
"613" "RCP_8.5" "2060-2090" 8.446999
"614" "RCP_8.5" "2060-2090" 3.1344819
"615" "RCP_8.5" "2060-2090" 8.446999
"616" "RCP_8.5" "2060-2090" 2.8863043
"617" "RCP_8.5" "2060-2090" 5.3659925
"618" "RCP_8.5" "2060-2090" 8.446999
"619" "RCP_8.5" "2060-2090" 9.7410907
"620" "RCP_8.5" "2060-2090" 2.8212921
"621" "RCP_8.5" "2060-2090" 8.446999
"622" "RCP_8.5" "2060-2090" 2.7753539
"623" "RCP_8.5" "2060-2090" 3.7484645
"624" "RCP_8.5" "2060-2090" 2.7753539
"625" "RCP_8.5" "2060-2090" 2.7753539
"626" "RCP_8.5" "2060-2090" 5.3659925
"627" "RCP_8.5" "2060-2090" 3.1344819
"628" "RCP_8.5" "2060-2090" 2.7753539
"629" "RCP_8.5" "2060-2090" 2.7753539
"630" "RCP_8.5" "2060-2090" 3.7484645
