# Supplementary material for: Water rights shape crop yield and revenue volatility tradeoffs for adaptation in snow dependent systems
Source: Nat Commun. 2020 Jul 10;11:3473. doi: 10.1038/s41467-020-17219-z (PMC7351950; doi:10.1038/s41467-020-17219-z)
Supplement: Supplementary file 3 — Source Data [file 41467_2020_17219_MOESM3_ESM.zip › Source Data/Figure_3 and (S5-S13)/Figure_3_B/2001.txt]

"RCP" "Time" "Yield"
"1" "Historical" "1980-2010" 5.73773042857143
"2" "Historical" "1980-2010" 5.54871428571428
"3" "Historical" "1980-2010" 5.73773042857143
"4" "Historical" "1980-2010" 5.73773042857143
"5" "Historical" "1980-2010" 5.73773042857143
"6" "Historical" "1980-2010" 5.73773042857143
"7" "Historical" "1980-2010" 5.73773042857143
"8" "Historical" "1980-2010" 5.5180752
"9" "Historical" "1980-2010" 5.51414285714285
"10" "Historical" "1980-2010" 5.73773042857143
"11" "Historical" "1980-2010" 5.78885528571428
"12" "Historical" "1980-2010" 5.78885528571428
"13" "Historical" "1980-2010" 5.59693074285715
"14" "Historical" "1980-2010" 5.30671428571428
"15" "Historical" "1980-2010" 4.52962588571428
"16" "Historical" "1980-2010" 5.62860351428572
"17" "Historical" "1980-2010" 5.78885528571428
"18" "Historical" "1980-2010" 5.78885528571428
"19" "Historical" "1980-2010" 5.78885528571428
"20" "Historical" "1980-2010" 5.78885528571428
"21" "Historical" "1980-2010" 5.85277502857143
"22" "Historical" "1980-2010" 5.53142857142857
"23" "Historical" "1980-2010" 5.85277502857143
"24" "Historical" "1980-2010" 5.3223456
"25" "Historical" "1980-2010" 5.87763282857143
"26" "Historical" "1980-2010" 4.4565994
"27" "Historical" "1980-2010" 5.825732
"28" "Historical" "1980-2010" 5.89609774285715
"29" "Historical" "1980-2010" 5.90293722857143
"30" "Historical" "1980-2010" 5.89609774285715
"31" "RCP_4.5" "2030-2060" 5.87209385714285
"32" "RCP_4.5" "2030-2060" 3.940992
"33" "RCP_4.5" "2030-2060" 5.87825165714286
"34" "RCP_4.5" "2030-2060" 5.87825165714286
"35" "RCP_4.5" "2030-2060" 5.79326848571428
"36" "RCP_4.5" "2030-2060" 5.87209385714285
"37" "RCP_4.5" "2030-2060" 5.79326848571428
"38" "RCP_4.5" "2030-2060" 5.87825165714286
"39" "RCP_4.5" "2030-2060" 5.87825165714286
"40" "RCP_4.5" "2030-2060" 5.87825165714286
"41" "RCP_4.5" "2030-2060" 5.85995362857143
"42" "RCP_4.5" "2030-2060" 5.79128157142857
"43" "RCP_4.5" "2030-2060" 5.85995362857143
"44" "RCP_4.5" "2030-2060" 5.85995362857143
"45" "RCP_4.5" "2030-2060" 5.85995362857143
"46" "RCP_4.5" "2030-2060" 5.81883468571428
"47" "RCP_4.5" "2030-2060" 5.79128157142857
"48" "RCP_4.5" "2030-2060" 5.85995362857143
"49" "RCP_4.5" "2030-2060" 5.82528571428571
"50" "RCP_4.5" "2030-2060" 5.82528571428571
"51" "RCP_4.5" "2030-2060" 5.27214285714285
"52" "RCP_4.5" "2030-2060" 4.21771428571428
"53" "RCP_4.5" "2030-2060" 5.687
"54" "RCP_4.5" "2030-2060" 5.89442857142857
"55" "RCP_4.5" "2030-2060" 5.27214285714285
"56" "RCP_4.5" "2030-2060" 4.77085714285715
"57" "RCP_4.5" "2030-2060" 4.77085714285715
"58" "RCP_4.5" "2030-2060" 5.99158214285715
"59" "RCP_4.5" "2030-2060" 5.98112648571428
"60" "RCP_4.5" "2030-2060" 5.98264448571428
"61" "RCP_4.5" "2060-2090" 5.99814285714286
"62" "RCP_4.5" "2060-2090" 5.99814285714286
"63" "RCP_4.5" "2060-2090" 4.33871428571428
"64" "RCP_4.5" "2060-2090" 6.03254142857143
"65" "RCP_4.5" "2060-2090" 5.99814285714286
"66" "RCP_4.5" "2060-2090" 5.99814285714286
"67" "RCP_4.5" "2060-2090" 5.97517014285715
"68" "RCP_4.5" "2060-2090" 6.03254142857143
"69" "RCP_4.5" "2060-2090" 5.95013382857143
"70" "RCP_4.5" "2060-2090" 5.99814285714286
"71" "RCP_4.5" "2060-2090" 5.89945305714285
"72" "RCP_4.5" "2060-2090" 4.55034737142857
"73" "RCP_4.5" "2060-2090" 4.25696291428572
"74" "RCP_4.5" "2060-2090" 5.8570138
"75" "RCP_4.5" "2060-2090" 5.89945305714285
"76" "RCP_4.5" "2060-2090" 3.89168245714285
"77" "RCP_4.5" "2060-2090" 4.4116556
"78" "RCP_4.5" "2060-2090" 4.56534414285715
"79" "RCP_4.5" "2060-2090" 5.89945305714285
"80" "RCP_4.5" "2060-2090" 5.8570138
"81" "RCP_4.5" "2060-2090" 5.98085714285715
"82" "RCP_4.5" "2060-2090" 5.98085714285715
"83" "RCP_4.5" "2060-2090" 5.9910114
"84" "RCP_4.5" "2060-2090" 5.9910114
"85" "RCP_4.5" "2060-2090" 5.98085714285715
"86" "RCP_4.5" "2060-2090" 5.9910114
"87" "RCP_4.5" "2060-2090" 5.9910114
"88" "RCP_4.5" "2060-2090" 5.79071428571428
"89" "RCP_4.5" "2060-2090" 5.98085714285715
"90" "RCP_4.5" "2060-2090" 5.98085714285715
"91" "RCP_8.5" "2030-2060" 5.89362714285715
"92" "RCP_8.5" "2030-2060" 5.88935537142857
"93" "RCP_8.5" "2030-2060" 4.82271428571428
"94" "RCP_8.5" "2030-2060" 4.11393274285715
"95" "RCP_8.5" "2030-2060" 5.15114285714285
"96" "RCP_8.5" "2030-2060" 4.18314285714285
"97" "RCP_8.5" "2030-2060" 5.87825165714286
"98" "RCP_8.5" "2030-2060" 5.808
"99" "RCP_8.5" "2030-2060" 5.87825165714286
"100" "RCP_8.5" "2030-2060" 3.50876491428572
"101" "RCP_8.5" "2030-2060" 4.54835134285715
"102" "RCP_8.5" "2030-2060" 4.77107431428572
"103" "RCP_8.5" "2030-2060" 5.85995362857143
"104" "RCP_8.5" "2030-2060" 5.82528571428571
"105" "RCP_8.5" "2030-2060" 4.05373634285715
"106" "RCP_8.5" "2030-2060" 5.82528571428571
"107" "RCP_8.5" "2030-2060" 5.9364426
"108" "RCP_8.5" "2030-2060" 5.85995362857143
"109" "RCP_8.5" "2030-2060" 5.85995362857143
"110" "RCP_8.5" "2030-2060" 5.82528571428571
"111" "RCP_8.5" "2030-2060" 5.98112648571428
"112" "RCP_8.5" "2030-2060" 5.98112648571428
"113" "RCP_8.5" "2030-2060" 4.21771428571428
"114" "RCP_8.5" "2030-2060" 4.13128571428572
"115" "RCP_8.5" "2030-2060" 3.21385114285715
"116" "RCP_8.5" "2030-2060" 5.98112648571428
"117" "RCP_8.5" "2030-2060" 4.77085714285715
"118" "RCP_8.5" "2030-2060" 5.89442857142857
"119" "RCP_8.5" "2030-2060" 5.89442857142857
"120" "RCP_8.5" "2030-2060" 5.98112648571428
"121" "RCP_8.5" "2060-2090" 3.78557048571428
"122" "RCP_8.5" "2060-2090" 5.23757142857143
"123" "RCP_8.5" "2060-2090" 6.03254142857143
"124" "RCP_8.5" "2060-2090" 6.03254142857143
"125" "RCP_8.5" "2060-2090" 5.99814285714286
"126" "RCP_8.5" "2060-2090" 4.23467157142857
"127" "RCP_8.5" "2060-2090" 4.63257142857143
"128" "RCP_8.5" "2060-2090" 6.03254142857143
"129" "RCP_8.5" "2060-2090" 6.03254142857143
"130" "RCP_8.5" "2060-2090" 4.49428571428572
"131" "RCP_8.5" "2060-2090" 4.25696291428572
"132" "RCP_8.5" "2060-2090" 5.89945305714285
"133" "RCP_8.5" "2060-2090" 5.8570138
"134" "RCP_8.5" "2060-2090" 5.8570138
"135" "RCP_8.5" "2060-2090" 5.89945305714285
"136" "RCP_8.5" "2060-2090" 5.89945305714285
"137" "RCP_8.5" "2060-2090" 5.82507074285715
"138" "RCP_8.5" "2060-2090" 5.66760825714285
"139" "RCP_8.5" "2060-2090" 5.89945305714285
"140" "RCP_8.5" "2060-2090" 5.89945305714285
"141" "RCP_8.5" "2060-2090" 5.9910114
"142" "RCP_8.5" "2060-2090" 5.98085714285715
"143" "RCP_8.5" "2060-2090" 5.9910114
"144" "RCP_8.5" "2060-2090" 4.82754642857143
"145" "RCP_8.5" "2060-2090" 4.70949222857143
"146" "RCP_8.5" "2060-2090" 4.17254105714285
"147" "RCP_8.5" "2060-2090" 5.79071428571428
"148" "RCP_8.5" "2060-2090" 4.56189391428572
"149" "RCP_8.5" "2060-2090" 4.17254105714285
"150" "RCP_8.5" "2060-2090" 4.43345351428572
"151" "RCP_4.5" "2030-2060" 5.808
"152" "RCP_4.5" "2030-2060" 5.87825165714286
"153" "RCP_4.5" "2030-2060" 5.808
"154" "RCP_4.5" "2030-2060" 5.94641645714285
"155" "RCP_4.5" "2030-2060" 5.87825165714286
"156" "RCP_4.5" "2030-2060" 5.79326848571428
"157" "RCP_4.5" "2030-2060" 5.88935537142857
"158" "RCP_4.5" "2030-2060" 5.87825165714286
"159" "RCP_4.5" "2030-2060" 5.87825165714286
"160" "RCP_4.5" "2030-2060" 5.94641645714285
"161" "RCP_4.5" "2030-2060" 5.85995362857143
"162" "RCP_4.5" "2030-2060" 5.79128157142857
"163" "RCP_4.5" "2030-2060" 5.79128157142857
"164" "RCP_4.5" "2030-2060" 5.9364426
"165" "RCP_4.5" "2030-2060" 5.79128157142857
"166" "RCP_4.5" "2030-2060" 5.81883468571428
"167" "RCP_4.5" "2030-2060" 5.82528571428571
"168" "RCP_4.5" "2030-2060" 5.81883468571428
"169" "RCP_4.5" "2030-2060" 5.85995362857143
"170" "RCP_4.5" "2030-2060" 5.85995362857143
"171" "RCP_4.5" "2030-2060" 5.98112648571428
"172" "RCP_4.5" "2030-2060" 5.98112648571428
"173" "RCP_4.5" "2030-2060" 5.89442857142857
"174" "RCP_4.5" "2030-2060" 4.13128571428572
"175" "RCP_4.5" "2030-2060" 5.27214285714285
"176" "RCP_4.5" "2030-2060" 3.57759537142857
"177" "RCP_4.5" "2030-2060" 5.89442857142857
"178" "RCP_4.5" "2030-2060" 5.98264448571428
"179" "RCP_4.5" "2030-2060" 5.89442857142857
"180" "RCP_4.5" "2030-2060" 5.89442857142857
"181" "RCP_4.5" "2060-2090" 5.99814285714286
"182" "RCP_4.5" "2060-2090" 5.99814285714286
"183" "RCP_4.5" "2060-2090" 6.03254142857143
"184" "RCP_4.5" "2060-2090" 6.03254142857143
"185" "RCP_4.5" "2060-2090" 5.92861782857143
"186" "RCP_4.5" "2060-2090" 5.88493242857143
"187" "RCP_4.5" "2060-2090" 6.03254142857143
"188" "RCP_4.5" "2060-2090" 6.03254142857143
"189" "RCP_4.5" "2060-2090" 5.95013382857143
"190" "RCP_4.5" "2060-2090" 6.03254142857143
"191" "RCP_4.5" "2060-2090" 5.89945305714285
"192" "RCP_4.5" "2060-2090" 5.89945305714285
"193" "RCP_4.5" "2060-2090" 5.8570138
"194" "RCP_4.5" "2060-2090" 5.89945305714285
"195" "RCP_4.5" "2060-2090" 4.56534414285715
"196" "RCP_4.5" "2060-2090" 5.89945305714285
"197" "RCP_4.5" "2060-2090" 5.89945305714285
"198" "RCP_4.5" "2060-2090" 5.8570138
"199" "RCP_4.5" "2060-2090" 5.810959
"200" "RCP_4.5" "2060-2090" 5.89945305714285
"201" "RCP_4.5" "2060-2090" 5.98085714285715
"202" "RCP_4.5" "2060-2090" 4.17254105714285
"203" "RCP_4.5" "2060-2090" 4.43345351428572
"204" "RCP_4.5" "2060-2090" 5.91010797142857
"205" "RCP_4.5" "2060-2090" 5.89049654285715
"206" "RCP_4.5" "2060-2090" 5.9910114
"207" "RCP_4.5" "2060-2090" 5.94366708571428
"208" "RCP_4.5" "2060-2090" 5.9910114
"209" "RCP_4.5" "2060-2090" 5.96110051428572
"210" "RCP_4.5" "2060-2090" 5.9910114
"211" "RCP_8.5" "2030-2060" 5.87825165714286
"212" "RCP_8.5" "2030-2060" 5.49685714285715
"213" "RCP_8.5" "2030-2060" 5.808
"214" "RCP_8.5" "2030-2060" 5.87209385714285
"215" "RCP_8.5" "2030-2060" 5.808
"216" "RCP_8.5" "2030-2060" 5.87825165714286
"217" "RCP_8.5" "2030-2060" 5.808
"218" "RCP_8.5" "2030-2060" 5.83616377142857
"219" "RCP_8.5" "2030-2060" 5.87825165714286
"220" "RCP_8.5" "2030-2060" 5.94641645714285
"221" "RCP_8.5" "2030-2060" 5.84320157142857
"222" "RCP_8.5" "2030-2060" 5.91251005714285
"223" "RCP_8.5" "2030-2060" 5.85995362857143
"224" "RCP_8.5" "2030-2060" 5.91251005714285
"225" "RCP_8.5" "2030-2060" 5.79128157142857
"226" "RCP_8.5" "2030-2060" 5.9364426
"227" "RCP_8.5" "2030-2060" 5.84320157142857
"228" "RCP_8.5" "2030-2060" 5.84320157142857
"229" "RCP_8.5" "2030-2060" 5.82528571428571
"230" "RCP_8.5" "2030-2060" 5.91251005714285
"231" "RCP_8.5" "2030-2060" 5.99158214285715
"232" "RCP_8.5" "2030-2060" 5.98112648571428
"233" "RCP_8.5" "2030-2060" 5.98112648571428
"234" "RCP_8.5" "2030-2060" 5.98264448571428
"235" "RCP_8.5" "2030-2060" 5.98118368571428
"236" "RCP_8.5" "2030-2060" 5.98112648571428
"237" "RCP_8.5" "2030-2060" 5.89442857142857
"238" "RCP_8.5" "2030-2060" 5.89442857142857
"239" "RCP_8.5" "2030-2060" 5.687
"240" "RCP_8.5" "2030-2060" 3.21385114285715
"241" "RCP_8.5" "2060-2090" 4.92642857142857
"242" "RCP_8.5" "2060-2090" 6.03254142857143
"243" "RCP_8.5" "2060-2090" 6.03254142857143
"244" "RCP_8.5" "2060-2090" 4.33871428571428
"245" "RCP_8.5" "2060-2090" 5.23757142857143
"246" "RCP_8.5" "2060-2090" 5.88493242857143
"247" "RCP_8.5" "2060-2090" 6.02470534285715
"248" "RCP_8.5" "2060-2090" 5.90242965714285
"249" "RCP_8.5" "2060-2090" 6.02470534285715
"250" "RCP_8.5" "2060-2090" 5.99814285714286
"251" "RCP_8.5" "2060-2090" 5.89945305714285
"252" "RCP_8.5" "2060-2090" 4.82645648571429
"253" "RCP_8.5" "2060-2090" 5.810959
"254" "RCP_8.5" "2060-2090" 5.89945305714285
"255" "RCP_8.5" "2060-2090" 5.89945305714285
"256" "RCP_8.5" "2060-2090" 5.89945305714285
"257" "RCP_8.5" "2060-2090" 5.8570138
"258" "RCP_8.5" "2060-2090" 4.683492
"259" "RCP_8.5" "2060-2090" 5.89945305714285
"260" "RCP_8.5" "2060-2090" 4.683492
"261" "RCP_8.5" "2060-2090" 4.17254105714285
"262" "RCP_8.5" "2060-2090" 5.98085714285715
"263" "RCP_8.5" "2060-2090" 5.79071428571428
"264" "RCP_8.5" "2060-2090" 4.56189391428572
"265" "RCP_8.5" "2060-2090" 5.9910114
"266" "RCP_8.5" "2060-2090" 5.9910114
"267" "RCP_8.5" "2060-2090" 4.81939008571428
"268" "RCP_8.5" "2060-2090" 5.98085714285715
"269" "RCP_8.5" "2060-2090" 4.68389365714285
"270" "RCP_8.5" "2060-2090" 5.98085714285715
"271" "RCP_4.5" "2030-2060" 5.89362714285715
"272" "RCP_4.5" "2030-2060" 5.83616377142857
"273" "RCP_4.5" "2030-2060" 5.79326848571428
"274" "RCP_4.5" "2030-2060" 5.79326848571428
"275" "RCP_4.5" "2030-2060" 5.808
"276" "RCP_4.5" "2030-2060" 5.87825165714286
"277" "RCP_4.5" "2030-2060" 5.87825165714286
"278" "RCP_4.5" "2030-2060" 5.808
"279" "RCP_4.5" "2030-2060" 3.19676342857143
"280" "RCP_4.5" "2030-2060" 5.87825165714286
"281" "RCP_4.5" "2030-2060" 5.90213108571428
"282" "RCP_4.5" "2030-2060" 5.85995362857143
"283" "RCP_4.5" "2030-2060" 5.79128157142857
"284" "RCP_4.5" "2030-2060" 5.79128157142857
"285" "RCP_4.5" "2030-2060" 5.85995362857143
"286" "RCP_4.5" "2030-2060" 5.85995362857143
"287" "RCP_4.5" "2030-2060" 5.85995362857143
"288" "RCP_4.5" "2030-2060" 5.85995362857143
"289" "RCP_4.5" "2030-2060" 5.85995362857143
"290" "RCP_4.5" "2030-2060" 5.91251005714285
"291" "RCP_4.5" "2030-2060" 5.98118368571428
"292" "RCP_4.5" "2030-2060" 5.687
"293" "RCP_4.5" "2030-2060" 5.88586177142857
"294" "RCP_4.5" "2030-2060" 5.98112648571428
"295" "RCP_4.5" "2030-2060" 5.98112648571428
"296" "RCP_4.5" "2030-2060" 5.98118368571428
"297" "RCP_4.5" "2030-2060" 5.98112648571428
"298" "RCP_4.5" "2030-2060" 4.21771428571428
"299" "RCP_4.5" "2030-2060" 4.13128571428572
"300" "RCP_4.5" "2030-2060" 5.98112648571428
"301" "RCP_4.5" "2060-2090" 4.49428571428572
"302" "RCP_4.5" "2060-2090" 6.03254142857143
"303" "RCP_4.5" "2060-2090" 6.03254142857143
"304" "RCP_4.5" "2060-2090" 5.77342857142857
"305" "RCP_4.5" "2060-2090" 6.03254142857143
"306" "RCP_4.5" "2060-2090" 5.99814285714286
"307" "RCP_4.5" "2060-2090" 3.78557048571428
"308" "RCP_4.5" "2060-2090" 3.78557048571428
"309" "RCP_4.5" "2060-2090" 4.92642857142857
"310" "RCP_4.5" "2060-2090" 5.99814285714286
"311" "RCP_4.5" "2060-2090" 5.8570138
"312" "RCP_4.5" "2060-2090" 3.89168245714285
"313" "RCP_4.5" "2060-2090" 5.8570138
"314" "RCP_4.5" "2060-2090" 3.89168245714285
"315" "RCP_4.5" "2060-2090" 5.8570138
"316" "RCP_4.5" "2060-2090" 4.29524731428572
"317" "RCP_4.5" "2060-2090" 4.56534414285715
"318" "RCP_4.5" "2060-2090" 5.89945305714285
"319" "RCP_4.5" "2060-2090" 5.83803722857143
"320" "RCP_4.5" "2060-2090" 5.89945305714285
"321" "RCP_4.5" "2060-2090" 5.98085714285715
"322" "RCP_4.5" "2060-2090" 5.9910114
"323" "RCP_4.5" "2060-2090" 4.64985714285715
"324" "RCP_4.5" "2060-2090" 5.9910114
"325" "RCP_4.5" "2060-2090" 5.9910114
"326" "RCP_4.5" "2060-2090" 5.9910114
"327" "RCP_4.5" "2060-2090" 5.9910114
"328" "RCP_4.5" "2060-2090" 5.9910114
"329" "RCP_4.5" "2060-2090" 5.89049654285715
"330" "RCP_4.5" "2060-2090" 5.98085714285715
"331" "RCP_8.5" "2030-2060" 5.87825165714286
"332" "RCP_8.5" "2030-2060" 5.79326848571428
"333" "RCP_8.5" "2030-2060" 5.83616377142857
"334" "RCP_8.5" "2030-2060" 5.808
"335" "RCP_8.5" "2030-2060" 5.88935537142857
"336" "RCP_8.5" "2030-2060" 5.15114285714285
"337" "RCP_8.5" "2030-2060" 5.87825165714286
"338" "RCP_8.5" "2030-2060" 5.808
"339" "RCP_8.5" "2030-2060" 5.49685714285715
"340" "RCP_8.5" "2030-2060" 5.87825165714286
"341" "RCP_8.5" "2030-2060" 5.61779711428572
"342" "RCP_8.5" "2030-2060" 5.82528571428571
"343" "RCP_8.5" "2030-2060" 5.85995362857143
"344" "RCP_8.5" "2030-2060" 5.85995362857143
"345" "RCP_8.5" "2030-2060" 4.05373634285715
"346" "RCP_8.5" "2030-2060" 3.76721871428572
"347" "RCP_8.5" "2030-2060" 5.91251005714285
"348" "RCP_8.5" "2030-2060" 5.85995362857143
"349" "RCP_8.5" "2030-2060" 5.79128157142857
"350" "RCP_8.5" "2030-2060" 5.79128157142857
"351" "RCP_8.5" "2030-2060" 5.98112648571428
"352" "RCP_8.5" "2030-2060" 5.98112648571428
"353" "RCP_8.5" "2030-2060" 5.98112648571428
"354" "RCP_8.5" "2030-2060" 5.89442857142857
"355" "RCP_8.5" "2030-2060" 4.21771428571428
"356" "RCP_8.5" "2030-2060" 4.00991674285715
"357" "RCP_8.5" "2030-2060" 5.98097814285715
"358" "RCP_8.5" "2030-2060" 5.98118368571428
"359" "RCP_8.5" "2030-2060" 5.98112648571428
"360" "RCP_8.5" "2030-2060" 5.89442857142857
"361" "RCP_8.5" "2060-2090" 3.81932634285715
"362" "RCP_8.5" "2060-2090" 4.235
"363" "RCP_8.5" "2060-2090" 3.81932634285715
"364" "RCP_8.5" "2060-2090" 4.33871428571428
"365" "RCP_8.5" "2060-2090" 3.81932634285715
"366" "RCP_8.5" "2060-2090" 5.99814285714286
"367" "RCP_8.5" "2060-2090" 3.81932634285715
"368" "RCP_8.5" "2060-2090" 4.92642857142857
"369" "RCP_8.5" "2060-2090" 3.81932634285715
"370" "RCP_8.5" "2060-2090" 3.78557048571428
"371" "RCP_8.5" "2060-2090" 5.82507074285715
"372" "RCP_8.5" "2060-2090" 5.89945305714285
"373" "RCP_8.5" "2060-2090" 5.8570138
"374" "RCP_8.5" "2060-2090" 5.8570138
"375" "RCP_8.5" "2060-2090" 4.56534414285715
"376" "RCP_8.5" "2060-2090" 3.89168245714285
"377" "RCP_8.5" "2060-2090" 4.29524731428572
"378" "RCP_8.5" "2060-2090" 4.29524731428572
"379" "RCP_8.5" "2060-2090" 5.89945305714285
"380" "RCP_8.5" "2060-2090" 5.89945305714285
"381" "RCP_8.5" "2060-2090" 5.98085714285715
"382" "RCP_8.5" "2060-2090" 4.56189391428572
"383" "RCP_8.5" "2060-2090" 4.81939008571428
"384" "RCP_8.5" "2060-2090" 5.79071428571428
"385" "RCP_8.5" "2060-2090" 4.17254105714285
"386" "RCP_8.5" "2060-2090" 5.98085714285715
"387" "RCP_8.5" "2060-2090" 5.98085714285715
"388" "RCP_8.5" "2060-2090" 5.9910114
"389" "RCP_8.5" "2060-2090" 5.96110051428572
"390" "RCP_8.5" "2060-2090" 5.9910114
"391" "RCP_4.5" "2030-2060" 5.89362714285715
"392" "RCP_4.5" "2030-2060" 5.94641645714285
"393" "RCP_4.5" "2030-2060" 5.83616377142857
"394" "RCP_4.5" "2030-2060" 5.83616377142857
"395" "RCP_4.5" "2030-2060" 5.88935537142857
"396" "RCP_4.5" "2030-2060" 5.87825165714286
"397" "RCP_4.5" "2030-2060" 5.87209385714285
"398" "RCP_4.5" "2030-2060" 5.79326848571428
"399" "RCP_4.5" "2030-2060" 5.89362714285715
"400" "RCP_4.5" "2030-2060" 5.808
"401" "RCP_4.5" "2030-2060" 5.91251005714285
"402" "RCP_4.5" "2030-2060" 5.85995362857143
"403" "RCP_4.5" "2030-2060" 5.79128157142857
"404" "RCP_4.5" "2030-2060" 5.91251005714285
"405" "RCP_4.5" "2030-2060" 5.82528571428571
"406" "RCP_4.5" "2030-2060" 5.81883468571428
"407" "RCP_4.5" "2030-2060" 5.79128157142857
"408" "RCP_4.5" "2030-2060" 5.90213108571428
"409" "RCP_4.5" "2030-2060" 5.81883468571428
"410" "RCP_4.5" "2030-2060" 5.79128157142857
"411" "RCP_4.5" "2030-2060" 5.96831148571428
"412" "RCP_4.5" "2030-2060" 5.96831148571428
"413" "RCP_4.5" "2030-2060" 5.88586177142857
"414" "RCP_4.5" "2030-2060" 5.96831148571428
"415" "RCP_4.5" "2030-2060" 5.98112648571428
"416" "RCP_4.5" "2030-2060" 4.78814285714285
"417" "RCP_4.5" "2030-2060" 5.89442857142857
"418" "RCP_4.5" "2030-2060" 5.98112648571428
"419" "RCP_4.5" "2030-2060" 5.98112648571428
"420" "RCP_4.5" "2030-2060" 5.98118368571428
"421" "RCP_4.5" "2060-2090" 5.88493242857143
"422" "RCP_4.5" "2060-2090" 5.97517014285715
"423" "RCP_4.5" "2060-2090" 6.03254142857143
"424" "RCP_4.5" "2060-2090" 5.88493242857143
"425" "RCP_4.5" "2060-2090" 5.99814285714286
"426" "RCP_4.5" "2060-2090" 5.90242965714285
"427" "RCP_4.5" "2060-2090" 6.03254142857143
"428" "RCP_4.5" "2060-2090" 4.235
"429" "RCP_4.5" "2060-2090" 4.598
"430" "RCP_4.5" "2060-2090" 5.90242965714285
"431" "RCP_4.5" "2060-2090" 5.89945305714285
"432" "RCP_4.5" "2060-2090" 5.89945305714285
"433" "RCP_4.5" "2060-2090" 5.8570138
"434" "RCP_4.5" "2060-2090" 5.7223342
"435" "RCP_4.5" "2060-2090" 5.8570138
"436" "RCP_4.5" "2060-2090" 5.82507074285715
"437" "RCP_4.5" "2060-2090" 5.89945305714285
"438" "RCP_4.5" "2060-2090" 5.86076731428572
"439" "RCP_4.5" "2060-2090" 5.89945305714285
"440" "RCP_4.5" "2060-2090" 5.8570138
"441" "RCP_4.5" "2060-2090" 5.9910114
"442" "RCP_4.5" "2060-2090" 5.88534477142857
"443" "RCP_4.5" "2060-2090" 5.91010797142857
"444" "RCP_4.5" "2060-2090" 5.98085714285715
"445" "RCP_4.5" "2060-2090" 5.9910114
"446" "RCP_4.5" "2060-2090" 5.94366708571428
"447" "RCP_4.5" "2060-2090" 5.88534477142857
"448" "RCP_4.5" "2060-2090" 5.98085714285715
"449" "RCP_4.5" "2060-2090" 5.9910114
"450" "RCP_4.5" "2060-2090" 5.9910114
"451" "RCP_8.5" "2030-2060" 5.94641645714285
"452" "RCP_8.5" "2030-2060" 4.82271428571428
"453" "RCP_8.5" "2030-2060" 5.87825165714286
"454" "RCP_8.5" "2030-2060" 4.82271428571428
"455" "RCP_8.5" "2030-2060" 5.87825165714286
"456" "RCP_8.5" "2030-2060" 5.79326848571428
"457" "RCP_8.5" "2030-2060" 5.79326848571428
"458" "RCP_8.5" "2030-2060" 5.79326848571428
"459" "RCP_8.5" "2030-2060" 5.79326848571428
"460" "RCP_8.5" "2030-2060" 5.94641645714285
"461" "RCP_8.5" "2030-2060" 5.81883468571428
"462" "RCP_8.5" "2030-2060" 5.79128157142857
"463" "RCP_8.5" "2030-2060" 5.79128157142857
"464" "RCP_8.5" "2030-2060" 5.81883468571428
"465" "RCP_8.5" "2030-2060" 4.05373634285715
"466" "RCP_8.5" "2030-2060" 5.85995362857143
"467" "RCP_8.5" "2030-2060" 5.9364426
"468" "RCP_8.5" "2030-2060" 5.81883468571428
"469" "RCP_8.5" "2030-2060" 5.9364426
"470" "RCP_8.5" "2030-2060" 5.82528571428571
"471" "RCP_8.5" "2030-2060" 5.99158214285715
"472" "RCP_8.5" "2030-2060" 5.89442857142857
"473" "RCP_8.5" "2030-2060" 5.89442857142857
"474" "RCP_8.5" "2030-2060" 5.687
"475" "RCP_8.5" "2030-2060" 4.13128571428572
"476" "RCP_8.5" "2030-2060" 4.78814285714285
"477" "RCP_8.5" "2030-2060" 5.98112648571428
"478" "RCP_8.5" "2030-2060" 5.89442857142857
"479" "RCP_8.5" "2030-2060" 4.77085714285715
"480" "RCP_8.5" "2030-2060" 5.96831148571428
"481" "RCP_8.5" "2060-2090" 5.99814285714286
"482" "RCP_8.5" "2060-2090" 6.02470534285715
"483" "RCP_8.5" "2060-2090" 6.03254142857143
"484" "RCP_8.5" "2060-2090" 5.92861782857143
"485" "RCP_8.5" "2060-2090" 5.90242965714285
"486" "RCP_8.5" "2060-2090" 5.99814285714286
"487" "RCP_8.5" "2060-2090" 6.03254142857143
"488" "RCP_8.5" "2060-2090" 6.03254142857143
"489" "RCP_8.5" "2060-2090" 5.92861782857143
"490" "RCP_8.5" "2060-2090" 5.99814285714286
"491" "RCP_8.5" "2060-2090" 4.29524731428572
"492" "RCP_8.5" "2060-2090" 5.83803722857143
"493" "RCP_8.5" "2060-2090" 5.86076731428572
"494" "RCP_8.5" "2060-2090" 5.89945305714285
"495" "RCP_8.5" "2060-2090" 5.89945305714285
"496" "RCP_8.5" "2060-2090" 5.82507074285715
"497" "RCP_8.5" "2060-2090" 5.89945305714285
"498" "RCP_8.5" "2060-2090" 4.82645648571429
"499" "RCP_8.5" "2060-2090" 5.66760825714285
"500" "RCP_8.5" "2060-2090" 5.89945305714285
"501" "RCP_8.5" "2060-2090" 5.98085714285715
"502" "RCP_8.5" "2060-2090" 5.98085714285715
"503" "RCP_8.5" "2060-2090" 5.9910114
"504" "RCP_8.5" "2060-2090" 5.9910114
"505" "RCP_8.5" "2060-2090" 5.98085714285715
"506" "RCP_8.5" "2060-2090" 5.87487937142857
"507" "RCP_8.5" "2060-2090" 5.87487937142857
"508" "RCP_8.5" "2060-2090" 5.324
"509" "RCP_8.5" "2060-2090" 4.81939008571428
"510" "RCP_8.5" "2060-2090" 5.98085714285715
"511" "RCP_4.5" "2030-2060" 5.89362714285715
"512" "RCP_4.5" "2030-2060" 5.89362714285715
"513" "RCP_4.5" "2030-2060" 5.79326848571428
"514" "RCP_4.5" "2030-2060" 5.808
"515" "RCP_4.5" "2030-2060" 4.11393274285715
"516" "RCP_4.5" "2030-2060" 3.19676342857143
"517" "RCP_4.5" "2030-2060" 3.19676342857143
"518" "RCP_4.5" "2030-2060" 5.808
"519" "RCP_4.5" "2030-2060" 5.87825165714286
"520" "RCP_4.5" "2030-2060" 5.94641645714285
"521" "RCP_4.5" "2030-2060" 5.82528571428571
"522" "RCP_4.5" "2030-2060" 5.61779711428572
"523" "RCP_4.5" "2030-2060" 5.90213108571428
"524" "RCP_4.5" "2030-2060" 3.91138062857143
"525" "RCP_4.5" "2030-2060" 5.79128157142857
"526" "RCP_4.5" "2030-2060" 5.82528571428571
"527" "RCP_4.5" "2030-2060" 5.85995362857143
"528" "RCP_4.5" "2030-2060" 5.85995362857143
"529" "RCP_4.5" "2030-2060" 5.84320157142857
"530" "RCP_4.5" "2030-2060" 5.82528571428571
"531" "RCP_4.5" "2030-2060" 4.21771428571428
"532" "RCP_4.5" "2030-2060" 5.98112648571428
"533" "RCP_4.5" "2030-2060" 5.98112648571428
"534" "RCP_4.5" "2030-2060" 5.88586177142857
"535" "RCP_4.5" "2030-2060" 5.98097814285715
"536" "RCP_4.5" "2030-2060" 5.27214285714285
"537" "RCP_4.5" "2030-2060" 5.687
"538" "RCP_4.5" "2030-2060" 5.98112648571428
"539" "RCP_4.5" "2030-2060" 5.98097814285715
"540" "RCP_4.5" "2030-2060" 4.21771428571428
"541" "RCP_4.5" "2060-2090" 4.33871428571428
"542" "RCP_4.5" "2060-2090" 5.99814285714286
"543" "RCP_4.5" "2060-2090" 5.90242965714285
"544" "RCP_4.5" "2060-2090" 6.03254142857143
"545" "RCP_4.5" "2060-2090" 6.03254142857143
"546" "RCP_4.5" "2060-2090" 6.03254142857143
"547" "RCP_4.5" "2060-2090" 5.23757142857143
"548" "RCP_4.5" "2060-2090" 4.63257142857143
"549" "RCP_4.5" "2060-2090" 5.95013382857143
"550" "RCP_4.5" "2060-2090" 5.99814285714286
"551" "RCP_4.5" "2060-2090" 5.89945305714285
"552" "RCP_4.5" "2060-2090" 3.89168245714285
"553" "RCP_4.5" "2060-2090" 5.89945305714285
"554" "RCP_4.5" "2060-2090" 5.89945305714285
"555" "RCP_4.5" "2060-2090" 5.89945305714285
"556" "RCP_4.5" "2060-2090" 4.12307405714285
"557" "RCP_4.5" "2060-2090" 5.8570138
"558" "RCP_4.5" "2060-2090" 4.32002842857143
"559" "RCP_4.5" "2060-2090" 5.89945305714285
"560" "RCP_4.5" "2060-2090" 5.66760825714285
"561" "RCP_4.5" "2060-2090" 4.17254105714285
"562" "RCP_4.5" "2060-2090" 5.98085714285715
"563" "RCP_4.5" "2060-2090" 5.9910114
"564" "RCP_4.5" "2060-2090" 5.9910114
"565" "RCP_4.5" "2060-2090" 4.87457142857143
"566" "RCP_4.5" "2060-2090" 4.17254105714285
"567" "RCP_4.5" "2060-2090" 4.17254105714285
"568" "RCP_4.5" "2060-2090" 4.64985714285715
"569" "RCP_4.5" "2060-2090" 4.56189391428572
"570" "RCP_4.5" "2060-2090" 4.68389365714285
"571" "RCP_8.5" "2030-2060" 5.87825165714286
"572" "RCP_8.5" "2030-2060" 5.94641645714285
"573" "RCP_8.5" "2030-2060" 5.808
"574" "RCP_8.5" "2030-2060" 5.88935537142857
"575" "RCP_8.5" "2030-2060" 5.87825165714286
"576" "RCP_8.5" "2030-2060" 4.11393274285715
"577" "RCP_8.5" "2030-2060" 5.87825165714286
"578" "RCP_8.5" "2030-2060" 5.83616377142857
"579" "RCP_8.5" "2030-2060" 5.87209385714285
"580" "RCP_8.5" "2030-2060" 5.88935537142857
"581" "RCP_8.5" "2030-2060" 4.61643128571428
"582" "RCP_8.5" "2030-2060" 5.82528571428571
"583" "RCP_8.5" "2030-2060" 5.82528571428571
"584" "RCP_8.5" "2030-2060" 5.85995362857143
"585" "RCP_8.5" "2030-2060" 5.79128157142857
"586" "RCP_8.5" "2030-2060" 5.82528571428571
"587" "RCP_8.5" "2030-2060" 5.82528571428571
"588" "RCP_8.5" "2030-2060" 5.85995362857143
"589" "RCP_8.5" "2030-2060" 5.82528571428571
"590" "RCP_8.5" "2030-2060" 5.9364426
"591" "RCP_8.5" "2030-2060" 4.77085714285715
"592" "RCP_8.5" "2030-2060" 5.687
"593" "RCP_8.5" "2030-2060" 5.98112648571428
"594" "RCP_8.5" "2030-2060" 5.27214285714285
"595" "RCP_8.5" "2030-2060" 4.77085714285715
"596" "RCP_8.5" "2030-2060" 3.57759537142857
"597" "RCP_8.5" "2030-2060" 4.02746771428572
"598" "RCP_8.5" "2030-2060" 4.78814285714285
"599" "RCP_8.5" "2030-2060" 5.98112648571428
"600" "RCP_8.5" "2030-2060" 5.687
"601" "RCP_8.5" "2060-2090" 5.23757142857143
"602" "RCP_8.5" "2060-2090" 4.598
"603" "RCP_8.5" "2060-2090" 6.03254142857143
"604" "RCP_8.5" "2060-2090" 4.598
"605" "RCP_8.5" "2060-2090" 3.81932634285715
"606" "RCP_8.5" "2060-2090" 4.23467157142857
"607" "RCP_8.5" "2060-2090" 6.03254142857143
"608" "RCP_8.5" "2060-2090" 4.63257142857143
"609" "RCP_8.5" "2060-2090" 4.92642857142857
"610" "RCP_8.5" "2060-2090" 5.77342857142857
"611" "RCP_8.5" "2060-2090" 5.8570138
"612" "RCP_8.5" "2060-2090" 4.82645648571429
"613" "RCP_8.5" "2060-2090" 5.8570138
"614" "RCP_8.5" "2060-2090" 4.29524731428572
"615" "RCP_8.5" "2060-2090" 5.8570138
"616" "RCP_8.5" "2060-2090" 4.32002842857143
"617" "RCP_8.5" "2060-2090" 4.82645648571429
"618" "RCP_8.5" "2060-2090" 5.8570138
"619" "RCP_8.5" "2060-2090" 5.89945305714285
"620" "RCP_8.5" "2060-2090" 4.56534414285715
"621" "RCP_8.5" "2060-2090" 5.98085714285715
"622" "RCP_8.5" "2060-2090" 4.17254105714285
"623" "RCP_8.5" "2060-2090" 4.68389365714285
"624" "RCP_8.5" "2060-2090" 4.17254105714285
"625" "RCP_8.5" "2060-2090" 4.17254105714285
"626" "RCP_8.5" "2060-2090" 4.87457142857143
"627" "RCP_8.5" "2060-2090" 4.56189391428572
"628" "RCP_8.5" "2060-2090" 4.17254105714285
"629" "RCP_8.5" "2060-2090" 4.17254105714285
"630" "RCP_8.5" "2060-2090" 4.68389365714285
