# Supplementary material for: Water rights shape crop yield and revenue volatility tradeoffs for adaptation in snow dependent systems
Source: Nat Commun. 2020 Jul 10;11:3473. doi: 10.1038/s41467-020-17219-z (PMC7351950; doi:10.1038/s41467-020-17219-z)
Supplement: Supplementary file 3 — Source Data [file 41467_2020_17219_MOESM3_ESM.zip › Source Data/Figure_3 and (S5-S13)/Figure_3_B/204.txt]

"RCP" "Time" "Yield"
"1" "Historical" "1980-2010" 11.3521407435897
"2" "Historical" "1980-2010" 10.6507954102564
"3" "Historical" "1980-2010" 11.3521407435897
"4" "Historical" "1980-2010" 11.3521407435897
"5" "Historical" "1980-2010" 11.3521407435897
"6" "Historical" "1980-2010" 11.3521407435897
"7" "Historical" "1980-2010" 11.3521407435897
"8" "Historical" "1980-2010" 11.0306048205129
"9" "Historical" "1980-2010" 10.1655343589744
"10" "Historical" "1980-2010" 11.3521407435897
"11" "Historical" "1980-2010" 11.3521407435897
"12" "Historical" "1980-2010" 11.3521407435897
"13" "Historical" "1980-2010" 10.6507954102564
"14" "Historical" "1980-2010" 10.1655343589744
"15" "Historical" "1980-2010" 6.84730482051282
"16" "Historical" "1980-2010" 11.2511488974359
"17" "Historical" "1980-2010" 11.3521407435897
"18" "Historical" "1980-2010" 11.3521407435897
"19" "Historical" "1980-2010" 11.3521407435897
"20" "Historical" "1980-2010" 11.3521407435897
"21" "Historical" "1980-2010" 11.3521407435897
"22" "Historical" "1980-2010" 10.1655343589744
"23" "Historical" "1980-2010" 11.3521407435897
"24" "Historical" "1980-2010" 9.57536517948719
"25" "Historical" "1980-2010" 11.0306048205129
"26" "Historical" "1980-2010" 7.51877443589744
"27" "Historical" "1980-2010" 11.2511488974359
"28" "Historical" "1980-2010" 11.3310782820513
"29" "Historical" "1980-2010" 11.3418224615385
"30" "Historical" "1980-2010" 11.3310782820513
"31" "RCP_4.5" "2030-2060" 11.2511488974359
"32" "RCP_4.5" "2030-2060" 5.47037671794871
"33" "RCP_4.5" "2030-2060" 10.6507954102564
"34" "RCP_4.5" "2030-2060" 10.6507954102564
"35" "RCP_4.5" "2030-2060" 11.3521407435897
"36" "RCP_4.5" "2030-2060" 11.2511488974359
"37" "RCP_4.5" "2030-2060" 11.3521407435897
"38" "RCP_4.5" "2030-2060" 10.6507954102564
"39" "RCP_4.5" "2030-2060" 10.6507954102564
"40" "RCP_4.5" "2030-2060" 10.6507954102564
"41" "RCP_4.5" "2030-2060" 10.6507954102564
"42" "RCP_4.5" "2030-2060" 11.3521407435897
"43" "RCP_4.5" "2030-2060" 10.6507954102564
"44" "RCP_4.5" "2030-2060" 10.6507954102564
"45" "RCP_4.5" "2030-2060" 10.6507954102564
"46" "RCP_4.5" "2030-2060" 11.3471817179487
"47" "RCP_4.5" "2030-2060" 11.3521407435897
"48" "RCP_4.5" "2030-2060" 10.6507954102564
"49" "RCP_4.5" "2030-2060" 10.1655343589744
"50" "RCP_4.5" "2030-2060" 10.1655343589744
"51" "RCP_4.5" "2030-2060" 8.9099968974359
"52" "RCP_4.5" "2030-2060" 6.84730482051282
"53" "RCP_4.5" "2030-2060" 9.57536517948719
"54" "RCP_4.5" "2030-2060" 10.1655343589744
"55" "RCP_4.5" "2030-2060" 8.9099968974359
"56" "RCP_4.5" "2030-2060" 7.51877443589744
"57" "RCP_4.5" "2030-2060" 7.51877443589744
"58" "RCP_4.5" "2030-2060" 11.3418224615385
"59" "RCP_4.5" "2030-2060" 10.6507954102564
"60" "RCP_4.5" "2030-2060" 11.3310782820513
"61" "RCP_4.5" "2060-2090" 10.1655343589744
"62" "RCP_4.5" "2060-2090" 10.1655343589744
"63" "RCP_4.5" "2060-2090" 5.47037671794871
"64" "RCP_4.5" "2060-2090" 10.6507954102564
"65" "RCP_4.5" "2060-2090" 10.1655343589744
"66" "RCP_4.5" "2060-2090" 10.1655343589744
"67" "RCP_4.5" "2060-2090" 11.2511488974359
"68" "RCP_4.5" "2060-2090" 10.6507954102564
"69" "RCP_4.5" "2060-2090" 11.3418224615385
"70" "RCP_4.5" "2060-2090" 10.1655343589744
"71" "RCP_4.5" "2060-2090" 10.6507954102564
"72" "RCP_4.5" "2060-2090" 4.89290351282051
"73" "RCP_4.5" "2060-2090" 4.10385743589744
"74" "RCP_4.5" "2060-2090" 10.1655343589744
"75" "RCP_4.5" "2060-2090" 10.6507954102564
"76" "RCP_4.5" "2060-2090" 3.92963069230769
"77" "RCP_4.5" "2060-2090" 6.84730482051282
"78" "RCP_4.5" "2060-2090" 4.4578977948718
"79" "RCP_4.5" "2060-2090" 10.6507954102564
"80" "RCP_4.5" "2060-2090" 10.1655343589744
"81" "RCP_4.5" "2060-2090" 10.1655343589744
"82" "RCP_4.5" "2060-2090" 10.1655343589744
"83" "RCP_4.5" "2060-2090" 10.6507954102564
"84" "RCP_4.5" "2060-2090" 10.6507954102564
"85" "RCP_4.5" "2060-2090" 10.1655343589744
"86" "RCP_4.5" "2060-2090" 10.6507954102564
"87" "RCP_4.5" "2060-2090" 10.6507954102564
"88" "RCP_4.5" "2060-2090" 9.57536517948719
"89" "RCP_4.5" "2060-2090" 10.1655343589744
"90" "RCP_4.5" "2060-2090" 10.1655343589744
"91" "RCP_8.5" "2030-2060" 11.3471817179487
"92" "RCP_8.5" "2030-2060" 11.3418224615385
"93" "RCP_8.5" "2030-2060" 7.51877443589744
"94" "RCP_8.5" "2030-2060" 6.14726369230769
"95" "RCP_8.5" "2030-2060" 8.9099968974359
"96" "RCP_8.5" "2030-2060" 6.84730482051282
"97" "RCP_8.5" "2030-2060" 10.6507954102564
"98" "RCP_8.5" "2030-2060" 10.1655343589744
"99" "RCP_8.5" "2030-2060" 10.6507954102564
"100" "RCP_8.5" "2030-2060" 4.89290351282051
"101" "RCP_8.5" "2030-2060" 6.84730482051282
"102" "RCP_8.5" "2030-2060" 8.21337535897436
"103" "RCP_8.5" "2030-2060" 10.6507954102564
"104" "RCP_8.5" "2030-2060" 10.1655343589744
"105" "RCP_8.5" "2030-2060" 4.10385743589744
"106" "RCP_8.5" "2030-2060" 10.1655343589744
"107" "RCP_8.5" "2030-2060" 11.3418224615385
"108" "RCP_8.5" "2030-2060" 10.6507954102564
"109" "RCP_8.5" "2030-2060" 10.6507954102564
"110" "RCP_8.5" "2030-2060" 10.1655343589744
"111" "RCP_8.5" "2030-2060" 10.6507954102564
"112" "RCP_8.5" "2030-2060" 10.6507954102564
"113" "RCP_8.5" "2030-2060" 6.84730482051282
"114" "RCP_8.5" "2030-2060" 6.14726369230769
"115" "RCP_8.5" "2030-2060" 3.92963069230769
"116" "RCP_8.5" "2030-2060" 10.6507954102564
"117" "RCP_8.5" "2030-2060" 7.51877443589744
"118" "RCP_8.5" "2030-2060" 10.1655343589744
"119" "RCP_8.5" "2030-2060" 10.1655343589744
"120" "RCP_8.5" "2030-2060" 10.6507954102564
"121" "RCP_8.5" "2060-2090" 3.952245
"122" "RCP_8.5" "2060-2090" 8.9099968974359
"123" "RCP_8.5" "2060-2090" 10.6507954102564
"124" "RCP_8.5" "2060-2090" 10.6507954102564
"125" "RCP_8.5" "2060-2090" 10.1655343589744
"126" "RCP_8.5" "2060-2090" 4.10385743589744
"127" "RCP_8.5" "2060-2090" 7.51877443589744
"128" "RCP_8.5" "2060-2090" 10.6507954102564
"129" "RCP_8.5" "2060-2090" 10.6507954102564
"130" "RCP_8.5" "2060-2090" 6.14726369230769
"131" "RCP_8.5" "2060-2090" 4.10385743589744
"132" "RCP_8.5" "2060-2090" 10.6507954102564
"133" "RCP_8.5" "2060-2090" 10.1655343589744
"134" "RCP_8.5" "2060-2090" 10.1655343589744
"135" "RCP_8.5" "2060-2090" 10.6507954102564
"136" "RCP_8.5" "2060-2090" 10.6507954102564
"137" "RCP_8.5" "2060-2090" 11.2511488974359
"138" "RCP_8.5" "2060-2090" 9.57536517948719
"139" "RCP_8.5" "2060-2090" 10.6507954102564
"140" "RCP_8.5" "2060-2090" 10.6507954102564
"141" "RCP_8.5" "2060-2090" 10.6507954102564
"142" "RCP_8.5" "2060-2090" 10.1655343589744
"143" "RCP_8.5" "2060-2090" 10.6507954102564
"144" "RCP_8.5" "2060-2090" 4.4578977948718
"145" "RCP_8.5" "2060-2090" 4.10385743589744
"146" "RCP_8.5" "2060-2090" 3.92963069230769
"147" "RCP_8.5" "2060-2090" 9.57536517948719
"148" "RCP_8.5" "2060-2090" 6.14726369230769
"149" "RCP_8.5" "2060-2090" 3.92963069230769
"150" "RCP_8.5" "2060-2090" 3.952245
"151" "RCP_4.5" "2030-2060" 10.1655343589744
"152" "RCP_4.5" "2030-2060" 10.6507954102564
"153" "RCP_4.5" "2030-2060" 10.1655343589744
"154" "RCP_4.5" "2030-2060" 11.0306048205129
"155" "RCP_4.5" "2030-2060" 10.6507954102564
"156" "RCP_4.5" "2030-2060" 11.3521407435897
"157" "RCP_4.5" "2030-2060" 11.3418224615385
"158" "RCP_4.5" "2030-2060" 10.6507954102564
"159" "RCP_4.5" "2030-2060" 10.6507954102564
"160" "RCP_4.5" "2030-2060" 11.0306048205129
"161" "RCP_4.5" "2030-2060" 10.6507954102564
"162" "RCP_4.5" "2030-2060" 11.3521407435897
"163" "RCP_4.5" "2030-2060" 11.3521407435897
"164" "RCP_4.5" "2030-2060" 11.3418224615385
"165" "RCP_4.5" "2030-2060" 11.3521407435897
"166" "RCP_4.5" "2030-2060" 11.3471817179487
"167" "RCP_4.5" "2030-2060" 10.1655343589744
"168" "RCP_4.5" "2030-2060" 11.3471817179487
"169" "RCP_4.5" "2030-2060" 10.6507954102564
"170" "RCP_4.5" "2030-2060" 10.6507954102564
"171" "RCP_4.5" "2030-2060" 10.6507954102564
"172" "RCP_4.5" "2030-2060" 10.6507954102564
"173" "RCP_4.5" "2030-2060" 10.1655343589744
"174" "RCP_4.5" "2030-2060" 6.14726369230769
"175" "RCP_4.5" "2030-2060" 8.9099968974359
"176" "RCP_4.5" "2030-2060" 3.952245
"177" "RCP_4.5" "2030-2060" 10.1655343589744
"178" "RCP_4.5" "2030-2060" 11.3310782820513
"179" "RCP_4.5" "2030-2060" 10.1655343589744
"180" "RCP_4.5" "2030-2060" 10.1655343589744
"181" "RCP_4.5" "2060-2090" 10.1655343589744
"182" "RCP_4.5" "2060-2090" 10.1655343589744
"183" "RCP_4.5" "2060-2090" 10.6507954102564
"184" "RCP_4.5" "2060-2090" 10.6507954102564
"185" "RCP_4.5" "2060-2090" 11.3310782820513
"186" "RCP_4.5" "2060-2090" 11.3521407435897
"187" "RCP_4.5" "2060-2090" 10.6507954102564
"188" "RCP_4.5" "2060-2090" 10.6507954102564
"189" "RCP_4.5" "2060-2090" 11.3418224615385
"190" "RCP_4.5" "2060-2090" 10.6507954102564
"191" "RCP_4.5" "2060-2090" 10.6507954102564
"192" "RCP_4.5" "2060-2090" 10.6507954102564
"193" "RCP_4.5" "2060-2090" 10.1655343589744
"194" "RCP_4.5" "2060-2090" 10.6507954102564
"195" "RCP_4.5" "2060-2090" 4.4578977948718
"196" "RCP_4.5" "2060-2090" 10.6507954102564
"197" "RCP_4.5" "2060-2090" 10.6507954102564
"198" "RCP_4.5" "2060-2090" 10.1655343589744
"199" "RCP_4.5" "2060-2090" 11.3471817179487
"200" "RCP_4.5" "2060-2090" 10.6507954102564
"201" "RCP_4.5" "2060-2090" 10.1655343589744
"202" "RCP_4.5" "2060-2090" 3.92963069230769
"203" "RCP_4.5" "2060-2090" 3.952245
"204" "RCP_4.5" "2060-2090" 11.3418224615385
"205" "RCP_4.5" "2060-2090" 11.3471817179487
"206" "RCP_4.5" "2060-2090" 10.6507954102564
"207" "RCP_4.5" "2060-2090" 11.2511488974359
"208" "RCP_4.5" "2060-2090" 10.6507954102564
"209" "RCP_4.5" "2060-2090" 11.0306048205129
"210" "RCP_4.5" "2060-2090" 10.6507954102564
"211" "RCP_8.5" "2030-2060" 10.6507954102564
"212" "RCP_8.5" "2030-2060" 9.57536517948719
"213" "RCP_8.5" "2030-2060" 10.1655343589744
"214" "RCP_8.5" "2030-2060" 11.2511488974359
"215" "RCP_8.5" "2030-2060" 10.1655343589744
"216" "RCP_8.5" "2030-2060" 10.6507954102564
"217" "RCP_8.5" "2030-2060" 10.1655343589744
"218" "RCP_8.5" "2030-2060" 11.3310782820513
"219" "RCP_8.5" "2030-2060" 10.6507954102564
"220" "RCP_8.5" "2030-2060" 11.0306048205129
"221" "RCP_8.5" "2030-2060" 11.0306048205129
"222" "RCP_8.5" "2030-2060" 11.2511488974359
"223" "RCP_8.5" "2030-2060" 10.6507954102564
"224" "RCP_8.5" "2030-2060" 11.2511488974359
"225" "RCP_8.5" "2030-2060" 11.3521407435897
"226" "RCP_8.5" "2030-2060" 11.3418224615385
"227" "RCP_8.5" "2030-2060" 11.0306048205129
"228" "RCP_8.5" "2030-2060" 11.0306048205129
"229" "RCP_8.5" "2030-2060" 10.1655343589744
"230" "RCP_8.5" "2030-2060" 11.2511488974359
"231" "RCP_8.5" "2030-2060" 11.3418224615385
"232" "RCP_8.5" "2030-2060" 10.6507954102564
"233" "RCP_8.5" "2030-2060" 10.6507954102564
"234" "RCP_8.5" "2030-2060" 11.3310782820513
"235" "RCP_8.5" "2030-2060" 11.2511488974359
"236" "RCP_8.5" "2030-2060" 10.6507954102564
"237" "RCP_8.5" "2030-2060" 10.1655343589744
"238" "RCP_8.5" "2030-2060" 10.1655343589744
"239" "RCP_8.5" "2030-2060" 9.57536517948719
"240" "RCP_8.5" "2030-2060" 3.92963069230769
"241" "RCP_8.5" "2060-2090" 8.21337535897436
"242" "RCP_8.5" "2060-2090" 10.6507954102564
"243" "RCP_8.5" "2060-2090" 10.6507954102564
"244" "RCP_8.5" "2060-2090" 5.47037671794871
"245" "RCP_8.5" "2060-2090" 8.9099968974359
"246" "RCP_8.5" "2060-2090" 11.3521407435897
"247" "RCP_8.5" "2060-2090" 11.0306048205129
"248" "RCP_8.5" "2060-2090" 11.3471817179487
"249" "RCP_8.5" "2060-2090" 11.0306048205129
"250" "RCP_8.5" "2060-2090" 10.1655343589744
"251" "RCP_8.5" "2060-2090" 10.6507954102564
"252" "RCP_8.5" "2060-2090" 8.21337535897436
"253" "RCP_8.5" "2060-2090" 11.3471817179487
"254" "RCP_8.5" "2060-2090" 10.6507954102564
"255" "RCP_8.5" "2060-2090" 10.6507954102564
"256" "RCP_8.5" "2060-2090" 10.6507954102564
"257" "RCP_8.5" "2060-2090" 10.1655343589744
"258" "RCP_8.5" "2060-2090" 7.51877443589744
"259" "RCP_8.5" "2060-2090" 10.6507954102564
"260" "RCP_8.5" "2060-2090" 7.51877443589744
"261" "RCP_8.5" "2060-2090" 3.92963069230769
"262" "RCP_8.5" "2060-2090" 10.1655343589744
"263" "RCP_8.5" "2060-2090" 9.57536517948719
"264" "RCP_8.5" "2060-2090" 6.14726369230769
"265" "RCP_8.5" "2060-2090" 10.6507954102564
"266" "RCP_8.5" "2060-2090" 10.6507954102564
"267" "RCP_8.5" "2060-2090" 4.89290351282051
"268" "RCP_8.5" "2060-2090" 10.1655343589744
"269" "RCP_8.5" "2060-2090" 6.84730482051282
"270" "RCP_8.5" "2060-2090" 10.1655343589744
"271" "RCP_4.5" "2030-2060" 11.3471817179487
"272" "RCP_4.5" "2030-2060" 11.3310782820513
"273" "RCP_4.5" "2030-2060" 11.3521407435897
"274" "RCP_4.5" "2030-2060" 11.3521407435897
"275" "RCP_4.5" "2030-2060" 10.1655343589744
"276" "RCP_4.5" "2030-2060" 10.6507954102564
"277" "RCP_4.5" "2030-2060" 10.6507954102564
"278" "RCP_4.5" "2030-2060" 10.1655343589744
"279" "RCP_4.5" "2030-2060" 3.92963069230769
"280" "RCP_4.5" "2030-2060" 10.6507954102564
"281" "RCP_4.5" "2030-2060" 11.3310782820513
"282" "RCP_4.5" "2030-2060" 10.6507954102564
"283" "RCP_4.5" "2030-2060" 11.3521407435897
"284" "RCP_4.5" "2030-2060" 11.3521407435897
"285" "RCP_4.5" "2030-2060" 10.6507954102564
"286" "RCP_4.5" "2030-2060" 10.6507954102564
"287" "RCP_4.5" "2030-2060" 10.6507954102564
"288" "RCP_4.5" "2030-2060" 10.6507954102564
"289" "RCP_4.5" "2030-2060" 10.6507954102564
"290" "RCP_4.5" "2030-2060" 11.2511488974359
"291" "RCP_4.5" "2030-2060" 11.2511488974359
"292" "RCP_4.5" "2030-2060" 9.57536517948719
"293" "RCP_4.5" "2030-2060" 11.3521407435897
"294" "RCP_4.5" "2030-2060" 10.6507954102564
"295" "RCP_4.5" "2030-2060" 10.6507954102564
"296" "RCP_4.5" "2030-2060" 11.2511488974359
"297" "RCP_4.5" "2030-2060" 10.6507954102564
"298" "RCP_4.5" "2030-2060" 6.84730482051282
"299" "RCP_4.5" "2030-2060" 6.14726369230769
"300" "RCP_4.5" "2030-2060" 10.6507954102564
"301" "RCP_4.5" "2060-2090" 6.14726369230769
"302" "RCP_4.5" "2060-2090" 10.6507954102564
"303" "RCP_4.5" "2060-2090" 10.6507954102564
"304" "RCP_4.5" "2060-2090" 9.57536517948719
"305" "RCP_4.5" "2060-2090" 10.6507954102564
"306" "RCP_4.5" "2060-2090" 10.1655343589744
"307" "RCP_4.5" "2060-2090" 3.952245
"308" "RCP_4.5" "2060-2090" 3.952245
"309" "RCP_4.5" "2060-2090" 8.21337535897436
"310" "RCP_4.5" "2060-2090" 10.1655343589744
"311" "RCP_4.5" "2060-2090" 10.1655343589744
"312" "RCP_4.5" "2060-2090" 3.92963069230769
"313" "RCP_4.5" "2060-2090" 10.1655343589744
"314" "RCP_4.5" "2060-2090" 3.92963069230769
"315" "RCP_4.5" "2060-2090" 10.1655343589744
"316" "RCP_4.5" "2060-2090" 6.14726369230769
"317" "RCP_4.5" "2060-2090" 4.4578977948718
"318" "RCP_4.5" "2060-2090" 10.6507954102564
"319" "RCP_4.5" "2060-2090" 11.3310782820513
"320" "RCP_4.5" "2060-2090" 10.6507954102564
"321" "RCP_4.5" "2060-2090" 10.1655343589744
"322" "RCP_4.5" "2060-2090" 10.6507954102564
"323" "RCP_4.5" "2060-2090" 7.51877443589744
"324" "RCP_4.5" "2060-2090" 10.6507954102564
"325" "RCP_4.5" "2060-2090" 10.6507954102564
"326" "RCP_4.5" "2060-2090" 10.6507954102564
"327" "RCP_4.5" "2060-2090" 10.6507954102564
"328" "RCP_4.5" "2060-2090" 10.6507954102564
"329" "RCP_4.5" "2060-2090" 11.3471817179487
"330" "RCP_4.5" "2060-2090" 10.1655343589744
"331" "RCP_8.5" "2030-2060" 10.6507954102564
"332" "RCP_8.5" "2030-2060" 11.3521407435897
"333" "RCP_8.5" "2030-2060" 11.3310782820513
"334" "RCP_8.5" "2030-2060" 10.1655343589744
"335" "RCP_8.5" "2030-2060" 11.3418224615385
"336" "RCP_8.5" "2030-2060" 8.9099968974359
"337" "RCP_8.5" "2030-2060" 10.6507954102564
"338" "RCP_8.5" "2030-2060" 10.1655343589744
"339" "RCP_8.5" "2030-2060" 9.57536517948719
"340" "RCP_8.5" "2030-2060" 10.6507954102564
"341" "RCP_8.5" "2030-2060" 9.57536517948719
"342" "RCP_8.5" "2030-2060" 10.1655343589744
"343" "RCP_8.5" "2030-2060" 10.6507954102564
"344" "RCP_8.5" "2030-2060" 10.6507954102564
"345" "RCP_8.5" "2030-2060" 4.10385743589744
"346" "RCP_8.5" "2030-2060" 3.92963069230769
"347" "RCP_8.5" "2030-2060" 11.2511488974359
"348" "RCP_8.5" "2030-2060" 10.6507954102564
"349" "RCP_8.5" "2030-2060" 11.3521407435897
"350" "RCP_8.5" "2030-2060" 11.3521407435897
"351" "RCP_8.5" "2030-2060" 10.6507954102564
"352" "RCP_8.5" "2030-2060" 10.6507954102564
"353" "RCP_8.5" "2030-2060" 10.6507954102564
"354" "RCP_8.5" "2030-2060" 10.1655343589744
"355" "RCP_8.5" "2030-2060" 6.84730482051282
"356" "RCP_8.5" "2030-2060" 4.4578977948718
"357" "RCP_8.5" "2030-2060" 11.0306048205129
"358" "RCP_8.5" "2030-2060" 11.2511488974359
"359" "RCP_8.5" "2030-2060" 10.6507954102564
"360" "RCP_8.5" "2030-2060" 10.1655343589744
"361" "RCP_8.5" "2060-2090" 3.92963069230769
"362" "RCP_8.5" "2060-2090" 4.89290351282051
"363" "RCP_8.5" "2060-2090" 3.92963069230769
"364" "RCP_8.5" "2060-2090" 5.47037671794871
"365" "RCP_8.5" "2060-2090" 3.92963069230769
"366" "RCP_8.5" "2060-2090" 10.1655343589744
"367" "RCP_8.5" "2060-2090" 3.92963069230769
"368" "RCP_8.5" "2060-2090" 8.21337535897436
"369" "RCP_8.5" "2060-2090" 3.92963069230769
"370" "RCP_8.5" "2060-2090" 3.952245
"371" "RCP_8.5" "2060-2090" 11.2511488974359
"372" "RCP_8.5" "2060-2090" 10.6507954102564
"373" "RCP_8.5" "2060-2090" 10.1655343589744
"374" "RCP_8.5" "2060-2090" 10.1655343589744
"375" "RCP_8.5" "2060-2090" 4.4578977948718
"376" "RCP_8.5" "2060-2090" 3.92963069230769
"377" "RCP_8.5" "2060-2090" 6.14726369230769
"378" "RCP_8.5" "2060-2090" 6.14726369230769
"379" "RCP_8.5" "2060-2090" 10.6507954102564
"380" "RCP_8.5" "2060-2090" 10.6507954102564
"381" "RCP_8.5" "2060-2090" 10.1655343589744
"382" "RCP_8.5" "2060-2090" 6.14726369230769
"383" "RCP_8.5" "2060-2090" 4.89290351282051
"384" "RCP_8.5" "2060-2090" 9.57536517948719
"385" "RCP_8.5" "2060-2090" 3.92963069230769
"386" "RCP_8.5" "2060-2090" 10.1655343589744
"387" "RCP_8.5" "2060-2090" 10.1655343589744
"388" "RCP_8.5" "2060-2090" 10.6507954102564
"389" "RCP_8.5" "2060-2090" 11.0306048205129
"390" "RCP_8.5" "2060-2090" 10.6507954102564
"391" "RCP_4.5" "2030-2060" 11.3471817179487
"392" "RCP_4.5" "2030-2060" 11.0306048205129
"393" "RCP_4.5" "2030-2060" 11.3310782820513
"394" "RCP_4.5" "2030-2060" 11.3310782820513
"395" "RCP_4.5" "2030-2060" 11.3418224615385
"396" "RCP_4.5" "2030-2060" 10.6507954102564
"397" "RCP_4.5" "2030-2060" 11.2511488974359
"398" "RCP_4.5" "2030-2060" 11.3521407435897
"399" "RCP_4.5" "2030-2060" 11.3471817179487
"400" "RCP_4.5" "2030-2060" 10.1655343589744
"401" "RCP_4.5" "2030-2060" 11.2511488974359
"402" "RCP_4.5" "2030-2060" 10.6507954102564
"403" "RCP_4.5" "2030-2060" 11.3521407435897
"404" "RCP_4.5" "2030-2060" 11.2511488974359
"405" "RCP_4.5" "2030-2060" 10.1655343589744
"406" "RCP_4.5" "2030-2060" 11.3471817179487
"407" "RCP_4.5" "2030-2060" 11.3521407435897
"408" "RCP_4.5" "2030-2060" 11.3310782820513
"409" "RCP_4.5" "2030-2060" 11.3471817179487
"410" "RCP_4.5" "2030-2060" 11.3521407435897
"411" "RCP_4.5" "2030-2060" 11.3471817179487
"412" "RCP_4.5" "2030-2060" 11.3471817179487
"413" "RCP_4.5" "2030-2060" 11.3521407435897
"414" "RCP_4.5" "2030-2060" 11.3471817179487
"415" "RCP_4.5" "2030-2060" 10.6507954102564
"416" "RCP_4.5" "2030-2060" 8.21337535897436
"417" "RCP_4.5" "2030-2060" 10.1655343589744
"418" "RCP_4.5" "2030-2060" 10.6507954102564
"419" "RCP_4.5" "2030-2060" 10.6507954102564
"420" "RCP_4.5" "2030-2060" 11.2511488974359
"421" "RCP_4.5" "2060-2090" 11.3521407435897
"422" "RCP_4.5" "2060-2090" 11.2511488974359
"423" "RCP_4.5" "2060-2090" 10.6507954102564
"424" "RCP_4.5" "2060-2090" 11.3521407435897
"425" "RCP_4.5" "2060-2090" 10.1655343589744
"426" "RCP_4.5" "2060-2090" 11.3471817179487
"427" "RCP_4.5" "2060-2090" 10.6507954102564
"428" "RCP_4.5" "2060-2090" 4.89290351282051
"429" "RCP_4.5" "2060-2090" 6.84730482051282
"430" "RCP_4.5" "2060-2090" 11.3471817179487
"431" "RCP_4.5" "2060-2090" 10.6507954102564
"432" "RCP_4.5" "2060-2090" 10.6507954102564
"433" "RCP_4.5" "2060-2090" 10.1655343589744
"434" "RCP_4.5" "2060-2090" 11.3521407435897
"435" "RCP_4.5" "2060-2090" 10.1655343589744
"436" "RCP_4.5" "2060-2090" 11.2511488974359
"437" "RCP_4.5" "2060-2090" 10.6507954102564
"438" "RCP_4.5" "2060-2090" 11.3418224615385
"439" "RCP_4.5" "2060-2090" 10.6507954102564
"440" "RCP_4.5" "2060-2090" 10.1655343589744
"441" "RCP_4.5" "2060-2090" 10.6507954102564
"442" "RCP_4.5" "2060-2090" 11.3521407435897
"443" "RCP_4.5" "2060-2090" 11.3418224615385
"444" "RCP_4.5" "2060-2090" 10.1655343589744
"445" "RCP_4.5" "2060-2090" 10.6507954102564
"446" "RCP_4.5" "2060-2090" 11.2511488974359
"447" "RCP_4.5" "2060-2090" 11.3521407435897
"448" "RCP_4.5" "2060-2090" 10.1655343589744
"449" "RCP_4.5" "2060-2090" 10.6507954102564
"450" "RCP_4.5" "2060-2090" 10.6507954102564
"451" "RCP_8.5" "2030-2060" 11.0306048205129
"452" "RCP_8.5" "2030-2060" 7.51877443589744
"453" "RCP_8.5" "2030-2060" 10.6507954102564
"454" "RCP_8.5" "2030-2060" 7.51877443589744
"455" "RCP_8.5" "2030-2060" 10.6507954102564
"456" "RCP_8.5" "2030-2060" 11.3521407435897
"457" "RCP_8.5" "2030-2060" 11.3521407435897
"458" "RCP_8.5" "2030-2060" 11.3521407435897
"459" "RCP_8.5" "2030-2060" 11.3521407435897
"460" "RCP_8.5" "2030-2060" 11.0306048205129
"461" "RCP_8.5" "2030-2060" 11.3471817179487
"462" "RCP_8.5" "2030-2060" 11.3521407435897
"463" "RCP_8.5" "2030-2060" 11.3521407435897
"464" "RCP_8.5" "2030-2060" 11.3471817179487
"465" "RCP_8.5" "2030-2060" 4.10385743589744
"466" "RCP_8.5" "2030-2060" 10.6507954102564
"467" "RCP_8.5" "2030-2060" 11.3418224615385
"468" "RCP_8.5" "2030-2060" 11.3471817179487
"469" "RCP_8.5" "2030-2060" 11.3418224615385
"470" "RCP_8.5" "2030-2060" 10.1655343589744
"471" "RCP_8.5" "2030-2060" 11.3418224615385
"472" "RCP_8.5" "2030-2060" 10.1655343589744
"473" "RCP_8.5" "2030-2060" 10.1655343589744
"474" "RCP_8.5" "2030-2060" 9.57536517948719
"475" "RCP_8.5" "2030-2060" 6.14726369230769
"476" "RCP_8.5" "2030-2060" 8.21337535897436
"477" "RCP_8.5" "2030-2060" 10.6507954102564
"478" "RCP_8.5" "2030-2060" 10.1655343589744
"479" "RCP_8.5" "2030-2060" 7.51877443589744
"480" "RCP_8.5" "2030-2060" 11.3471817179487
"481" "RCP_8.5" "2060-2090" 10.1655343589744
"482" "RCP_8.5" "2060-2090" 11.0306048205129
"483" "RCP_8.5" "2060-2090" 10.6507954102564
"484" "RCP_8.5" "2060-2090" 11.3310782820513
"485" "RCP_8.5" "2060-2090" 11.3471817179487
"486" "RCP_8.5" "2060-2090" 10.1655343589744
"487" "RCP_8.5" "2060-2090" 10.6507954102564
"488" "RCP_8.5" "2060-2090" 10.6507954102564
"489" "RCP_8.5" "2060-2090" 11.3310782820513
"490" "RCP_8.5" "2060-2090" 10.1655343589744
"491" "RCP_8.5" "2060-2090" 6.14726369230769
"492" "RCP_8.5" "2060-2090" 11.3310782820513
"493" "RCP_8.5" "2060-2090" 11.3418224615385
"494" "RCP_8.5" "2060-2090" 10.6507954102564
"495" "RCP_8.5" "2060-2090" 10.6507954102564
"496" "RCP_8.5" "2060-2090" 11.2511488974359
"497" "RCP_8.5" "2060-2090" 10.6507954102564
"498" "RCP_8.5" "2060-2090" 8.21337535897436
"499" "RCP_8.5" "2060-2090" 9.57536517948719
"500" "RCP_8.5" "2060-2090" 10.6507954102564
"501" "RCP_8.5" "2060-2090" 10.1655343589744
"502" "RCP_8.5" "2060-2090" 10.1655343589744
"503" "RCP_8.5" "2060-2090" 10.6507954102564
"504" "RCP_8.5" "2060-2090" 10.6507954102564
"505" "RCP_8.5" "2060-2090" 10.1655343589744
"506" "RCP_8.5" "2060-2090" 11.3310782820513
"507" "RCP_8.5" "2060-2090" 11.3310782820513
"508" "RCP_8.5" "2060-2090" 8.9099968974359
"509" "RCP_8.5" "2060-2090" 4.89290351282051
"510" "RCP_8.5" "2060-2090" 10.1655343589744
"511" "RCP_4.5" "2030-2060" 11.3471817179487
"512" "RCP_4.5" "2030-2060" 11.3471817179487
"513" "RCP_4.5" "2030-2060" 11.3521407435897
"514" "RCP_4.5" "2030-2060" 10.1655343589744
"515" "RCP_4.5" "2030-2060" 6.14726369230769
"516" "RCP_4.5" "2030-2060" 3.92963069230769
"517" "RCP_4.5" "2030-2060" 3.92963069230769
"518" "RCP_4.5" "2030-2060" 10.1655343589744
"519" "RCP_4.5" "2030-2060" 10.6507954102564
"520" "RCP_4.5" "2030-2060" 11.0306048205129
"521" "RCP_4.5" "2030-2060" 10.1655343589744
"522" "RCP_4.5" "2030-2060" 9.57536517948719
"523" "RCP_4.5" "2030-2060" 11.3310782820513
"524" "RCP_4.5" "2030-2060" 3.952245
"525" "RCP_4.5" "2030-2060" 11.3521407435897
"526" "RCP_4.5" "2030-2060" 10.1655343589744
"527" "RCP_4.5" "2030-2060" 10.6507954102564
"528" "RCP_4.5" "2030-2060" 10.6507954102564
"529" "RCP_4.5" "2030-2060" 11.0306048205129
"530" "RCP_4.5" "2030-2060" 10.1655343589744
"531" "RCP_4.5" "2030-2060" 6.84730482051282
"532" "RCP_4.5" "2030-2060" 10.6507954102564
"533" "RCP_4.5" "2030-2060" 10.6507954102564
"534" "RCP_4.5" "2030-2060" 11.3521407435897
"535" "RCP_4.5" "2030-2060" 11.0306048205129
"536" "RCP_4.5" "2030-2060" 8.9099968974359
"537" "RCP_4.5" "2030-2060" 9.57536517948719
"538" "RCP_4.5" "2030-2060" 10.6507954102564
"539" "RCP_4.5" "2030-2060" 11.0306048205129
"540" "RCP_4.5" "2030-2060" 6.84730482051282
"541" "RCP_4.5" "2060-2090" 5.47037671794871
"542" "RCP_4.5" "2060-2090" 10.1655343589744
"543" "RCP_4.5" "2060-2090" 11.3471817179487
"544" "RCP_4.5" "2060-2090" 10.6507954102564
"545" "RCP_4.5" "2060-2090" 10.6507954102564
"546" "RCP_4.5" "2060-2090" 10.6507954102564
"547" "RCP_4.5" "2060-2090" 8.9099968974359
"548" "RCP_4.5" "2060-2090" 7.51877443589744
"549" "RCP_4.5" "2060-2090" 11.3418224615385
"550" "RCP_4.5" "2060-2090" 10.1655343589744
"551" "RCP_4.5" "2060-2090" 10.6507954102564
"552" "RCP_4.5" "2060-2090" 3.92963069230769
"553" "RCP_4.5" "2060-2090" 10.6507954102564
"554" "RCP_4.5" "2060-2090" 10.6507954102564
"555" "RCP_4.5" "2060-2090" 10.6507954102564
"556" "RCP_4.5" "2060-2090" 3.952245
"557" "RCP_4.5" "2060-2090" 10.1655343589744
"558" "RCP_4.5" "2060-2090" 5.47037671794871
"559" "RCP_4.5" "2060-2090" 10.6507954102564
"560" "RCP_4.5" "2060-2090" 9.57536517948719
"561" "RCP_4.5" "2060-2090" 3.92963069230769
"562" "RCP_4.5" "2060-2090" 10.1655343589744
"563" "RCP_4.5" "2060-2090" 10.6507954102564
"564" "RCP_4.5" "2060-2090" 10.6507954102564
"565" "RCP_4.5" "2060-2090" 8.21337535897436
"566" "RCP_4.5" "2060-2090" 3.92963069230769
"567" "RCP_4.5" "2060-2090" 3.92963069230769
"568" "RCP_4.5" "2060-2090" 7.51877443589744
"569" "RCP_4.5" "2060-2090" 6.14726369230769
"570" "RCP_4.5" "2060-2090" 6.84730482051282
"571" "RCP_8.5" "2030-2060" 10.6507954102564
"572" "RCP_8.5" "2030-2060" 11.0306048205129
"573" "RCP_8.5" "2030-2060" 10.1655343589744
"574" "RCP_8.5" "2030-2060" 11.3418224615385
"575" "RCP_8.5" "2030-2060" 10.6507954102564
"576" "RCP_8.5" "2030-2060" 6.14726369230769
"577" "RCP_8.5" "2030-2060" 10.6507954102564
"578" "RCP_8.5" "2030-2060" 11.3310782820513
"579" "RCP_8.5" "2030-2060" 11.2511488974359
"580" "RCP_8.5" "2030-2060" 11.3418224615385
"581" "RCP_8.5" "2030-2060" 6.14726369230769
"582" "RCP_8.5" "2030-2060" 10.1655343589744
"583" "RCP_8.5" "2030-2060" 10.1655343589744
"584" "RCP_8.5" "2030-2060" 10.6507954102564
"585" "RCP_8.5" "2030-2060" 11.3521407435897
"586" "RCP_8.5" "2030-2060" 10.1655343589744
"587" "RCP_8.5" "2030-2060" 10.1655343589744
"588" "RCP_8.5" "2030-2060" 10.6507954102564
"589" "RCP_8.5" "2030-2060" 10.1655343589744
"590" "RCP_8.5" "2030-2060" 11.3418224615385
"591" "RCP_8.5" "2030-2060" 7.51877443589744
"592" "RCP_8.5" "2030-2060" 9.57536517948719
"593" "RCP_8.5" "2030-2060" 10.6507954102564
"594" "RCP_8.5" "2030-2060" 8.9099968974359
"595" "RCP_8.5" "2030-2060" 7.51877443589744
"596" "RCP_8.5" "2030-2060" 3.952245
"597" "RCP_8.5" "2030-2060" 4.89290351282051
"598" "RCP_8.5" "2030-2060" 8.21337535897436
"599" "RCP_8.5" "2030-2060" 10.6507954102564
"600" "RCP_8.5" "2030-2060" 9.57536517948719
"601" "RCP_8.5" "2060-2090" 8.9099968974359
"602" "RCP_8.5" "2060-2090" 6.84730482051282
"603" "RCP_8.5" "2060-2090" 10.6507954102564
"604" "RCP_8.5" "2060-2090" 6.84730482051282
"605" "RCP_8.5" "2060-2090" 3.92963069230769
"606" "RCP_8.5" "2060-2090" 4.10385743589744
"607" "RCP_8.5" "2060-2090" 10.6507954102564
"608" "RCP_8.5" "2060-2090" 7.51877443589744
"609" "RCP_8.5" "2060-2090" 8.21337535897436
"610" "RCP_8.5" "2060-2090" 9.57536517948719
"611" "RCP_8.5" "2060-2090" 10.1655343589744
"612" "RCP_8.5" "2060-2090" 8.21337535897436
"613" "RCP_8.5" "2060-2090" 10.1655343589744
"614" "RCP_8.5" "2060-2090" 6.14726369230769
"615" "RCP_8.5" "2060-2090" 10.1655343589744
"616" "RCP_8.5" "2060-2090" 5.47037671794871
"617" "RCP_8.5" "2060-2090" 8.21337535897436
"618" "RCP_8.5" "2060-2090" 10.1655343589744
"619" "RCP_8.5" "2060-2090" 10.6507954102564
"620" "RCP_8.5" "2060-2090" 4.4578977948718
"621" "RCP_8.5" "2060-2090" 10.1655343589744
"622" "RCP_8.5" "2060-2090" 3.92963069230769
"623" "RCP_8.5" "2060-2090" 6.84730482051282
"624" "RCP_8.5" "2060-2090" 3.92963069230769
"625" "RCP_8.5" "2060-2090" 3.92963069230769
"626" "RCP_8.5" "2060-2090" 8.21337535897436
"627" "RCP_8.5" "2060-2090" 6.14726369230769
"628" "RCP_8.5" "2060-2090" 3.92963069230769
"629" "RCP_8.5" "2060-2090" 3.92963069230769
"630" "RCP_8.5" "2060-2090" 6.84730482051282
