# Supplementary material for: Water rights shape crop yield and revenue volatility tradeoffs for adaptation in snow dependent systems
Source: Nat Commun. 2020 Jul 10;11:3473. doi: 10.1038/s41467-020-17219-z (PMC7351950; doi:10.1038/s41467-020-17219-z)
Supplement: Supplementary file 3 — Source Data [file 41467_2020_17219_MOESM3_ESM.zip › Source Data/Figure_3 and (S5-S13)/Figure_3_B/210.txt]

"RCP" "Time" "Yield"
"1" "Historical" "1980-2010" 4.193550625
"2" "Historical" "1980-2010" 4.17108129166666
"3" "Historical" "1980-2010" 4.193550625
"4" "Historical" "1980-2010" 4.193550625
"5" "Historical" "1980-2010" 4.193550625
"6" "Historical" "1980-2010" 4.193550625
"7" "Historical" "1980-2010" 4.193550625
"8" "Historical" "1980-2010" 4.17964479166666
"9" "Historical" "1980-2010" 4.14480641666666
"10" "Historical" "1980-2010" 4.193550625
"11" "Historical" "1980-2010" 4.193550625
"12" "Historical" "1980-2010" 4.193550625
"13" "Historical" "1980-2010" 4.17108129166666
"14" "Historical" "1980-2010" 4.14480641666666
"15" "Historical" "1980-2010" 3.638652875
"16" "Historical" "1980-2010" 4.18263725
"17" "Historical" "1980-2010" 4.193550625
"18" "Historical" "1980-2010" 4.193550625
"19" "Historical" "1980-2010" 4.193550625
"20" "Historical" "1980-2010" 4.193550625
"21" "Historical" "1980-2010" 4.193550625
"22" "Historical" "1980-2010" 4.14480641666666
"23" "Historical" "1980-2010" 4.193550625
"24" "Historical" "1980-2010" 4.086429875
"25" "Historical" "1980-2010" 4.17964479166666
"26" "Historical" "1980-2010" 3.7514565
"27" "Historical" "1980-2010" 4.18263725
"28" "Historical" "1980-2010" 4.18541291666666
"29" "Historical" "1980-2010" 4.18812854166666
"30" "Historical" "1980-2010" 4.18541291666666
"31" "RCP_4.5" "2030-2060" 4.18263725
"32" "RCP_4.5" "2030-2060" 3.37735154166666
"33" "RCP_4.5" "2030-2060" 4.17108129166666
"34" "RCP_4.5" "2030-2060" 4.17108129166666
"35" "RCP_4.5" "2030-2060" 4.193550625
"36" "RCP_4.5" "2030-2060" 4.18263725
"37" "RCP_4.5" "2030-2060" 4.193550625
"38" "RCP_4.5" "2030-2060" 4.17108129166666
"39" "RCP_4.5" "2030-2060" 4.17108129166666
"40" "RCP_4.5" "2030-2060" 4.17108129166666
"41" "RCP_4.5" "2030-2060" 4.17108129166666
"42" "RCP_4.5" "2030-2060" 4.193550625
"43" "RCP_4.5" "2030-2060" 4.17108129166666
"44" "RCP_4.5" "2030-2060" 4.17108129166666
"45" "RCP_4.5" "2030-2060" 4.17108129166666
"46" "RCP_4.5" "2030-2060" 4.19084554166666
"47" "RCP_4.5" "2030-2060" 4.193550625
"48" "RCP_4.5" "2030-2060" 4.17108129166666
"49" "RCP_4.5" "2030-2060" 4.14480641666666
"50" "RCP_4.5" "2030-2060" 4.14480641666666
"51" "RCP_4.5" "2030-2060" 3.97494075
"52" "RCP_4.5" "2030-2060" 3.638652875
"53" "RCP_4.5" "2030-2060" 4.086429875
"54" "RCP_4.5" "2030-2060" 4.14480641666666
"55" "RCP_4.5" "2030-2060" 3.97494075
"56" "RCP_4.5" "2030-2060" 3.7514565
"57" "RCP_4.5" "2030-2060" 3.7514565
"58" "RCP_4.5" "2030-2060" 4.18812854166666
"59" "RCP_4.5" "2030-2060" 4.17108129166666
"60" "RCP_4.5" "2030-2060" 4.18541291666666
"61" "RCP_4.5" "2060-2090" 4.14480641666666
"62" "RCP_4.5" "2060-2090" 4.14480641666666
"63" "RCP_4.5" "2060-2090" 3.37735154166666
"64" "RCP_4.5" "2060-2090" 4.17108129166666
"65" "RCP_4.5" "2060-2090" 4.14480641666666
"66" "RCP_4.5" "2060-2090" 4.14480641666666
"67" "RCP_4.5" "2060-2090" 4.18263725
"68" "RCP_4.5" "2060-2090" 4.17108129166666
"69" "RCP_4.5" "2060-2090" 4.18812854166666
"70" "RCP_4.5" "2060-2090" 4.14480641666666
"71" "RCP_4.5" "2060-2090" 4.17108129166666
"72" "RCP_4.5" "2060-2090" 3.25737866666666
"73" "RCP_4.5" "2060-2090" 3.05281808333334
"74" "RCP_4.5" "2060-2090" 4.14480641666666
"75" "RCP_4.5" "2060-2090" 4.17108129166666
"76" "RCP_4.5" "2060-2090" 2.97908645833334
"77" "RCP_4.5" "2060-2090" 3.638652875
"78" "RCP_4.5" "2060-2090" 3.1427055
"79" "RCP_4.5" "2060-2090" 4.17108129166666
"80" "RCP_4.5" "2060-2090" 4.14480641666666
"81" "RCP_4.5" "2060-2090" 4.14480641666666
"82" "RCP_4.5" "2060-2090" 4.14480641666666
"83" "RCP_4.5" "2060-2090" 4.17108129166666
"84" "RCP_4.5" "2060-2090" 4.17108129166666
"85" "RCP_4.5" "2060-2090" 4.14480641666666
"86" "RCP_4.5" "2060-2090" 4.17108129166666
"87" "RCP_4.5" "2060-2090" 4.17108129166666
"88" "RCP_4.5" "2060-2090" 4.086429875
"89" "RCP_4.5" "2060-2090" 4.14480641666666
"90" "RCP_4.5" "2060-2090" 4.14480641666666
"91" "RCP_8.5" "2030-2060" 4.19084554166666
"92" "RCP_8.5" "2030-2060" 4.18812854166666
"93" "RCP_8.5" "2030-2060" 3.7514565
"94" "RCP_8.5" "2030-2060" 3.511740375
"95" "RCP_8.5" "2030-2060" 3.97494075
"96" "RCP_8.5" "2030-2060" 3.638652875
"97" "RCP_8.5" "2030-2060" 4.17108129166666
"98" "RCP_8.5" "2030-2060" 4.14480641666666
"99" "RCP_8.5" "2030-2060" 4.17108129166666
"100" "RCP_8.5" "2030-2060" 3.25737866666666
"101" "RCP_8.5" "2030-2060" 3.638652875
"102" "RCP_8.5" "2030-2060" 3.86261241666666
"103" "RCP_8.5" "2030-2060" 4.17108129166666
"104" "RCP_8.5" "2030-2060" 4.14480641666666
"105" "RCP_8.5" "2030-2060" 3.05281808333334
"106" "RCP_8.5" "2030-2060" 4.14480641666666
"107" "RCP_8.5" "2030-2060" 4.18812854166666
"108" "RCP_8.5" "2030-2060" 4.17108129166666
"109" "RCP_8.5" "2030-2060" 4.17108129166666
"110" "RCP_8.5" "2030-2060" 4.14480641666666
"111" "RCP_8.5" "2030-2060" 4.17108129166666
"112" "RCP_8.5" "2030-2060" 4.17108129166666
"113" "RCP_8.5" "2030-2060" 3.638652875
"114" "RCP_8.5" "2030-2060" 3.511740375
"115" "RCP_8.5" "2030-2060" 2.97908645833334
"116" "RCP_8.5" "2030-2060" 4.17108129166666
"117" "RCP_8.5" "2030-2060" 3.7514565
"118" "RCP_8.5" "2030-2060" 4.14480641666666
"119" "RCP_8.5" "2030-2060" 4.14480641666666
"120" "RCP_8.5" "2030-2060" 4.17108129166666
"121" "RCP_8.5" "2060-2090" 2.999654625
"122" "RCP_8.5" "2060-2090" 3.97494075
"123" "RCP_8.5" "2060-2090" 4.17108129166666
"124" "RCP_8.5" "2060-2090" 4.17108129166666
"125" "RCP_8.5" "2060-2090" 4.14480641666666
"126" "RCP_8.5" "2060-2090" 3.05281808333334
"127" "RCP_8.5" "2060-2090" 3.7514565
"128" "RCP_8.5" "2060-2090" 4.17108129166666
"129" "RCP_8.5" "2060-2090" 4.17108129166666
"130" "RCP_8.5" "2060-2090" 3.511740375
"131" "RCP_8.5" "2060-2090" 3.05281808333334
"132" "RCP_8.5" "2060-2090" 4.17108129166666
"133" "RCP_8.5" "2060-2090" 4.14480641666666
"134" "RCP_8.5" "2060-2090" 4.14480641666666
"135" "RCP_8.5" "2060-2090" 4.17108129166666
"136" "RCP_8.5" "2060-2090" 4.17108129166666
"137" "RCP_8.5" "2060-2090" 4.18263725
"138" "RCP_8.5" "2060-2090" 4.086429875
"139" "RCP_8.5" "2060-2090" 4.17108129166666
"140" "RCP_8.5" "2060-2090" 4.17108129166666
"141" "RCP_8.5" "2060-2090" 4.17108129166666
"142" "RCP_8.5" "2060-2090" 4.14480641666666
"143" "RCP_8.5" "2060-2090" 4.17108129166666
"144" "RCP_8.5" "2060-2090" 3.1427055
"145" "RCP_8.5" "2060-2090" 3.05281808333334
"146" "RCP_8.5" "2060-2090" 2.97908645833334
"147" "RCP_8.5" "2060-2090" 4.086429875
"148" "RCP_8.5" "2060-2090" 3.511740375
"149" "RCP_8.5" "2060-2090" 2.97908645833334
"150" "RCP_8.5" "2060-2090" 2.999654625
"151" "RCP_4.5" "2030-2060" 4.14480641666666
"152" "RCP_4.5" "2030-2060" 4.17108129166666
"153" "RCP_4.5" "2030-2060" 4.14480641666666
"154" "RCP_4.5" "2030-2060" 4.17964479166666
"155" "RCP_4.5" "2030-2060" 4.17108129166666
"156" "RCP_4.5" "2030-2060" 4.193550625
"157" "RCP_4.5" "2030-2060" 4.18812854166666
"158" "RCP_4.5" "2030-2060" 4.17108129166666
"159" "RCP_4.5" "2030-2060" 4.17108129166666
"160" "RCP_4.5" "2030-2060" 4.17964479166666
"161" "RCP_4.5" "2030-2060" 4.17108129166666
"162" "RCP_4.5" "2030-2060" 4.193550625
"163" "RCP_4.5" "2030-2060" 4.193550625
"164" "RCP_4.5" "2030-2060" 4.18812854166666
"165" "RCP_4.5" "2030-2060" 4.193550625
"166" "RCP_4.5" "2030-2060" 4.19084554166666
"167" "RCP_4.5" "2030-2060" 4.14480641666666
"168" "RCP_4.5" "2030-2060" 4.19084554166666
"169" "RCP_4.5" "2030-2060" 4.17108129166666
"170" "RCP_4.5" "2030-2060" 4.17108129166666
"171" "RCP_4.5" "2030-2060" 4.17108129166666
"172" "RCP_4.5" "2030-2060" 4.17108129166666
"173" "RCP_4.5" "2030-2060" 4.14480641666666
"174" "RCP_4.5" "2030-2060" 3.511740375
"175" "RCP_4.5" "2030-2060" 3.97494075
"176" "RCP_4.5" "2030-2060" 2.999654625
"177" "RCP_4.5" "2030-2060" 4.14480641666666
"178" "RCP_4.5" "2030-2060" 4.18541291666666
"179" "RCP_4.5" "2030-2060" 4.14480641666666
"180" "RCP_4.5" "2030-2060" 4.14480641666666
"181" "RCP_4.5" "2060-2090" 4.14480641666666
"182" "RCP_4.5" "2060-2090" 4.14480641666666
"183" "RCP_4.5" "2060-2090" 4.17108129166666
"184" "RCP_4.5" "2060-2090" 4.17108129166666
"185" "RCP_4.5" "2060-2090" 4.18541291666666
"186" "RCP_4.5" "2060-2090" 4.193550625
"187" "RCP_4.5" "2060-2090" 4.17108129166666
"188" "RCP_4.5" "2060-2090" 4.17108129166666
"189" "RCP_4.5" "2060-2090" 4.18812854166666
"190" "RCP_4.5" "2060-2090" 4.17108129166666
"191" "RCP_4.5" "2060-2090" 4.17108129166666
"192" "RCP_4.5" "2060-2090" 4.17108129166666
"193" "RCP_4.5" "2060-2090" 4.14480641666666
"194" "RCP_4.5" "2060-2090" 4.17108129166666
"195" "RCP_4.5" "2060-2090" 3.1427055
"196" "RCP_4.5" "2060-2090" 4.17108129166666
"197" "RCP_4.5" "2060-2090" 4.17108129166666
"198" "RCP_4.5" "2060-2090" 4.14480641666666
"199" "RCP_4.5" "2060-2090" 4.19084554166666
"200" "RCP_4.5" "2060-2090" 4.17108129166666
"201" "RCP_4.5" "2060-2090" 4.14480641666666
"202" "RCP_4.5" "2060-2090" 2.97908645833334
"203" "RCP_4.5" "2060-2090" 2.999654625
"204" "RCP_4.5" "2060-2090" 4.18812854166666
"205" "RCP_4.5" "2060-2090" 4.19084554166666
"206" "RCP_4.5" "2060-2090" 4.17108129166666
"207" "RCP_4.5" "2060-2090" 4.18263725
"208" "RCP_4.5" "2060-2090" 4.17108129166666
"209" "RCP_4.5" "2060-2090" 4.17964479166666
"210" "RCP_4.5" "2060-2090" 4.17108129166666
"211" "RCP_8.5" "2030-2060" 4.17108129166666
"212" "RCP_8.5" "2030-2060" 4.086429875
"213" "RCP_8.5" "2030-2060" 4.14480641666666
"214" "RCP_8.5" "2030-2060" 4.18263725
"215" "RCP_8.5" "2030-2060" 4.14480641666666
"216" "RCP_8.5" "2030-2060" 4.17108129166666
"217" "RCP_8.5" "2030-2060" 4.14480641666666
"218" "RCP_8.5" "2030-2060" 4.18541291666666
"219" "RCP_8.5" "2030-2060" 4.17108129166666
"220" "RCP_8.5" "2030-2060" 4.17964479166666
"221" "RCP_8.5" "2030-2060" 4.17964479166666
"222" "RCP_8.5" "2030-2060" 4.18263725
"223" "RCP_8.5" "2030-2060" 4.17108129166666
"224" "RCP_8.5" "2030-2060" 4.18263725
"225" "RCP_8.5" "2030-2060" 4.193550625
"226" "RCP_8.5" "2030-2060" 4.18812854166666
"227" "RCP_8.5" "2030-2060" 4.17964479166666
"228" "RCP_8.5" "2030-2060" 4.17964479166666
"229" "RCP_8.5" "2030-2060" 4.14480641666666
"230" "RCP_8.5" "2030-2060" 4.18263725
"231" "RCP_8.5" "2030-2060" 4.18812854166666
"232" "RCP_8.5" "2030-2060" 4.17108129166666
"233" "RCP_8.5" "2030-2060" 4.17108129166666
"234" "RCP_8.5" "2030-2060" 4.18541291666666
"235" "RCP_8.5" "2030-2060" 4.18263725
"236" "RCP_8.5" "2030-2060" 4.17108129166666
"237" "RCP_8.5" "2030-2060" 4.14480641666666
"238" "RCP_8.5" "2030-2060" 4.14480641666666
"239" "RCP_8.5" "2030-2060" 4.086429875
"240" "RCP_8.5" "2030-2060" 2.97908645833334
"241" "RCP_8.5" "2060-2090" 3.86261241666666
"242" "RCP_8.5" "2060-2090" 4.17108129166666
"243" "RCP_8.5" "2060-2090" 4.17108129166666
"244" "RCP_8.5" "2060-2090" 3.37735154166666
"245" "RCP_8.5" "2060-2090" 3.97494075
"246" "RCP_8.5" "2060-2090" 4.193550625
"247" "RCP_8.5" "2060-2090" 4.17964479166666
"248" "RCP_8.5" "2060-2090" 4.19084554166666
"249" "RCP_8.5" "2060-2090" 4.17964479166666
"250" "RCP_8.5" "2060-2090" 4.14480641666666
"251" "RCP_8.5" "2060-2090" 4.17108129166666
"252" "RCP_8.5" "2060-2090" 3.86261241666666
"253" "RCP_8.5" "2060-2090" 4.19084554166666
"254" "RCP_8.5" "2060-2090" 4.17108129166666
"255" "RCP_8.5" "2060-2090" 4.17108129166666
"256" "RCP_8.5" "2060-2090" 4.17108129166666
"257" "RCP_8.5" "2060-2090" 4.14480641666666
"258" "RCP_8.5" "2060-2090" 3.7514565
"259" "RCP_8.5" "2060-2090" 4.17108129166666
"260" "RCP_8.5" "2060-2090" 3.7514565
"261" "RCP_8.5" "2060-2090" 2.97908645833334
"262" "RCP_8.5" "2060-2090" 4.14480641666666
"263" "RCP_8.5" "2060-2090" 4.086429875
"264" "RCP_8.5" "2060-2090" 3.511740375
"265" "RCP_8.5" "2060-2090" 4.17108129166666
"266" "RCP_8.5" "2060-2090" 4.17108129166666
"267" "RCP_8.5" "2060-2090" 3.25737866666666
"268" "RCP_8.5" "2060-2090" 4.14480641666666
"269" "RCP_8.5" "2060-2090" 3.638652875
"270" "RCP_8.5" "2060-2090" 4.14480641666666
"271" "RCP_4.5" "2030-2060" 4.19084554166666
"272" "RCP_4.5" "2030-2060" 4.18541291666666
"273" "RCP_4.5" "2030-2060" 4.193550625
"274" "RCP_4.5" "2030-2060" 4.193550625
"275" "RCP_4.5" "2030-2060" 4.14480641666666
"276" "RCP_4.5" "2030-2060" 4.17108129166666
"277" "RCP_4.5" "2030-2060" 4.17108129166666
"278" "RCP_4.5" "2030-2060" 4.14480641666666
"279" "RCP_4.5" "2030-2060" 2.97908645833334
"280" "RCP_4.5" "2030-2060" 4.17108129166666
"281" "RCP_4.5" "2030-2060" 4.18541291666666
"282" "RCP_4.5" "2030-2060" 4.17108129166666
"283" "RCP_4.5" "2030-2060" 4.193550625
"284" "RCP_4.5" "2030-2060" 4.193550625
"285" "RCP_4.5" "2030-2060" 4.17108129166666
"286" "RCP_4.5" "2030-2060" 4.17108129166666
"287" "RCP_4.5" "2030-2060" 4.17108129166666
"288" "RCP_4.5" "2030-2060" 4.17108129166666
"289" "RCP_4.5" "2030-2060" 4.17108129166666
"290" "RCP_4.5" "2030-2060" 4.18263725
"291" "RCP_4.5" "2030-2060" 4.18263725
"292" "RCP_4.5" "2030-2060" 4.086429875
"293" "RCP_4.5" "2030-2060" 4.193550625
"294" "RCP_4.5" "2030-2060" 4.17108129166666
"295" "RCP_4.5" "2030-2060" 4.17108129166666
"296" "RCP_4.5" "2030-2060" 4.18263725
"297" "RCP_4.5" "2030-2060" 4.17108129166666
"298" "RCP_4.5" "2030-2060" 3.638652875
"299" "RCP_4.5" "2030-2060" 3.511740375
"300" "RCP_4.5" "2030-2060" 4.17108129166666
"301" "RCP_4.5" "2060-2090" 3.511740375
"302" "RCP_4.5" "2060-2090" 4.17108129166666
"303" "RCP_4.5" "2060-2090" 4.17108129166666
"304" "RCP_4.5" "2060-2090" 4.086429875
"305" "RCP_4.5" "2060-2090" 4.17108129166666
"306" "RCP_4.5" "2060-2090" 4.14480641666666
"307" "RCP_4.5" "2060-2090" 2.999654625
"308" "RCP_4.5" "2060-2090" 2.999654625
"309" "RCP_4.5" "2060-2090" 3.86261241666666
"310" "RCP_4.5" "2060-2090" 4.14480641666666
"311" "RCP_4.5" "2060-2090" 4.14480641666666
"312" "RCP_4.5" "2060-2090" 2.97908645833334
"313" "RCP_4.5" "2060-2090" 4.14480641666666
"314" "RCP_4.5" "2060-2090" 2.97908645833334
"315" "RCP_4.5" "2060-2090" 4.14480641666666
"316" "RCP_4.5" "2060-2090" 3.511740375
"317" "RCP_4.5" "2060-2090" 3.1427055
"318" "RCP_4.5" "2060-2090" 4.17108129166666
"319" "RCP_4.5" "2060-2090" 4.18541291666666
"320" "RCP_4.5" "2060-2090" 4.17108129166666
"321" "RCP_4.5" "2060-2090" 4.14480641666666
"322" "RCP_4.5" "2060-2090" 4.17108129166666
"323" "RCP_4.5" "2060-2090" 3.7514565
"324" "RCP_4.5" "2060-2090" 4.17108129166666
"325" "RCP_4.5" "2060-2090" 4.17108129166666
"326" "RCP_4.5" "2060-2090" 4.17108129166666
"327" "RCP_4.5" "2060-2090" 4.17108129166666
"328" "RCP_4.5" "2060-2090" 4.17108129166666
"329" "RCP_4.5" "2060-2090" 4.19084554166666
"330" "RCP_4.5" "2060-2090" 4.14480641666666
"331" "RCP_8.5" "2030-2060" 4.17108129166666
"332" "RCP_8.5" "2030-2060" 4.193550625
"333" "RCP_8.5" "2030-2060" 4.18541291666666
"334" "RCP_8.5" "2030-2060" 4.14480641666666
"335" "RCP_8.5" "2030-2060" 4.18812854166666
"336" "RCP_8.5" "2030-2060" 3.97494075
"337" "RCP_8.5" "2030-2060" 4.17108129166666
"338" "RCP_8.5" "2030-2060" 4.14480641666666
"339" "RCP_8.5" "2030-2060" 4.086429875
"340" "RCP_8.5" "2030-2060" 4.17108129166666
"341" "RCP_8.5" "2030-2060" 4.086429875
"342" "RCP_8.5" "2030-2060" 4.14480641666666
"343" "RCP_8.5" "2030-2060" 4.17108129166666
"344" "RCP_8.5" "2030-2060" 4.17108129166666
"345" "RCP_8.5" "2030-2060" 3.05281808333334
"346" "RCP_8.5" "2030-2060" 2.97908645833334
"347" "RCP_8.5" "2030-2060" 4.18263725
"348" "RCP_8.5" "2030-2060" 4.17108129166666
"349" "RCP_8.5" "2030-2060" 4.193550625
"350" "RCP_8.5" "2030-2060" 4.193550625
"351" "RCP_8.5" "2030-2060" 4.17108129166666
"352" "RCP_8.5" "2030-2060" 4.17108129166666
"353" "RCP_8.5" "2030-2060" 4.17108129166666
"354" "RCP_8.5" "2030-2060" 4.14480641666666
"355" "RCP_8.5" "2030-2060" 3.638652875
"356" "RCP_8.5" "2030-2060" 3.1427055
"357" "RCP_8.5" "2030-2060" 4.17964479166666
"358" "RCP_8.5" "2030-2060" 4.18263725
"359" "RCP_8.5" "2030-2060" 4.17108129166666
"360" "RCP_8.5" "2030-2060" 4.14480641666666
"361" "RCP_8.5" "2060-2090" 2.97908645833334
"362" "RCP_8.5" "2060-2090" 3.25737866666666
"363" "RCP_8.5" "2060-2090" 2.97908645833334
"364" "RCP_8.5" "2060-2090" 3.37735154166666
"365" "RCP_8.5" "2060-2090" 2.97908645833334
"366" "RCP_8.5" "2060-2090" 4.14480641666666
"367" "RCP_8.5" "2060-2090" 2.97908645833334
"368" "RCP_8.5" "2060-2090" 3.86261241666666
"369" "RCP_8.5" "2060-2090" 2.97908645833334
"370" "RCP_8.5" "2060-2090" 2.999654625
"371" "RCP_8.5" "2060-2090" 4.18263725
"372" "RCP_8.5" "2060-2090" 4.17108129166666
"373" "RCP_8.5" "2060-2090" 4.14480641666666
"374" "RCP_8.5" "2060-2090" 4.14480641666666
"375" "RCP_8.5" "2060-2090" 3.1427055
"376" "RCP_8.5" "2060-2090" 2.97908645833334
"377" "RCP_8.5" "2060-2090" 3.511740375
"378" "RCP_8.5" "2060-2090" 3.511740375
"379" "RCP_8.5" "2060-2090" 4.17108129166666
"380" "RCP_8.5" "2060-2090" 4.17108129166666
"381" "RCP_8.5" "2060-2090" 4.14480641666666
"382" "RCP_8.5" "2060-2090" 3.511740375
"383" "RCP_8.5" "2060-2090" 3.25737866666666
"384" "RCP_8.5" "2060-2090" 4.086429875
"385" "RCP_8.5" "2060-2090" 2.97908645833334
"386" "RCP_8.5" "2060-2090" 4.14480641666666
"387" "RCP_8.5" "2060-2090" 4.14480641666666
"388" "RCP_8.5" "2060-2090" 4.17108129166666
"389" "RCP_8.5" "2060-2090" 4.17964479166666
"390" "RCP_8.5" "2060-2090" 4.17108129166666
"391" "RCP_4.5" "2030-2060" 4.19084554166666
"392" "RCP_4.5" "2030-2060" 4.17964479166666
"393" "RCP_4.5" "2030-2060" 4.18541291666666
"394" "RCP_4.5" "2030-2060" 4.18541291666666
"395" "RCP_4.5" "2030-2060" 4.18812854166666
"396" "RCP_4.5" "2030-2060" 4.17108129166666
"397" "RCP_4.5" "2030-2060" 4.18263725
"398" "RCP_4.5" "2030-2060" 4.193550625
"399" "RCP_4.5" "2030-2060" 4.19084554166666
"400" "RCP_4.5" "2030-2060" 4.14480641666666
"401" "RCP_4.5" "2030-2060" 4.18263725
"402" "RCP_4.5" "2030-2060" 4.17108129166666
"403" "RCP_4.5" "2030-2060" 4.193550625
"404" "RCP_4.5" "2030-2060" 4.18263725
"405" "RCP_4.5" "2030-2060" 4.14480641666666
"406" "RCP_4.5" "2030-2060" 4.19084554166666
"407" "RCP_4.5" "2030-2060" 4.193550625
"408" "RCP_4.5" "2030-2060" 4.18541291666666
"409" "RCP_4.5" "2030-2060" 4.19084554166666
"410" "RCP_4.5" "2030-2060" 4.193550625
"411" "RCP_4.5" "2030-2060" 4.19084554166666
"412" "RCP_4.5" "2030-2060" 4.19084554166666
"413" "RCP_4.5" "2030-2060" 4.193550625
"414" "RCP_4.5" "2030-2060" 4.19084554166666
"415" "RCP_4.5" "2030-2060" 4.17108129166666
"416" "RCP_4.5" "2030-2060" 3.86261241666666
"417" "RCP_4.5" "2030-2060" 4.14480641666666
"418" "RCP_4.5" "2030-2060" 4.17108129166666
"419" "RCP_4.5" "2030-2060" 4.17108129166666
"420" "RCP_4.5" "2030-2060" 4.18263725
"421" "RCP_4.5" "2060-2090" 4.193550625
"422" "RCP_4.5" "2060-2090" 4.18263725
"423" "RCP_4.5" "2060-2090" 4.17108129166666
"424" "RCP_4.5" "2060-2090" 4.193550625
"425" "RCP_4.5" "2060-2090" 4.14480641666666
"426" "RCP_4.5" "2060-2090" 4.19084554166666
"427" "RCP_4.5" "2060-2090" 4.17108129166666
"428" "RCP_4.5" "2060-2090" 3.25737866666666
"429" "RCP_4.5" "2060-2090" 3.638652875
"430" "RCP_4.5" "2060-2090" 4.19084554166666
"431" "RCP_4.5" "2060-2090" 4.17108129166666
"432" "RCP_4.5" "2060-2090" 4.17108129166666
"433" "RCP_4.5" "2060-2090" 4.14480641666666
"434" "RCP_4.5" "2060-2090" 4.193550625
"435" "RCP_4.5" "2060-2090" 4.14480641666666
"436" "RCP_4.5" "2060-2090" 4.18263725
"437" "RCP_4.5" "2060-2090" 4.17108129166666
"438" "RCP_4.5" "2060-2090" 4.18812854166666
"439" "RCP_4.5" "2060-2090" 4.17108129166666
"440" "RCP_4.5" "2060-2090" 4.14480641666666
"441" "RCP_4.5" "2060-2090" 4.17108129166666
"442" "RCP_4.5" "2060-2090" 4.193550625
"443" "RCP_4.5" "2060-2090" 4.18812854166666
"444" "RCP_4.5" "2060-2090" 4.14480641666666
"445" "RCP_4.5" "2060-2090" 4.17108129166666
"446" "RCP_4.5" "2060-2090" 4.18263725
"447" "RCP_4.5" "2060-2090" 4.193550625
"448" "RCP_4.5" "2060-2090" 4.14480641666666
"449" "RCP_4.5" "2060-2090" 4.17108129166666
"450" "RCP_4.5" "2060-2090" 4.17108129166666
"451" "RCP_8.5" "2030-2060" 4.17964479166666
"452" "RCP_8.5" "2030-2060" 3.7514565
"453" "RCP_8.5" "2030-2060" 4.17108129166666
"454" "RCP_8.5" "2030-2060" 3.7514565
"455" "RCP_8.5" "2030-2060" 4.17108129166666
"456" "RCP_8.5" "2030-2060" 4.193550625
"457" "RCP_8.5" "2030-2060" 4.193550625
"458" "RCP_8.5" "2030-2060" 4.193550625
"459" "RCP_8.5" "2030-2060" 4.193550625
"460" "RCP_8.5" "2030-2060" 4.17964479166666
"461" "RCP_8.5" "2030-2060" 4.19084554166666
"462" "RCP_8.5" "2030-2060" 4.193550625
"463" "RCP_8.5" "2030-2060" 4.193550625
"464" "RCP_8.5" "2030-2060" 4.19084554166666
"465" "RCP_8.5" "2030-2060" 3.05281808333334
"466" "RCP_8.5" "2030-2060" 4.17108129166666
"467" "RCP_8.5" "2030-2060" 4.18812854166666
"468" "RCP_8.5" "2030-2060" 4.19084554166666
"469" "RCP_8.5" "2030-2060" 4.18812854166666
"470" "RCP_8.5" "2030-2060" 4.14480641666666
"471" "RCP_8.5" "2030-2060" 4.18812854166666
"472" "RCP_8.5" "2030-2060" 4.14480641666666
"473" "RCP_8.5" "2030-2060" 4.14480641666666
"474" "RCP_8.5" "2030-2060" 4.086429875
"475" "RCP_8.5" "2030-2060" 3.511740375
"476" "RCP_8.5" "2030-2060" 3.86261241666666
"477" "RCP_8.5" "2030-2060" 4.17108129166666
"478" "RCP_8.5" "2030-2060" 4.14480641666666
"479" "RCP_8.5" "2030-2060" 3.7514565
"480" "RCP_8.5" "2030-2060" 4.19084554166666
"481" "RCP_8.5" "2060-2090" 4.14480641666666
"482" "RCP_8.5" "2060-2090" 4.17964479166666
"483" "RCP_8.5" "2060-2090" 4.17108129166666
"484" "RCP_8.5" "2060-2090" 4.18541291666666
"485" "RCP_8.5" "2060-2090" 4.19084554166666
"486" "RCP_8.5" "2060-2090" 4.14480641666666
"487" "RCP_8.5" "2060-2090" 4.17108129166666
"488" "RCP_8.5" "2060-2090" 4.17108129166666
"489" "RCP_8.5" "2060-2090" 4.18541291666666
"490" "RCP_8.5" "2060-2090" 4.14480641666666
"491" "RCP_8.5" "2060-2090" 3.511740375
"492" "RCP_8.5" "2060-2090" 4.18541291666666
"493" "RCP_8.5" "2060-2090" 4.18812854166666
"494" "RCP_8.5" "2060-2090" 4.17108129166666
"495" "RCP_8.5" "2060-2090" 4.17108129166666
"496" "RCP_8.5" "2060-2090" 4.18263725
"497" "RCP_8.5" "2060-2090" 4.17108129166666
"498" "RCP_8.5" "2060-2090" 3.86261241666666
"499" "RCP_8.5" "2060-2090" 4.086429875
"500" "RCP_8.5" "2060-2090" 4.17108129166666
"501" "RCP_8.5" "2060-2090" 4.14480641666666
"502" "RCP_8.5" "2060-2090" 4.14480641666666
"503" "RCP_8.5" "2060-2090" 4.17108129166666
"504" "RCP_8.5" "2060-2090" 4.17108129166666
"505" "RCP_8.5" "2060-2090" 4.14480641666666
"506" "RCP_8.5" "2060-2090" 4.18541291666666
"507" "RCP_8.5" "2060-2090" 4.18541291666666
"508" "RCP_8.5" "2060-2090" 3.97494075
"509" "RCP_8.5" "2060-2090" 3.25737866666666
"510" "RCP_8.5" "2060-2090" 4.14480641666666
"511" "RCP_4.5" "2030-2060" 4.19084554166666
"512" "RCP_4.5" "2030-2060" 4.19084554166666
"513" "RCP_4.5" "2030-2060" 4.193550625
"514" "RCP_4.5" "2030-2060" 4.14480641666666
"515" "RCP_4.5" "2030-2060" 3.511740375
"516" "RCP_4.5" "2030-2060" 2.97908645833334
"517" "RCP_4.5" "2030-2060" 2.97908645833334
"518" "RCP_4.5" "2030-2060" 4.14480641666666
"519" "RCP_4.5" "2030-2060" 4.17108129166666
"520" "RCP_4.5" "2030-2060" 4.17964479166666
"521" "RCP_4.5" "2030-2060" 4.14480641666666
"522" "RCP_4.5" "2030-2060" 4.086429875
"523" "RCP_4.5" "2030-2060" 4.18541291666666
"524" "RCP_4.5" "2030-2060" 2.999654625
"525" "RCP_4.5" "2030-2060" 4.193550625
"526" "RCP_4.5" "2030-2060" 4.14480641666666
"527" "RCP_4.5" "2030-2060" 4.17108129166666
"528" "RCP_4.5" "2030-2060" 4.17108129166666
"529" "RCP_4.5" "2030-2060" 4.17964479166666
"530" "RCP_4.5" "2030-2060" 4.14480641666666
"531" "RCP_4.5" "2030-2060" 3.638652875
"532" "RCP_4.5" "2030-2060" 4.17108129166666
"533" "RCP_4.5" "2030-2060" 4.17108129166666
"534" "RCP_4.5" "2030-2060" 4.193550625
"535" "RCP_4.5" "2030-2060" 4.17964479166666
"536" "RCP_4.5" "2030-2060" 3.97494075
"537" "RCP_4.5" "2030-2060" 4.086429875
"538" "RCP_4.5" "2030-2060" 4.17108129166666
"539" "RCP_4.5" "2030-2060" 4.17964479166666
"540" "RCP_4.5" "2030-2060" 3.638652875
"541" "RCP_4.5" "2060-2090" 3.37735154166666
"542" "RCP_4.5" "2060-2090" 4.14480641666666
"543" "RCP_4.5" "2060-2090" 4.19084554166666
"544" "RCP_4.5" "2060-2090" 4.17108129166666
"545" "RCP_4.5" "2060-2090" 4.17108129166666
"546" "RCP_4.5" "2060-2090" 4.17108129166666
"547" "RCP_4.5" "2060-2090" 3.97494075
"548" "RCP_4.5" "2060-2090" 3.7514565
"549" "RCP_4.5" "2060-2090" 4.18812854166666
"550" "RCP_4.5" "2060-2090" 4.14480641666666
"551" "RCP_4.5" "2060-2090" 4.17108129166666
"552" "RCP_4.5" "2060-2090" 2.97908645833334
"553" "RCP_4.5" "2060-2090" 4.17108129166666
"554" "RCP_4.5" "2060-2090" 4.17108129166666
"555" "RCP_4.5" "2060-2090" 4.17108129166666
"556" "RCP_4.5" "2060-2090" 2.999654625
"557" "RCP_4.5" "2060-2090" 4.14480641666666
"558" "RCP_4.5" "2060-2090" 3.37735154166666
"559" "RCP_4.5" "2060-2090" 4.17108129166666
"560" "RCP_4.5" "2060-2090" 4.086429875
"561" "RCP_4.5" "2060-2090" 2.97908645833334
"562" "RCP_4.5" "2060-2090" 4.14480641666666
"563" "RCP_4.5" "2060-2090" 4.17108129166666
"564" "RCP_4.5" "2060-2090" 4.17108129166666
"565" "RCP_4.5" "2060-2090" 3.86261241666666
"566" "RCP_4.5" "2060-2090" 2.97908645833334
"567" "RCP_4.5" "2060-2090" 2.97908645833334
"568" "RCP_4.5" "2060-2090" 3.7514565
"569" "RCP_4.5" "2060-2090" 3.511740375
"570" "RCP_4.5" "2060-2090" 3.638652875
"571" "RCP_8.5" "2030-2060" 4.17108129166666
"572" "RCP_8.5" "2030-2060" 4.17964479166666
"573" "RCP_8.5" "2030-2060" 4.14480641666666
"574" "RCP_8.5" "2030-2060" 4.18812854166666
"575" "RCP_8.5" "2030-2060" 4.17108129166666
"576" "RCP_8.5" "2030-2060" 3.511740375
"577" "RCP_8.5" "2030-2060" 4.17108129166666
"578" "RCP_8.5" "2030-2060" 4.18541291666666
"579" "RCP_8.5" "2030-2060" 4.18263725
"580" "RCP_8.5" "2030-2060" 4.18812854166666
"581" "RCP_8.5" "2030-2060" 3.511740375
"582" "RCP_8.5" "2030-2060" 4.14480641666666
"583" "RCP_8.5" "2030-2060" 4.14480641666666
"584" "RCP_8.5" "2030-2060" 4.17108129166666
"585" "RCP_8.5" "2030-2060" 4.193550625
"586" "RCP_8.5" "2030-2060" 4.14480641666666
"587" "RCP_8.5" "2030-2060" 4.14480641666666
"588" "RCP_8.5" "2030-2060" 4.17108129166666
"589" "RCP_8.5" "2030-2060" 4.14480641666666
"590" "RCP_8.5" "2030-2060" 4.18812854166666
"591" "RCP_8.5" "2030-2060" 3.7514565
"592" "RCP_8.5" "2030-2060" 4.086429875
"593" "RCP_8.5" "2030-2060" 4.17108129166666
"594" "RCP_8.5" "2030-2060" 3.97494075
"595" "RCP_8.5" "2030-2060" 3.7514565
"596" "RCP_8.5" "2030-2060" 2.999654625
"597" "RCP_8.5" "2030-2060" 3.25737866666666
"598" "RCP_8.5" "2030-2060" 3.86261241666666
"599" "RCP_8.5" "2030-2060" 4.17108129166666
"600" "RCP_8.5" "2030-2060" 4.086429875
"601" "RCP_8.5" "2060-2090" 3.97494075
"602" "RCP_8.5" "2060-2090" 3.638652875
"603" "RCP_8.5" "2060-2090" 4.17108129166666
"604" "RCP_8.5" "2060-2090" 3.638652875
"605" "RCP_8.5" "2060-2090" 2.97908645833334
"606" "RCP_8.5" "2060-2090" 3.05281808333334
"607" "RCP_8.5" "2060-2090" 4.17108129166666
"608" "RCP_8.5" "2060-2090" 3.7514565
"609" "RCP_8.5" "2060-2090" 3.86261241666666
"610" "RCP_8.5" "2060-2090" 4.086429875
"611" "RCP_8.5" "2060-2090" 4.14480641666666
"612" "RCP_8.5" "2060-2090" 3.86261241666666
"613" "RCP_8.5" "2060-2090" 4.14480641666666
"614" "RCP_8.5" "2060-2090" 3.511740375
"615" "RCP_8.5" "2060-2090" 4.14480641666666
"616" "RCP_8.5" "2060-2090" 3.37735154166666
"617" "RCP_8.5" "2060-2090" 3.86261241666666
"618" "RCP_8.5" "2060-2090" 4.14480641666666
"619" "RCP_8.5" "2060-2090" 4.17108129166666
"620" "RCP_8.5" "2060-2090" 3.1427055
"621" "RCP_8.5" "2060-2090" 4.14480641666666
"622" "RCP_8.5" "2060-2090" 2.97908645833334
"623" "RCP_8.5" "2060-2090" 3.638652875
"624" "RCP_8.5" "2060-2090" 2.97908645833334
"625" "RCP_8.5" "2060-2090" 2.97908645833334
"626" "RCP_8.5" "2060-2090" 3.86261241666666
"627" "RCP_8.5" "2060-2090" 3.511740375
"628" "RCP_8.5" "2060-2090" 2.97908645833334
"629" "RCP_8.5" "2060-2090" 2.97908645833334
"630" "RCP_8.5" "2060-2090" 3.638652875
