# Supplementary material for: Water rights shape crop yield and revenue volatility tradeoffs for adaptation in snow dependent systems
Source: Nat Commun. 2020 Jul 10;11:3473. doi: 10.1038/s41467-020-17219-z (PMC7351950; doi:10.1038/s41467-020-17219-z)
Supplement: Supplementary file 3 — Source Data [file 41467_2020_17219_MOESM3_ESM.zip › Source Data/Figure_3 and (S5-S13)/Figure_3_B/218.txt]

"RCP" "Time" "Yield"
"1" "Historical" "1980-2010" 7.91959589473685
"2" "Historical" "1980-2010" 7.55601318421052
"3" "Historical" "1980-2010" 7.91959589473685
"4" "Historical" "1980-2010" 7.91959589473685
"5" "Historical" "1980-2010" 7.91959589473685
"6" "Historical" "1980-2010" 7.91959589473685
"7" "Historical" "1980-2010" 7.91959589473685
"8" "Historical" "1980-2010" 7.76578318421052
"9" "Historical" "1980-2010" 7.23668231578948
"10" "Historical" "1980-2010" 7.91959589473685
"11" "Historical" "1980-2010" 7.91959589473685
"12" "Historical" "1980-2010" 7.91959589473685
"13" "Historical" "1980-2010" 7.55601318421052
"14" "Historical" "1980-2010" 7.23668231578948
"15" "Historical" "1980-2010" 5.66932242105263
"16" "Historical" "1980-2010" 7.88237826315789
"17" "Historical" "1980-2010" 7.91959589473685
"18" "Historical" "1980-2010" 7.91959589473685
"19" "Historical" "1980-2010" 7.91959589473685
"20" "Historical" "1980-2010" 7.91959589473685
"21" "Historical" "1980-2010" 7.91959589473685
"22" "Historical" "1980-2010" 7.23668231578948
"23" "Historical" "1980-2010" 7.91959589473685
"24" "Historical" "1980-2010" 6.947512
"25" "Historical" "1980-2010" 7.76578318421052
"26" "Historical" "1980-2010" 5.96976310526316
"27" "Historical" "1980-2010" 7.88237826315789
"28" "Historical" "1980-2010" 7.91051539473685
"29" "Historical" "1980-2010" 7.9136234736842
"30" "Historical" "1980-2010" 7.91051539473685
"31" "RCP_4.5" "2030-2060" 7.88237826315789
"32" "RCP_4.5" "2030-2060" 5.11917942105263
"33" "RCP_4.5" "2030-2060" 7.55601318421052
"34" "RCP_4.5" "2030-2060" 7.55601318421052
"35" "RCP_4.5" "2030-2060" 7.91959589473685
"36" "RCP_4.5" "2030-2060" 7.88237826315789
"37" "RCP_4.5" "2030-2060" 7.91959589473685
"38" "RCP_4.5" "2030-2060" 7.55601318421052
"39" "RCP_4.5" "2030-2060" 7.55601318421052
"40" "RCP_4.5" "2030-2060" 7.55601318421052
"41" "RCP_4.5" "2030-2060" 7.55601318421052
"42" "RCP_4.5" "2030-2060" 7.91959589473685
"43" "RCP_4.5" "2030-2060" 7.55601318421052
"44" "RCP_4.5" "2030-2060" 7.55601318421052
"45" "RCP_4.5" "2030-2060" 7.55601318421052
"46" "RCP_4.5" "2030-2060" 7.91664992105263
"47" "RCP_4.5" "2030-2060" 7.91959589473685
"48" "RCP_4.5" "2030-2060" 7.55601318421052
"49" "RCP_4.5" "2030-2060" 7.23668231578948
"50" "RCP_4.5" "2030-2060" 7.23668231578948
"51" "RCP_4.5" "2030-2060" 6.65193215789474
"52" "RCP_4.5" "2030-2060" 5.66932242105263
"53" "RCP_4.5" "2030-2060" 6.947512
"54" "RCP_4.5" "2030-2060" 7.23668231578948
"55" "RCP_4.5" "2030-2060" 6.65193215789474
"56" "RCP_4.5" "2030-2060" 5.96976310526316
"57" "RCP_4.5" "2030-2060" 5.96976310526316
"58" "RCP_4.5" "2030-2060" 7.9136234736842
"59" "RCP_4.5" "2030-2060" 7.55601318421052
"60" "RCP_4.5" "2030-2060" 7.91051539473685
"61" "RCP_4.5" "2060-2090" 7.23668231578948
"62" "RCP_4.5" "2060-2090" 7.23668231578948
"63" "RCP_4.5" "2060-2090" 5.11917942105263
"64" "RCP_4.5" "2060-2090" 7.55601318421052
"65" "RCP_4.5" "2060-2090" 7.23668231578948
"66" "RCP_4.5" "2060-2090" 7.23668231578948
"67" "RCP_4.5" "2060-2090" 7.88237826315789
"68" "RCP_4.5" "2060-2090" 7.55601318421052
"69" "RCP_4.5" "2060-2090" 7.9136234736842
"70" "RCP_4.5" "2060-2090" 7.23668231578948
"71" "RCP_4.5" "2060-2090" 7.55601318421052
"72" "RCP_4.5" "2060-2090" 4.88488289473684
"73" "RCP_4.5" "2060-2090" 4.55456707894737
"74" "RCP_4.5" "2060-2090" 7.23668231578948
"75" "RCP_4.5" "2060-2090" 7.55601318421052
"76" "RCP_4.5" "2060-2090" 4.45108515789474
"77" "RCP_4.5" "2060-2090" 5.66932242105263
"78" "RCP_4.5" "2060-2090" 4.69089847368422
"79" "RCP_4.5" "2060-2090" 7.55601318421052
"80" "RCP_4.5" "2060-2090" 7.23668231578948
"81" "RCP_4.5" "2060-2090" 7.23668231578948
"82" "RCP_4.5" "2060-2090" 7.23668231578948
"83" "RCP_4.5" "2060-2090" 7.55601318421052
"84" "RCP_4.5" "2060-2090" 7.55601318421052
"85" "RCP_4.5" "2060-2090" 7.23668231578948
"86" "RCP_4.5" "2060-2090" 7.55601318421052
"87" "RCP_4.5" "2060-2090" 7.55601318421052
"88" "RCP_4.5" "2060-2090" 6.947512
"89" "RCP_4.5" "2060-2090" 7.23668231578948
"90" "RCP_4.5" "2060-2090" 7.23668231578948
"91" "RCP_8.5" "2030-2060" 7.91664992105263
"92" "RCP_8.5" "2030-2060" 7.9136234736842
"93" "RCP_8.5" "2030-2060" 5.96976310526316
"94" "RCP_8.5" "2030-2060" 5.38030147368421
"95" "RCP_8.5" "2030-2060" 6.65193215789474
"96" "RCP_8.5" "2030-2060" 5.66932242105263
"97" "RCP_8.5" "2030-2060" 7.55601318421052
"98" "RCP_8.5" "2030-2060" 7.23668231578948
"99" "RCP_8.5" "2030-2060" 7.55601318421052
"100" "RCP_8.5" "2030-2060" 4.88488289473684
"101" "RCP_8.5" "2030-2060" 5.66932242105263
"102" "RCP_8.5" "2030-2060" 6.30061386842105
"103" "RCP_8.5" "2030-2060" 7.55601318421052
"104" "RCP_8.5" "2030-2060" 7.23668231578948
"105" "RCP_8.5" "2030-2060" 4.55456707894737
"106" "RCP_8.5" "2030-2060" 7.23668231578948
"107" "RCP_8.5" "2030-2060" 7.9136234736842
"108" "RCP_8.5" "2030-2060" 7.55601318421052
"109" "RCP_8.5" "2030-2060" 7.55601318421052
"110" "RCP_8.5" "2030-2060" 7.23668231578948
"111" "RCP_8.5" "2030-2060" 7.55601318421052
"112" "RCP_8.5" "2030-2060" 7.55601318421052
"113" "RCP_8.5" "2030-2060" 5.66932242105263
"114" "RCP_8.5" "2030-2060" 5.38030147368421
"115" "RCP_8.5" "2030-2060" 4.45108515789474
"116" "RCP_8.5" "2030-2060" 7.55601318421052
"117" "RCP_8.5" "2030-2060" 5.96976310526316
"118" "RCP_8.5" "2030-2060" 7.23668231578948
"119" "RCP_8.5" "2030-2060" 7.23668231578948
"120" "RCP_8.5" "2030-2060" 7.55601318421052
"121" "RCP_8.5" "2060-2090" 4.4826485
"122" "RCP_8.5" "2060-2090" 6.65193215789474
"123" "RCP_8.5" "2060-2090" 7.55601318421052
"124" "RCP_8.5" "2060-2090" 7.55601318421052
"125" "RCP_8.5" "2060-2090" 7.23668231578948
"126" "RCP_8.5" "2060-2090" 4.55456707894737
"127" "RCP_8.5" "2060-2090" 5.96976310526316
"128" "RCP_8.5" "2060-2090" 7.55601318421052
"129" "RCP_8.5" "2060-2090" 7.55601318421052
"130" "RCP_8.5" "2060-2090" 5.38030147368421
"131" "RCP_8.5" "2060-2090" 4.55456707894737
"132" "RCP_8.5" "2060-2090" 7.55601318421052
"133" "RCP_8.5" "2060-2090" 7.23668231578948
"134" "RCP_8.5" "2060-2090" 7.23668231578948
"135" "RCP_8.5" "2060-2090" 7.55601318421052
"136" "RCP_8.5" "2060-2090" 7.55601318421052
"137" "RCP_8.5" "2060-2090" 7.88237826315789
"138" "RCP_8.5" "2060-2090" 6.947512
"139" "RCP_8.5" "2060-2090" 7.55601318421052
"140" "RCP_8.5" "2060-2090" 7.55601318421052
"141" "RCP_8.5" "2060-2090" 7.55601318421052
"142" "RCP_8.5" "2060-2090" 7.23668231578948
"143" "RCP_8.5" "2060-2090" 7.55601318421052
"144" "RCP_8.5" "2060-2090" 4.69089847368422
"145" "RCP_8.5" "2060-2090" 4.55456707894737
"146" "RCP_8.5" "2060-2090" 4.45108515789474
"147" "RCP_8.5" "2060-2090" 6.947512
"148" "RCP_8.5" "2060-2090" 5.38030147368421
"149" "RCP_8.5" "2060-2090" 4.45108515789474
"150" "RCP_8.5" "2060-2090" 4.4826485
"151" "RCP_4.5" "2030-2060" 7.23668231578948
"152" "RCP_4.5" "2030-2060" 7.55601318421052
"153" "RCP_4.5" "2030-2060" 7.23668231578948
"154" "RCP_4.5" "2030-2060" 7.76578318421052
"155" "RCP_4.5" "2030-2060" 7.55601318421052
"156" "RCP_4.5" "2030-2060" 7.91959589473685
"157" "RCP_4.5" "2030-2060" 7.9136234736842
"158" "RCP_4.5" "2030-2060" 7.55601318421052
"159" "RCP_4.5" "2030-2060" 7.55601318421052
"160" "RCP_4.5" "2030-2060" 7.76578318421052
"161" "RCP_4.5" "2030-2060" 7.55601318421052
"162" "RCP_4.5" "2030-2060" 7.91959589473685
"163" "RCP_4.5" "2030-2060" 7.91959589473685
"164" "RCP_4.5" "2030-2060" 7.9136234736842
"165" "RCP_4.5" "2030-2060" 7.91959589473685
"166" "RCP_4.5" "2030-2060" 7.91664992105263
"167" "RCP_4.5" "2030-2060" 7.23668231578948
"168" "RCP_4.5" "2030-2060" 7.91664992105263
"169" "RCP_4.5" "2030-2060" 7.55601318421052
"170" "RCP_4.5" "2030-2060" 7.55601318421052
"171" "RCP_4.5" "2030-2060" 7.55601318421052
"172" "RCP_4.5" "2030-2060" 7.55601318421052
"173" "RCP_4.5" "2030-2060" 7.23668231578948
"174" "RCP_4.5" "2030-2060" 5.38030147368421
"175" "RCP_4.5" "2030-2060" 6.65193215789474
"176" "RCP_4.5" "2030-2060" 4.4826485
"177" "RCP_4.5" "2030-2060" 7.23668231578948
"178" "RCP_4.5" "2030-2060" 7.91051539473685
"179" "RCP_4.5" "2030-2060" 7.23668231578948
"180" "RCP_4.5" "2030-2060" 7.23668231578948
"181" "RCP_4.5" "2060-2090" 7.23668231578948
"182" "RCP_4.5" "2060-2090" 7.23668231578948
"183" "RCP_4.5" "2060-2090" 7.55601318421052
"184" "RCP_4.5" "2060-2090" 7.55601318421052
"185" "RCP_4.5" "2060-2090" 7.91051539473685
"186" "RCP_4.5" "2060-2090" 7.91959589473685
"187" "RCP_4.5" "2060-2090" 7.55601318421052
"188" "RCP_4.5" "2060-2090" 7.55601318421052
"189" "RCP_4.5" "2060-2090" 7.9136234736842
"190" "RCP_4.5" "2060-2090" 7.55601318421052
"191" "RCP_4.5" "2060-2090" 7.55601318421052
"192" "RCP_4.5" "2060-2090" 7.55601318421052
"193" "RCP_4.5" "2060-2090" 7.23668231578948
"194" "RCP_4.5" "2060-2090" 7.55601318421052
"195" "RCP_4.5" "2060-2090" 4.69089847368422
"196" "RCP_4.5" "2060-2090" 7.55601318421052
"197" "RCP_4.5" "2060-2090" 7.55601318421052
"198" "RCP_4.5" "2060-2090" 7.23668231578948
"199" "RCP_4.5" "2060-2090" 7.91664992105263
"200" "RCP_4.5" "2060-2090" 7.55601318421052
"201" "RCP_4.5" "2060-2090" 7.23668231578948
"202" "RCP_4.5" "2060-2090" 4.45108515789474
"203" "RCP_4.5" "2060-2090" 4.4826485
"204" "RCP_4.5" "2060-2090" 7.9136234736842
"205" "RCP_4.5" "2060-2090" 7.91664992105263
"206" "RCP_4.5" "2060-2090" 7.55601318421052
"207" "RCP_4.5" "2060-2090" 7.88237826315789
"208" "RCP_4.5" "2060-2090" 7.55601318421052
"209" "RCP_4.5" "2060-2090" 7.76578318421052
"210" "RCP_4.5" "2060-2090" 7.55601318421052
"211" "RCP_8.5" "2030-2060" 7.55601318421052
"212" "RCP_8.5" "2030-2060" 6.947512
"213" "RCP_8.5" "2030-2060" 7.23668231578948
"214" "RCP_8.5" "2030-2060" 7.88237826315789
"215" "RCP_8.5" "2030-2060" 7.23668231578948
"216" "RCP_8.5" "2030-2060" 7.55601318421052
"217" "RCP_8.5" "2030-2060" 7.23668231578948
"218" "RCP_8.5" "2030-2060" 7.91051539473685
"219" "RCP_8.5" "2030-2060" 7.55601318421052
"220" "RCP_8.5" "2030-2060" 7.76578318421052
"221" "RCP_8.5" "2030-2060" 7.76578318421052
"222" "RCP_8.5" "2030-2060" 7.88237826315789
"223" "RCP_8.5" "2030-2060" 7.55601318421052
"224" "RCP_8.5" "2030-2060" 7.88237826315789
"225" "RCP_8.5" "2030-2060" 7.91959589473685
"226" "RCP_8.5" "2030-2060" 7.9136234736842
"227" "RCP_8.5" "2030-2060" 7.76578318421052
"228" "RCP_8.5" "2030-2060" 7.76578318421052
"229" "RCP_8.5" "2030-2060" 7.23668231578948
"230" "RCP_8.5" "2030-2060" 7.88237826315789
"231" "RCP_8.5" "2030-2060" 7.9136234736842
"232" "RCP_8.5" "2030-2060" 7.55601318421052
"233" "RCP_8.5" "2030-2060" 7.55601318421052
"234" "RCP_8.5" "2030-2060" 7.91051539473685
"235" "RCP_8.5" "2030-2060" 7.88237826315789
"236" "RCP_8.5" "2030-2060" 7.55601318421052
"237" "RCP_8.5" "2030-2060" 7.23668231578948
"238" "RCP_8.5" "2030-2060" 7.23668231578948
"239" "RCP_8.5" "2030-2060" 6.947512
"240" "RCP_8.5" "2030-2060" 4.45108515789474
"241" "RCP_8.5" "2060-2090" 6.30061386842105
"242" "RCP_8.5" "2060-2090" 7.55601318421052
"243" "RCP_8.5" "2060-2090" 7.55601318421052
"244" "RCP_8.5" "2060-2090" 5.11917942105263
"245" "RCP_8.5" "2060-2090" 6.65193215789474
"246" "RCP_8.5" "2060-2090" 7.91959589473685
"247" "RCP_8.5" "2060-2090" 7.76578318421052
"248" "RCP_8.5" "2060-2090" 7.91664992105263
"249" "RCP_8.5" "2060-2090" 7.76578318421052
"250" "RCP_8.5" "2060-2090" 7.23668231578948
"251" "RCP_8.5" "2060-2090" 7.55601318421052
"252" "RCP_8.5" "2060-2090" 6.30061386842105
"253" "RCP_8.5" "2060-2090" 7.91664992105263
"254" "RCP_8.5" "2060-2090" 7.55601318421052
"255" "RCP_8.5" "2060-2090" 7.55601318421052
"256" "RCP_8.5" "2060-2090" 7.55601318421052
"257" "RCP_8.5" "2060-2090" 7.23668231578948
"258" "RCP_8.5" "2060-2090" 5.96976310526316
"259" "RCP_8.5" "2060-2090" 7.55601318421052
"260" "RCP_8.5" "2060-2090" 5.96976310526316
"261" "RCP_8.5" "2060-2090" 4.45108515789474
"262" "RCP_8.5" "2060-2090" 7.23668231578948
"263" "RCP_8.5" "2060-2090" 6.947512
"264" "RCP_8.5" "2060-2090" 5.38030147368421
"265" "RCP_8.5" "2060-2090" 7.55601318421052
"266" "RCP_8.5" "2060-2090" 7.55601318421052
"267" "RCP_8.5" "2060-2090" 4.88488289473684
"268" "RCP_8.5" "2060-2090" 7.23668231578948
"269" "RCP_8.5" "2060-2090" 5.66932242105263
"270" "RCP_8.5" "2060-2090" 7.23668231578948
"271" "RCP_4.5" "2030-2060" 7.91664992105263
"272" "RCP_4.5" "2030-2060" 7.91051539473685
"273" "RCP_4.5" "2030-2060" 7.91959589473685
"274" "RCP_4.5" "2030-2060" 7.91959589473685
"275" "RCP_4.5" "2030-2060" 7.23668231578948
"276" "RCP_4.5" "2030-2060" 7.55601318421052
"277" "RCP_4.5" "2030-2060" 7.55601318421052
"278" "RCP_4.5" "2030-2060" 7.23668231578948
"279" "RCP_4.5" "2030-2060" 4.45108515789474
"280" "RCP_4.5" "2030-2060" 7.55601318421052
"281" "RCP_4.5" "2030-2060" 7.91051539473685
"282" "RCP_4.5" "2030-2060" 7.55601318421052
"283" "RCP_4.5" "2030-2060" 7.91959589473685
"284" "RCP_4.5" "2030-2060" 7.91959589473685
"285" "RCP_4.5" "2030-2060" 7.55601318421052
"286" "RCP_4.5" "2030-2060" 7.55601318421052
"287" "RCP_4.5" "2030-2060" 7.55601318421052
"288" "RCP_4.5" "2030-2060" 7.55601318421052
"289" "RCP_4.5" "2030-2060" 7.55601318421052
"290" "RCP_4.5" "2030-2060" 7.88237826315789
"291" "RCP_4.5" "2030-2060" 7.88237826315789
"292" "RCP_4.5" "2030-2060" 6.947512
"293" "RCP_4.5" "2030-2060" 7.91959589473685
"294" "RCP_4.5" "2030-2060" 7.55601318421052
"295" "RCP_4.5" "2030-2060" 7.55601318421052
"296" "RCP_4.5" "2030-2060" 7.88237826315789
"297" "RCP_4.5" "2030-2060" 7.55601318421052
"298" "RCP_4.5" "2030-2060" 5.66932242105263
"299" "RCP_4.5" "2030-2060" 5.38030147368421
"300" "RCP_4.5" "2030-2060" 7.55601318421052
"301" "RCP_4.5" "2060-2090" 5.38030147368421
"302" "RCP_4.5" "2060-2090" 7.55601318421052
"303" "RCP_4.5" "2060-2090" 7.55601318421052
"304" "RCP_4.5" "2060-2090" 6.947512
"305" "RCP_4.5" "2060-2090" 7.55601318421052
"306" "RCP_4.5" "2060-2090" 7.23668231578948
"307" "RCP_4.5" "2060-2090" 4.4826485
"308" "RCP_4.5" "2060-2090" 4.4826485
"309" "RCP_4.5" "2060-2090" 6.30061386842105
"310" "RCP_4.5" "2060-2090" 7.23668231578948
"311" "RCP_4.5" "2060-2090" 7.23668231578948
"312" "RCP_4.5" "2060-2090" 4.45108515789474
"313" "RCP_4.5" "2060-2090" 7.23668231578948
"314" "RCP_4.5" "2060-2090" 4.45108515789474
"315" "RCP_4.5" "2060-2090" 7.23668231578948
"316" "RCP_4.5" "2060-2090" 5.38030147368421
"317" "RCP_4.5" "2060-2090" 4.69089847368422
"318" "RCP_4.5" "2060-2090" 7.55601318421052
"319" "RCP_4.5" "2060-2090" 7.91051539473685
"320" "RCP_4.5" "2060-2090" 7.55601318421052
"321" "RCP_4.5" "2060-2090" 7.23668231578948
"322" "RCP_4.5" "2060-2090" 7.55601318421052
"323" "RCP_4.5" "2060-2090" 5.96976310526316
"324" "RCP_4.5" "2060-2090" 7.55601318421052
"325" "RCP_4.5" "2060-2090" 7.55601318421052
"326" "RCP_4.5" "2060-2090" 7.55601318421052
"327" "RCP_4.5" "2060-2090" 7.55601318421052
"328" "RCP_4.5" "2060-2090" 7.55601318421052
"329" "RCP_4.5" "2060-2090" 7.91664992105263
"330" "RCP_4.5" "2060-2090" 7.23668231578948
"331" "RCP_8.5" "2030-2060" 7.55601318421052
"332" "RCP_8.5" "2030-2060" 7.91959589473685
"333" "RCP_8.5" "2030-2060" 7.91051539473685
"334" "RCP_8.5" "2030-2060" 7.23668231578948
"335" "RCP_8.5" "2030-2060" 7.9136234736842
"336" "RCP_8.5" "2030-2060" 6.65193215789474
"337" "RCP_8.5" "2030-2060" 7.55601318421052
"338" "RCP_8.5" "2030-2060" 7.23668231578948
"339" "RCP_8.5" "2030-2060" 6.947512
"340" "RCP_8.5" "2030-2060" 7.55601318421052
"341" "RCP_8.5" "2030-2060" 6.947512
"342" "RCP_8.5" "2030-2060" 7.23668231578948
"343" "RCP_8.5" "2030-2060" 7.55601318421052
"344" "RCP_8.5" "2030-2060" 7.55601318421052
"345" "RCP_8.5" "2030-2060" 4.55456707894737
"346" "RCP_8.5" "2030-2060" 4.45108515789474
"347" "RCP_8.5" "2030-2060" 7.88237826315789
"348" "RCP_8.5" "2030-2060" 7.55601318421052
"349" "RCP_8.5" "2030-2060" 7.91959589473685
"350" "RCP_8.5" "2030-2060" 7.91959589473685
"351" "RCP_8.5" "2030-2060" 7.55601318421052
"352" "RCP_8.5" "2030-2060" 7.55601318421052
"353" "RCP_8.5" "2030-2060" 7.55601318421052
"354" "RCP_8.5" "2030-2060" 7.23668231578948
"355" "RCP_8.5" "2030-2060" 5.66932242105263
"356" "RCP_8.5" "2030-2060" 4.69089847368422
"357" "RCP_8.5" "2030-2060" 7.76578318421052
"358" "RCP_8.5" "2030-2060" 7.88237826315789
"359" "RCP_8.5" "2030-2060" 7.55601318421052
"360" "RCP_8.5" "2030-2060" 7.23668231578948
"361" "RCP_8.5" "2060-2090" 4.45108515789474
"362" "RCP_8.5" "2060-2090" 4.88488289473684
"363" "RCP_8.5" "2060-2090" 4.45108515789474
"364" "RCP_8.5" "2060-2090" 5.11917942105263
"365" "RCP_8.5" "2060-2090" 4.45108515789474
"366" "RCP_8.5" "2060-2090" 7.23668231578948
"367" "RCP_8.5" "2060-2090" 4.45108515789474
"368" "RCP_8.5" "2060-2090" 6.30061386842105
"369" "RCP_8.5" "2060-2090" 4.45108515789474
"370" "RCP_8.5" "2060-2090" 4.4826485
"371" "RCP_8.5" "2060-2090" 7.88237826315789
"372" "RCP_8.5" "2060-2090" 7.55601318421052
"373" "RCP_8.5" "2060-2090" 7.23668231578948
"374" "RCP_8.5" "2060-2090" 7.23668231578948
"375" "RCP_8.5" "2060-2090" 4.69089847368422
"376" "RCP_8.5" "2060-2090" 4.45108515789474
"377" "RCP_8.5" "2060-2090" 5.38030147368421
"378" "RCP_8.5" "2060-2090" 5.38030147368421
"379" "RCP_8.5" "2060-2090" 7.55601318421052
"380" "RCP_8.5" "2060-2090" 7.55601318421052
"381" "RCP_8.5" "2060-2090" 7.23668231578948
"382" "RCP_8.5" "2060-2090" 5.38030147368421
"383" "RCP_8.5" "2060-2090" 4.88488289473684
"384" "RCP_8.5" "2060-2090" 6.947512
"385" "RCP_8.5" "2060-2090" 4.45108515789474
"386" "RCP_8.5" "2060-2090" 7.23668231578948
"387" "RCP_8.5" "2060-2090" 7.23668231578948
"388" "RCP_8.5" "2060-2090" 7.55601318421052
"389" "RCP_8.5" "2060-2090" 7.76578318421052
"390" "RCP_8.5" "2060-2090" 7.55601318421052
"391" "RCP_4.5" "2030-2060" 7.91664992105263
"392" "RCP_4.5" "2030-2060" 7.76578318421052
"393" "RCP_4.5" "2030-2060" 7.91051539473685
"394" "RCP_4.5" "2030-2060" 7.91051539473685
"395" "RCP_4.5" "2030-2060" 7.9136234736842
"396" "RCP_4.5" "2030-2060" 7.55601318421052
"397" "RCP_4.5" "2030-2060" 7.88237826315789
"398" "RCP_4.5" "2030-2060" 7.91959589473685
"399" "RCP_4.5" "2030-2060" 7.91664992105263
"400" "RCP_4.5" "2030-2060" 7.23668231578948
"401" "RCP_4.5" "2030-2060" 7.88237826315789
"402" "RCP_4.5" "2030-2060" 7.55601318421052
"403" "RCP_4.5" "2030-2060" 7.91959589473685
"404" "RCP_4.5" "2030-2060" 7.88237826315789
"405" "RCP_4.5" "2030-2060" 7.23668231578948
"406" "RCP_4.5" "2030-2060" 7.91664992105263
"407" "RCP_4.5" "2030-2060" 7.91959589473685
"408" "RCP_4.5" "2030-2060" 7.91051539473685
"409" "RCP_4.5" "2030-2060" 7.91664992105263
"410" "RCP_4.5" "2030-2060" 7.91959589473685
"411" "RCP_4.5" "2030-2060" 7.91664992105263
"412" "RCP_4.5" "2030-2060" 7.91664992105263
"413" "RCP_4.5" "2030-2060" 7.91959589473685
"414" "RCP_4.5" "2030-2060" 7.91664992105263
"415" "RCP_4.5" "2030-2060" 7.55601318421052
"416" "RCP_4.5" "2030-2060" 6.30061386842105
"417" "RCP_4.5" "2030-2060" 7.23668231578948
"418" "RCP_4.5" "2030-2060" 7.55601318421052
"419" "RCP_4.5" "2030-2060" 7.55601318421052
"420" "RCP_4.5" "2030-2060" 7.88237826315789
"421" "RCP_4.5" "2060-2090" 7.91959589473685
"422" "RCP_4.5" "2060-2090" 7.88237826315789
"423" "RCP_4.5" "2060-2090" 7.55601318421052
"424" "RCP_4.5" "2060-2090" 7.91959589473685
"425" "RCP_4.5" "2060-2090" 7.23668231578948
"426" "RCP_4.5" "2060-2090" 7.91664992105263
"427" "RCP_4.5" "2060-2090" 7.55601318421052
"428" "RCP_4.5" "2060-2090" 4.88488289473684
"429" "RCP_4.5" "2060-2090" 5.66932242105263
"430" "RCP_4.5" "2060-2090" 7.91664992105263
"431" "RCP_4.5" "2060-2090" 7.55601318421052
"432" "RCP_4.5" "2060-2090" 7.55601318421052
"433" "RCP_4.5" "2060-2090" 7.23668231578948
"434" "RCP_4.5" "2060-2090" 7.91959589473685
"435" "RCP_4.5" "2060-2090" 7.23668231578948
"436" "RCP_4.5" "2060-2090" 7.88237826315789
"437" "RCP_4.5" "2060-2090" 7.55601318421052
"438" "RCP_4.5" "2060-2090" 7.9136234736842
"439" "RCP_4.5" "2060-2090" 7.55601318421052
"440" "RCP_4.5" "2060-2090" 7.23668231578948
"441" "RCP_4.5" "2060-2090" 7.55601318421052
"442" "RCP_4.5" "2060-2090" 7.91959589473685
"443" "RCP_4.5" "2060-2090" 7.9136234736842
"444" "RCP_4.5" "2060-2090" 7.23668231578948
"445" "RCP_4.5" "2060-2090" 7.55601318421052
"446" "RCP_4.5" "2060-2090" 7.88237826315789
"447" "RCP_4.5" "2060-2090" 7.91959589473685
"448" "RCP_4.5" "2060-2090" 7.23668231578948
"449" "RCP_4.5" "2060-2090" 7.55601318421052
"450" "RCP_4.5" "2060-2090" 7.55601318421052
"451" "RCP_8.5" "2030-2060" 7.76578318421052
"452" "RCP_8.5" "2030-2060" 5.96976310526316
"453" "RCP_8.5" "2030-2060" 7.55601318421052
"454" "RCP_8.5" "2030-2060" 5.96976310526316
"455" "RCP_8.5" "2030-2060" 7.55601318421052
"456" "RCP_8.5" "2030-2060" 7.91959589473685
"457" "RCP_8.5" "2030-2060" 7.91959589473685
"458" "RCP_8.5" "2030-2060" 7.91959589473685
"459" "RCP_8.5" "2030-2060" 7.91959589473685
"460" "RCP_8.5" "2030-2060" 7.76578318421052
"461" "RCP_8.5" "2030-2060" 7.91664992105263
"462" "RCP_8.5" "2030-2060" 7.91959589473685
"463" "RCP_8.5" "2030-2060" 7.91959589473685
"464" "RCP_8.5" "2030-2060" 7.91664992105263
"465" "RCP_8.5" "2030-2060" 4.55456707894737
"466" "RCP_8.5" "2030-2060" 7.55601318421052
"467" "RCP_8.5" "2030-2060" 7.9136234736842
"468" "RCP_8.5" "2030-2060" 7.91664992105263
"469" "RCP_8.5" "2030-2060" 7.9136234736842
"470" "RCP_8.5" "2030-2060" 7.23668231578948
"471" "RCP_8.5" "2030-2060" 7.9136234736842
"472" "RCP_8.5" "2030-2060" 7.23668231578948
"473" "RCP_8.5" "2030-2060" 7.23668231578948
"474" "RCP_8.5" "2030-2060" 6.947512
"475" "RCP_8.5" "2030-2060" 5.38030147368421
"476" "RCP_8.5" "2030-2060" 6.30061386842105
"477" "RCP_8.5" "2030-2060" 7.55601318421052
"478" "RCP_8.5" "2030-2060" 7.23668231578948
"479" "RCP_8.5" "2030-2060" 5.96976310526316
"480" "RCP_8.5" "2030-2060" 7.91664992105263
"481" "RCP_8.5" "2060-2090" 7.23668231578948
"482" "RCP_8.5" "2060-2090" 7.76578318421052
"483" "RCP_8.5" "2060-2090" 7.55601318421052
"484" "RCP_8.5" "2060-2090" 7.91051539473685
"485" "RCP_8.5" "2060-2090" 7.91664992105263
"486" "RCP_8.5" "2060-2090" 7.23668231578948
"487" "RCP_8.5" "2060-2090" 7.55601318421052
"488" "RCP_8.5" "2060-2090" 7.55601318421052
"489" "RCP_8.5" "2060-2090" 7.91051539473685
"490" "RCP_8.5" "2060-2090" 7.23668231578948
"491" "RCP_8.5" "2060-2090" 5.38030147368421
"492" "RCP_8.5" "2060-2090" 7.91051539473685
"493" "RCP_8.5" "2060-2090" 7.9136234736842
"494" "RCP_8.5" "2060-2090" 7.55601318421052
"495" "RCP_8.5" "2060-2090" 7.55601318421052
"496" "RCP_8.5" "2060-2090" 7.88237826315789
"497" "RCP_8.5" "2060-2090" 7.55601318421052
"498" "RCP_8.5" "2060-2090" 6.30061386842105
"499" "RCP_8.5" "2060-2090" 6.947512
"500" "RCP_8.5" "2060-2090" 7.55601318421052
"501" "RCP_8.5" "2060-2090" 7.23668231578948
"502" "RCP_8.5" "2060-2090" 7.23668231578948
"503" "RCP_8.5" "2060-2090" 7.55601318421052
"504" "RCP_8.5" "2060-2090" 7.55601318421052
"505" "RCP_8.5" "2060-2090" 7.23668231578948
"506" "RCP_8.5" "2060-2090" 7.91051539473685
"507" "RCP_8.5" "2060-2090" 7.91051539473685
"508" "RCP_8.5" "2060-2090" 6.65193215789474
"509" "RCP_8.5" "2060-2090" 4.88488289473684
"510" "RCP_8.5" "2060-2090" 7.23668231578948
"511" "RCP_4.5" "2030-2060" 7.91664992105263
"512" "RCP_4.5" "2030-2060" 7.91664992105263
"513" "RCP_4.5" "2030-2060" 7.91959589473685
"514" "RCP_4.5" "2030-2060" 7.23668231578948
"515" "RCP_4.5" "2030-2060" 5.38030147368421
"516" "RCP_4.5" "2030-2060" 4.45108515789474
"517" "RCP_4.5" "2030-2060" 4.45108515789474
"518" "RCP_4.5" "2030-2060" 7.23668231578948
"519" "RCP_4.5" "2030-2060" 7.55601318421052
"520" "RCP_4.5" "2030-2060" 7.76578318421052
"521" "RCP_4.5" "2030-2060" 7.23668231578948
"522" "RCP_4.5" "2030-2060" 6.947512
"523" "RCP_4.5" "2030-2060" 7.91051539473685
"524" "RCP_4.5" "2030-2060" 4.4826485
"525" "RCP_4.5" "2030-2060" 7.91959589473685
"526" "RCP_4.5" "2030-2060" 7.23668231578948
"527" "RCP_4.5" "2030-2060" 7.55601318421052
"528" "RCP_4.5" "2030-2060" 7.55601318421052
"529" "RCP_4.5" "2030-2060" 7.76578318421052
"530" "RCP_4.5" "2030-2060" 7.23668231578948
"531" "RCP_4.5" "2030-2060" 5.66932242105263
"532" "RCP_4.5" "2030-2060" 7.55601318421052
"533" "RCP_4.5" "2030-2060" 7.55601318421052
"534" "RCP_4.5" "2030-2060" 7.91959589473685
"535" "RCP_4.5" "2030-2060" 7.76578318421052
"536" "RCP_4.5" "2030-2060" 6.65193215789474
"537" "RCP_4.5" "2030-2060" 6.947512
"538" "RCP_4.5" "2030-2060" 7.55601318421052
"539" "RCP_4.5" "2030-2060" 7.76578318421052
"540" "RCP_4.5" "2030-2060" 5.66932242105263
"541" "RCP_4.5" "2060-2090" 5.11917942105263
"542" "RCP_4.5" "2060-2090" 7.23668231578948
"543" "RCP_4.5" "2060-2090" 7.91664992105263
"544" "RCP_4.5" "2060-2090" 7.55601318421052
"545" "RCP_4.5" "2060-2090" 7.55601318421052
"546" "RCP_4.5" "2060-2090" 7.55601318421052
"547" "RCP_4.5" "2060-2090" 6.65193215789474
"548" "RCP_4.5" "2060-2090" 5.96976310526316
"549" "RCP_4.5" "2060-2090" 7.9136234736842
"550" "RCP_4.5" "2060-2090" 7.23668231578948
"551" "RCP_4.5" "2060-2090" 7.55601318421052
"552" "RCP_4.5" "2060-2090" 4.45108515789474
"553" "RCP_4.5" "2060-2090" 7.55601318421052
"554" "RCP_4.5" "2060-2090" 7.55601318421052
"555" "RCP_4.5" "2060-2090" 7.55601318421052
"556" "RCP_4.5" "2060-2090" 4.4826485
"557" "RCP_4.5" "2060-2090" 7.23668231578948
"558" "RCP_4.5" "2060-2090" 5.11917942105263
"559" "RCP_4.5" "2060-2090" 7.55601318421052
"560" "RCP_4.5" "2060-2090" 6.947512
"561" "RCP_4.5" "2060-2090" 4.45108515789474
"562" "RCP_4.5" "2060-2090" 7.23668231578948
"563" "RCP_4.5" "2060-2090" 7.55601318421052
"564" "RCP_4.5" "2060-2090" 7.55601318421052
"565" "RCP_4.5" "2060-2090" 6.30061386842105
"566" "RCP_4.5" "2060-2090" 4.45108515789474
"567" "RCP_4.5" "2060-2090" 4.45108515789474
"568" "RCP_4.5" "2060-2090" 5.96976310526316
"569" "RCP_4.5" "2060-2090" 5.38030147368421
"570" "RCP_4.5" "2060-2090" 5.66932242105263
"571" "RCP_8.5" "2030-2060" 7.55601318421052
"572" "RCP_8.5" "2030-2060" 7.76578318421052
"573" "RCP_8.5" "2030-2060" 7.23668231578948
"574" "RCP_8.5" "2030-2060" 7.9136234736842
"575" "RCP_8.5" "2030-2060" 7.55601318421052
"576" "RCP_8.5" "2030-2060" 5.38030147368421
"577" "RCP_8.5" "2030-2060" 7.55601318421052
"578" "RCP_8.5" "2030-2060" 7.91051539473685
"579" "RCP_8.5" "2030-2060" 7.88237826315789
"580" "RCP_8.5" "2030-2060" 7.9136234736842
"581" "RCP_8.5" "2030-2060" 5.38030147368421
"582" "RCP_8.5" "2030-2060" 7.23668231578948
"583" "RCP_8.5" "2030-2060" 7.23668231578948
"584" "RCP_8.5" "2030-2060" 7.55601318421052
"585" "RCP_8.5" "2030-2060" 7.91959589473685
"586" "RCP_8.5" "2030-2060" 7.23668231578948
"587" "RCP_8.5" "2030-2060" 7.23668231578948
"588" "RCP_8.5" "2030-2060" 7.55601318421052
"589" "RCP_8.5" "2030-2060" 7.23668231578948
"590" "RCP_8.5" "2030-2060" 7.9136234736842
"591" "RCP_8.5" "2030-2060" 5.96976310526316
"592" "RCP_8.5" "2030-2060" 6.947512
"593" "RCP_8.5" "2030-2060" 7.55601318421052
"594" "RCP_8.5" "2030-2060" 6.65193215789474
"595" "RCP_8.5" "2030-2060" 5.96976310526316
"596" "RCP_8.5" "2030-2060" 4.4826485
"597" "RCP_8.5" "2030-2060" 4.88488289473684
"598" "RCP_8.5" "2030-2060" 6.30061386842105
"599" "RCP_8.5" "2030-2060" 7.55601318421052
"600" "RCP_8.5" "2030-2060" 6.947512
"601" "RCP_8.5" "2060-2090" 6.65193215789474
"602" "RCP_8.5" "2060-2090" 5.66932242105263
"603" "RCP_8.5" "2060-2090" 7.55601318421052
"604" "RCP_8.5" "2060-2090" 5.66932242105263
"605" "RCP_8.5" "2060-2090" 4.45108515789474
"606" "RCP_8.5" "2060-2090" 4.55456707894737
"607" "RCP_8.5" "2060-2090" 7.55601318421052
"608" "RCP_8.5" "2060-2090" 5.96976310526316
"609" "RCP_8.5" "2060-2090" 6.30061386842105
"610" "RCP_8.5" "2060-2090" 6.947512
"611" "RCP_8.5" "2060-2090" 7.23668231578948
"612" "RCP_8.5" "2060-2090" 6.30061386842105
"613" "RCP_8.5" "2060-2090" 7.23668231578948
"614" "RCP_8.5" "2060-2090" 5.38030147368421
"615" "RCP_8.5" "2060-2090" 7.23668231578948
"616" "RCP_8.5" "2060-2090" 5.11917942105263
"617" "RCP_8.5" "2060-2090" 6.30061386842105
"618" "RCP_8.5" "2060-2090" 7.23668231578948
"619" "RCP_8.5" "2060-2090" 7.55601318421052
"620" "RCP_8.5" "2060-2090" 4.69089847368422
"621" "RCP_8.5" "2060-2090" 7.23668231578948
"622" "RCP_8.5" "2060-2090" 4.45108515789474
"623" "RCP_8.5" "2060-2090" 5.66932242105263
"624" "RCP_8.5" "2060-2090" 4.45108515789474
"625" "RCP_8.5" "2060-2090" 4.45108515789474
"626" "RCP_8.5" "2060-2090" 6.30061386842105
"627" "RCP_8.5" "2060-2090" 5.38030147368421
"628" "RCP_8.5" "2060-2090" 4.45108515789474
"629" "RCP_8.5" "2060-2090" 4.45108515789474
"630" "RCP_8.5" "2060-2090" 5.66932242105263
