# Supplementary material for: Water rights shape crop yield and revenue volatility tradeoffs for adaptation in snow dependent systems
Source: Nat Commun. 2020 Jul 10;11:3473. doi: 10.1038/s41467-020-17219-z (PMC7351950; doi:10.1038/s41467-020-17219-z)
Supplement: Supplementary file 3 — Source Data [file 41467_2020_17219_MOESM3_ESM.zip › Source Data/Figure_3 and (S5-S13)/Figure_3_B/701.txt]

"RCP" "Time" "Yield"
"1" "Historical" "1980-2010" 28.7441947222222
"2" "Historical" "1980-2010" 15.750813986111
"3" "Historical" "1980-2010" 28.7441947222222
"4" "Historical" "1980-2010" 28.7441947222222
"5" "Historical" "1980-2010" 28.7441947222222
"6" "Historical" "1980-2010" 28.7441947222222
"7" "Historical" "1980-2010" 28.7441947222222
"8" "Historical" "1980-2010" 17.8280402361112
"9" "Historical" "1980-2010" 14.1557947361112
"10" "Historical" "1980-2010" 28.7441947222222
"11" "Historical" "1980-2010" 28.952904138889
"12" "Historical" "1980-2010" 28.952904138889
"13" "Historical" "1980-2010" 14.7881949722222
"14" "Historical" "1980-2010" 13.4221877777778
"15" "Historical" "1980-2010" 9.29643977777778
"16" "Historical" "1980-2010" 18.4517416111112
"17" "Historical" "1980-2010" 28.952904138889
"18" "Historical" "1980-2010" 28.952904138889
"19" "Historical" "1980-2010" 28.952904138889
"20" "Historical" "1980-2010" 28.952904138889
"21" "Historical" "1980-2010" 29.1975742361112
"22" "Historical" "1980-2010" 12.6499870138888
"23" "Historical" "1980-2010" 29.1975742361112
"24" "Historical" "1980-2010" 11.4471304444444
"25" "Historical" "1980-2010" 15.7163995694444
"26" "Historical" "1980-2010" 8.81695833333334
"27" "Historical" "1980-2010" 17.8244898333334
"28" "Historical" "1980-2010" 21.5233551805556
"29" "Historical" "1980-2010" 24.124104125
"30" "Historical" "1980-2010" 21.5233551805556
"31" "RCP_4.5" "2030-2060" 22.6264836111112
"32" "RCP_4.5" "2030-2060" 12.9498494583334
"33" "RCP_4.5" "2030-2060" 18.9214860694444
"34" "RCP_4.5" "2030-2060" 18.9214860694444
"35" "RCP_4.5" "2030-2060" 31.566506125
"36" "RCP_4.5" "2030-2060" 22.6264836111112
"37" "RCP_4.5" "2030-2060" 31.566506125
"38" "RCP_4.5" "2030-2060" 18.9214860694444
"39" "RCP_4.5" "2030-2060" 18.9214860694444
"40" "RCP_4.5" "2030-2060" 18.9214860694444
"41" "RCP_4.5" "2030-2060" 17.1410939027778
"42" "RCP_4.5" "2030-2060" 33.6594640555556
"43" "RCP_4.5" "2030-2060" 17.1410939027778
"44" "RCP_4.5" "2030-2060" 17.1410939027778
"45" "RCP_4.5" "2030-2060" 17.1410939027778
"46" "RCP_4.5" "2030-2060" 32.3662178888888
"47" "RCP_4.5" "2030-2060" 33.6594640555556
"48" "RCP_4.5" "2030-2060" 17.1410939027778
"49" "RCP_4.5" "2030-2060" 15.6898139444444
"50" "RCP_4.5" "2030-2060" 15.6898139444444
"51" "RCP_4.5" "2030-2060" 15.7186683194444
"52" "RCP_4.5" "2030-2060" 13.1078838611112
"53" "RCP_4.5" "2030-2060" 16.886868625
"54" "RCP_4.5" "2030-2060" 18.298522
"55" "RCP_4.5" "2030-2060" 15.7186683194444
"56" "RCP_4.5" "2030-2060" 13.7650733611112
"57" "RCP_4.5" "2030-2060" 13.7650733611112
"58" "RCP_4.5" "2030-2060" 30.6094644166666
"59" "RCP_4.5" "2030-2060" 19.8769946527778
"60" "RCP_4.5" "2030-2060" 27.7426054583334
"61" "RCP_4.5" "2060-2090" 19.8365511666666
"62" "RCP_4.5" "2060-2090" 19.8365511666666
"63" "RCP_4.5" "2060-2090" 14.8250654444444
"64" "RCP_4.5" "2060-2090" 21.3270743888888
"65" "RCP_4.5" "2060-2090" 19.8365511666666
"66" "RCP_4.5" "2060-2090" 19.8365511666666
"67" "RCP_4.5" "2060-2090" 25.50848025
"68" "RCP_4.5" "2060-2090" 21.3270743888888
"69" "RCP_4.5" "2060-2090" 31.1251557222222
"70" "RCP_4.5" "2060-2090" 19.8365511666666
"71" "RCP_4.5" "2060-2090" 18.6051610555556
"72" "RCP_4.5" "2060-2090" 11.4088483055556
"73" "RCP_4.5" "2060-2090" 10.5700688194444
"74" "RCP_4.5" "2060-2090" 17.0102609722222
"75" "RCP_4.5" "2060-2090" 18.6051610555556
"76" "RCP_4.5" "2060-2090" 10.173186375
"77" "RCP_4.5" "2060-2090" 11.9933944166666
"78" "RCP_4.5" "2060-2090" 10.9201855277778
"79" "RCP_4.5" "2060-2090" 18.6051610555556
"80" "RCP_4.5" "2060-2090" 17.0102609722222
"81" "RCP_4.5" "2060-2090" 20.6307592638888
"82" "RCP_4.5" "2060-2090" 20.6307592638888
"83" "RCP_4.5" "2060-2090" 22.1026718611112
"84" "RCP_4.5" "2060-2090" 22.1026718611112
"85" "RCP_4.5" "2060-2090" 20.6307592638888
"86" "RCP_4.5" "2060-2090" 22.1026718611112
"87" "RCP_4.5" "2060-2090" 22.1026718611112
"88" "RCP_4.5" "2060-2090" 19.3436211527778
"89" "RCP_4.5" "2060-2090" 20.6307592638888
"90" "RCP_4.5" "2060-2090" 20.6307592638888
"91" "RCP_8.5" "2030-2060" 30.3531141527778
"92" "RCP_8.5" "2030-2060" 27.5366646805556
"93" "RCP_8.5" "2030-2060" 13.6603269305556
"94" "RCP_8.5" "2030-2060" 12.7891058472222
"95" "RCP_8.5" "2030-2060" 15.2424537222222
"96" "RCP_8.5" "2030-2060" 13.0908063611112
"97" "RCP_8.5" "2030-2060" 18.9214860694444
"98" "RCP_8.5" "2030-2060" 17.5052713611112
"99" "RCP_8.5" "2030-2060" 18.9214860694444
"100" "RCP_8.5" "2030-2060" 12.8952541666666
"101" "RCP_8.5" "2030-2060" 11.4468496388888
"102" "RCP_8.5" "2030-2060" 12.6991302777778
"103" "RCP_8.5" "2030-2060" 17.1410939027778
"104" "RCP_8.5" "2030-2060" 15.6898139444444
"105" "RCP_8.5" "2030-2060" 10.8450740138889
"106" "RCP_8.5" "2030-2060" 15.6898139444444
"107" "RCP_8.5" "2030-2060" 27.5987955833334
"108" "RCP_8.5" "2030-2060" 17.1410939027778
"109" "RCP_8.5" "2030-2060" 17.1410939027778
"110" "RCP_8.5" "2030-2060" 15.6898139444444
"111" "RCP_8.5" "2030-2060" 19.8769946527778
"112" "RCP_8.5" "2030-2060" 19.8769946527778
"113" "RCP_8.5" "2030-2060" 13.1078838611112
"114" "RCP_8.5" "2030-2060" 12.7918016111112
"115" "RCP_8.5" "2030-2060" 11.2132218611112
"116" "RCP_8.5" "2030-2060" 19.8769946527778
"117" "RCP_8.5" "2030-2060" 13.7650733611112
"118" "RCP_8.5" "2030-2060" 18.298522
"119" "RCP_8.5" "2030-2060" 18.298522
"120" "RCP_8.5" "2030-2060" 19.8769946527778
"121" "RCP_8.5" "2060-2090" 13.8454798472222
"122" "RCP_8.5" "2060-2090" 17.486071625
"123" "RCP_8.5" "2060-2090" 21.3270743888888
"124" "RCP_8.5" "2060-2090" 21.3270743888888
"125" "RCP_8.5" "2060-2090" 19.8365511666666
"126" "RCP_8.5" "2060-2090" 14.0226744166666
"127" "RCP_8.5" "2060-2090" 15.7686414722222
"128" "RCP_8.5" "2060-2090" 21.3270743888888
"129" "RCP_8.5" "2060-2090" 21.3270743888888
"130" "RCP_8.5" "2060-2090" 14.7244563888888
"131" "RCP_8.5" "2060-2090" 10.5700688194444
"132" "RCP_8.5" "2060-2090" 18.6051610555556
"133" "RCP_8.5" "2060-2090" 17.0102609722222
"134" "RCP_8.5" "2060-2090" 17.0102609722222
"135" "RCP_8.5" "2060-2090" 18.6051610555556
"136" "RCP_8.5" "2060-2090" 18.6051610555556
"137" "RCP_8.5" "2060-2090" 22.9852183611112
"138" "RCP_8.5" "2060-2090" 15.7131174444444
"139" "RCP_8.5" "2060-2090" 18.6051610555556
"140" "RCP_8.5" "2060-2090" 18.6051610555556
"141" "RCP_8.5" "2060-2090" 22.1026718611112
"142" "RCP_8.5" "2060-2090" 20.6307592638888
"143" "RCP_8.5" "2060-2090" 22.1026718611112
"144" "RCP_8.5" "2060-2090" 14.73009175
"145" "RCP_8.5" "2060-2090" 14.4368082222222
"146" "RCP_8.5" "2060-2090" 14.0390697638888
"147" "RCP_8.5" "2060-2090" 19.3436211527778
"148" "RCP_8.5" "2060-2090" 15.2854553194444
"149" "RCP_8.5" "2060-2090" 14.0390697638888
"150" "RCP_8.5" "2060-2090" 14.203695
"151" "RCP_4.5" "2030-2060" 17.5052713611112
"152" "RCP_4.5" "2030-2060" 18.9214860694444
"153" "RCP_4.5" "2030-2060" 17.5052713611112
"154" "RCP_4.5" "2030-2060" 20.5788828055556
"155" "RCP_4.5" "2030-2060" 18.9214860694444
"156" "RCP_4.5" "2030-2060" 31.566506125
"157" "RCP_4.5" "2030-2060" 27.5366646805556
"158" "RCP_4.5" "2030-2060" 18.9214860694444
"159" "RCP_4.5" "2030-2060" 18.9214860694444
"160" "RCP_4.5" "2030-2060" 20.5788828055556
"161" "RCP_4.5" "2030-2060" 17.1410939027778
"162" "RCP_4.5" "2030-2060" 33.6594640555556
"163" "RCP_4.5" "2030-2060" 33.6594640555556
"164" "RCP_4.5" "2030-2060" 27.5987955833334
"165" "RCP_4.5" "2030-2060" 33.6594640555556
"166" "RCP_4.5" "2030-2060" 32.3662178888888
"167" "RCP_4.5" "2030-2060" 15.6898139444444
"168" "RCP_4.5" "2030-2060" 32.3662178888888
"169" "RCP_4.5" "2030-2060" 17.1410939027778
"170" "RCP_4.5" "2030-2060" 17.1410939027778
"171" "RCP_4.5" "2030-2060" 19.8769946527778
"172" "RCP_4.5" "2030-2060" 19.8769946527778
"173" "RCP_4.5" "2030-2060" 18.298522
"174" "RCP_4.5" "2030-2060" 12.7918016111112
"175" "RCP_4.5" "2030-2060" 15.7186683194444
"176" "RCP_4.5" "2030-2060" 11.3722998888888
"177" "RCP_4.5" "2030-2060" 18.298522
"178" "RCP_4.5" "2030-2060" 27.7426054583334
"179" "RCP_4.5" "2030-2060" 18.298522
"180" "RCP_4.5" "2030-2060" 18.298522
"181" "RCP_4.5" "2060-2090" 19.8365511666666
"182" "RCP_4.5" "2060-2090" 19.8365511666666
"183" "RCP_4.5" "2060-2090" 21.3270743888888
"184" "RCP_4.5" "2060-2090" 21.3270743888888
"185" "RCP_4.5" "2060-2090" 28.3024192916666
"186" "RCP_4.5" "2060-2090" 33.6443770972222
"187" "RCP_4.5" "2060-2090" 21.3270743888888
"188" "RCP_4.5" "2060-2090" 21.3270743888888
"189" "RCP_4.5" "2060-2090" 31.1251557222222
"190" "RCP_4.5" "2060-2090" 21.3270743888888
"191" "RCP_4.5" "2060-2090" 18.6051610555556
"192" "RCP_4.5" "2060-2090" 18.6051610555556
"193" "RCP_4.5" "2060-2090" 17.0102609722222
"194" "RCP_4.5" "2060-2090" 18.6051610555556
"195" "RCP_4.5" "2060-2090" 10.9201855277778
"196" "RCP_4.5" "2060-2090" 18.6051610555556
"197" "RCP_4.5" "2060-2090" 18.6051610555556
"198" "RCP_4.5" "2060-2090" 17.0102609722222
"199" "RCP_4.5" "2060-2090" 34.0712771666666
"200" "RCP_4.5" "2060-2090" 18.6051610555556
"201" "RCP_4.5" "2060-2090" 20.6307592638888
"202" "RCP_4.5" "2060-2090" 14.0390697638888
"203" "RCP_4.5" "2060-2090" 14.203695
"204" "RCP_4.5" "2060-2090" 31.3248243611112
"205" "RCP_4.5" "2060-2090" 34.626361
"206" "RCP_4.5" "2060-2090" 22.1026718611112
"207" "RCP_4.5" "2060-2090" 26.0237152083334
"208" "RCP_4.5" "2060-2090" 22.1026718611112
"209" "RCP_4.5" "2060-2090" 23.8012657361112
"210" "RCP_4.5" "2060-2090" 22.1026718611112
"211" "RCP_8.5" "2030-2060" 18.9214860694444
"212" "RCP_8.5" "2030-2060" 16.2862860416666
"213" "RCP_8.5" "2030-2060" 17.5052713611112
"214" "RCP_8.5" "2030-2060" 22.6264836111112
"215" "RCP_8.5" "2030-2060" 17.5052713611112
"216" "RCP_8.5" "2030-2060" 18.9214860694444
"217" "RCP_8.5" "2030-2060" 17.5052713611112
"218" "RCP_8.5" "2030-2060" 25.511838
"219" "RCP_8.5" "2030-2060" 18.9214860694444
"220" "RCP_8.5" "2030-2060" 20.5788828055556
"221" "RCP_8.5" "2030-2060" 18.8558872638888
"222" "RCP_8.5" "2030-2060" 21.2520785277778
"223" "RCP_8.5" "2030-2060" 17.1410939027778
"224" "RCP_8.5" "2030-2060" 21.2520785277778
"225" "RCP_8.5" "2030-2060" 33.6594640555556
"226" "RCP_8.5" "2030-2060" 27.5987955833334
"227" "RCP_8.5" "2030-2060" 18.8558872638888
"228" "RCP_8.5" "2030-2060" 18.8558872638888
"229" "RCP_8.5" "2030-2060" 15.6898139444444
"230" "RCP_8.5" "2030-2060" 21.2520785277778
"231" "RCP_8.5" "2030-2060" 30.6094644166666
"232" "RCP_8.5" "2030-2060" 19.8769946527778
"233" "RCP_8.5" "2030-2060" 19.8769946527778
"234" "RCP_8.5" "2030-2060" 27.7426054583334
"235" "RCP_8.5" "2030-2060" 24.1863674861112
"236" "RCP_8.5" "2030-2060" 19.8769946527778
"237" "RCP_8.5" "2030-2060" 18.298522
"238" "RCP_8.5" "2030-2060" 18.298522
"239" "RCP_8.5" "2030-2060" 16.886868625
"240" "RCP_8.5" "2030-2060" 11.2132218611112
"241" "RCP_8.5" "2060-2090" 16.5845701388888
"242" "RCP_8.5" "2060-2090" 21.3270743888888
"243" "RCP_8.5" "2060-2090" 21.3270743888888
"244" "RCP_8.5" "2060-2090" 14.8250654444444
"245" "RCP_8.5" "2060-2090" 17.486071625
"246" "RCP_8.5" "2060-2090" 33.6443770972222
"247" "RCP_8.5" "2060-2090" 23.0655530416666
"248" "RCP_8.5" "2060-2090" 33.2405554861112
"249" "RCP_8.5" "2060-2090" 23.0655530416666
"250" "RCP_8.5" "2060-2090" 19.8365511666666
"251" "RCP_8.5" "2060-2090" 18.6051610555556
"252" "RCP_8.5" "2060-2090" 13.6375424166666
"253" "RCP_8.5" "2060-2090" 34.0712771666666
"254" "RCP_8.5" "2060-2090" 18.6051610555556
"255" "RCP_8.5" "2060-2090" 18.6051610555556
"256" "RCP_8.5" "2060-2090" 18.6051610555556
"257" "RCP_8.5" "2060-2090" 17.0102609722222
"258" "RCP_8.5" "2060-2090" 12.7411357638888
"259" "RCP_8.5" "2060-2090" 18.6051610555556
"260" "RCP_8.5" "2060-2090" 12.7411357638888
"261" "RCP_8.5" "2060-2090" 14.0390697638888
"262" "RCP_8.5" "2060-2090" 20.6307592638888
"263" "RCP_8.5" "2060-2090" 19.3436211527778
"264" "RCP_8.5" "2060-2090" 15.2854553194444
"265" "RCP_8.5" "2060-2090" 22.1026718611112
"266" "RCP_8.5" "2060-2090" 22.1026718611112
"267" "RCP_8.5" "2060-2090" 15.1331050138888
"268" "RCP_8.5" "2060-2090" 20.6307592638888
"269" "RCP_8.5" "2060-2090" 15.7583506666666
"270" "RCP_8.5" "2060-2090" 20.6307592638888
"271" "RCP_4.5" "2030-2060" 30.3531141527778
"272" "RCP_4.5" "2030-2060" 25.511838
"273" "RCP_4.5" "2030-2060" 31.566506125
"274" "RCP_4.5" "2030-2060" 31.566506125
"275" "RCP_4.5" "2030-2060" 17.5052713611112
"276" "RCP_4.5" "2030-2060" 18.9214860694444
"277" "RCP_4.5" "2030-2060" 18.9214860694444
"278" "RCP_4.5" "2030-2060" 17.5052713611112
"279" "RCP_4.5" "2030-2060" 11.8502886944444
"280" "RCP_4.5" "2030-2060" 18.9214860694444
"281" "RCP_4.5" "2030-2060" 24.8752180416666
"282" "RCP_4.5" "2030-2060" 17.1410939027778
"283" "RCP_4.5" "2030-2060" 33.6594640555556
"284" "RCP_4.5" "2030-2060" 33.6594640555556
"285" "RCP_4.5" "2030-2060" 17.1410939027778
"286" "RCP_4.5" "2030-2060" 17.1410939027778
"287" "RCP_4.5" "2030-2060" 17.1410939027778
"288" "RCP_4.5" "2030-2060" 17.1410939027778
"289" "RCP_4.5" "2030-2060" 17.1410939027778
"290" "RCP_4.5" "2030-2060" 21.2520785277778
"291" "RCP_4.5" "2030-2060" 24.1863674861112
"292" "RCP_4.5" "2030-2060" 16.886868625
"293" "RCP_4.5" "2030-2060" 34.8876033611111
"294" "RCP_4.5" "2030-2060" 19.8769946527778
"295" "RCP_4.5" "2030-2060" 19.8769946527778
"296" "RCP_4.5" "2030-2060" 24.1863674861112
"297" "RCP_4.5" "2030-2060" 19.8769946527778
"298" "RCP_4.5" "2030-2060" 13.1078838611112
"299" "RCP_4.5" "2030-2060" 12.7918016111112
"300" "RCP_4.5" "2030-2060" 19.8769946527778
"301" "RCP_4.5" "2060-2090" 14.7244563888888
"302" "RCP_4.5" "2060-2090" 21.3270743888888
"303" "RCP_4.5" "2060-2090" 21.3270743888888
"304" "RCP_4.5" "2060-2090" 18.5615627083334
"305" "RCP_4.5" "2060-2090" 21.3270743888888
"306" "RCP_4.5" "2060-2090" 19.8365511666666
"307" "RCP_4.5" "2060-2090" 13.8454798472222
"308" "RCP_4.5" "2060-2090" 13.8454798472222
"309" "RCP_4.5" "2060-2090" 16.5845701388888
"310" "RCP_4.5" "2060-2090" 19.8365511666666
"311" "RCP_4.5" "2060-2090" 17.0102609722222
"312" "RCP_4.5" "2060-2090" 10.173186375
"313" "RCP_4.5" "2060-2090" 17.0102609722222
"314" "RCP_4.5" "2060-2090" 10.173186375
"315" "RCP_4.5" "2060-2090" 17.0102609722222
"316" "RCP_4.5" "2060-2090" 11.521351875
"317" "RCP_4.5" "2060-2090" 10.9201855277778
"318" "RCP_4.5" "2060-2090" 18.6051610555556
"319" "RCP_4.5" "2060-2090" 26.6701059166666
"320" "RCP_4.5" "2060-2090" 18.6051610555556
"321" "RCP_4.5" "2060-2090" 20.6307592638888
"322" "RCP_4.5" "2060-2090" 22.1026718611112
"323" "RCP_4.5" "2060-2090" 16.45347825
"324" "RCP_4.5" "2060-2090" 22.1026718611112
"325" "RCP_4.5" "2060-2090" 22.1026718611112
"326" "RCP_4.5" "2060-2090" 22.1026718611112
"327" "RCP_4.5" "2060-2090" 22.1026718611112
"328" "RCP_4.5" "2060-2090" 22.1026718611112
"329" "RCP_4.5" "2060-2090" 34.626361
"330" "RCP_4.5" "2060-2090" 20.6307592638888
"331" "RCP_8.5" "2030-2060" 18.9214860694444
"332" "RCP_8.5" "2030-2060" 31.566506125
"333" "RCP_8.5" "2030-2060" 25.511838
"334" "RCP_8.5" "2030-2060" 17.5052713611112
"335" "RCP_8.5" "2030-2060" 27.5366646805556
"336" "RCP_8.5" "2030-2060" 15.2424537222222
"337" "RCP_8.5" "2030-2060" 18.9214860694444
"338" "RCP_8.5" "2030-2060" 17.5052713611112
"339" "RCP_8.5" "2030-2060" 16.2862860416666
"340" "RCP_8.5" "2030-2060" 18.9214860694444
"341" "RCP_8.5" "2030-2060" 14.4924567638888
"342" "RCP_8.5" "2030-2060" 15.6898139444444
"343" "RCP_8.5" "2030-2060" 17.1410939027778
"344" "RCP_8.5" "2030-2060" 17.1410939027778
"345" "RCP_8.5" "2030-2060" 10.8450740138889
"346" "RCP_8.5" "2030-2060" 10.3565823472222
"347" "RCP_8.5" "2030-2060" 21.2520785277778
"348" "RCP_8.5" "2030-2060" 17.1410939027778
"349" "RCP_8.5" "2030-2060" 33.6594640555556
"350" "RCP_8.5" "2030-2060" 33.6594640555556
"351" "RCP_8.5" "2030-2060" 19.8769946527778
"352" "RCP_8.5" "2030-2060" 19.8769946527778
"353" "RCP_8.5" "2030-2060" 19.8769946527778
"354" "RCP_8.5" "2030-2060" 18.298522
"355" "RCP_8.5" "2030-2060" 13.1078838611112
"356" "RCP_8.5" "2030-2060" 12.00799325
"357" "RCP_8.5" "2030-2060" 21.7573907222222
"358" "RCP_8.5" "2030-2060" 24.1863674861112
"359" "RCP_8.5" "2030-2060" 19.8769946527778
"360" "RCP_8.5" "2030-2060" 18.298522
"361" "RCP_8.5" "2060-2090" 13.7172907361112
"362" "RCP_8.5" "2060-2090" 14.7722775138888
"363" "RCP_8.5" "2060-2090" 13.7172907361112
"364" "RCP_8.5" "2060-2090" 14.8250654444444
"365" "RCP_8.5" "2060-2090" 13.7172907361112
"366" "RCP_8.5" "2060-2090" 19.8365511666666
"367" "RCP_8.5" "2060-2090" 13.7172907361112
"368" "RCP_8.5" "2060-2090" 16.5845701388888
"369" "RCP_8.5" "2060-2090" 13.7172907361112
"370" "RCP_8.5" "2060-2090" 13.8454798472222
"371" "RCP_8.5" "2060-2090" 22.9852183611112
"372" "RCP_8.5" "2060-2090" 18.6051610555556
"373" "RCP_8.5" "2060-2090" 17.0102609722222
"374" "RCP_8.5" "2060-2090" 17.0102609722222
"375" "RCP_8.5" "2060-2090" 10.9201855277778
"376" "RCP_8.5" "2060-2090" 10.173186375
"377" "RCP_8.5" "2060-2090" 11.521351875
"378" "RCP_8.5" "2060-2090" 11.521351875
"379" "RCP_8.5" "2060-2090" 18.6051610555556
"380" "RCP_8.5" "2060-2090" 18.6051610555556
"381" "RCP_8.5" "2060-2090" 20.6307592638888
"382" "RCP_8.5" "2060-2090" 15.2854553194444
"383" "RCP_8.5" "2060-2090" 15.1331050138888
"384" "RCP_8.5" "2060-2090" 19.3436211527778
"385" "RCP_8.5" "2060-2090" 14.0390697638888
"386" "RCP_8.5" "2060-2090" 20.6307592638888
"387" "RCP_8.5" "2060-2090" 20.6307592638888
"388" "RCP_8.5" "2060-2090" 22.1026718611112
"389" "RCP_8.5" "2060-2090" 23.8012657361112
"390" "RCP_8.5" "2060-2090" 22.1026718611112
"391" "RCP_4.5" "2030-2060" 30.3531141527778
"392" "RCP_4.5" "2030-2060" 20.5788828055556
"393" "RCP_4.5" "2030-2060" 25.511838
"394" "RCP_4.5" "2030-2060" 25.511838
"395" "RCP_4.5" "2030-2060" 27.5366646805556
"396" "RCP_4.5" "2030-2060" 18.9214860694444
"397" "RCP_4.5" "2030-2060" 22.6264836111112
"398" "RCP_4.5" "2030-2060" 31.566506125
"399" "RCP_4.5" "2030-2060" 30.3531141527778
"400" "RCP_4.5" "2030-2060" 17.5052713611112
"401" "RCP_4.5" "2030-2060" 21.2520785277778
"402" "RCP_4.5" "2030-2060" 17.1410939027778
"403" "RCP_4.5" "2030-2060" 33.6594640555556
"404" "RCP_4.5" "2030-2060" 21.2520785277778
"405" "RCP_4.5" "2030-2060" 15.6898139444444
"406" "RCP_4.5" "2030-2060" 32.3662178888888
"407" "RCP_4.5" "2030-2060" 33.6594640555556
"408" "RCP_4.5" "2030-2060" 24.8752180416666
"409" "RCP_4.5" "2030-2060" 32.3662178888888
"410" "RCP_4.5" "2030-2060" 33.6594640555556
"411" "RCP_4.5" "2030-2060" 34.0697616111112
"412" "RCP_4.5" "2030-2060" 34.0697616111112
"413" "RCP_4.5" "2030-2060" 34.8876033611111
"414" "RCP_4.5" "2030-2060" 34.0697616111112
"415" "RCP_4.5" "2030-2060" 19.8769946527778
"416" "RCP_4.5" "2030-2060" 14.6563200972222
"417" "RCP_4.5" "2030-2060" 18.298522
"418" "RCP_4.5" "2030-2060" 19.8769946527778
"419" "RCP_4.5" "2030-2060" 19.8769946527778
"420" "RCP_4.5" "2030-2060" 24.1863674861112
"421" "RCP_4.5" "2060-2090" 33.6443770972222
"422" "RCP_4.5" "2060-2090" 25.50848025
"423" "RCP_4.5" "2060-2090" 21.3270743888888
"424" "RCP_4.5" "2060-2090" 33.6443770972222
"425" "RCP_4.5" "2060-2090" 19.8365511666666
"426" "RCP_4.5" "2060-2090" 33.2405554861112
"427" "RCP_4.5" "2060-2090" 21.3270743888888
"428" "RCP_4.5" "2060-2090" 14.7722775138888
"429" "RCP_4.5" "2060-2090" 15.151552625
"430" "RCP_4.5" "2060-2090" 33.2405554861112
"431" "RCP_4.5" "2060-2090" 18.6051610555556
"432" "RCP_4.5" "2060-2090" 18.6051610555556
"433" "RCP_4.5" "2060-2090" 17.0102609722222
"434" "RCP_4.5" "2060-2090" 34.8916779444444
"435" "RCP_4.5" "2060-2090" 17.0102609722222
"436" "RCP_4.5" "2060-2090" 22.9852183611112
"437" "RCP_4.5" "2060-2090" 18.6051610555556
"438" "RCP_4.5" "2060-2090" 29.5602804444444
"439" "RCP_4.5" "2060-2090" 18.6051610555556
"440" "RCP_4.5" "2060-2090" 17.0102609722222
"441" "RCP_4.5" "2060-2090" 22.1026718611112
"442" "RCP_4.5" "2060-2090" 35.2690995555556
"443" "RCP_4.5" "2060-2090" 31.3248243611112
"444" "RCP_4.5" "2060-2090" 20.6307592638888
"445" "RCP_4.5" "2060-2090" 22.1026718611112
"446" "RCP_4.5" "2060-2090" 26.0237152083334
"447" "RCP_4.5" "2060-2090" 35.2690995555556
"448" "RCP_4.5" "2060-2090" 20.6307592638888
"449" "RCP_4.5" "2060-2090" 22.1026718611112
"450" "RCP_4.5" "2060-2090" 22.1026718611112
"451" "RCP_8.5" "2030-2060" 20.5788828055556
"452" "RCP_8.5" "2030-2060" 13.6603269305556
"453" "RCP_8.5" "2030-2060" 18.9214860694444
"454" "RCP_8.5" "2030-2060" 13.6603269305556
"455" "RCP_8.5" "2030-2060" 18.9214860694444
"456" "RCP_8.5" "2030-2060" 31.566506125
"457" "RCP_8.5" "2030-2060" 31.566506125
"458" "RCP_8.5" "2030-2060" 31.566506125
"459" "RCP_8.5" "2030-2060" 31.566506125
"460" "RCP_8.5" "2030-2060" 20.5788828055556
"461" "RCP_8.5" "2030-2060" 32.3662178888888
"462" "RCP_8.5" "2030-2060" 33.6594640555556
"463" "RCP_8.5" "2030-2060" 33.6594640555556
"464" "RCP_8.5" "2030-2060" 32.3662178888888
"465" "RCP_8.5" "2030-2060" 10.8450740138889
"466" "RCP_8.5" "2030-2060" 17.1410939027778
"467" "RCP_8.5" "2030-2060" 27.5987955833334
"468" "RCP_8.5" "2030-2060" 32.3662178888888
"469" "RCP_8.5" "2030-2060" 27.5987955833334
"470" "RCP_8.5" "2030-2060" 15.6898139444444
"471" "RCP_8.5" "2030-2060" 30.6094644166666
"472" "RCP_8.5" "2030-2060" 18.298522
"473" "RCP_8.5" "2030-2060" 18.298522
"474" "RCP_8.5" "2030-2060" 16.886868625
"475" "RCP_8.5" "2030-2060" 12.7918016111112
"476" "RCP_8.5" "2030-2060" 14.6563200972222
"477" "RCP_8.5" "2030-2060" 19.8769946527778
"478" "RCP_8.5" "2030-2060" 18.298522
"479" "RCP_8.5" "2030-2060" 13.7650733611112
"480" "RCP_8.5" "2030-2060" 34.0697616111112
"481" "RCP_8.5" "2060-2090" 19.8365511666666
"482" "RCP_8.5" "2060-2090" 23.0655530416666
"483" "RCP_8.5" "2060-2090" 21.3270743888888
"484" "RCP_8.5" "2060-2090" 28.3024192916666
"485" "RCP_8.5" "2060-2090" 33.2405554861112
"486" "RCP_8.5" "2060-2090" 19.8365511666666
"487" "RCP_8.5" "2060-2090" 21.3270743888888
"488" "RCP_8.5" "2060-2090" 21.3270743888888
"489" "RCP_8.5" "2060-2090" 28.3024192916666
"490" "RCP_8.5" "2060-2090" 19.8365511666666
"491" "RCP_8.5" "2060-2090" 11.521351875
"492" "RCP_8.5" "2060-2090" 26.6701059166666
"493" "RCP_8.5" "2060-2090" 29.5602804444444
"494" "RCP_8.5" "2060-2090" 18.6051610555556
"495" "RCP_8.5" "2060-2090" 18.6051610555556
"496" "RCP_8.5" "2060-2090" 22.9852183611112
"497" "RCP_8.5" "2060-2090" 18.6051610555556
"498" "RCP_8.5" "2060-2090" 13.6375424166666
"499" "RCP_8.5" "2060-2090" 15.7131174444444
"500" "RCP_8.5" "2060-2090" 18.6051610555556
"501" "RCP_8.5" "2060-2090" 20.6307592638888
"502" "RCP_8.5" "2060-2090" 20.6307592638888
"503" "RCP_8.5" "2060-2090" 22.1026718611112
"504" "RCP_8.5" "2060-2090" 22.1026718611112
"505" "RCP_8.5" "2060-2090" 20.6307592638888
"506" "RCP_8.5" "2060-2090" 28.9113484305556
"507" "RCP_8.5" "2060-2090" 28.9113484305556
"508" "RCP_8.5" "2060-2090" 18.2504196111112
"509" "RCP_8.5" "2060-2090" 15.1331050138888
"510" "RCP_8.5" "2060-2090" 20.6307592638888
"511" "RCP_4.5" "2030-2060" 30.3531141527778
"512" "RCP_4.5" "2030-2060" 30.3531141527778
"513" "RCP_4.5" "2030-2060" 31.566506125
"514" "RCP_4.5" "2030-2060" 17.5052713611112
"515" "RCP_4.5" "2030-2060" 12.7891058472222
"516" "RCP_4.5" "2030-2060" 11.8502886944444
"517" "RCP_4.5" "2030-2060" 11.8502886944444
"518" "RCP_4.5" "2030-2060" 17.5052713611112
"519" "RCP_4.5" "2030-2060" 18.9214860694444
"520" "RCP_4.5" "2030-2060" 20.5788828055556
"521" "RCP_4.5" "2030-2060" 15.6898139444444
"522" "RCP_4.5" "2030-2060" 14.4924567638888
"523" "RCP_4.5" "2030-2060" 24.8752180416666
"524" "RCP_4.5" "2030-2060" 10.5485190555556
"525" "RCP_4.5" "2030-2060" 33.6594640555556
"526" "RCP_4.5" "2030-2060" 15.6898139444444
"527" "RCP_4.5" "2030-2060" 17.1410939027778
"528" "RCP_4.5" "2030-2060" 17.1410939027778
"529" "RCP_4.5" "2030-2060" 18.8558872638888
"530" "RCP_4.5" "2030-2060" 15.6898139444444
"531" "RCP_4.5" "2030-2060" 13.1078838611112
"532" "RCP_4.5" "2030-2060" 19.8769946527778
"533" "RCP_4.5" "2030-2060" 19.8769946527778
"534" "RCP_4.5" "2030-2060" 34.8876033611111
"535" "RCP_4.5" "2030-2060" 21.7573907222222
"536" "RCP_4.5" "2030-2060" 15.7186683194444
"537" "RCP_4.5" "2030-2060" 16.886868625
"538" "RCP_4.5" "2030-2060" 19.8769946527778
"539" "RCP_4.5" "2030-2060" 21.7573907222222
"540" "RCP_4.5" "2030-2060" 13.1078838611112
"541" "RCP_4.5" "2060-2090" 14.8250654444444
"542" "RCP_4.5" "2060-2090" 19.8365511666666
"543" "RCP_4.5" "2060-2090" 33.2405554861112
"544" "RCP_4.5" "2060-2090" 21.3270743888888
"545" "RCP_4.5" "2060-2090" 21.3270743888888
"546" "RCP_4.5" "2060-2090" 21.3270743888888
"547" "RCP_4.5" "2060-2090" 17.486071625
"548" "RCP_4.5" "2060-2090" 15.7686414722222
"549" "RCP_4.5" "2060-2090" 31.1251557222222
"550" "RCP_4.5" "2060-2090" 19.8365511666666
"551" "RCP_4.5" "2060-2090" 18.6051610555556
"552" "RCP_4.5" "2060-2090" 10.173186375
"553" "RCP_4.5" "2060-2090" 18.6051610555556
"554" "RCP_4.5" "2060-2090" 18.6051610555556
"555" "RCP_4.5" "2060-2090" 18.6051610555556
"556" "RCP_4.5" "2060-2090" 10.3361869722222
"557" "RCP_4.5" "2060-2090" 17.0102609722222
"558" "RCP_4.5" "2060-2090" 11.6000415972222
"559" "RCP_4.5" "2060-2090" 18.6051610555556
"560" "RCP_4.5" "2060-2090" 15.7131174444444
"561" "RCP_4.5" "2060-2090" 14.0390697638888
"562" "RCP_4.5" "2060-2090" 20.6307592638888
"563" "RCP_4.5" "2060-2090" 22.1026718611112
"564" "RCP_4.5" "2060-2090" 22.1026718611112
"565" "RCP_4.5" "2060-2090" 17.3066339722222
"566" "RCP_4.5" "2060-2090" 14.0390697638888
"567" "RCP_4.5" "2060-2090" 14.0390697638888
"568" "RCP_4.5" "2060-2090" 16.45347825
"569" "RCP_4.5" "2060-2090" 15.2854553194444
"570" "RCP_4.5" "2060-2090" 15.7583506666666
"571" "RCP_8.5" "2030-2060" 18.9214860694444
"572" "RCP_8.5" "2030-2060" 20.5788828055556
"573" "RCP_8.5" "2030-2060" 17.5052713611112
"574" "RCP_8.5" "2030-2060" 27.5366646805556
"575" "RCP_8.5" "2030-2060" 18.9214860694444
"576" "RCP_8.5" "2030-2060" 12.7891058472222
"577" "RCP_8.5" "2030-2060" 18.9214860694444
"578" "RCP_8.5" "2030-2060" 25.511838
"579" "RCP_8.5" "2030-2060" 22.6264836111112
"580" "RCP_8.5" "2030-2060" 27.5366646805556
"581" "RCP_8.5" "2030-2060" 11.2767775694444
"582" "RCP_8.5" "2030-2060" 15.6898139444444
"583" "RCP_8.5" "2030-2060" 15.6898139444444
"584" "RCP_8.5" "2030-2060" 17.1410939027778
"585" "RCP_8.5" "2030-2060" 33.6594640555556
"586" "RCP_8.5" "2030-2060" 15.6898139444444
"587" "RCP_8.5" "2030-2060" 15.6898139444444
"588" "RCP_8.5" "2030-2060" 17.1410939027778
"589" "RCP_8.5" "2030-2060" 15.6898139444444
"590" "RCP_8.5" "2030-2060" 27.5987955833334
"591" "RCP_8.5" "2030-2060" 13.7650733611112
"592" "RCP_8.5" "2030-2060" 16.886868625
"593" "RCP_8.5" "2030-2060" 19.8769946527778
"594" "RCP_8.5" "2030-2060" 15.7186683194444
"595" "RCP_8.5" "2030-2060" 13.7650733611112
"596" "RCP_8.5" "2030-2060" 11.3722998888888
"597" "RCP_8.5" "2030-2060" 12.5420991666666
"598" "RCP_8.5" "2030-2060" 14.6563200972222
"599" "RCP_8.5" "2030-2060" 19.8769946527778
"600" "RCP_8.5" "2030-2060" 16.886868625
"601" "RCP_8.5" "2060-2090" 17.486071625
"602" "RCP_8.5" "2060-2090" 15.151552625
"603" "RCP_8.5" "2060-2090" 21.3270743888888
"604" "RCP_8.5" "2060-2090" 15.151552625
"605" "RCP_8.5" "2060-2090" 13.7172907361112
"606" "RCP_8.5" "2060-2090" 14.0226744166666
"607" "RCP_8.5" "2060-2090" 21.3270743888888
"608" "RCP_8.5" "2060-2090" 15.7686414722222
"609" "RCP_8.5" "2060-2090" 16.5845701388888
"610" "RCP_8.5" "2060-2090" 18.5615627083334
"611" "RCP_8.5" "2060-2090" 17.0102609722222
"612" "RCP_8.5" "2060-2090" 13.6375424166666
"613" "RCP_8.5" "2060-2090" 17.0102609722222
"614" "RCP_8.5" "2060-2090" 11.521351875
"615" "RCP_8.5" "2060-2090" 17.0102609722222
"616" "RCP_8.5" "2060-2090" 11.6000415972222
"617" "RCP_8.5" "2060-2090" 13.6375424166666
"618" "RCP_8.5" "2060-2090" 17.0102609722222
"619" "RCP_8.5" "2060-2090" 18.6051610555556
"620" "RCP_8.5" "2060-2090" 10.9201855277778
"621" "RCP_8.5" "2060-2090" 20.6307592638888
"622" "RCP_8.5" "2060-2090" 14.0390697638888
"623" "RCP_8.5" "2060-2090" 15.7583506666666
"624" "RCP_8.5" "2060-2090" 14.0390697638888
"625" "RCP_8.5" "2060-2090" 14.0390697638888
"626" "RCP_8.5" "2060-2090" 17.3066339722222
"627" "RCP_8.5" "2060-2090" 15.2854553194444
"628" "RCP_8.5" "2060-2090" 14.0390697638888
"629" "RCP_8.5" "2060-2090" 14.0390697638888
"630" "RCP_8.5" "2060-2090" 15.7583506666666
