# Supplementary material for: Water rights shape crop yield and revenue volatility tradeoffs for adaptation in snow dependent systems
Source: Nat Commun. 2020 Jul 10;11:3473. doi: 10.1038/s41467-020-17219-z (PMC7351950; doi:10.1038/s41467-020-17219-z)
Supplement: Supplementary file 3 — Source Data [file 41467_2020_17219_MOESM3_ESM.zip › Source Data/Figure_3 and (S5-S13)/Figure_3_C/204.txt]

"RCP" "variable" "value"
"1" "Historical" "FutureCrops" 0.0666666666666667
"2" "RCP_4.5" "FutureCrops" 0.433333333333333
"3" "RCP_8.5" "FutureCrops" 0.7
"4" "RCP_4.5" "FutureCrops" 0.366666666666667
"5" "RCP_8.5" "FutureCrops" 0.366666666666667
"6" "RCP_4.5" "FutureCrops" 0.366666666666667
"7" "RCP_8.5" "FutureCrops" 0.5
"8" "RCP_4.5" "FutureCrops" 0.366666666666667
"9" "RCP_8.5" "FutureCrops" 0.466666666666667
"10" "RCP_4.5" "FutureCrops" 0.6
"11" "RCP_8.5" "FutureCrops" 0.566666666666667
"12" "RCP_4.5" "FutureCrops" 0.933333333333333
"13" "RCP_8.5" "FutureCrops" 1
"14" "RCP_4.5" "FutureCrops" 0.9
"15" "RCP_8.5" "FutureCrops" 0.866666666666667
"16" "RCP_4.5" "FutureCrops" 1
"17" "RCP_8.5" "FutureCrops" 1
"18" "RCP_4.5" "FutureCrops" 0.833333333333333
"19" "RCP_8.5" "FutureCrops" 0.866666666666667
"20" "RCP_4.5" "FutureCrops" 0.933333333333333
"21" "RCP_8.5" "FutureCrops" 1
"22" "Historical" "HistoricalCrops" 0.0666666666666667
"23" "RCP_4.5" "HistoricalCrops" 0.133333333333333
"24" "RCP_8.5" "HistoricalCrops" 0.333333333333333
"25" "RCP_4.5" "HistoricalCrops" 0.0666666666666667
"26" "RCP_8.5" "HistoricalCrops" 0.0333333333333333
"27" "RCP_4.5" "HistoricalCrops" 0.1
"28" "RCP_8.5" "HistoricalCrops" 0.133333333333333
"29" "RCP_4.5" "HistoricalCrops" 0
"30" "RCP_8.5" "HistoricalCrops" 0.166666666666667
"31" "RCP_4.5" "HistoricalCrops" 0.2
"32" "RCP_8.5" "HistoricalCrops" 0.2
"33" "RCP_4.5" "HistoricalCrops" 0.2
"34" "RCP_8.5" "HistoricalCrops" 0.366666666666667
"35" "RCP_4.5" "HistoricalCrops" 0.1
"36" "RCP_8.5" "HistoricalCrops" 0.233333333333333
"37" "RCP_4.5" "HistoricalCrops" 0.266666666666667
"38" "RCP_8.5" "HistoricalCrops" 0.5
"39" "RCP_4.5" "HistoricalCrops" 0.0666666666666667
"40" "RCP_8.5" "HistoricalCrops" 0.0666666666666667
"41" "RCP_4.5" "HistoricalCrops" 0.366666666666667
"42" "RCP_8.5" "HistoricalCrops" 0.533333333333333
