# Supplementary material for: Water rights shape crop yield and revenue volatility tradeoffs for adaptation in snow dependent systems
Source: Nat Commun. 2020 Jul 10;11:3473. doi: 10.1038/s41467-020-17219-z (PMC7351950; doi:10.1038/s41467-020-17219-z)
Supplement: Supplementary file 3 — Source Data [file 41467_2020_17219_MOESM3_ESM.zip › Source Data/Figure_3 and (S5-S13)/Figure_3_C/210.txt]

"RCP" "variable" "value"
"1" "Historical" "FutureCrops" 0
"2" "RCP_4.5" "FutureCrops" 0
"3" "RCP_8.5" "FutureCrops" 0
"4" "RCP_4.5" "FutureCrops" 0
"5" "RCP_8.5" "FutureCrops" 0
"6" "RCP_4.5" "FutureCrops" 0
"7" "RCP_8.5" "FutureCrops" 0
"8" "RCP_4.5" "FutureCrops" 0
"9" "RCP_8.5" "FutureCrops" 0
"10" "RCP_4.5" "FutureCrops" 0
"11" "RCP_8.5" "FutureCrops" 0
"12" "RCP_4.5" "FutureCrops" 0
"13" "RCP_8.5" "FutureCrops" 0
"14" "RCP_4.5" "FutureCrops" 0
"15" "RCP_8.5" "FutureCrops" 0
"16" "RCP_4.5" "FutureCrops" 0
"17" "RCP_8.5" "FutureCrops" 0
"18" "RCP_4.5" "FutureCrops" 0
"19" "RCP_8.5" "FutureCrops" 0
"20" "RCP_4.5" "FutureCrops" 0
"21" "RCP_8.5" "FutureCrops" 0
"22" "Historical" "HistoricalCrops" 0
"23" "RCP_4.5" "HistoricalCrops" 0
"24" "RCP_8.5" "HistoricalCrops" 0
"25" "RCP_4.5" "HistoricalCrops" 0
"26" "RCP_8.5" "HistoricalCrops" 0
"27" "RCP_4.5" "HistoricalCrops" 0
"28" "RCP_8.5" "HistoricalCrops" 0
"29" "RCP_4.5" "HistoricalCrops" 0
"30" "RCP_8.5" "HistoricalCrops" 0
"31" "RCP_4.5" "HistoricalCrops" 0
"32" "RCP_8.5" "HistoricalCrops" 0
"33" "RCP_4.5" "HistoricalCrops" 0
"34" "RCP_8.5" "HistoricalCrops" 0
"35" "RCP_4.5" "HistoricalCrops" 0
"36" "RCP_8.5" "HistoricalCrops" 0
"37" "RCP_4.5" "HistoricalCrops" 0
"38" "RCP_8.5" "HistoricalCrops" 0
"39" "RCP_4.5" "HistoricalCrops" 0
"40" "RCP_8.5" "HistoricalCrops" 0
"41" "RCP_4.5" "HistoricalCrops" 0
"42" "RCP_8.5" "HistoricalCrops" 0
