# Supplementary material for: Water rights shape crop yield and revenue volatility tradeoffs for adaptation in snow dependent systems
Source: Nat Commun. 2020 Jul 10;11:3473. doi: 10.1038/s41467-020-17219-z (PMC7351950; doi:10.1038/s41467-020-17219-z)
Supplement: Supplementary file 3 — Source Data [file 41467_2020_17219_MOESM3_ESM.zip › Source Data/Figure_3 and (S5-S13)/Figure_3_D/1101.txt]

"RCP" "variable" "average" "stdv"
"2" "RCP_4.5" "No_Improvement" 28.528181125 7.01894245387775
"3" "RCP_8.5" "No_Improvement" 24.2305131666667 6.83609606995256
"4" "RCP_4.5" "No_Improvement" 29.9175715277778 6.77969218468929
"5" "RCP_8.5" "No_Improvement" 29.6016069722222 4.97224677189435
"6" "RCP_4.5" "No_Improvement" 29.7295385972222 6.58807330521946
"7" "RCP_8.5" "No_Improvement" 27.6634182638889 6.78001965189222
"8" "RCP_4.5" "No_Improvement" 33.6861493888889 5.58355351443295
"9" "RCP_8.5" "No_Improvement" 30.3941448472222 8.36442852907654
"10" "RCP_4.5" "No_Improvement" 27.1006250277778 7.47497894356337
"11" "RCP_8.5" "No_Improvement" 26.1894005416667 7.1645098662892
"13" "RCP_4.5" "Improved_Yield" 31.3809992375 7.72083669926553
"14" "RCP_8.5" "Improved_Yield" 26.6535644833333 7.51970567694781
"15" "RCP_4.5" "Improved_Yield" 32.9093286805556 7.45766140315822
"16" "RCP_8.5" "Improved_Yield" 32.5617676694444 5.46947144908379
"17" "RCP_4.5" "Improved_Yield" 32.7024924569444 7.24688063574141
"18" "RCP_8.5" "Improved_Yield" 30.4297600902778 7.45802161708144
"19" "RCP_4.5" "Improved_Yield" 37.0547643277778 6.14190886587626
"20" "RCP_8.5" "Improved_Yield" 33.4335593319445 9.2008713819842
"21" "RCP_4.5" "Improved_Yield" 29.8106875305555 8.22247683791971
"22" "RCP_8.5" "Improved_Yield" 28.8083405958333 7.88096085291812
