# Supplementary material for: Water rights shape crop yield and revenue volatility tradeoffs for adaptation in snow dependent systems
Source: Nat Commun. 2020 Jul 10;11:3473. doi: 10.1038/s41467-020-17219-z (PMC7351950; doi:10.1038/s41467-020-17219-z)
Supplement: Supplementary file 3 — Source Data [file 41467_2020_17219_MOESM3_ESM.zip › Source Data/Figure_3 and (S5-S13)/Figure_3_D/1401.txt]

"RCP" "variable" "average" "stdv"
"2" "RCP_4.5" "No_Improvement" 19.3683976363636 5.11146014888624
"3" "RCP_8.5" "No_Improvement" 16.2358829090909 6.06087541030777
"4" "RCP_4.5" "No_Improvement" 20.4583325795455 4.15560302796653
"5" "RCP_8.5" "No_Improvement" 21.0548433522727 3.24890913936965
"6" "RCP_4.5" "No_Improvement" 20.4932004886364 4.49262256774113
"7" "RCP_8.5" "No_Improvement" 19.2067412272727 4.99771333719457
"8" "RCP_4.5" "No_Improvement" 22.2964411477273 2.72217330133411
"9" "RCP_8.5" "No_Improvement" 19.5339571590909 5.66503787184336
"10" "RCP_4.5" "No_Improvement" 18.3855956477273 5.69383022155632
"11" "RCP_8.5" "No_Improvement" 17.8342118863636 5.72831697910247
"13" "RCP_4.5" "Improved_Yield" 21.3052374 5.62260616377487
"14" "RCP_8.5" "Improved_Yield" 17.8594712 6.66696295133854
"15" "RCP_4.5" "Improved_Yield" 22.5041658375 4.57116333076319
"16" "RCP_8.5" "Improved_Yield" 23.1603276875 3.57380005330661
"17" "RCP_4.5" "Improved_Yield" 22.5425205375 4.94188482451524
"18" "RCP_8.5" "Improved_Yield" 21.12741535 5.49748467091402
"19" "RCP_4.5" "Improved_Yield" 24.5260852625 2.99439063146753
"20" "RCP_8.5" "Improved_Yield" 21.487352875 6.2315416590277
"21" "RCP_4.5" "Improved_Yield" 20.2241552125 6.26321324371196
"22" "RCP_8.5" "Improved_Yield" 19.617633075 6.30114867701272
