# Supplementary material for: Water rights shape crop yield and revenue volatility tradeoffs for adaptation in snow dependent systems
Source: Nat Commun. 2020 Jul 10;11:3473. doi: 10.1038/s41467-020-17219-z (PMC7351950; doi:10.1038/s41467-020-17219-z)
Supplement: Supplementary file 3 — Source Data [file 41467_2020_17219_MOESM3_ESM.zip › Source Data/Figure_3 and (S5-S13)/Figure_3_D/1403.txt]

"RCP" "variable" "average" "stdv"
"2" "RCP_4.5" "No_Improvement" 4.58439984552845 1.17936376507122
"3" "RCP_8.5" "No_Improvement" 3.79122298373984 1.68536099282503
"4" "RCP_4.5" "No_Improvement" 4.81245109756097 1.01412219586552
"5" "RCP_8.5" "No_Improvement" 4.97116763414634 0.752183804344044
"6" "RCP_4.5" "No_Improvement" 4.77477880487805 1.13182385086152
"7" "RCP_8.5" "No_Improvement" 4.50734933333333 1.42093038595052
"8" "RCP_4.5" "No_Improvement" 5.09337608130081 0.476680368696524
"9" "RCP_8.5" "No_Improvement" 4.48316318699187 1.34497715268701
"10" "RCP_4.5" "No_Improvement" 4.29569044715447 1.50092666690664
"11" "RCP_8.5" "No_Improvement" 4.21169392682927 1.48698609562408
"13" "RCP_4.5" "Improved_Yield" 5.0428398300813 1.29730014157835
"14" "RCP_8.5" "Improved_Yield" 4.17034528211382 1.85389709210753
"15" "RCP_4.5" "Improved_Yield" 5.29369620731707 1.11553441545207
"16" "RCP_8.5" "Improved_Yield" 5.46828439756098 0.827402184778448
"17" "RCP_4.5" "Improved_Yield" 5.25225668536585 1.24500623594767
"18" "RCP_8.5" "Improved_Yield" 4.95808426666667 1.56302342454558
"19" "RCP_4.5" "Improved_Yield" 5.6027136894309 0.524348405566178
"20" "RCP_8.5" "Improved_Yield" 4.93147950569106 1.47947486795571
"21" "RCP_4.5" "Improved_Yield" 4.72525949186992 1.65101933359731
"22" "RCP_8.5" "Improved_Yield" 4.6328633195122 1.63568470518649
