# Supplementary material for: Water rights shape crop yield and revenue volatility tradeoffs for adaptation in snow dependent systems
Source: Nat Commun. 2020 Jul 10;11:3473. doi: 10.1038/s41467-020-17219-z (PMC7351950; doi:10.1038/s41467-020-17219-z)
Supplement: Supplementary file 3 — Source Data [file 41467_2020_17219_MOESM3_ESM.zip › Source Data/Figure_3 and (S5-S13)/Figure_3_D/1409.txt]

"RCP" "variable" "average" "stdv"
"2" "RCP_4.5" "No_Improvement" 9.45652700000001 2.53946977810554
"3" "RCP_8.5" "No_Improvement" 7.84397908333333 2.9911591077964
"4" "RCP_4.5" "No_Improvement" 9.97061556944445 2.10821121284814
"5" "RCP_8.5" "No_Improvement" 10.2428448888889 1.68131583265535
"6" "RCP_4.5" "No_Improvement" 9.98462625 2.27580463740413
"7" "RCP_8.5" "No_Improvement" 9.31045181944445 2.50957676250982
"8" "RCP_4.5" "No_Improvement" 10.9581295972222 1.39371168557789
"9" "RCP_8.5" "No_Improvement" 9.57289934722223 2.8482333395794
"10" "RCP_4.5" "No_Improvement" 8.92893863888889 2.84562081501405
"11" "RCP_8.5" "No_Improvement" 8.67164008333334 2.83893131625379
"13" "RCP_4.5" "Improved_Yield" 10.4021797 2.7934167559161
"14" "RCP_8.5" "Improved_Yield" 8.62837699166666 3.29027501857604
"15" "RCP_4.5" "Improved_Yield" 10.9676771263889 2.31903233413295
"16" "RCP_8.5" "Improved_Yield" 11.2671293777778 1.84944741592089
"17" "RCP_4.5" "Improved_Yield" 10.983088875 2.50338510114454
"18" "RCP_8.5" "Improved_Yield" 10.2414970013889 2.76053443876081
"19" "RCP_4.5" "Improved_Yield" 12.0539425569444 1.53308285413568
"20" "RCP_8.5" "Improved_Yield" 10.5301892819445 3.13305667353735
"21" "RCP_4.5" "Improved_Yield" 9.82183250277777 3.13018289651546
"22" "RCP_8.5" "Improved_Yield" 9.53880409166667 3.12282444787917
