# Supplementary material for: Water rights shape crop yield and revenue volatility tradeoffs for adaptation in snow dependent systems
Source: Nat Commun. 2020 Jul 10;11:3473. doi: 10.1038/s41467-020-17219-z (PMC7351950; doi:10.1038/s41467-020-17219-z)
Supplement: Supplementary file 3 — Source Data [file 41467_2020_17219_MOESM3_ESM.zip › Source Data/Figure_3 and (S5-S13)/Figure_3_D/1827.txt]

"RCP" "variable" "average" "stdv"
"2" "RCP_4.5" "No_Improvement" 8.00990596666667 2.73584741506445
"3" "RCP_8.5" "No_Improvement" 6.2964765 2.78534775561099
"4" "RCP_4.5" "No_Improvement" 8.44196366666667 2.6356075121351
"5" "RCP_8.5" "No_Improvement" 8.45546663333333 2.05001380320442
"6" "RCP_4.5" "No_Improvement" 8.47697366666667 2.63982020889739
"7" "RCP_8.5" "No_Improvement" 7.63528393333333 2.67608085680177
"8" "RCP_4.5" "No_Improvement" 9.9554164 2.10280487930143
"9" "RCP_8.5" "No_Improvement" 8.58313143333333 3.27836169006103
"10" "RCP_4.5" "No_Improvement" 7.41787013333333 2.98848323791649
"11" "RCP_8.5" "No_Improvement" 7.170104 2.86470178334477
"13" "RCP_4.5" "Improved_Yield" 9.88138305 3.55188646171604
"14" "RCP_8.5" "Improved_Yield" 7.63132117 3.59032895873685
"15" "RCP_4.5" "Improved_Yield" 10.4722511666667 3.38511032366305
"16" "RCP_8.5" "Improved_Yield" 10.4898638533333 2.65296162655388
"17" "RCP_4.5" "Improved_Yield" 10.5201967933333 3.43419329692651
"18" "RCP_8.5" "Improved_Yield" 9.40716296666667 3.47421701158488
"19" "RCP_4.5" "Improved_Yield" 12.53114126 2.77183854389161
"20" "RCP_8.5" "Improved_Yield" 10.6979079533333 4.27067667621048
"21" "RCP_4.5" "Improved_Yield" 9.12935092666667 3.9149629425677
"22" "RCP_8.5" "Improved_Yield" 8.7325612 3.6290840308806
