# Supplementary material for: Water rights shape crop yield and revenue volatility tradeoffs for adaptation in snow dependent systems
Source: Nat Commun. 2020 Jul 10;11:3473. doi: 10.1038/s41467-020-17219-z (PMC7351950; doi:10.1038/s41467-020-17219-z)
Supplement: Supplementary file 3 — Source Data [file 41467_2020_17219_MOESM3_ESM.zip › Source Data/Figure_3 and (S5-S13)/Figure_3_D/2001.txt]

"RCP" "variable" "average" "stdv"
"2" "RCP_4.5" "No_Improvement" 5.11682449523809 0.475629936181859
"3" "RCP_8.5" "No_Improvement" 4.77392659047619 0.791287686831175
"4" "RCP_4.5" "No_Improvement" 5.19882431428571 0.478825151943041
"5" "RCP_8.5" "No_Improvement" 5.25693583809524 0.450322980928968
"6" "RCP_4.5" "No_Improvement" 5.15543961904762 0.581274552324554
"7" "RCP_8.5" "No_Improvement" 5.08059607619048 0.593555424133983
"8" "RCP_4.5" "No_Improvement" 5.31723645714286 0.191466903302734
"9" "RCP_8.5" "No_Improvement" 5.09455631428571 0.503909324317496
"10" "RCP_4.5" "No_Improvement" 4.93866593333333 0.782436122543389
"11" "RCP_8.5" "No_Improvement" 4.99163272380952 0.610064049775306
"13" "RCP_4.5" "Improved_Yield" 5.6285069447619 0.523192929800046
"14" "RCP_8.5" "Improved_Yield" 5.25131924952381 0.870416455514292
"15" "RCP_4.5" "Improved_Yield" 5.71870674571428 0.526707667137345
"16" "RCP_8.5" "Improved_Yield" 5.78262942190476 0.495355279021864
"17" "RCP_4.5" "Improved_Yield" 5.67098358095238 0.63940200755701
"18" "RCP_8.5" "Improved_Yield" 5.58865568380952 0.652910966547381
"19" "RCP_4.5" "Improved_Yield" 5.84896010285714 0.210613593633007
"20" "RCP_8.5" "Improved_Yield" 5.60401194571428 0.554300256749245
"21" "RCP_4.5" "Improved_Yield" 5.43253252666667 0.860679734797727
"22" "RCP_8.5" "Improved_Yield" 5.49079599619048 0.671070454752837
