# Supplementary material for: Water rights shape crop yield and revenue volatility tradeoffs for adaptation in snow dependent systems
Source: Nat Commun. 2020 Jul 10;11:3473. doi: 10.1038/s41467-020-17219-z (PMC7351950; doi:10.1038/s41467-020-17219-z)
Supplement: Supplementary file 3 — Source Data [file 41467_2020_17219_MOESM3_ESM.zip › Source Data/Figure_3 and (S5-S13)/Figure_3_D/204.txt]

"RCP" "variable" "average" "stdv"
"2" "RCP_4.5" "No_Improvement" 7.45234388888889 0.754792390588664
"3" "RCP_8.5" "No_Improvement" 6.91209208547009 1.20206525416076
"4" "RCP_4.5" "No_Improvement" 7.50698249572649 0.925204468501865
"5" "RCP_8.5" "No_Improvement" 7.58388403418803 0.803957258116257
"6" "RCP_4.5" "No_Improvement" 7.47954951282051 0.887465790059749
"7" "RCP_8.5" "No_Improvement" 7.24081126495726 1.23011140410811
"8" "RCP_4.5" "No_Improvement" 7.73676506837607 0.401734816448214
"9" "RCP_8.5" "No_Improvement" 7.38334533333333 0.962915479308731
"10" "RCP_4.5" "No_Improvement" 7.11858787179487 1.20556371144083
"11" "RCP_8.5" "No_Improvement" 7.17878002564103 1.1369605814645
"13" "RCP_4.5" "Improved_Yield" 10.1445628401709 1.50024868704886
"14" "RCP_8.5" "Improved_Yield" 8.96016487008548 2.2807243812984
"15" "RCP_4.5" "Improved_Yield" 10.3401421350427 1.57107167583045
"16" "RCP_8.5" "Improved_Yield" 10.5235080358975 1.35399277878361
"17" "RCP_4.5" "Improved_Yield" 10.3271487376068 1.69541682632571
"18" "RCP_8.5" "Improved_Yield" 9.83324231623932 2.12217451728972
"19" "RCP_4.5" "Improved_Yield" 10.9841729649573 0.659654097691045
"20" "RCP_8.5" "Improved_Yield" 10.1149917470086 1.8440207806968
"21" "RCP_4.5" "Improved_Yield" 9.55502781538463 2.33724424342665
"22" "RCP_8.5" "Improved_Yield" 9.5663513846154 2.02156740802831
