# Supplementary material for: Water rights shape crop yield and revenue volatility tradeoffs for adaptation in snow dependent systems
Source: Nat Commun. 2020 Jul 10;11:3473. doi: 10.1038/s41467-020-17219-z (PMC7351950; doi:10.1038/s41467-020-17219-z)
Supplement: Supplementary file 3 — Source Data [file 41467_2020_17219_MOESM3_ESM.zip › Source Data/Figure_3 and (S5-S13)/Figure_3_D/210.txt]

"RCP" "variable" "average" "stdv"
"2" "RCP_4.5" "No_Improvement" 3.37472961111111 0.167623488386573
"3" "RCP_8.5" "No_Improvement" 3.32701454166667 0.195536668527316
"4" "RCP_4.5" "No_Improvement" 3.371127625 0.194155245048737
"5" "RCP_8.5" "No_Improvement" 3.37529868055555 0.18457628526534
"6" "RCP_4.5" "No_Improvement" 3.36968120833333 0.177849770946904
"7" "RCP_8.5" "No_Improvement" 3.34522836111111 0.183890234831322
"8" "RCP_4.5" "No_Improvement" 3.39403719444444 0.15290233832457
"9" "RCP_8.5" "No_Improvement" 3.367936 0.169022183804314
"10" "RCP_4.5" "No_Improvement" 3.33841631944445 0.18379768561682
"11" "RCP_8.5" "No_Improvement" 3.35007138888889 0.202271613509906
"13" "RCP_4.5" "Improved_Yield" 4.085846875 0.198012719942624
"14" "RCP_8.5" "Improved_Yield" 3.91816205 0.36189070467889
"15" "RCP_4.5" "Improved_Yield" 4.10388551527777 0.243434507175902
"16" "RCP_8.5" "Improved_Yield" 4.12635842361111 0.218283230140354
"17" "RCP_4.5" "Improved_Yield" 4.09356384861111 0.260706369300921
"18" "RCP_8.5" "Improved_Yield" 4.02983403472222 0.346035834236504
"19" "RCP_4.5" "Improved_Yield" 4.17035570416666 0.0598795868812083
"20" "RCP_8.5" "Improved_Yield" 4.06266274027777 0.260738413166589
"21" "RCP_4.5" "Improved_Yield" 3.98371763472222 0.381536338949531
"22" "RCP_8.5" "Improved_Yield" 4.00552929027777 0.308521884989706
