# Supplementary material for: Water rights shape crop yield and revenue volatility tradeoffs for adaptation in snow dependent systems
Source: Nat Commun. 2020 Jul 10;11:3473. doi: 10.1038/s41467-020-17219-z (PMC7351950; doi:10.1038/s41467-020-17219-z)
Supplement: Supplementary file 3 — Source Data [file 41467_2020_17219_MOESM3_ESM.zip › Source Data/Figure_3 and (S5-S13)/Figure_3_D/218.txt]

"RCP" "variable" "average" "stdv"
"2" "RCP_4.5" "No_Improvement" 6.8742129122807 0.75406512718249
"3" "RCP_8.5" "No_Improvement" 6.47915737719298 0.988421922107675
"4" "RCP_4.5" "No_Improvement" 6.9780744122807 0.764911617144813
"5" "RCP_8.5" "No_Improvement" 7.08226464035088 0.615201247374162
"6" "RCP_4.5" "No_Improvement" 6.9990547368421 0.694321569022858
"7" "RCP_8.5" "No_Improvement" 6.80583177192983 0.966898015126462
"8" "RCP_4.5" "No_Improvement" 7.18204561403509 0.389708278097827
"9" "RCP_8.5" "No_Improvement" 6.83943846491228 0.836416716223012
"10" "RCP_4.5" "No_Improvement" 6.71853071929825 0.878772698759445
"11" "RCP_8.5" "No_Improvement" 6.6362717631579 0.994564897855937
"13" "RCP_4.5" "Improved_Yield" 7.29965084122807 0.742661079740898
"14" "RCP_8.5" "Improved_Yield" 6.72397623333333 1.07615710065695
"15" "RCP_4.5" "Improved_Yield" 7.3985596377193 0.747986895977363
"16" "RCP_8.5" "Improved_Yield" 7.49003976754386 0.648879001432942
"17" "RCP_4.5" "Improved_Yield" 7.40441840175439 0.813264965297763
"18" "RCP_8.5" "Improved_Yield" 7.15899463245614 0.994189428659537
"19" "RCP_4.5" "Improved_Yield" 7.72485738508772 0.351009762076873
"20" "RCP_8.5" "Improved_Yield" 7.29065591929825 0.896694614654129
"21" "RCP_4.5" "Improved_Yield" 7.0245315877193 1.10065220290608
"22" "RCP_8.5" "Improved_Yield" 7.01488533070175 0.961922574457177
