# Supplementary material for: Water rights shape crop yield and revenue volatility tradeoffs for adaptation in snow dependent systems
Source: Nat Commun. 2020 Jul 10;11:3473. doi: 10.1038/s41467-020-17219-z (PMC7351950; doi:10.1038/s41467-020-17219-z)
Supplement: Supplementary file 3 — Source Data [file 41467_2020_17219_MOESM3_ESM.zip › Source Data/Figure_3 and (S5-S13)/Figure_3_D/701.txt]

"RCP" "variable" "average" "stdv"
"2" "RCP_4.5" "No_Improvement" 18.7334340925926 6.03251253831157
"3" "RCP_8.5" "No_Improvement" 15.4236832037037 4.39917749481712
"4" "RCP_4.5" "No_Improvement" 19.7561695509259 6.08923760283094
"5" "RCP_8.5" "No_Improvement" 18.6534358611111 4.23034678264589
"6" "RCP_4.5" "No_Improvement" 19.5294216111111 5.93257717505815
"7" "RCP_8.5" "No_Improvement" 17.7715643287037 5.41791685865251
"8" "RCP_4.5" "No_Improvement" 23.3410724722222 6.08173303864083
"9" "RCP_8.5" "No_Improvement" 21.0130430694444 7.22913681501928
"10" "RCP_4.5" "No_Improvement" 17.6942781064815 6.0693151251949
"11" "RCP_8.5" "No_Improvement" 16.7109977175926 4.88731740865669
"13" "RCP_4.5" "Improved_Yield" 20.6067775018519 6.63576379214272
"14" "RCP_8.5" "Improved_Yield" 16.9660515240741 4.83909524429883
"15" "RCP_4.5" "Improved_Yield" 21.7317865060185 6.69816136311404
"16" "RCP_8.5" "Improved_Yield" 20.5187794472222 4.65338146091048
"17" "RCP_4.5" "Improved_Yield" 21.4823637722222 6.52583489256397
"18" "RCP_8.5" "Improved_Yield" 19.5487207615741 5.95970854451777
"19" "RCP_4.5" "Improved_Yield" 25.6751797194445 6.68990634250492
"20" "RCP_8.5" "Improved_Yield" 23.1143473763889 7.9520504965212
"21" "RCP_4.5" "Improved_Yield" 19.4637059171296 6.67624663771439
"22" "RCP_8.5" "Improved_Yield" 18.3820974893519 5.37604914952237
