# Supplementary material for: Water rights shape crop yield and revenue volatility tradeoffs for adaptation in snow dependent systems
Source: Nat Commun. 2020 Jul 10;11:3473. doi: 10.1038/s41467-020-17219-z (PMC7351950; doi:10.1038/s41467-020-17219-z)
Supplement: Supplementary file 3 — Source Data [file 41467_2020_17219_MOESM3_ESM.zip › Source Data/Figure_S14/data_1101.txt]

"RCP" "variable" "average" "stdv" "scf_column"
"2" "RCP_4.5" "No_Improvement" 28.528181125 7.01894245387775 "SF_1.00"
"3" "RCP_8.5" "No_Improvement" 24.2305131666667 6.83609606995256 "SF_1.00"
"4" "RCP_4.5" "No_Improvement" 29.9175715277778 6.77969218468929 "SF_1.00"
"5" "RCP_8.5" "No_Improvement" 29.6016069722222 4.97224677189435 "SF_1.00"
"6" "RCP_4.5" "No_Improvement" 29.7295385972222 6.58807330521946 "SF_1.00"
"7" "RCP_8.5" "No_Improvement" 27.6634182638889 6.78001965189222 "SF_1.00"
"8" "RCP_4.5" "No_Improvement" 33.6861493888889 5.58355351443295 "SF_1.00"
"9" "RCP_8.5" "No_Improvement" 30.3941448472222 8.36442852907654 "SF_1.00"
"10" "RCP_4.5" "No_Improvement" 27.1006250277778 7.47497894356337 "SF_1.00"
"11" "RCP_8.5" "No_Improvement" 32.1575836666667 8.7845007885252 "SF_1.00"
"13" "RCP_4.5" "Improved_Yield" 29.95459018125 7.36988957657164 "SF_1.05"
"14" "RCP_8.5" "Improved_Yield" 25.442038825 7.17790087345018 "SF_1.05"
"15" "RCP_4.5" "Improved_Yield" 31.4134501041667 7.11867679392375 "SF_1.05"
"16" "RCP_8.5" "Improved_Yield" 31.0816873208333 5.22085911048907 "SF_1.05"
"17" "RCP_4.5" "Improved_Yield" 31.2160155270833 6.91747697048044 "SF_1.05"
"18" "RCP_8.5" "Improved_Yield" 29.0465891770833 7.11902063448683 "SF_1.05"
"19" "RCP_4.5" "Improved_Yield" 35.3704568583333 5.86273119015461 "SF_1.05"
"20" "RCP_8.5" "Improved_Yield" 31.9138520895834 8.78264995553037 "SF_1.05"
"21" "RCP_4.5" "Improved_Yield" 28.4556562791667 7.84872789074154 "SF_1.05"
"22" "RCP_8.5" "Improved_Yield" 27.49887056875 7.52273535960366 "SF_1.05"
"23" "RCP_4.5" "No_Improvement" 28.528181125 7.01894245387775 "SF_1.00"
"31" "RCP_8.5" "No_Improvement" 24.2305131666667 6.83609606995256 "SF_1.00"
"41" "RCP_4.5" "No_Improvement" 29.9175715277778 6.77969218468929 "SF_1.00"
"51" "RCP_8.5" "No_Improvement" 29.6016069722222 4.97224677189435 "SF_1.00"
"61" "RCP_4.5" "No_Improvement" 29.7295385972222 6.58807330521946 "SF_1.00"
"71" "RCP_8.5" "No_Improvement" 27.6634182638889 6.78001965189222 "SF_1.00"
"81" "RCP_4.5" "No_Improvement" 33.6861493888889 5.58355351443295 "SF_1.00"
"91" "RCP_8.5" "No_Improvement" 30.3941448472222 8.36442852907654 "SF_1.00"
"101" "RCP_4.5" "No_Improvement" 27.1006250277778 7.47497894356337 "SF_1.00"
"111" "RCP_8.5" "No_Improvement" 32.1575836666667 8.7845007885252 "SF_1.00"
"131" "RCP_4.5" "Improved_Yield" 31.3809992375 7.72083669926553 "SF_1.1"
"141" "RCP_8.5" "Improved_Yield" 26.6535644833333 7.51970567694781 "SF_1.1"
"151" "RCP_4.5" "Improved_Yield" 32.9093286805556 7.45766140315822 "SF_1.1"
"161" "RCP_8.5" "Improved_Yield" 32.5617676694444 5.46947144908379 "SF_1.1"
"171" "RCP_4.5" "Improved_Yield" 32.7024924569444 7.24688063574141 "SF_1.1"
"181" "RCP_8.5" "Improved_Yield" 30.4297600902778 7.45802161708144 "SF_1.1"
"191" "RCP_4.5" "Improved_Yield" 37.0547643277778 6.14190886587626 "SF_1.1"
"201" "RCP_8.5" "Improved_Yield" 33.4335593319445 9.20087138198419 "SF_1.1"
"211" "RCP_4.5" "Improved_Yield" 29.8106875305555 8.22247683791971 "SF_1.1"
"221" "RCP_8.5" "Improved_Yield" 28.8083405958333 7.88096085291812 "SF_1.1"
"24" "RCP_4.5" "No_Improvement" 28.528181125 7.01894245387775 "SF_1.00"
"32" "RCP_8.5" "No_Improvement" 24.2305131666667 6.83609606995256 "SF_1.00"
"42" "RCP_4.5" "No_Improvement" 29.9175715277778 6.77969218468929 "SF_1.00"
"52" "RCP_8.5" "No_Improvement" 29.6016069722222 4.97224677189435 "SF_1.00"
"62" "RCP_4.5" "No_Improvement" 29.7295385972222 6.58807330521946 "SF_1.00"
"72" "RCP_8.5" "No_Improvement" 27.6634182638889 6.78001965189222 "SF_1.00"
"82" "RCP_4.5" "No_Improvement" 33.6861493888889 5.58355351443295 "SF_1.00"
"92" "RCP_8.5" "No_Improvement" 30.3941448472222 8.36442852907654 "SF_1.00"
"102" "RCP_4.5" "No_Improvement" 27.1006250277778 7.47497894356337 "SF_1.00"
"112" "RCP_8.5" "No_Improvement" 32.1575836666667 8.7845007885252 "SF_1.00"
"132" "RCP_4.5" "Improved_Yield" 32.80740829375 8.07178382195941 "SF_1.15"
"142" "RCP_8.5" "Improved_Yield" 27.8650901416667 7.86151048044544 "SF_1.15"
"152" "RCP_4.5" "Improved_Yield" 34.4052072569444 7.79664601239268 "SF_1.15"
"162" "RCP_8.5" "Improved_Yield" 34.0418480180555 5.71808378767851 "SF_1.15"
"172" "RCP_4.5" "Improved_Yield" 34.1889693868055 7.57628430100238 "SF_1.15"
"182" "RCP_8.5" "Improved_Yield" 31.8129310034722 7.79702259967605 "SF_1.15"
"192" "RCP_4.5" "Improved_Yield" 38.7390717972222 6.4210865415979 "SF_1.15"
"202" "RCP_8.5" "Improved_Yield" 34.9532665743056 9.61909280843802 "SF_1.15"
"212" "RCP_4.5" "Improved_Yield" 31.1657187819444 8.59622578509788 "SF_1.15"
"222" "RCP_8.5" "Improved_Yield" 30.1178106229167 8.23918634623258 "SF_1.15"
"25" "RCP_4.5" "No_Improvement" 28.528181125 7.01894245387775 "SF_1.00"
"33" "RCP_8.5" "No_Improvement" 24.2305131666667 6.83609606995256 "SF_1.00"
"43" "RCP_4.5" "No_Improvement" 29.9175715277778 6.77969218468929 "SF_1.00"
"53" "RCP_8.5" "No_Improvement" 29.6016069722222 4.97224677189435 "SF_1.00"
"63" "RCP_4.5" "No_Improvement" 29.7295385972222 6.58807330521946 "SF_1.00"
"73" "RCP_8.5" "No_Improvement" 27.6634182638889 6.78001965189222 "SF_1.00"
"83" "RCP_4.5" "No_Improvement" 33.6861493888889 5.58355351443295 "SF_1.00"
"93" "RCP_8.5" "No_Improvement" 30.3941448472222 8.36442852907654 "SF_1.00"
"103" "RCP_4.5" "No_Improvement" 27.1006250277778 7.47497894356337 "SF_1.00"
"113" "RCP_8.5" "No_Improvement" 32.1575836666667 8.7845007885252 "SF_1.00"
"133" "RCP_4.5" "Improved_Yield" 34.23381735 8.4227309446533 "SF_1.2"
"143" "RCP_8.5" "Improved_Yield" 29.0766158 8.20331528394307 "SF_1.2"
"153" "RCP_4.5" "Improved_Yield" 35.9010858333333 8.13563062162715 "SF_1.2"
"163" "RCP_8.5" "Improved_Yield" 35.5219283666667 5.96669612627323 "SF_1.2"
"173" "RCP_4.5" "Improved_Yield" 35.6754463166667 7.90568796626336 "SF_1.2"
"183" "RCP_8.5" "Improved_Yield" 33.1961019166667 8.13602358227066 "SF_1.2"
"193" "RCP_4.5" "Improved_Yield" 40.4233792666667 6.70026421731955 "SF_1.2"
"203" "RCP_8.5" "Improved_Yield" 36.4729738166667 10.0373142348918 "SF_1.2"
"213" "RCP_4.5" "Improved_Yield" 32.5207500333333 8.96997473227605 "SF_1.2"
"223" "RCP_8.5" "Improved_Yield" 31.42728065 8.59741183954704 "SF_1.2"
"26" "RCP_4.5" "No_Improvement" 28.528181125 7.01894245387775 "SF_1.00"
"34" "RCP_8.5" "No_Improvement" 24.2305131666667 6.83609606995256 "SF_1.00"
"44" "RCP_4.5" "No_Improvement" 29.9175715277778 6.77969218468929 "SF_1.00"
"54" "RCP_8.5" "No_Improvement" 29.6016069722222 4.97224677189435 "SF_1.00"
"64" "RCP_4.5" "No_Improvement" 29.7295385972222 6.58807330521946 "SF_1.00"
"74" "RCP_8.5" "No_Improvement" 27.6634182638889 6.78001965189222 "SF_1.00"
"84" "RCP_4.5" "No_Improvement" 33.6861493888889 5.58355351443295 "SF_1.00"
"94" "RCP_8.5" "No_Improvement" 30.3941448472222 8.36442852907654 "SF_1.00"
"104" "RCP_4.5" "No_Improvement" 27.1006250277778 7.47497894356337 "SF_1.00"
"114" "RCP_8.5" "No_Improvement" 32.1575836666667 8.7845007885252 "SF_1.00"
"134" "RCP_4.5" "Improved_Yield" 35.66022640625 8.77367806734719 "SF_1.25"
"144" "RCP_8.5" "Improved_Yield" 30.2881414583333 8.54512008744069 "SF_1.25"
"154" "RCP_4.5" "Improved_Yield" 37.3969644097222 8.47461523086161 "SF_1.25"
"164" "RCP_8.5" "Improved_Yield" 37.0020087152778 6.21530846486794 "SF_1.25"
"174" "RCP_4.5" "Improved_Yield" 37.1619232465278 8.23509163152433 "SF_1.25"
"184" "RCP_8.5" "Improved_Yield" 34.5792728298611 8.47502456486527 "SF_1.25"
"194" "RCP_4.5" "Improved_Yield" 42.1076867361111 6.9794418930412 "SF_1.25"
"204" "RCP_8.5" "Improved_Yield" 37.9926810590278 10.4555356613457 "SF_1.25"
"214" "RCP_4.5" "Improved_Yield" 33.8757812847222 9.34372367945422 "SF_1.25"
"224" "RCP_8.5" "Improved_Yield" 32.7367506770833 8.9556373328615 "SF_1.25"
"27" "RCP_4.5" "No_Improvement" 28.528181125 7.01894245387775 "SF_1.00"
"35" "RCP_8.5" "No_Improvement" 24.2305131666667 6.83609606995256 "SF_1.00"
"45" "RCP_4.5" "No_Improvement" 29.9175715277778 6.77969218468929 "SF_1.00"
"55" "RCP_8.5" "No_Improvement" 29.6016069722222 4.97224677189435 "SF_1.00"
"65" "RCP_4.5" "No_Improvement" 29.7295385972222 6.58807330521946 "SF_1.00"
"75" "RCP_8.5" "No_Improvement" 27.6634182638889 6.78001965189222 "SF_1.00"
"85" "RCP_4.5" "No_Improvement" 33.6861493888889 5.58355351443295 "SF_1.00"
"95" "RCP_8.5" "No_Improvement" 30.3941448472222 8.36442852907654 "SF_1.00"
"105" "RCP_4.5" "No_Improvement" 27.1006250277778 7.47497894356337 "SF_1.00"
"115" "RCP_8.5" "No_Improvement" 32.1575836666667 8.7845007885252 "SF_1.00"
"135" "RCP_4.5" "Improved_Yield" 37.0866354625 9.12462519004108 "SF_1.3"
"145" "RCP_8.5" "Improved_Yield" 31.4996671166667 8.88692489093832 "SF_1.3"
"155" "RCP_4.5" "Improved_Yield" 38.8928429861111 8.81359984009607 "SF_1.3"
"165" "RCP_8.5" "Improved_Yield" 38.4820890638889 6.46392080346266 "SF_1.3"
"175" "RCP_4.5" "Improved_Yield" 38.6484001763889 8.5644952967853 "SF_1.3"
"185" "RCP_8.5" "Improved_Yield" 35.9624437430556 8.81402554745988 "SF_1.3"
"195" "RCP_4.5" "Improved_Yield" 43.7919942055555 7.25861956876285 "SF_1.3"
"205" "RCP_8.5" "Improved_Yield" 39.5123883013889 10.8737570877995 "SF_1.3"
"215" "RCP_4.5" "Improved_Yield" 35.2308125361111 9.71747262663239 "SF_1.3"
"225" "RCP_8.5" "Improved_Yield" 34.0462207041667 9.31386282617596 "SF_1.3"
"28" "RCP_4.5" "No_Improvement" 28.528181125 7.01894245387775 "SF_1.00"
"36" "RCP_8.5" "No_Improvement" 24.2305131666667 6.83609606995256 "SF_1.00"
"46" "RCP_4.5" "No_Improvement" 29.9175715277778 6.77969218468929 "SF_1.00"
"56" "RCP_8.5" "No_Improvement" 29.6016069722222 4.97224677189435 "SF_1.00"
"66" "RCP_4.5" "No_Improvement" 29.7295385972222 6.58807330521946 "SF_1.00"
"76" "RCP_8.5" "No_Improvement" 27.6634182638889 6.78001965189222 "SF_1.00"
"86" "RCP_4.5" "No_Improvement" 33.6861493888889 5.58355351443295 "SF_1.00"
"96" "RCP_8.5" "No_Improvement" 30.3941448472222 8.36442852907654 "SF_1.00"
"106" "RCP_4.5" "No_Improvement" 27.1006250277778 7.47497894356337 "SF_1.00"
"116" "RCP_8.5" "No_Improvement" 32.1575836666667 8.7845007885252 "SF_1.00"
"136" "RCP_4.5" "Improved_Yield" 38.51304451875 9.47557231273496 "SF_1.35"
"146" "RCP_8.5" "Improved_Yield" 32.711192775 9.22872969443595 "SF_1.35"
"156" "RCP_4.5" "Improved_Yield" 40.3887215625 9.15258444933054 "SF_1.35"
"166" "RCP_8.5" "Improved_Yield" 39.9621694125 6.71253314205738 "SF_1.35"
"176" "RCP_4.5" "Improved_Yield" 40.13487710625 8.89389896204628 "SF_1.35"
"186" "RCP_8.5" "Improved_Yield" 37.34561465625 9.15302653005449 "SF_1.35"
"196" "RCP_4.5" "Improved_Yield" 45.476301675 7.5377972444845 "SF_1.35"
"206" "RCP_8.5" "Improved_Yield" 41.03209554375 11.2919785142533 "SF_1.35"
"216" "RCP_4.5" "Improved_Yield" 36.5858437875 10.0912215738106 "SF_1.35"
"226" "RCP_8.5" "Improved_Yield" 35.35569073125 9.67208831949042 "SF_1.35"
"29" "RCP_4.5" "No_Improvement" 28.528181125 7.01894245387775 "SF_1.00"
"37" "RCP_8.5" "No_Improvement" 24.2305131666667 6.83609606995256 "SF_1.00"
"47" "RCP_4.5" "No_Improvement" 29.9175715277778 6.77969218468929 "SF_1.00"
"57" "RCP_8.5" "No_Improvement" 29.6016069722222 4.97224677189435 "SF_1.00"
"67" "RCP_4.5" "No_Improvement" 29.7295385972222 6.58807330521946 "SF_1.00"
"77" "RCP_8.5" "No_Improvement" 27.6634182638889 6.78001965189222 "SF_1.00"
"87" "RCP_4.5" "No_Improvement" 33.6861493888889 5.58355351443295 "SF_1.00"
"97" "RCP_8.5" "No_Improvement" 30.3941448472222 8.36442852907654 "SF_1.00"
"107" "RCP_4.5" "No_Improvement" 27.1006250277778 7.47497894356337 "SF_1.00"
"117" "RCP_8.5" "No_Improvement" 32.1575836666667 8.7845007885252 "SF_1.00"
"137" "RCP_4.5" "Improved_Yield" 39.939453575 9.82651943542885 "SF_1.4"
"147" "RCP_8.5" "Improved_Yield" 33.9227184333333 9.57053449793358 "SF_1.4"
"157" "RCP_4.5" "Improved_Yield" 41.8846001388889 9.491569058565 "SF_1.4"
"167" "RCP_8.5" "Improved_Yield" 41.4422497611111 6.9611454806521 "SF_1.4"
"177" "RCP_4.5" "Improved_Yield" 41.6213540361111 9.22330262730725 "SF_1.4"
"187" "RCP_8.5" "Improved_Yield" 38.7287855694444 9.4920275126491 "SF_1.4"
"197" "RCP_4.5" "Improved_Yield" 47.1606091444444 7.81697492020615 "SF_1.4"
"207" "RCP_8.5" "Improved_Yield" 42.5518027861111 11.7101999407072 "SF_1.4"
"217" "RCP_4.5" "Improved_Yield" 37.9408750388889 10.4649705209887 "SF_1.4"
"227" "RCP_8.5" "Improved_Yield" 36.6651607583333 10.0303138128049 "SF_1.4"
"210" "RCP_4.5" "No_Improvement" 28.528181125 7.01894245387775 "SF_1.00"
"38" "RCP_8.5" "No_Improvement" 24.2305131666667 6.83609606995256 "SF_1.00"
"48" "RCP_4.5" "No_Improvement" 29.9175715277778 6.77969218468929 "SF_1.00"
"58" "RCP_8.5" "No_Improvement" 29.6016069722222 4.97224677189435 "SF_1.00"
"68" "RCP_4.5" "No_Improvement" 29.7295385972222 6.58807330521946 "SF_1.00"
"78" "RCP_8.5" "No_Improvement" 27.6634182638889 6.78001965189222 "SF_1.00"
"88" "RCP_4.5" "No_Improvement" 33.6861493888889 5.58355351443295 "SF_1.00"
"98" "RCP_8.5" "No_Improvement" 30.3941448472222 8.36442852907654 "SF_1.00"
"108" "RCP_4.5" "No_Improvement" 27.1006250277778 7.47497894356337 "SF_1.00"
"118" "RCP_8.5" "No_Improvement" 32.1575836666667 8.7845007885252 "SF_1.00"
"138" "RCP_4.5" "Improved_Yield" 41.36586263125 10.1774665581227 "SF_1.45"
"148" "RCP_8.5" "Improved_Yield" 35.1342440916667 9.9123393014312 "SF_1.45"
"158" "RCP_4.5" "Improved_Yield" 43.3804787152778 9.83055366779947 "SF_1.45"
"168" "RCP_8.5" "Improved_Yield" 42.9223301097222 7.20975781924682 "SF_1.45"
"178" "RCP_4.5" "Improved_Yield" 43.1078309659722 9.55270629256822 "SF_1.45"
"188" "RCP_8.5" "Improved_Yield" 40.1119564826389 9.83102849524371 "SF_1.45"
"198" "RCP_4.5" "Improved_Yield" 48.8449166138889 8.09615259592779 "SF_1.45"
"208" "RCP_8.5" "Improved_Yield" 44.0715100284723 12.128421367161 "SF_1.45"
"218" "RCP_4.5" "Improved_Yield" 39.2959062902778 10.8387194681669 "SF_1.45"
"228" "RCP_8.5" "Improved_Yield" 37.9746307854167 10.3885393061193 "SF_1.45"
"219" "RCP_4.5" "No_Improvement" 28.528181125 7.01894245387775 "SF_1.00"
"39" "RCP_8.5" "No_Improvement" 24.2305131666667 6.83609606995256 "SF_1.00"
"49" "RCP_4.5" "No_Improvement" 29.9175715277778 6.77969218468929 "SF_1.00"
"59" "RCP_8.5" "No_Improvement" 29.6016069722222 4.97224677189435 "SF_1.00"
"69" "RCP_4.5" "No_Improvement" 29.7295385972222 6.58807330521946 "SF_1.00"
"79" "RCP_8.5" "No_Improvement" 27.6634182638889 6.78001965189222 "SF_1.00"
"89" "RCP_4.5" "No_Improvement" 33.6861493888889 5.58355351443295 "SF_1.00"
"99" "RCP_8.5" "No_Improvement" 30.3941448472222 8.36442852907654 "SF_1.00"
"109" "RCP_4.5" "No_Improvement" 27.1006250277778 7.47497894356337 "SF_1.00"
"119" "RCP_8.5" "No_Improvement" 32.1575836666667 8.7845007885252 "SF_1.00"
"139" "RCP_4.5" "Improved_Yield" 42.7922716875 10.5284136808166 "SF_1.5"
"149" "RCP_8.5" "Improved_Yield" 36.34576975 10.2541441049288 "SF_1.5"
"159" "RCP_4.5" "Improved_Yield" 44.8763572916667 10.1695382770339 "SF_1.5"
"169" "RCP_8.5" "Improved_Yield" 44.4024104583333 7.45837015784153 "SF_1.5"
"179" "RCP_4.5" "Improved_Yield" 44.5943078958333 9.8821099578292 "SF_1.5"
"189" "RCP_8.5" "Improved_Yield" 41.4951273958333 10.1700294778383 "SF_1.5"
"199" "RCP_4.5" "Improved_Yield" 50.5292240833333 8.37533027164944 "SF_1.5"
"209" "RCP_8.5" "Improved_Yield" 45.5912172708334 12.5466427936148 "SF_1.5"
"2110" "RCP_4.5" "Improved_Yield" 40.6509375416667 11.2124684153451 "SF_1.5"
"229" "RCP_8.5" "Improved_Yield" 39.2841008125 10.7467647994338 "SF_1.5"
