# Supplementary material for: Water rights shape crop yield and revenue volatility tradeoffs for adaptation in snow dependent systems
Source: Nat Commun. 2020 Jul 10;11:3473. doi: 10.1038/s41467-020-17219-z (PMC7351950; doi:10.1038/s41467-020-17219-z)
Supplement: Supplementary file 3 — Source Data [file 41467_2020_17219_MOESM3_ESM.zip › Source Data/Figure_S14/data_1401.txt]

"RCP" "variable" "average" "stdv" "scf_column"
"2" "RCP_4.5" "No_Improvement" 19.3683976363636 5.11146014888624 "SF_1.00"
"3" "RCP_8.5" "No_Improvement" 16.2358829090909 6.06087541030777 "SF_1.00"
"4" "RCP_4.5" "No_Improvement" 20.4583325795455 4.15560302796653 "SF_1.00"
"5" "RCP_8.5" "No_Improvement" 21.0548433522727 3.24890913936965 "SF_1.00"
"6" "RCP_4.5" "No_Improvement" 20.4932004886364 4.49262256774113 "SF_1.00"
"7" "RCP_8.5" "No_Improvement" 19.2067412272727 4.99771333719457 "SF_1.00"
"8" "RCP_4.5" "No_Improvement" 22.2964411477273 2.72217330133411 "SF_1.00"
"9" "RCP_8.5" "No_Improvement" 19.5339571590909 5.66503787184336 "SF_1.00"
"10" "RCP_4.5" "No_Improvement" 18.3855956477273 5.69383022155632 "SF_1.00"
"11" "RCP_8.5" "No_Improvement" 30.2678299090909 5.92690528167782 "SF_1.00"
"13" "RCP_4.5" "Improved_Yield" 20.3368175181818 5.36703315633055 "SF_1.05"
"14" "RCP_8.5" "Improved_Yield" 17.0476770545455 6.36391918082315 "SF_1.05"
"15" "RCP_4.5" "Improved_Yield" 21.4812492085227 4.36338317936486 "SF_1.05"
"16" "RCP_8.5" "Improved_Yield" 22.1075855198864 3.41135459633813 "SF_1.05"
"17" "RCP_4.5" "Improved_Yield" 21.5178605130682 4.71725369612818 "SF_1.05"
"18" "RCP_8.5" "Improved_Yield" 20.1670782886364 5.24759900405429 "SF_1.05"
"19" "RCP_4.5" "Improved_Yield" 23.4112632051136 2.85828196640082 "SF_1.05"
"20" "RCP_8.5" "Improved_Yield" 20.5106550170455 5.94828976543553 "SF_1.05"
"21" "RCP_4.5" "Improved_Yield" 19.3048754301136 5.97852173263414 "SF_1.05"
"22" "RCP_8.5" "Improved_Yield" 18.7259224806818 6.0147328280576 "SF_1.05"
"23" "RCP_4.5" "No_Improvement" 19.3683976363636 5.11146014888624 "SF_1.00"
"31" "RCP_8.5" "No_Improvement" 16.2358829090909 6.06087541030777 "SF_1.00"
"41" "RCP_4.5" "No_Improvement" 20.4583325795455 4.15560302796653 "SF_1.00"
"51" "RCP_8.5" "No_Improvement" 21.0548433522727 3.24890913936965 "SF_1.00"
"61" "RCP_4.5" "No_Improvement" 20.4932004886364 4.49262256774113 "SF_1.00"
"71" "RCP_8.5" "No_Improvement" 19.2067412272727 4.99771333719457 "SF_1.00"
"81" "RCP_4.5" "No_Improvement" 22.2964411477273 2.72217330133411 "SF_1.00"
"91" "RCP_8.5" "No_Improvement" 19.5339571590909 5.66503787184336 "SF_1.00"
"101" "RCP_4.5" "No_Improvement" 18.3855956477273 5.69383022155632 "SF_1.00"
"111" "RCP_8.5" "No_Improvement" 30.2678299090909 5.92690528167782 "SF_1.00"
"131" "RCP_4.5" "Improved_Yield" 21.3052374 5.62260616377487 "SF_1.1"
"141" "RCP_8.5" "Improved_Yield" 17.8594712 6.66696295133854 "SF_1.1"
"151" "RCP_4.5" "Improved_Yield" 22.5041658375 4.57116333076319 "SF_1.1"
"161" "RCP_8.5" "Improved_Yield" 23.1603276875 3.57380005330661 "SF_1.1"
"171" "RCP_4.5" "Improved_Yield" 22.5425205375 4.94188482451524 "SF_1.1"
"181" "RCP_8.5" "Improved_Yield" 21.12741535 5.49748467091402 "SF_1.1"
"191" "RCP_4.5" "Improved_Yield" 24.5260852625 2.99439063146753 "SF_1.1"
"201" "RCP_8.5" "Improved_Yield" 21.487352875 6.2315416590277 "SF_1.1"
"211" "RCP_4.5" "Improved_Yield" 20.2241552125 6.26321324371196 "SF_1.1"
"221" "RCP_8.5" "Improved_Yield" 19.617633075 6.30114867701272 "SF_1.1"
"24" "RCP_4.5" "No_Improvement" 19.3683976363636 5.11146014888624 "SF_1.00"
"32" "RCP_8.5" "No_Improvement" 16.2358829090909 6.06087541030777 "SF_1.00"
"42" "RCP_4.5" "No_Improvement" 20.4583325795455 4.15560302796653 "SF_1.00"
"52" "RCP_8.5" "No_Improvement" 21.0548433522727 3.24890913936965 "SF_1.00"
"62" "RCP_4.5" "No_Improvement" 20.4932004886364 4.49262256774113 "SF_1.00"
"72" "RCP_8.5" "No_Improvement" 19.2067412272727 4.99771333719457 "SF_1.00"
"82" "RCP_4.5" "No_Improvement" 22.2964411477273 2.72217330133411 "SF_1.00"
"92" "RCP_8.5" "No_Improvement" 19.5339571590909 5.66503787184336 "SF_1.00"
"102" "RCP_4.5" "No_Improvement" 18.3855956477273 5.69383022155632 "SF_1.00"
"112" "RCP_8.5" "No_Improvement" 30.2678299090909 5.92690528167782 "SF_1.00"
"132" "RCP_4.5" "Improved_Yield" 22.2736572818182 5.87817917121918 "SF_1.15"
"142" "RCP_8.5" "Improved_Yield" 18.6712653454545 6.97000672185393 "SF_1.15"
"152" "RCP_4.5" "Improved_Yield" 23.5270824664773 4.77894348216151 "SF_1.15"
"162" "RCP_8.5" "Improved_Yield" 24.2130698551136 3.73624551027509 "SF_1.15"
"172" "RCP_4.5" "Improved_Yield" 23.5671805619318 5.16651595290229 "SF_1.15"
"182" "RCP_8.5" "Improved_Yield" 22.0877524113636 5.74737033777375 "SF_1.15"
"192" "RCP_4.5" "Improved_Yield" 25.6409073198864 3.13049929653423 "SF_1.15"
"202" "RCP_8.5" "Improved_Yield" 22.4640507329545 6.51479355261987 "SF_1.15"
"212" "RCP_4.5" "Improved_Yield" 21.1434349948864 6.54790475478977 "SF_1.15"
"222" "RCP_8.5" "Improved_Yield" 20.5093436693182 6.58756452596784 "SF_1.15"
"25" "RCP_4.5" "No_Improvement" 19.3683976363636 5.11146014888624 "SF_1.00"
"33" "RCP_8.5" "No_Improvement" 16.2358829090909 6.06087541030777 "SF_1.00"
"43" "RCP_4.5" "No_Improvement" 20.4583325795455 4.15560302796653 "SF_1.00"
"53" "RCP_8.5" "No_Improvement" 21.0548433522727 3.24890913936965 "SF_1.00"
"63" "RCP_4.5" "No_Improvement" 20.4932004886364 4.49262256774113 "SF_1.00"
"73" "RCP_8.5" "No_Improvement" 19.2067412272727 4.99771333719457 "SF_1.00"
"83" "RCP_4.5" "No_Improvement" 22.2964411477273 2.72217330133411 "SF_1.00"
"93" "RCP_8.5" "No_Improvement" 19.5339571590909 5.66503787184336 "SF_1.00"
"103" "RCP_4.5" "No_Improvement" 18.3855956477273 5.69383022155632 "SF_1.00"
"113" "RCP_8.5" "No_Improvement" 30.2678299090909 5.92690528167782 "SF_1.00"
"133" "RCP_4.5" "Improved_Yield" 23.2420771636364 6.13375217866349 "SF_1.2"
"143" "RCP_8.5" "Improved_Yield" 19.4830594909091 7.27305049236932 "SF_1.2"
"153" "RCP_4.5" "Improved_Yield" 24.5499990954545 4.98672363355984 "SF_1.2"
"163" "RCP_8.5" "Improved_Yield" 25.2658120227273 3.89869096724357 "SF_1.2"
"173" "RCP_4.5" "Improved_Yield" 24.5918405863636 5.39114708128935 "SF_1.2"
"183" "RCP_8.5" "Improved_Yield" 23.0480894727273 5.99725600463348 "SF_1.2"
"193" "RCP_4.5" "Improved_Yield" 26.7557293772727 3.26660796160094 "SF_1.2"
"203" "RCP_8.5" "Improved_Yield" 23.4407485909091 6.79804544621204 "SF_1.2"
"213" "RCP_4.5" "Improved_Yield" 22.0627147772727 6.83259626586759 "SF_1.2"
"223" "RCP_8.5" "Improved_Yield" 21.4010542636364 6.87398037492297 "SF_1.2"
"26" "RCP_4.5" "No_Improvement" 19.3683976363636 5.11146014888624 "SF_1.00"
"34" "RCP_8.5" "No_Improvement" 16.2358829090909 6.06087541030777 "SF_1.00"
"44" "RCP_4.5" "No_Improvement" 20.4583325795455 4.15560302796653 "SF_1.00"
"54" "RCP_8.5" "No_Improvement" 21.0548433522727 3.24890913936965 "SF_1.00"
"64" "RCP_4.5" "No_Improvement" 20.4932004886364 4.49262256774113 "SF_1.00"
"74" "RCP_8.5" "No_Improvement" 19.2067412272727 4.99771333719457 "SF_1.00"
"84" "RCP_4.5" "No_Improvement" 22.2964411477273 2.72217330133411 "SF_1.00"
"94" "RCP_8.5" "No_Improvement" 19.5339571590909 5.66503787184336 "SF_1.00"
"104" "RCP_4.5" "No_Improvement" 18.3855956477273 5.69383022155632 "SF_1.00"
"114" "RCP_8.5" "No_Improvement" 30.2678299090909 5.92690528167782 "SF_1.00"
"134" "RCP_4.5" "Improved_Yield" 24.2104970454545 6.3893251861078 "SF_1.25"
"144" "RCP_8.5" "Improved_Yield" 20.2948536363636 7.57609426288471 "SF_1.25"
"154" "RCP_4.5" "Improved_Yield" 25.5729157244318 5.19450378495817 "SF_1.25"
"164" "RCP_8.5" "Improved_Yield" 26.3185541903409 4.06113642421206 "SF_1.25"
"174" "RCP_4.5" "Improved_Yield" 25.6165006107955 5.6157782096764 "SF_1.25"
"184" "RCP_8.5" "Improved_Yield" 24.0084265340909 6.2471416714932 "SF_1.25"
"194" "RCP_4.5" "Improved_Yield" 27.8705514346591 3.40271662666764 "SF_1.25"
"204" "RCP_8.5" "Improved_Yield" 24.4174464488636 7.08129733980421 "SF_1.25"
"214" "RCP_4.5" "Improved_Yield" 22.9819945596591 7.1172877769454 "SF_1.25"
"224" "RCP_8.5" "Improved_Yield" 22.2927648579545 7.16039622387809 "SF_1.25"
"27" "RCP_4.5" "No_Improvement" 19.3683976363636 5.11146014888624 "SF_1.00"
"35" "RCP_8.5" "No_Improvement" 16.2358829090909 6.06087541030777 "SF_1.00"
"45" "RCP_4.5" "No_Improvement" 20.4583325795455 4.15560302796653 "SF_1.00"
"55" "RCP_8.5" "No_Improvement" 21.0548433522727 3.24890913936965 "SF_1.00"
"65" "RCP_4.5" "No_Improvement" 20.4932004886364 4.49262256774113 "SF_1.00"
"75" "RCP_8.5" "No_Improvement" 19.2067412272727 4.99771333719457 "SF_1.00"
"85" "RCP_4.5" "No_Improvement" 22.2964411477273 2.72217330133411 "SF_1.00"
"95" "RCP_8.5" "No_Improvement" 19.5339571590909 5.66503787184336 "SF_1.00"
"105" "RCP_4.5" "No_Improvement" 18.3855956477273 5.69383022155632 "SF_1.00"
"115" "RCP_8.5" "No_Improvement" 30.2678299090909 5.92690528167782 "SF_1.00"
"135" "RCP_4.5" "Improved_Yield" 25.1789169272727 6.64489819355211 "SF_1.3"
"145" "RCP_8.5" "Improved_Yield" 21.1066477818182 7.87913803340009 "SF_1.3"
"155" "RCP_4.5" "Improved_Yield" 26.5958323534091 5.40228393635649 "SF_1.3"
"165" "RCP_8.5" "Improved_Yield" 27.3712963579545 4.22358188118054 "SF_1.3"
"175" "RCP_4.5" "Improved_Yield" 26.6411606352273 5.84040933806346 "SF_1.3"
"185" "RCP_8.5" "Improved_Yield" 24.9687635954545 6.49702733835293 "SF_1.3"
"195" "RCP_4.5" "Improved_Yield" 28.9853734920455 3.53882529173435 "SF_1.3"
"205" "RCP_8.5" "Improved_Yield" 25.3941443068182 7.36454923339637 "SF_1.3"
"215" "RCP_4.5" "Improved_Yield" 23.9012743420455 7.40197928802322 "SF_1.3"
"225" "RCP_8.5" "Improved_Yield" 23.1844754522727 7.44681207283321 "SF_1.3"
"28" "RCP_4.5" "No_Improvement" 19.3683976363636 5.11146014888624 "SF_1.00"
"36" "RCP_8.5" "No_Improvement" 16.2358829090909 6.06087541030777 "SF_1.00"
"46" "RCP_4.5" "No_Improvement" 20.4583325795455 4.15560302796653 "SF_1.00"
"56" "RCP_8.5" "No_Improvement" 21.0548433522727 3.24890913936965 "SF_1.00"
"66" "RCP_4.5" "No_Improvement" 20.4932004886364 4.49262256774113 "SF_1.00"
"76" "RCP_8.5" "No_Improvement" 19.2067412272727 4.99771333719457 "SF_1.00"
"86" "RCP_4.5" "No_Improvement" 22.2964411477273 2.72217330133411 "SF_1.00"
"96" "RCP_8.5" "No_Improvement" 19.5339571590909 5.66503787184336 "SF_1.00"
"106" "RCP_4.5" "No_Improvement" 18.3855956477273 5.69383022155632 "SF_1.00"
"116" "RCP_8.5" "No_Improvement" 30.2678299090909 5.92690528167782 "SF_1.00"
"136" "RCP_4.5" "Improved_Yield" 26.1473368090909 6.90047120099643 "SF_1.35"
"146" "RCP_8.5" "Improved_Yield" 21.9184419272727 8.18218180391548 "SF_1.35"
"156" "RCP_4.5" "Improved_Yield" 27.6187489823864 5.61006408775482 "SF_1.35"
"166" "RCP_8.5" "Improved_Yield" 28.4240385255682 4.38602733814902 "SF_1.35"
"176" "RCP_4.5" "Improved_Yield" 27.6658206596591 6.06504046645052 "SF_1.35"
"186" "RCP_8.5" "Improved_Yield" 25.9291006568182 6.74691300521266 "SF_1.35"
"196" "RCP_4.5" "Improved_Yield" 30.1001955494318 3.67493395680106 "SF_1.35"
"206" "RCP_8.5" "Improved_Yield" 26.3708421647727 7.64780112698854 "SF_1.35"
"216" "RCP_4.5" "Improved_Yield" 24.8205541244318 7.68667079910104 "SF_1.35"
"226" "RCP_8.5" "Improved_Yield" 24.0761860465909 7.73322792178834 "SF_1.35"
"29" "RCP_4.5" "No_Improvement" 19.3683976363636 5.11146014888624 "SF_1.00"
"37" "RCP_8.5" "No_Improvement" 16.2358829090909 6.06087541030777 "SF_1.00"
"47" "RCP_4.5" "No_Improvement" 20.4583325795455 4.15560302796653 "SF_1.00"
"57" "RCP_8.5" "No_Improvement" 21.0548433522727 3.24890913936965 "SF_1.00"
"67" "RCP_4.5" "No_Improvement" 20.4932004886364 4.49262256774113 "SF_1.00"
"77" "RCP_8.5" "No_Improvement" 19.2067412272727 4.99771333719457 "SF_1.00"
"87" "RCP_4.5" "No_Improvement" 22.2964411477273 2.72217330133411 "SF_1.00"
"97" "RCP_8.5" "No_Improvement" 19.5339571590909 5.66503787184336 "SF_1.00"
"107" "RCP_4.5" "No_Improvement" 18.3855956477273 5.69383022155632 "SF_1.00"
"117" "RCP_8.5" "No_Improvement" 30.2678299090909 5.92690528167782 "SF_1.00"
"137" "RCP_4.5" "Improved_Yield" 27.1157566909091 7.15604420844074 "SF_1.4"
"147" "RCP_8.5" "Improved_Yield" 22.7302360727273 8.48522557443087 "SF_1.4"
"157" "RCP_4.5" "Improved_Yield" 28.6416656113636 5.81784423915315 "SF_1.4"
"167" "RCP_8.5" "Improved_Yield" 29.4767806931818 4.5484727951175 "SF_1.4"
"177" "RCP_4.5" "Improved_Yield" 28.6904806840909 6.28967159483757 "SF_1.4"
"187" "RCP_8.5" "Improved_Yield" 26.8894377181818 6.99679867207239 "SF_1.4"
"197" "RCP_4.5" "Improved_Yield" 31.2150176068182 3.81104262186776 "SF_1.4"
"207" "RCP_8.5" "Improved_Yield" 27.3475400227273 7.93105302058071 "SF_1.4"
"217" "RCP_4.5" "Improved_Yield" 25.7398339068182 7.97136231017885 "SF_1.4"
"227" "RCP_8.5" "Improved_Yield" 24.9678966409091 8.01964377074346 "SF_1.4"
"210" "RCP_4.5" "No_Improvement" 19.3683976363636 5.11146014888624 "SF_1.00"
"38" "RCP_8.5" "No_Improvement" 16.2358829090909 6.06087541030777 "SF_1.00"
"48" "RCP_4.5" "No_Improvement" 20.4583325795455 4.15560302796653 "SF_1.00"
"58" "RCP_8.5" "No_Improvement" 21.0548433522727 3.24890913936965 "SF_1.00"
"68" "RCP_4.5" "No_Improvement" 20.4932004886364 4.49262256774113 "SF_1.00"
"78" "RCP_8.5" "No_Improvement" 19.2067412272727 4.99771333719457 "SF_1.00"
"88" "RCP_4.5" "No_Improvement" 22.2964411477273 2.72217330133411 "SF_1.00"
"98" "RCP_8.5" "No_Improvement" 19.5339571590909 5.66503787184336 "SF_1.00"
"108" "RCP_4.5" "No_Improvement" 18.3855956477273 5.69383022155632 "SF_1.00"
"118" "RCP_8.5" "No_Improvement" 30.2678299090909 5.92690528167782 "SF_1.00"
"138" "RCP_4.5" "Improved_Yield" 28.0841765727273 7.41161721588505 "SF_1.45"
"148" "RCP_8.5" "Improved_Yield" 23.5420302181818 8.78826934494626 "SF_1.45"
"158" "RCP_4.5" "Improved_Yield" 29.6645822403409 6.02562439055147 "SF_1.45"
"168" "RCP_8.5" "Improved_Yield" 30.5295228607955 4.71091825208599 "SF_1.45"
"178" "RCP_4.5" "Improved_Yield" 29.7151407085227 6.51430272322463 "SF_1.45"
"188" "RCP_8.5" "Improved_Yield" 27.8497747795455 7.24668433893212 "SF_1.45"
"198" "RCP_4.5" "Improved_Yield" 32.3298396642045 3.94715128693447 "SF_1.45"
"208" "RCP_8.5" "Improved_Yield" 28.3242378806818 8.21430491417288 "SF_1.45"
"218" "RCP_4.5" "Improved_Yield" 26.6591136892045 8.25605382125667 "SF_1.45"
"228" "RCP_8.5" "Improved_Yield" 25.8596072352273 8.30605961969858 "SF_1.45"
"219" "RCP_4.5" "No_Improvement" 19.3683976363636 5.11146014888624 "SF_1.00"
"39" "RCP_8.5" "No_Improvement" 16.2358829090909 6.06087541030777 "SF_1.00"
"49" "RCP_4.5" "No_Improvement" 20.4583325795455 4.15560302796653 "SF_1.00"
"59" "RCP_8.5" "No_Improvement" 21.0548433522727 3.24890913936965 "SF_1.00"
"69" "RCP_4.5" "No_Improvement" 20.4932004886364 4.49262256774113 "SF_1.00"
"79" "RCP_8.5" "No_Improvement" 19.2067412272727 4.99771333719457 "SF_1.00"
"89" "RCP_4.5" "No_Improvement" 22.2964411477273 2.72217330133411 "SF_1.00"
"99" "RCP_8.5" "No_Improvement" 19.5339571590909 5.66503787184336 "SF_1.00"
"109" "RCP_4.5" "No_Improvement" 18.3855956477273 5.69383022155632 "SF_1.00"
"119" "RCP_8.5" "No_Improvement" 30.2678299090909 5.92690528167782 "SF_1.00"
"139" "RCP_4.5" "Improved_Yield" 29.0525964545455 7.66719022332936 "SF_1.5"
"149" "RCP_8.5" "Improved_Yield" 24.3538243636364 9.09131311546165 "SF_1.5"
"159" "RCP_4.5" "Improved_Yield" 30.6874988693182 6.2334045419498 "SF_1.5"
"169" "RCP_8.5" "Improved_Yield" 31.5822650284091 4.87336370905447 "SF_1.5"
"179" "RCP_4.5" "Improved_Yield" 30.7398007329545 6.73893385161169 "SF_1.5"
"189" "RCP_8.5" "Improved_Yield" 28.8101118409091 7.49657000579184 "SF_1.5"
"199" "RCP_4.5" "Improved_Yield" 33.4446617215909 4.08325995200117 "SF_1.5"
"209" "RCP_8.5" "Improved_Yield" 29.3009357386364 8.49755680776505 "SF_1.5"
"2110" "RCP_4.5" "Improved_Yield" 27.5783934715909 8.54074533233448 "SF_1.5"
"229" "RCP_8.5" "Improved_Yield" 26.7513178295455 8.59247546865371 "SF_1.5"
