# Supplementary material for: Water rights shape crop yield and revenue volatility tradeoffs for adaptation in snow dependent systems
Source: Nat Commun. 2020 Jul 10;11:3473. doi: 10.1038/s41467-020-17219-z (PMC7351950; doi:10.1038/s41467-020-17219-z)
Supplement: Supplementary file 3 — Source Data [file 41467_2020_17219_MOESM3_ESM.zip › Source Data/Figure_S14/data_1403.txt]

"RCP" "variable" "average" "stdv" "scf_column"
"2" "RCP_4.5" "No_Improvement" 4.58439984552845 1.17936376507122 "SF_1.00"
"3" "RCP_8.5" "No_Improvement" 3.79122298373984 1.68536099282503 "SF_1.00"
"4" "RCP_4.5" "No_Improvement" 4.81245109756097 1.01412219586552 "SF_1.00"
"5" "RCP_8.5" "No_Improvement" 4.97116763414634 0.752183804344044 "SF_1.00"
"6" "RCP_4.5" "No_Improvement" 4.77477880487805 1.13182385086152 "SF_1.00"
"7" "RCP_8.5" "No_Improvement" 4.50734933333333 1.42093038595052 "SF_1.00"
"8" "RCP_4.5" "No_Improvement" 5.09337608130081 0.476680368696524 "SF_1.00"
"9" "RCP_8.5" "No_Improvement" 4.48316318699187 1.34497715268701 "SF_1.00"
"10" "RCP_4.5" "No_Improvement" 4.29569044715447 1.50092666690664 "SF_1.00"
"11" "RCP_8.5" "No_Improvement" 4.88905969918699 1.01546319713925 "SF_1.00"
"13" "RCP_4.5" "Improved_Yield" 4.81361983780488 1.23833195332479 "SF_1.05"
"14" "RCP_8.5" "Improved_Yield" 3.98078413292683 1.76962904246628 "SF_1.05"
"15" "RCP_4.5" "Improved_Yield" 5.05307365243902 1.0648283056588 "SF_1.05"
"16" "RCP_8.5" "Improved_Yield" 5.21972601585366 0.789792994561246 "SF_1.05"
"17" "RCP_4.5" "Improved_Yield" 5.01351774512195 1.1884150434046 "SF_1.05"
"18" "RCP_8.5" "Improved_Yield" 4.7327168 1.49197690524805 "SF_1.05"
"19" "RCP_4.5" "Improved_Yield" 5.34804488536586 0.500514387131352 "SF_1.05"
"20" "RCP_8.5" "Improved_Yield" 4.70732134634146 1.41222601032136 "SF_1.05"
"21" "RCP_4.5" "Improved_Yield" 4.5104749695122 1.57597300025198 "SF_1.05"
"22" "RCP_8.5" "Improved_Yield" 4.42227862317073 1.56133540040528 "SF_1.05"
"23" "RCP_4.5" "No_Improvement" 4.58439984552845 1.17936376507122 "SF_1.00"
"31" "RCP_8.5" "No_Improvement" 3.79122298373984 1.68536099282503 "SF_1.00"
"41" "RCP_4.5" "No_Improvement" 4.81245109756097 1.01412219586552 "SF_1.00"
"51" "RCP_8.5" "No_Improvement" 4.97116763414634 0.752183804344044 "SF_1.00"
"61" "RCP_4.5" "No_Improvement" 4.77477880487805 1.13182385086152 "SF_1.00"
"71" "RCP_8.5" "No_Improvement" 4.50734933333333 1.42093038595052 "SF_1.00"
"81" "RCP_4.5" "No_Improvement" 5.09337608130081 0.476680368696524 "SF_1.00"
"91" "RCP_8.5" "No_Improvement" 4.48316318699187 1.34497715268701 "SF_1.00"
"101" "RCP_4.5" "No_Improvement" 4.29569044715447 1.50092666690664 "SF_1.00"
"111" "RCP_8.5" "No_Improvement" 4.88905969918699 1.01546319713925 "SF_1.00"
"131" "RCP_4.5" "Improved_Yield" 5.0428398300813 1.29730014157835 "SF_1.1"
"141" "RCP_8.5" "Improved_Yield" 4.17034528211382 1.85389709210753 "SF_1.1"
"151" "RCP_4.5" "Improved_Yield" 5.29369620731707 1.11553441545207 "SF_1.1"
"161" "RCP_8.5" "Improved_Yield" 5.46828439756098 0.827402184778448 "SF_1.1"
"171" "RCP_4.5" "Improved_Yield" 5.25225668536586 1.24500623594767 "SF_1.1"
"181" "RCP_8.5" "Improved_Yield" 4.95808426666667 1.56302342454558 "SF_1.1"
"191" "RCP_4.5" "Improved_Yield" 5.6027136894309 0.524348405566178 "SF_1.1"
"201" "RCP_8.5" "Improved_Yield" 4.93147950569106 1.47947486795571 "SF_1.1"
"211" "RCP_4.5" "Improved_Yield" 4.72525949186992 1.65101933359731 "SF_1.1"
"221" "RCP_8.5" "Improved_Yield" 4.6328633195122 1.63568470518649 "SF_1.1"
"24" "RCP_4.5" "No_Improvement" 4.58439984552845 1.17936376507122 "SF_1.00"
"32" "RCP_8.5" "No_Improvement" 3.79122298373984 1.68536099282503 "SF_1.00"
"42" "RCP_4.5" "No_Improvement" 4.81245109756097 1.01412219586552 "SF_1.00"
"52" "RCP_8.5" "No_Improvement" 4.97116763414634 0.752183804344044 "SF_1.00"
"62" "RCP_4.5" "No_Improvement" 4.77477880487805 1.13182385086152 "SF_1.00"
"72" "RCP_8.5" "No_Improvement" 4.50734933333333 1.42093038595052 "SF_1.00"
"82" "RCP_4.5" "No_Improvement" 5.09337608130081 0.476680368696524 "SF_1.00"
"92" "RCP_8.5" "No_Improvement" 4.48316318699187 1.34497715268701 "SF_1.00"
"102" "RCP_4.5" "No_Improvement" 4.29569044715447 1.50092666690664 "SF_1.00"
"112" "RCP_8.5" "No_Improvement" 4.88905969918699 1.01546319713925 "SF_1.00"
"132" "RCP_4.5" "Improved_Yield" 5.27205982235772 1.35626832983191 "SF_1.15"
"142" "RCP_8.5" "Improved_Yield" 4.35990643130081 1.93816514174878 "SF_1.15"
"152" "RCP_4.5" "Improved_Yield" 5.53431876219512 1.16624052524535 "SF_1.15"
"162" "RCP_8.5" "Improved_Yield" 5.71684277926829 0.86501137499565 "SF_1.15"
"172" "RCP_4.5" "Improved_Yield" 5.49099562560976 1.30159742849075 "SF_1.15"
"182" "RCP_8.5" "Improved_Yield" 5.18345173333333 1.6340699438431 "SF_1.15"
"192" "RCP_4.5" "Improved_Yield" 5.85738249349594 0.548182424001004 "SF_1.15"
"202" "RCP_8.5" "Improved_Yield" 5.15563766504065 1.54672372559006 "SF_1.15"
"212" "RCP_4.5" "Improved_Yield" 4.94004401422764 1.72606566694264 "SF_1.15"
"222" "RCP_8.5" "Improved_Yield" 4.84344801585366 1.71003400996769 "SF_1.15"
"25" "RCP_4.5" "No_Improvement" 4.58439984552845 1.17936376507122 "SF_1.00"
"33" "RCP_8.5" "No_Improvement" 3.79122298373984 1.68536099282503 "SF_1.00"
"43" "RCP_4.5" "No_Improvement" 4.81245109756097 1.01412219586552 "SF_1.00"
"53" "RCP_8.5" "No_Improvement" 4.97116763414634 0.752183804344044 "SF_1.00"
"63" "RCP_4.5" "No_Improvement" 4.77477880487805 1.13182385086152 "SF_1.00"
"73" "RCP_8.5" "No_Improvement" 4.50734933333333 1.42093038595052 "SF_1.00"
"83" "RCP_4.5" "No_Improvement" 5.09337608130081 0.476680368696524 "SF_1.00"
"93" "RCP_8.5" "No_Improvement" 4.48316318699187 1.34497715268701 "SF_1.00"
"103" "RCP_4.5" "No_Improvement" 4.29569044715447 1.50092666690664 "SF_1.00"
"113" "RCP_8.5" "No_Improvement" 4.88905969918699 1.01546319713925 "SF_1.00"
"133" "RCP_4.5" "Improved_Yield" 5.50127981463415 1.41523651808547 "SF_1.2"
"143" "RCP_8.5" "Improved_Yield" 4.54946758048781 2.02243319139003 "SF_1.2"
"153" "RCP_4.5" "Improved_Yield" 5.77494131707317 1.21694663503862 "SF_1.2"
"163" "RCP_8.5" "Improved_Yield" 5.96540116097561 0.902620565212853 "SF_1.2"
"173" "RCP_4.5" "Improved_Yield" 5.72973456585366 1.35818862103383 "SF_1.2"
"183" "RCP_8.5" "Improved_Yield" 5.4088192 1.70511646314063 "SF_1.2"
"193" "RCP_4.5" "Improved_Yield" 6.11205129756098 0.57201644243583 "SF_1.2"
"203" "RCP_8.5" "Improved_Yield" 5.37979582439024 1.61397258322442 "SF_1.2"
"213" "RCP_4.5" "Improved_Yield" 5.15482853658537 1.80111200028797 "SF_1.2"
"223" "RCP_8.5" "Improved_Yield" 5.05403271219512 1.7843833147489 "SF_1.2"
"26" "RCP_4.5" "No_Improvement" 4.58439984552845 1.17936376507122 "SF_1.00"
"34" "RCP_8.5" "No_Improvement" 3.79122298373984 1.68536099282503 "SF_1.00"
"44" "RCP_4.5" "No_Improvement" 4.81245109756097 1.01412219586552 "SF_1.00"
"54" "RCP_8.5" "No_Improvement" 4.97116763414634 0.752183804344044 "SF_1.00"
"64" "RCP_4.5" "No_Improvement" 4.77477880487805 1.13182385086152 "SF_1.00"
"74" "RCP_8.5" "No_Improvement" 4.50734933333333 1.42093038595052 "SF_1.00"
"84" "RCP_4.5" "No_Improvement" 5.09337608130081 0.476680368696524 "SF_1.00"
"94" "RCP_8.5" "No_Improvement" 4.48316318699187 1.34497715268701 "SF_1.00"
"104" "RCP_4.5" "No_Improvement" 4.29569044715447 1.50092666690664 "SF_1.00"
"114" "RCP_8.5" "No_Improvement" 4.88905969918699 1.01546319713925 "SF_1.00"
"134" "RCP_4.5" "Improved_Yield" 5.73049980691057 1.47420470633903 "SF_1.25"
"144" "RCP_8.5" "Improved_Yield" 4.7390287296748 2.10670124103129 "SF_1.25"
"154" "RCP_4.5" "Improved_Yield" 6.01556387195122 1.2676527448319 "SF_1.25"
"164" "RCP_8.5" "Improved_Yield" 6.21395954268293 0.940229755430055 "SF_1.25"
"174" "RCP_4.5" "Improved_Yield" 5.96847350609756 1.4147798135769 "SF_1.25"
"184" "RCP_8.5" "Improved_Yield" 5.63418666666667 1.77616298243816 "SF_1.25"
"194" "RCP_4.5" "Improved_Yield" 6.36672010162602 0.595850460870657 "SF_1.25"
"204" "RCP_8.5" "Improved_Yield" 5.60395398373984 1.68122144085877 "SF_1.25"
"214" "RCP_4.5" "Improved_Yield" 5.36961305894309 1.87615833363331 "SF_1.25"
"224" "RCP_8.5" "Improved_Yield" 5.26461740853659 1.8587326195301 "SF_1.25"
"27" "RCP_4.5" "No_Improvement" 4.58439984552845 1.17936376507122 "SF_1.00"
"35" "RCP_8.5" "No_Improvement" 3.79122298373984 1.68536099282503 "SF_1.00"
"45" "RCP_4.5" "No_Improvement" 4.81245109756097 1.01412219586552 "SF_1.00"
"55" "RCP_8.5" "No_Improvement" 4.97116763414634 0.752183804344044 "SF_1.00"
"65" "RCP_4.5" "No_Improvement" 4.77477880487805 1.13182385086152 "SF_1.00"
"75" "RCP_8.5" "No_Improvement" 4.50734933333333 1.42093038595052 "SF_1.00"
"85" "RCP_4.5" "No_Improvement" 5.09337608130081 0.476680368696524 "SF_1.00"
"95" "RCP_8.5" "No_Improvement" 4.48316318699187 1.34497715268701 "SF_1.00"
"105" "RCP_4.5" "No_Improvement" 4.29569044715447 1.50092666690664 "SF_1.00"
"115" "RCP_8.5" "No_Improvement" 4.88905969918699 1.01546319713925 "SF_1.00"
"135" "RCP_4.5" "Improved_Yield" 5.95971979918699 1.5331728945926 "SF_1.3"
"145" "RCP_8.5" "Improved_Yield" 4.92858987886179 2.19096929067254 "SF_1.3"
"155" "RCP_4.5" "Improved_Yield" 6.25618642682927 1.31835885462518 "SF_1.3"
"165" "RCP_8.5" "Improved_Yield" 6.46251792439025 0.977838945647257 "SF_1.3"
"175" "RCP_4.5" "Improved_Yield" 6.20721244634147 1.47137100611998 "SF_1.3"
"185" "RCP_8.5" "Improved_Yield" 5.85955413333333 1.84720950173568 "SF_1.3"
"195" "RCP_4.5" "Improved_Yield" 6.62138890569106 0.619684479305483 "SF_1.3"
"205" "RCP_8.5" "Improved_Yield" 5.82811214308943 1.74847029849312 "SF_1.3"
"215" "RCP_4.5" "Improved_Yield" 5.58439758130081 1.95120466697864 "SF_1.3"
"225" "RCP_8.5" "Improved_Yield" 5.47520210487805 1.9330819243113 "SF_1.3"
"28" "RCP_4.5" "No_Improvement" 4.58439984552845 1.17936376507122 "SF_1.00"
"36" "RCP_8.5" "No_Improvement" 3.79122298373984 1.68536099282503 "SF_1.00"
"46" "RCP_4.5" "No_Improvement" 4.81245109756097 1.01412219586552 "SF_1.00"
"56" "RCP_8.5" "No_Improvement" 4.97116763414634 0.752183804344044 "SF_1.00"
"66" "RCP_4.5" "No_Improvement" 4.77477880487805 1.13182385086152 "SF_1.00"
"76" "RCP_8.5" "No_Improvement" 4.50734933333333 1.42093038595052 "SF_1.00"
"86" "RCP_4.5" "No_Improvement" 5.09337608130081 0.476680368696524 "SF_1.00"
"96" "RCP_8.5" "No_Improvement" 4.48316318699187 1.34497715268701 "SF_1.00"
"106" "RCP_4.5" "No_Improvement" 4.29569044715447 1.50092666690664 "SF_1.00"
"116" "RCP_8.5" "No_Improvement" 4.88905969918699 1.01546319713925 "SF_1.00"
"136" "RCP_4.5" "Improved_Yield" 6.18893979146342 1.59214108284616 "SF_1.35"
"146" "RCP_8.5" "Improved_Yield" 5.11815102804878 2.27523734031379 "SF_1.35"
"156" "RCP_4.5" "Improved_Yield" 6.49680898170732 1.36906496441845 "SF_1.35"
"166" "RCP_8.5" "Improved_Yield" 6.71107630609756 1.01544813586446 "SF_1.35"
"176" "RCP_4.5" "Improved_Yield" 6.44595138658537 1.52796219866306 "SF_1.35"
"186" "RCP_8.5" "Improved_Yield" 6.0849216 1.91825602103321 "SF_1.35"
"196" "RCP_4.5" "Improved_Yield" 6.8760577097561 0.643518497740309 "SF_1.35"
"206" "RCP_8.5" "Improved_Yield" 6.05227030243903 1.81571915612747 "SF_1.35"
"216" "RCP_4.5" "Improved_Yield" 5.79918210365854 2.02625100032397 "SF_1.35"
"226" "RCP_8.5" "Improved_Yield" 5.68578680121951 2.00743122909251 "SF_1.35"
"29" "RCP_4.5" "No_Improvement" 4.58439984552845 1.17936376507122 "SF_1.00"
"37" "RCP_8.5" "No_Improvement" 3.79122298373984 1.68536099282503 "SF_1.00"
"47" "RCP_4.5" "No_Improvement" 4.81245109756097 1.01412219586552 "SF_1.00"
"57" "RCP_8.5" "No_Improvement" 4.97116763414634 0.752183804344044 "SF_1.00"
"67" "RCP_4.5" "No_Improvement" 4.77477880487805 1.13182385086152 "SF_1.00"
"77" "RCP_8.5" "No_Improvement" 4.50734933333333 1.42093038595052 "SF_1.00"
"87" "RCP_4.5" "No_Improvement" 5.09337608130081 0.476680368696524 "SF_1.00"
"97" "RCP_8.5" "No_Improvement" 4.48316318699187 1.34497715268701 "SF_1.00"
"107" "RCP_4.5" "No_Improvement" 4.29569044715447 1.50092666690664 "SF_1.00"
"117" "RCP_8.5" "No_Improvement" 4.88905969918699 1.01546319713925 "SF_1.00"
"137" "RCP_4.5" "Improved_Yield" 6.41815978373984 1.65110927109972 "SF_1.4"
"147" "RCP_8.5" "Improved_Yield" 5.30771217723577 2.35950538995504 "SF_1.4"
"157" "RCP_4.5" "Improved_Yield" 6.73743153658537 1.41977107421173 "SF_1.4"
"167" "RCP_8.5" "Improved_Yield" 6.95963468780488 1.05305732608166 "SF_1.4"
"177" "RCP_4.5" "Improved_Yield" 6.68469032682927 1.58455339120613 "SF_1.4"
"187" "RCP_8.5" "Improved_Yield" 6.31028906666667 1.98930254033073 "SF_1.4"
"197" "RCP_4.5" "Improved_Yield" 7.13072651382114 0.667352516175136 "SF_1.4"
"207" "RCP_8.5" "Improved_Yield" 6.27642846178862 1.88296801376182 "SF_1.4"
"217" "RCP_4.5" "Improved_Yield" 6.01396662601626 2.1012973336693 "SF_1.4"
"227" "RCP_8.5" "Improved_Yield" 5.89637149756097 2.08178053387371 "SF_1.4"
"210" "RCP_4.5" "No_Improvement" 4.58439984552845 1.17936376507122 "SF_1.00"
"38" "RCP_8.5" "No_Improvement" 3.79122298373984 1.68536099282503 "SF_1.00"
"48" "RCP_4.5" "No_Improvement" 4.81245109756097 1.01412219586552 "SF_1.00"
"58" "RCP_8.5" "No_Improvement" 4.97116763414634 0.752183804344044 "SF_1.00"
"68" "RCP_4.5" "No_Improvement" 4.77477880487805 1.13182385086152 "SF_1.00"
"78" "RCP_8.5" "No_Improvement" 4.50734933333333 1.42093038595052 "SF_1.00"
"88" "RCP_4.5" "No_Improvement" 5.09337608130081 0.476680368696524 "SF_1.00"
"98" "RCP_8.5" "No_Improvement" 4.48316318699187 1.34497715268701 "SF_1.00"
"108" "RCP_4.5" "No_Improvement" 4.29569044715447 1.50092666690664 "SF_1.00"
"118" "RCP_8.5" "No_Improvement" 4.88905969918699 1.01546319713925 "SF_1.00"
"138" "RCP_4.5" "Improved_Yield" 6.64737977601626 1.71007745935328 "SF_1.45"
"148" "RCP_8.5" "Improved_Yield" 5.49727332642277 2.44377343959629 "SF_1.45"
"158" "RCP_4.5" "Improved_Yield" 6.97805409146342 1.470477184005 "SF_1.45"
"168" "RCP_8.5" "Improved_Yield" 7.2081930695122 1.09066651629886 "SF_1.45"
"178" "RCP_4.5" "Improved_Yield" 6.92342926707317 1.64114458374921 "SF_1.45"
"188" "RCP_8.5" "Improved_Yield" 6.53565653333333 2.06034905962826 "SF_1.45"
"198" "RCP_4.5" "Improved_Yield" 7.38539531788618 0.691186534609962 "SF_1.45"
"208" "RCP_8.5" "Improved_Yield" 6.50058662113821 1.95021687139617 "SF_1.45"
"218" "RCP_4.5" "Improved_Yield" 6.22875114837398 2.17634366701463 "SF_1.45"
"228" "RCP_8.5" "Improved_Yield" 6.10695619390244 2.15612983865492 "SF_1.45"
"219" "RCP_4.5" "No_Improvement" 4.58439984552845 1.17936376507122 "SF_1.00"
"39" "RCP_8.5" "No_Improvement" 3.79122298373984 1.68536099282503 "SF_1.00"
"49" "RCP_4.5" "No_Improvement" 4.81245109756097 1.01412219586552 "SF_1.00"
"59" "RCP_8.5" "No_Improvement" 4.97116763414634 0.752183804344044 "SF_1.00"
"69" "RCP_4.5" "No_Improvement" 4.77477880487805 1.13182385086152 "SF_1.00"
"79" "RCP_8.5" "No_Improvement" 4.50734933333333 1.42093038595052 "SF_1.00"
"89" "RCP_4.5" "No_Improvement" 5.09337608130081 0.476680368696524 "SF_1.00"
"99" "RCP_8.5" "No_Improvement" 4.48316318699187 1.34497715268701 "SF_1.00"
"109" "RCP_4.5" "No_Improvement" 4.29569044715447 1.50092666690664 "SF_1.00"
"119" "RCP_8.5" "No_Improvement" 4.88905969918699 1.01546319713925 "SF_1.00"
"139" "RCP_4.5" "Improved_Yield" 6.87659976829268 1.76904564760684 "SF_1.5"
"149" "RCP_8.5" "Improved_Yield" 5.68683447560976 2.52804148923754 "SF_1.5"
"159" "RCP_4.5" "Improved_Yield" 7.21867664634146 1.52118329379828 "SF_1.5"
"169" "RCP_8.5" "Improved_Yield" 7.45675145121951 1.12827570651607 "SF_1.5"
"179" "RCP_4.5" "Improved_Yield" 7.16216820731707 1.69773577629228 "SF_1.5"
"189" "RCP_8.5" "Improved_Yield" 6.761024 2.13139557892579 "SF_1.5"
"199" "RCP_4.5" "Improved_Yield" 7.64006412195122 0.715020553044788 "SF_1.5"
"209" "RCP_8.5" "Improved_Yield" 6.72474478048781 2.01746572903052 "SF_1.5"
"2110" "RCP_4.5" "Improved_Yield" 6.44353567073171 2.25139000035997 "SF_1.5"
"229" "RCP_8.5" "Improved_Yield" 6.3175408902439 2.23047914343612 "SF_1.5"
