# Supplementary material for: Water rights shape crop yield and revenue volatility tradeoffs for adaptation in snow dependent systems
Source: Nat Commun. 2020 Jul 10;11:3473. doi: 10.1038/s41467-020-17219-z (PMC7351950; doi:10.1038/s41467-020-17219-z)
Supplement: Supplementary file 3 — Source Data [file 41467_2020_17219_MOESM3_ESM.zip › Source Data/Figure_S14/data_1409.txt]

"RCP" "variable" "average" "stdv" "scf_column"
"2" "RCP_4.5" "No_Improvement" 9.45652700000001 2.53946977810554 "SF_1.00"
"3" "RCP_8.5" "No_Improvement" 7.84397908333333 2.9911591077964 "SF_1.00"
"4" "RCP_4.5" "No_Improvement" 9.97061556944445 2.10821121284814 "SF_1.00"
"5" "RCP_8.5" "No_Improvement" 10.2428448888889 1.68131583265535 "SF_1.00"
"6" "RCP_4.5" "No_Improvement" 9.98462625 2.27580463740413 "SF_1.00"
"7" "RCP_8.5" "No_Improvement" 9.31045181944445 2.50957676250982 "SF_1.00"
"8" "RCP_4.5" "No_Improvement" 10.9581295972222 1.39371168557789 "SF_1.00"
"9" "RCP_8.5" "No_Improvement" 9.57289934722223 2.8482333395794 "SF_1.00"
"10" "RCP_4.5" "No_Improvement" 8.92893863888889 2.84562081501405 "SF_1.00"
"11" "RCP_8.5" "No_Improvement" 10.3727133888889 2.15182130226522 "SF_1.00"
"13" "RCP_4.5" "Improved_Yield" 9.92935335000003 2.66644326701082 "SF_1.05"
"14" "RCP_8.5" "Improved_Yield" 8.23617803749999 3.14071706318622 "SF_1.05"
"15" "RCP_4.5" "Improved_Yield" 10.4691463479167 2.21362177349055 "SF_1.05"
"16" "RCP_8.5" "Improved_Yield" 10.7549871333333 1.76538162428812 "SF_1.05"
"17" "RCP_4.5" "Improved_Yield" 10.4838575625 2.38959486927434 "SF_1.05"
"18" "RCP_8.5" "Improved_Yield" 9.77597441041667 2.63505560063532 "SF_1.05"
"19" "RCP_4.5" "Improved_Yield" 11.5060360770833 1.46339726985679 "SF_1.05"
"20" "RCP_8.5" "Improved_Yield" 10.0515443145834 2.99064500655838 "SF_1.05"
"21" "RCP_4.5" "Improved_Yield" 9.37538557083333 2.98790185576476 "SF_1.05"
"22" "RCP_8.5" "Improved_Yield" 9.10522208750001 2.98087788206648 "SF_1.05"
"23" "RCP_4.5" "No_Improvement" 9.45652700000001 2.53946977810554 "SF_1.00"
"31" "RCP_8.5" "No_Improvement" 7.84397908333333 2.9911591077964 "SF_1.00"
"41" "RCP_4.5" "No_Improvement" 9.97061556944445 2.10821121284814 "SF_1.00"
"51" "RCP_8.5" "No_Improvement" 10.2428448888889 1.68131583265535 "SF_1.00"
"61" "RCP_4.5" "No_Improvement" 9.98462625 2.27580463740413 "SF_1.00"
"71" "RCP_8.5" "No_Improvement" 9.31045181944445 2.50957676250982 "SF_1.00"
"81" "RCP_4.5" "No_Improvement" 10.9581295972222 1.39371168557789 "SF_1.00"
"91" "RCP_8.5" "No_Improvement" 9.57289934722223 2.8482333395794 "SF_1.00"
"101" "RCP_4.5" "No_Improvement" 8.92893863888889 2.84562081501405 "SF_1.00"
"111" "RCP_8.5" "No_Improvement" 10.3727133888889 2.15182130226522 "SF_1.00"
"131" "RCP_4.5" "Improved_Yield" 10.4021797 2.7934167559161 "SF_1.1"
"141" "RCP_8.5" "Improved_Yield" 8.62837699166666 3.29027501857604 "SF_1.1"
"151" "RCP_4.5" "Improved_Yield" 10.9676771263889 2.31903233413295 "SF_1.1"
"161" "RCP_8.5" "Improved_Yield" 11.2671293777778 1.84944741592089 "SF_1.1"
"171" "RCP_4.5" "Improved_Yield" 10.983088875 2.50338510114454 "SF_1.1"
"181" "RCP_8.5" "Improved_Yield" 10.2414970013889 2.76053443876081 "SF_1.1"
"191" "RCP_4.5" "Improved_Yield" 12.0539425569444 1.53308285413568 "SF_1.1"
"201" "RCP_8.5" "Improved_Yield" 10.5301892819445 3.13305667353735 "SF_1.1"
"211" "RCP_4.5" "Improved_Yield" 9.82183250277777 3.13018289651546 "SF_1.1"
"221" "RCP_8.5" "Improved_Yield" 9.53880409166667 3.12282444787917 "SF_1.1"
"24" "RCP_4.5" "No_Improvement" 9.45652700000001 2.53946977810554 "SF_1.00"
"32" "RCP_8.5" "No_Improvement" 7.84397908333333 2.9911591077964 "SF_1.00"
"42" "RCP_4.5" "No_Improvement" 9.97061556944445 2.10821121284814 "SF_1.00"
"52" "RCP_8.5" "No_Improvement" 10.2428448888889 1.68131583265535 "SF_1.00"
"62" "RCP_4.5" "No_Improvement" 9.98462625 2.27580463740413 "SF_1.00"
"72" "RCP_8.5" "No_Improvement" 9.31045181944445 2.50957676250982 "SF_1.00"
"82" "RCP_4.5" "No_Improvement" 10.9581295972222 1.39371168557789 "SF_1.00"
"92" "RCP_8.5" "No_Improvement" 9.57289934722223 2.8482333395794 "SF_1.00"
"102" "RCP_4.5" "No_Improvement" 8.92893863888889 2.84562081501405 "SF_1.00"
"112" "RCP_8.5" "No_Improvement" 10.3727133888889 2.15182130226522 "SF_1.00"
"132" "RCP_4.5" "Improved_Yield" 10.87500605 2.92039024482138 "SF_1.15"
"142" "RCP_8.5" "Improved_Yield" 9.02057594583333 3.43983297396586 "SF_1.15"
"152" "RCP_4.5" "Improved_Yield" 11.4662079048611 2.42444289477536 "SF_1.15"
"162" "RCP_8.5" "Improved_Yield" 11.7792716222222 1.93351320755365 "SF_1.15"
"172" "RCP_4.5" "Improved_Yield" 11.4823201875 2.61717533301475 "SF_1.15"
"182" "RCP_8.5" "Improved_Yield" 10.7070195923611 2.8860132768863 "SF_1.15"
"192" "RCP_4.5" "Improved_Yield" 12.6018490368056 1.60276843841458 "SF_1.15"
"202" "RCP_8.5" "Improved_Yield" 11.0088342493056 3.27546834051632 "SF_1.15"
"212" "RCP_4.5" "Improved_Yield" 10.2682794347222 3.27246393726616 "SF_1.15"
"222" "RCP_8.5" "Improved_Yield" 9.97238609583334 3.26477101369186 "SF_1.15"
"25" "RCP_4.5" "No_Improvement" 9.45652700000001 2.53946977810554 "SF_1.00"
"33" "RCP_8.5" "No_Improvement" 7.84397908333333 2.9911591077964 "SF_1.00"
"43" "RCP_4.5" "No_Improvement" 9.97061556944445 2.10821121284814 "SF_1.00"
"53" "RCP_8.5" "No_Improvement" 10.2428448888889 1.68131583265535 "SF_1.00"
"63" "RCP_4.5" "No_Improvement" 9.98462625 2.27580463740413 "SF_1.00"
"73" "RCP_8.5" "No_Improvement" 9.31045181944445 2.50957676250982 "SF_1.00"
"83" "RCP_4.5" "No_Improvement" 10.9581295972222 1.39371168557789 "SF_1.00"
"93" "RCP_8.5" "No_Improvement" 9.57289934722223 2.8482333395794 "SF_1.00"
"103" "RCP_4.5" "No_Improvement" 8.92893863888889 2.84562081501405 "SF_1.00"
"113" "RCP_8.5" "No_Improvement" 10.3727133888889 2.15182130226522 "SF_1.00"
"133" "RCP_4.5" "Improved_Yield" 11.3478324 3.04736373372665 "SF_1.2"
"143" "RCP_8.5" "Improved_Yield" 9.41277489999999 3.58939092935568 "SF_1.2"
"153" "RCP_4.5" "Improved_Yield" 11.9647386833334 2.52985345541777 "SF_1.2"
"163" "RCP_8.5" "Improved_Yield" 12.2914138666667 2.01757899918642 "SF_1.2"
"173" "RCP_4.5" "Improved_Yield" 11.9815515 2.73096556488495 "SF_1.2"
"183" "RCP_8.5" "Improved_Yield" 11.1725421833333 3.01149211501179 "SF_1.2"
"193" "RCP_4.5" "Improved_Yield" 13.1497555166667 1.67245402269347 "SF_1.2"
"203" "RCP_8.5" "Improved_Yield" 11.4874792166667 3.41788000749529 "SF_1.2"
"213" "RCP_4.5" "Improved_Yield" 10.7147263666667 3.41474497801686 "SF_1.2"
"223" "RCP_8.5" "Improved_Yield" 10.4059681 3.40671757950455 "SF_1.2"
"26" "RCP_4.5" "No_Improvement" 9.45652700000001 2.53946977810554 "SF_1.00"
"34" "RCP_8.5" "No_Improvement" 7.84397908333333 2.9911591077964 "SF_1.00"
"44" "RCP_4.5" "No_Improvement" 9.97061556944445 2.10821121284814 "SF_1.00"
"54" "RCP_8.5" "No_Improvement" 10.2428448888889 1.68131583265535 "SF_1.00"
"64" "RCP_4.5" "No_Improvement" 9.98462625 2.27580463740413 "SF_1.00"
"74" "RCP_8.5" "No_Improvement" 9.31045181944445 2.50957676250982 "SF_1.00"
"84" "RCP_4.5" "No_Improvement" 10.9581295972222 1.39371168557789 "SF_1.00"
"94" "RCP_8.5" "No_Improvement" 9.57289934722223 2.8482333395794 "SF_1.00"
"104" "RCP_4.5" "No_Improvement" 8.92893863888889 2.84562081501405 "SF_1.00"
"114" "RCP_8.5" "No_Improvement" 10.3727133888889 2.15182130226522 "SF_1.00"
"134" "RCP_4.5" "Improved_Yield" 11.82065875 3.17433722263193 "SF_1.25"
"144" "RCP_8.5" "Improved_Yield" 9.80497385416666 3.7389488847455 "SF_1.25"
"154" "RCP_4.5" "Improved_Yield" 12.4632694618056 2.63526401606018 "SF_1.25"
"164" "RCP_8.5" "Improved_Yield" 12.8035561111111 2.10164479081919 "SF_1.25"
"174" "RCP_4.5" "Improved_Yield" 12.4807828125 2.84475579675516 "SF_1.25"
"184" "RCP_8.5" "Improved_Yield" 11.6380647743056 3.13697095313728 "SF_1.25"
"194" "RCP_4.5" "Improved_Yield" 13.6976619965278 1.74213960697237 "SF_1.25"
"204" "RCP_8.5" "Improved_Yield" 11.9661241840278 3.56029167447426 "SF_1.25"
"214" "RCP_4.5" "Improved_Yield" 11.1611732986111 3.55702601876757 "SF_1.25"
"224" "RCP_8.5" "Improved_Yield" 10.8395501041667 3.54866414531724 "SF_1.25"
"27" "RCP_4.5" "No_Improvement" 9.45652700000001 2.53946977810554 "SF_1.00"
"35" "RCP_8.5" "No_Improvement" 7.84397908333333 2.9911591077964 "SF_1.00"
"45" "RCP_4.5" "No_Improvement" 9.97061556944445 2.10821121284814 "SF_1.00"
"55" "RCP_8.5" "No_Improvement" 10.2428448888889 1.68131583265535 "SF_1.00"
"65" "RCP_4.5" "No_Improvement" 9.98462625 2.27580463740413 "SF_1.00"
"75" "RCP_8.5" "No_Improvement" 9.31045181944445 2.50957676250982 "SF_1.00"
"85" "RCP_4.5" "No_Improvement" 10.9581295972222 1.39371168557789 "SF_1.00"
"95" "RCP_8.5" "No_Improvement" 9.57289934722223 2.8482333395794 "SF_1.00"
"105" "RCP_4.5" "No_Improvement" 8.92893863888889 2.84562081501405 "SF_1.00"
"115" "RCP_8.5" "No_Improvement" 10.3727133888889 2.15182130226522 "SF_1.00"
"135" "RCP_4.5" "Improved_Yield" 12.2934851 3.30131071153721 "SF_1.3"
"145" "RCP_8.5" "Improved_Yield" 10.1971728083333 3.88850684013532 "SF_1.3"
"155" "RCP_4.5" "Improved_Yield" 12.9618002402778 2.74067457670258 "SF_1.3"
"165" "RCP_8.5" "Improved_Yield" 13.3156983555556 2.18571058245196 "SF_1.3"
"175" "RCP_4.5" "Improved_Yield" 12.980014125 2.95854602862537 "SF_1.3"
"185" "RCP_8.5" "Improved_Yield" 12.1035873652778 3.26244979126277 "SF_1.3"
"195" "RCP_4.5" "Improved_Yield" 14.2455684763889 1.81182519125126 "SF_1.3"
"205" "RCP_8.5" "Improved_Yield" 12.4447691513889 3.70270334145323 "SF_1.3"
"215" "RCP_4.5" "Improved_Yield" 11.6076202305556 3.69930705951827 "SF_1.3"
"225" "RCP_8.5" "Improved_Yield" 11.2731321083333 3.69061071112993 "SF_1.3"
"28" "RCP_4.5" "No_Improvement" 9.45652700000001 2.53946977810554 "SF_1.00"
"36" "RCP_8.5" "No_Improvement" 7.84397908333333 2.9911591077964 "SF_1.00"
"46" "RCP_4.5" "No_Improvement" 9.97061556944445 2.10821121284814 "SF_1.00"
"56" "RCP_8.5" "No_Improvement" 10.2428448888889 1.68131583265535 "SF_1.00"
"66" "RCP_4.5" "No_Improvement" 9.98462625 2.27580463740413 "SF_1.00"
"76" "RCP_8.5" "No_Improvement" 9.31045181944445 2.50957676250982 "SF_1.00"
"86" "RCP_4.5" "No_Improvement" 10.9581295972222 1.39371168557789 "SF_1.00"
"96" "RCP_8.5" "No_Improvement" 9.57289934722223 2.8482333395794 "SF_1.00"
"106" "RCP_4.5" "No_Improvement" 8.92893863888889 2.84562081501405 "SF_1.00"
"116" "RCP_8.5" "No_Improvement" 10.3727133888889 2.15182130226522 "SF_1.00"
"136" "RCP_4.5" "Improved_Yield" 12.76631145 3.42828420044249 "SF_1.35"
"146" "RCP_8.5" "Improved_Yield" 10.5893717625 4.03806479552514 "SF_1.35"
"156" "RCP_4.5" "Improved_Yield" 13.46033101875 2.84608513734499 "SF_1.35"
"166" "RCP_8.5" "Improved_Yield" 13.8278406 2.26977637408472 "SF_1.35"
"176" "RCP_4.5" "Improved_Yield" 13.4792454375 3.07233626049557 "SF_1.35"
"186" "RCP_8.5" "Improved_Yield" 12.56910995625 3.38792862938826 "SF_1.35"
"196" "RCP_4.5" "Improved_Yield" 14.79347495625 1.88151077553016 "SF_1.35"
"206" "RCP_8.5" "Improved_Yield" 12.92341411875 3.8451150084322 "SF_1.35"
"216" "RCP_4.5" "Improved_Yield" 12.0540671625 3.84158810026897 "SF_1.35"
"226" "RCP_8.5" "Improved_Yield" 11.7067141125 3.83255727694262 "SF_1.35"
"29" "RCP_4.5" "No_Improvement" 9.45652700000001 2.53946977810554 "SF_1.00"
"37" "RCP_8.5" "No_Improvement" 7.84397908333333 2.9911591077964 "SF_1.00"
"47" "RCP_4.5" "No_Improvement" 9.97061556944445 2.10821121284814 "SF_1.00"
"57" "RCP_8.5" "No_Improvement" 10.2428448888889 1.68131583265535 "SF_1.00"
"67" "RCP_4.5" "No_Improvement" 9.98462625 2.27580463740413 "SF_1.00"
"77" "RCP_8.5" "No_Improvement" 9.31045181944445 2.50957676250982 "SF_1.00"
"87" "RCP_4.5" "No_Improvement" 10.9581295972222 1.39371168557789 "SF_1.00"
"97" "RCP_8.5" "No_Improvement" 9.57289934722223 2.8482333395794 "SF_1.00"
"107" "RCP_4.5" "No_Improvement" 8.92893863888889 2.84562081501405 "SF_1.00"
"117" "RCP_8.5" "No_Improvement" 10.3727133888889 2.15182130226522 "SF_1.00"
"137" "RCP_4.5" "Improved_Yield" 13.2391378 3.55525768934776 "SF_1.4"
"147" "RCP_8.5" "Improved_Yield" 10.9815707166667 4.18762275091496 "SF_1.4"
"157" "RCP_4.5" "Improved_Yield" 13.9588617972222 2.9514956979874 "SF_1.4"
"167" "RCP_8.5" "Improved_Yield" 14.3399828444445 2.35384216571749 "SF_1.4"
"177" "RCP_4.5" "Improved_Yield" 13.97847675 3.18612649236578 "SF_1.4"
"187" "RCP_8.5" "Improved_Yield" 13.0346325472222 3.51340746751375 "SF_1.4"
"197" "RCP_4.5" "Improved_Yield" 15.3413814361111 1.95119635980905 "SF_1.4"
"207" "RCP_8.5" "Improved_Yield" 13.4020590861111 3.98752667541117 "SF_1.4"
"217" "RCP_4.5" "Improved_Yield" 12.5005140944444 3.98386914101967 "SF_1.4"
"227" "RCP_8.5" "Improved_Yield" 12.1402961166667 3.9745038427553 "SF_1.4"
"210" "RCP_4.5" "No_Improvement" 9.45652700000001 2.53946977810554 "SF_1.00"
"38" "RCP_8.5" "No_Improvement" 7.84397908333333 2.9911591077964 "SF_1.00"
"48" "RCP_4.5" "No_Improvement" 9.97061556944445 2.10821121284814 "SF_1.00"
"58" "RCP_8.5" "No_Improvement" 10.2428448888889 1.68131583265535 "SF_1.00"
"68" "RCP_4.5" "No_Improvement" 9.98462625 2.27580463740413 "SF_1.00"
"78" "RCP_8.5" "No_Improvement" 9.31045181944445 2.50957676250982 "SF_1.00"
"88" "RCP_4.5" "No_Improvement" 10.9581295972222 1.39371168557789 "SF_1.00"
"98" "RCP_8.5" "No_Improvement" 9.57289934722223 2.8482333395794 "SF_1.00"
"108" "RCP_4.5" "No_Improvement" 8.92893863888889 2.84562081501405 "SF_1.00"
"118" "RCP_8.5" "No_Improvement" 10.3727133888889 2.15182130226522 "SF_1.00"
"138" "RCP_4.5" "Improved_Yield" 13.71196415 3.68223117825304 "SF_1.45"
"148" "RCP_8.5" "Improved_Yield" 11.3737696708333 4.33718070630478 "SF_1.45"
"158" "RCP_4.5" "Improved_Yield" 14.4573925756945 3.0569062586298 "SF_1.45"
"168" "RCP_8.5" "Improved_Yield" 14.8521250888889 2.43790795735026 "SF_1.45"
"178" "RCP_4.5" "Improved_Yield" 14.4777080625 3.29991672423599 "SF_1.45"
"188" "RCP_8.5" "Improved_Yield" 13.5001551381945 3.63888630563924 "SF_1.45"
"198" "RCP_4.5" "Improved_Yield" 15.8892879159722 2.02088194408795 "SF_1.45"
"208" "RCP_8.5" "Improved_Yield" 13.8807040534722 4.12993834239014 "SF_1.45"
"218" "RCP_4.5" "Improved_Yield" 12.9469610263889 4.12615018177038 "SF_1.45"
"228" "RCP_8.5" "Improved_Yield" 12.5738781208333 4.11645040856799 "SF_1.45"
"219" "RCP_4.5" "No_Improvement" 9.45652700000001 2.53946977810554 "SF_1.00"
"39" "RCP_8.5" "No_Improvement" 7.84397908333333 2.9911591077964 "SF_1.00"
"49" "RCP_4.5" "No_Improvement" 9.97061556944445 2.10821121284814 "SF_1.00"
"59" "RCP_8.5" "No_Improvement" 10.2428448888889 1.68131583265535 "SF_1.00"
"69" "RCP_4.5" "No_Improvement" 9.98462625 2.27580463740413 "SF_1.00"
"79" "RCP_8.5" "No_Improvement" 9.31045181944445 2.50957676250982 "SF_1.00"
"89" "RCP_4.5" "No_Improvement" 10.9581295972222 1.39371168557789 "SF_1.00"
"99" "RCP_8.5" "No_Improvement" 9.57289934722223 2.8482333395794 "SF_1.00"
"109" "RCP_4.5" "No_Improvement" 8.92893863888889 2.84562081501405 "SF_1.00"
"119" "RCP_8.5" "No_Improvement" 10.3727133888889 2.15182130226522 "SF_1.00"
"139" "RCP_4.5" "Improved_Yield" 14.1847905 3.80920466715832 "SF_1.5"
"149" "RCP_8.5" "Improved_Yield" 11.765968625 4.4867386616946 "SF_1.5"
"159" "RCP_4.5" "Improved_Yield" 14.9559233541667 3.16231681927221 "SF_1.5"
"169" "RCP_8.5" "Improved_Yield" 15.3642673333333 2.52197374898303 "SF_1.5"
"179" "RCP_4.5" "Improved_Yield" 14.976939375 3.41370695610619 "SF_1.5"
"189" "RCP_8.5" "Improved_Yield" 13.9656777291667 3.76436514376474 "SF_1.5"
"199" "RCP_4.5" "Improved_Yield" 16.4371943958333 2.09056752836684 "SF_1.5"
"209" "RCP_8.5" "Improved_Yield" 14.3593490208334 4.27235000936911 "SF_1.5"
"2110" "RCP_4.5" "Improved_Yield" 13.3934079583333 4.26843122252108 "SF_1.5"
"229" "RCP_8.5" "Improved_Yield" 13.007460125 4.25839697438068 "SF_1.5"
