# Supplementary material for: Water rights shape crop yield and revenue volatility tradeoffs for adaptation in snow dependent systems
Source: Nat Commun. 2020 Jul 10;11:3473. doi: 10.1038/s41467-020-17219-z (PMC7351950; doi:10.1038/s41467-020-17219-z)
Supplement: Supplementary file 3 — Source Data [file 41467_2020_17219_MOESM3_ESM.zip › Source Data/Figure_S14/data_1827.txt]

"RCP" "variable" "average" "stdv" "scf_column"
"2" "RCP_4.5" "No_Improvement" 8.00990596666667 2.73584741506445 "SF_1.00"
"3" "RCP_8.5" "No_Improvement" 6.2964765 2.78534775561099 "SF_1.00"
"4" "RCP_4.5" "No_Improvement" 8.44196366666667 2.6356075121351 "SF_1.00"
"5" "RCP_8.5" "No_Improvement" 8.45546663333333 2.05001380320442 "SF_1.00"
"6" "RCP_4.5" "No_Improvement" 8.47697366666667 2.63982020889739 "SF_1.00"
"7" "RCP_8.5" "No_Improvement" 7.63528393333333 2.67608085680177 "SF_1.00"
"8" "RCP_4.5" "No_Improvement" 9.9554164 2.10280487930143 "SF_1.00"
"9" "RCP_8.5" "No_Improvement" 8.58313143333333 3.27836169006103 "SF_1.00"
"10" "RCP_4.5" "No_Improvement" 7.41787013333333 2.98848323791649 "SF_1.00"
"11" "RCP_8.5" "No_Improvement" 11.4172614666667 3.22732329560797 "SF_1.00"
"13" "RCP_4.5" "Improved_Yield" 9.432229275 3.39043707709258 "SF_1.05"
"14" "RCP_8.5" "Improved_Yield" 7.284442935 3.42713218788518 "SF_1.05"
"15" "RCP_4.5" "Improved_Yield" 9.99623975 3.23124167258746 "SF_1.05"
"16" "RCP_8.5" "Improved_Yield" 10.01305186 2.53237246171052 "SF_1.05"
"17" "RCP_4.5" "Improved_Yield" 10.04200603 3.27809360161167 "SF_1.05"
"18" "RCP_8.5" "Improved_Yield" 8.97956465 3.31629805651284 "SF_1.05"
"19" "RCP_4.5" "Improved_Yield" 11.96154393 2.64584588280563 "SF_1.05"
"20" "RCP_8.5" "Improved_Yield" 10.21163941 4.07655500911001 "SF_1.05"
"21" "RCP_4.5" "Improved_Yield" 8.71438043 3.7370100815419 "SF_1.05"
"22" "RCP_8.5" "Improved_Yield" 8.3356266 3.46412566584058 "SF_1.05"
"23" "RCP_4.5" "No_Improvement" 8.00990596666667 2.73584741506445 "SF_1.00"
"31" "RCP_8.5" "No_Improvement" 6.2964765 2.78534775561099 "SF_1.00"
"41" "RCP_4.5" "No_Improvement" 8.44196366666667 2.6356075121351 "SF_1.00"
"51" "RCP_8.5" "No_Improvement" 8.45546663333333 2.05001380320442 "SF_1.00"
"61" "RCP_4.5" "No_Improvement" 8.47697366666667 2.63982020889739 "SF_1.00"
"71" "RCP_8.5" "No_Improvement" 7.63528393333333 2.67608085680177 "SF_1.00"
"81" "RCP_4.5" "No_Improvement" 9.9554164 2.10280487930143 "SF_1.00"
"91" "RCP_8.5" "No_Improvement" 8.58313143333333 3.27836169006103 "SF_1.00"
"101" "RCP_4.5" "No_Improvement" 7.41787013333333 2.98848323791649 "SF_1.00"
"111" "RCP_8.5" "No_Improvement" 11.4172614666667 3.22732329560797 "SF_1.00"
"131" "RCP_4.5" "Improved_Yield" 9.88138305 3.55188646171604 "SF_1.1"
"141" "RCP_8.5" "Improved_Yield" 7.63132117 3.59032895873685 "SF_1.1"
"151" "RCP_4.5" "Improved_Yield" 10.4722511666667 3.38511032366305 "SF_1.1"
"161" "RCP_8.5" "Improved_Yield" 10.4898638533333 2.65296162655388 "SF_1.1"
"171" "RCP_4.5" "Improved_Yield" 10.5201967933333 3.43419329692651 "SF_1.1"
"181" "RCP_8.5" "Improved_Yield" 9.40716296666667 3.47421701158488 "SF_1.1"
"191" "RCP_4.5" "Improved_Yield" 12.53114126 2.77183854389161 "SF_1.1"
"201" "RCP_8.5" "Improved_Yield" 10.6979079533333 4.27067667621048 "SF_1.1"
"211" "RCP_4.5" "Improved_Yield" 9.12935092666667 3.9149629425677 "SF_1.1"
"221" "RCP_8.5" "Improved_Yield" 8.7325612 3.6290840308806 "SF_1.1"
"24" "RCP_4.5" "No_Improvement" 8.00990596666667 2.73584741506445 "SF_1.00"
"32" "RCP_8.5" "No_Improvement" 6.2964765 2.78534775561099 "SF_1.00"
"42" "RCP_4.5" "No_Improvement" 8.44196366666667 2.6356075121351 "SF_1.00"
"52" "RCP_8.5" "No_Improvement" 8.45546663333333 2.05001380320442 "SF_1.00"
"62" "RCP_4.5" "No_Improvement" 8.47697366666667 2.63982020889739 "SF_1.00"
"72" "RCP_8.5" "No_Improvement" 7.63528393333333 2.67608085680177 "SF_1.00"
"82" "RCP_4.5" "No_Improvement" 9.9554164 2.10280487930143 "SF_1.00"
"92" "RCP_8.5" "No_Improvement" 8.58313143333333 3.27836169006103 "SF_1.00"
"102" "RCP_4.5" "No_Improvement" 7.41787013333333 2.98848323791649 "SF_1.00"
"112" "RCP_8.5" "No_Improvement" 11.4172614666667 3.22732329560797 "SF_1.00"
"132" "RCP_4.5" "Improved_Yield" 10.330536825 3.71333584633949 "SF_1.15"
"142" "RCP_8.5" "Improved_Yield" 7.978199405 3.75352572958853 "SF_1.15"
"152" "RCP_4.5" "Improved_Yield" 10.9482625833333 3.53897897473864 "SF_1.15"
"162" "RCP_8.5" "Improved_Yield" 10.9666758466667 2.77355079139723 "SF_1.15"
"172" "RCP_4.5" "Improved_Yield" 10.9983875566667 3.59029299224136 "SF_1.15"
"182" "RCP_8.5" "Improved_Yield" 9.83476128333333 3.63213596665692 "SF_1.15"
"192" "RCP_4.5" "Improved_Yield" 13.10073859 2.89783120497759 "SF_1.15"
"202" "RCP_8.5" "Improved_Yield" 11.1841764966667 4.46479834331096 "SF_1.15"
"212" "RCP_4.5" "Improved_Yield" 9.54432142333333 4.0929158035935 "SF_1.15"
"222" "RCP_8.5" "Improved_Yield" 9.1294958 3.79404239592063 "SF_1.15"
"25" "RCP_4.5" "No_Improvement" 8.00990596666667 2.73584741506445 "SF_1.00"
"33" "RCP_8.5" "No_Improvement" 6.2964765 2.78534775561099 "SF_1.00"
"43" "RCP_4.5" "No_Improvement" 8.44196366666667 2.6356075121351 "SF_1.00"
"53" "RCP_8.5" "No_Improvement" 8.45546663333333 2.05001380320442 "SF_1.00"
"63" "RCP_4.5" "No_Improvement" 8.47697366666667 2.63982020889739 "SF_1.00"
"73" "RCP_8.5" "No_Improvement" 7.63528393333333 2.67608085680177 "SF_1.00"
"83" "RCP_4.5" "No_Improvement" 9.9554164 2.10280487930143 "SF_1.00"
"93" "RCP_8.5" "No_Improvement" 8.58313143333333 3.27836169006103 "SF_1.00"
"103" "RCP_4.5" "No_Improvement" 7.41787013333333 2.98848323791649 "SF_1.00"
"113" "RCP_8.5" "No_Improvement" 11.4172614666667 3.22732329560797 "SF_1.00"
"133" "RCP_4.5" "Improved_Yield" 10.7796906 3.87478523096295 "SF_1.2"
"143" "RCP_8.5" "Improved_Yield" 8.32507764 3.9167225004402 "SF_1.2"
"153" "RCP_4.5" "Improved_Yield" 11.424274 3.69284762581424 "SF_1.2"
"163" "RCP_8.5" "Improved_Yield" 11.44348784 2.89413995624059 "SF_1.2"
"173" "RCP_4.5" "Improved_Yield" 11.47657832 3.7463926875562 "SF_1.2"
"183" "RCP_8.5" "Improved_Yield" 10.2623596 3.79005492172897 "SF_1.2"
"193" "RCP_4.5" "Improved_Yield" 13.67033592 3.02382386606357 "SF_1.2"
"203" "RCP_8.5" "Improved_Yield" 11.67044504 4.65892001041144 "SF_1.2"
"213" "RCP_4.5" "Improved_Yield" 9.95929192 4.27086866461931 "SF_1.2"
"223" "RCP_8.5" "Improved_Yield" 9.5264304 3.95900076096066 "SF_1.2"
"26" "RCP_4.5" "No_Improvement" 8.00990596666667 2.73584741506445 "SF_1.00"
"34" "RCP_8.5" "No_Improvement" 6.2964765 2.78534775561099 "SF_1.00"
"44" "RCP_4.5" "No_Improvement" 8.44196366666667 2.6356075121351 "SF_1.00"
"54" "RCP_8.5" "No_Improvement" 8.45546663333333 2.05001380320442 "SF_1.00"
"64" "RCP_4.5" "No_Improvement" 8.47697366666667 2.63982020889739 "SF_1.00"
"74" "RCP_8.5" "No_Improvement" 7.63528393333333 2.67608085680177 "SF_1.00"
"84" "RCP_4.5" "No_Improvement" 9.9554164 2.10280487930143 "SF_1.00"
"94" "RCP_8.5" "No_Improvement" 8.58313143333333 3.27836169006103 "SF_1.00"
"104" "RCP_4.5" "No_Improvement" 7.41787013333333 2.98848323791649 "SF_1.00"
"114" "RCP_8.5" "No_Improvement" 11.4172614666667 3.22732329560797 "SF_1.00"
"134" "RCP_4.5" "Improved_Yield" 11.228844375 4.03623461558641 "SF_1.25"
"144" "RCP_8.5" "Improved_Yield" 8.671955875 4.07991927129188 "SF_1.25"
"154" "RCP_4.5" "Improved_Yield" 11.9002854166667 3.84671627688983 "SF_1.25"
"164" "RCP_8.5" "Improved_Yield" 11.9202998333333 3.01472912108395 "SF_1.25"
"174" "RCP_4.5" "Improved_Yield" 11.9547690833333 3.90249238287104 "SF_1.25"
"184" "RCP_8.5" "Improved_Yield" 10.6899579166667 3.94797387680101 "SF_1.25"
"194" "RCP_4.5" "Improved_Yield" 14.23993325 3.14981652714956 "SF_1.25"
"204" "RCP_8.5" "Improved_Yield" 12.1567135833333 4.85304167751191 "SF_1.25"
"214" "RCP_4.5" "Improved_Yield" 10.3742624166667 4.44882152564511 "SF_1.25"
"224" "RCP_8.5" "Improved_Yield" 9.923365 4.12395912600069 "SF_1.25"
"27" "RCP_4.5" "No_Improvement" 8.00990596666667 2.73584741506445 "SF_1.00"
"35" "RCP_8.5" "No_Improvement" 6.2964765 2.78534775561099 "SF_1.00"
"45" "RCP_4.5" "No_Improvement" 8.44196366666667 2.6356075121351 "SF_1.00"
"55" "RCP_8.5" "No_Improvement" 8.45546663333333 2.05001380320442 "SF_1.00"
"65" "RCP_4.5" "No_Improvement" 8.47697366666667 2.63982020889739 "SF_1.00"
"75" "RCP_8.5" "No_Improvement" 7.63528393333333 2.67608085680177 "SF_1.00"
"85" "RCP_4.5" "No_Improvement" 9.9554164 2.10280487930143 "SF_1.00"
"95" "RCP_8.5" "No_Improvement" 8.58313143333333 3.27836169006103 "SF_1.00"
"105" "RCP_4.5" "No_Improvement" 7.41787013333333 2.98848323791649 "SF_1.00"
"115" "RCP_8.5" "No_Improvement" 11.4172614666667 3.22732329560797 "SF_1.00"
"135" "RCP_4.5" "Improved_Yield" 11.67799815 4.19768400020986 "SF_1.3"
"145" "RCP_8.5" "Improved_Yield" 9.01883411 4.24311604214355 "SF_1.3"
"155" "RCP_4.5" "Improved_Yield" 12.3762968333333 4.00058492796542 "SF_1.3"
"165" "RCP_8.5" "Improved_Yield" 12.3971118266667 3.13531828592731 "SF_1.3"
"175" "RCP_4.5" "Improved_Yield" 12.4329598466667 4.05859207818588 "SF_1.3"
"185" "RCP_8.5" "Improved_Yield" 11.1175562333333 4.10589283187305 "SF_1.3"
"195" "RCP_4.5" "Improved_Yield" 14.80953058 3.27580918823554 "SF_1.3"
"205" "RCP_8.5" "Improved_Yield" 12.6429821266667 5.04716334461239 "SF_1.3"
"215" "RCP_4.5" "Improved_Yield" 10.7892329133333 4.62677438667092 "SF_1.3"
"225" "RCP_8.5" "Improved_Yield" 10.3202996 4.28891749104072 "SF_1.3"
"28" "RCP_4.5" "No_Improvement" 8.00990596666667 2.73584741506445 "SF_1.00"
"36" "RCP_8.5" "No_Improvement" 6.2964765 2.78534775561099 "SF_1.00"
"46" "RCP_4.5" "No_Improvement" 8.44196366666667 2.6356075121351 "SF_1.00"
"56" "RCP_8.5" "No_Improvement" 8.45546663333333 2.05001380320442 "SF_1.00"
"66" "RCP_4.5" "No_Improvement" 8.47697366666667 2.63982020889739 "SF_1.00"
"76" "RCP_8.5" "No_Improvement" 7.63528393333333 2.67608085680177 "SF_1.00"
"86" "RCP_4.5" "No_Improvement" 9.9554164 2.10280487930143 "SF_1.00"
"96" "RCP_8.5" "No_Improvement" 8.58313143333333 3.27836169006103 "SF_1.00"
"106" "RCP_4.5" "No_Improvement" 7.41787013333333 2.98848323791649 "SF_1.00"
"116" "RCP_8.5" "No_Improvement" 11.4172614666667 3.22732329560797 "SF_1.00"
"136" "RCP_4.5" "Improved_Yield" 12.127151925 4.35913338483332 "SF_1.35"
"146" "RCP_8.5" "Improved_Yield" 9.365712345 4.40631281299523 "SF_1.35"
"156" "RCP_4.5" "Improved_Yield" 12.85230825 4.15445357904102 "SF_1.35"
"166" "RCP_8.5" "Improved_Yield" 12.87392382 3.25590745077067 "SF_1.35"
"176" "RCP_4.5" "Improved_Yield" 12.91115061 4.21469177350072 "SF_1.35"
"186" "RCP_8.5" "Improved_Yield" 11.54515455 4.26381178694509 "SF_1.35"
"196" "RCP_4.5" "Improved_Yield" 15.37912791 3.40180184932152 "SF_1.35"
"206" "RCP_8.5" "Improved_Yield" 13.12925067 5.24128501171287 "SF_1.35"
"216" "RCP_4.5" "Improved_Yield" 11.20420341 4.80472724769672 "SF_1.35"
"226" "RCP_8.5" "Improved_Yield" 10.7172342 4.45387585608074 "SF_1.35"
"29" "RCP_4.5" "No_Improvement" 8.00990596666667 2.73584741506445 "SF_1.00"
"37" "RCP_8.5" "No_Improvement" 6.2964765 2.78534775561099 "SF_1.00"
"47" "RCP_4.5" "No_Improvement" 8.44196366666667 2.6356075121351 "SF_1.00"
"57" "RCP_8.5" "No_Improvement" 8.45546663333333 2.05001380320442 "SF_1.00"
"67" "RCP_4.5" "No_Improvement" 8.47697366666667 2.63982020889739 "SF_1.00"
"77" "RCP_8.5" "No_Improvement" 7.63528393333333 2.67608085680177 "SF_1.00"
"87" "RCP_4.5" "No_Improvement" 9.9554164 2.10280487930143 "SF_1.00"
"97" "RCP_8.5" "No_Improvement" 8.58313143333333 3.27836169006103 "SF_1.00"
"107" "RCP_4.5" "No_Improvement" 7.41787013333333 2.98848323791649 "SF_1.00"
"117" "RCP_8.5" "No_Improvement" 11.4172614666667 3.22732329560797 "SF_1.00"
"137" "RCP_4.5" "Improved_Yield" 12.5763057 4.52058276945677 "SF_1.4"
"147" "RCP_8.5" "Improved_Yield" 9.71259058 4.5695095838469 "SF_1.4"
"157" "RCP_4.5" "Improved_Yield" 13.3283196666667 4.30832223011661 "SF_1.4"
"167" "RCP_8.5" "Improved_Yield" 13.3507358133333 3.37649661561402 "SF_1.4"
"177" "RCP_4.5" "Improved_Yield" 13.3893413733333 4.37079146881556 "SF_1.4"
"187" "RCP_8.5" "Improved_Yield" 11.9727528666667 4.42173074201713 "SF_1.4"
"197" "RCP_4.5" "Improved_Yield" 15.94872524 3.5277945104075 "SF_1.4"
"207" "RCP_8.5" "Improved_Yield" 13.6155192133333 5.43540667881334 "SF_1.4"
"217" "RCP_4.5" "Improved_Yield" 11.6191739066667 4.98268010872253 "SF_1.4"
"227" "RCP_8.5" "Improved_Yield" 11.1141688 4.61883422112077 "SF_1.4"
"210" "RCP_4.5" "No_Improvement" 8.00990596666667 2.73584741506445 "SF_1.00"
"38" "RCP_8.5" "No_Improvement" 6.2964765 2.78534775561099 "SF_1.00"
"48" "RCP_4.5" "No_Improvement" 8.44196366666667 2.6356075121351 "SF_1.00"
"58" "RCP_8.5" "No_Improvement" 8.45546663333333 2.05001380320442 "SF_1.00"
"68" "RCP_4.5" "No_Improvement" 8.47697366666667 2.63982020889739 "SF_1.00"
"78" "RCP_8.5" "No_Improvement" 7.63528393333333 2.67608085680177 "SF_1.00"
"88" "RCP_4.5" "No_Improvement" 9.9554164 2.10280487930143 "SF_1.00"
"98" "RCP_8.5" "No_Improvement" 8.58313143333333 3.27836169006103 "SF_1.00"
"108" "RCP_4.5" "No_Improvement" 7.41787013333333 2.98848323791649 "SF_1.00"
"118" "RCP_8.5" "No_Improvement" 11.4172614666667 3.22732329560797 "SF_1.00"
"138" "RCP_4.5" "Improved_Yield" 13.025459475 4.68203215408023 "SF_1.45"
"148" "RCP_8.5" "Improved_Yield" 10.059468815 4.73270635469858 "SF_1.45"
"158" "RCP_4.5" "Improved_Yield" 13.8043310833333 4.4621908811922 "SF_1.45"
"168" "RCP_8.5" "Improved_Yield" 13.8275478066667 3.49708578045738 "SF_1.45"
"178" "RCP_4.5" "Improved_Yield" 13.8675321366667 4.5268911641304 "SF_1.45"
"188" "RCP_8.5" "Improved_Yield" 12.4003511833333 4.57964969708917 "SF_1.45"
"198" "RCP_4.5" "Improved_Yield" 16.51832257 3.65378717149348 "SF_1.45"
"208" "RCP_8.5" "Improved_Yield" 14.1017877566667 5.62952834591382 "SF_1.45"
"218" "RCP_4.5" "Improved_Yield" 12.0341444033333 5.16063296974833 "SF_1.45"
"228" "RCP_8.5" "Improved_Yield" 11.5111034 4.7837925861608 "SF_1.45"
"219" "RCP_4.5" "No_Improvement" 8.00990596666667 2.73584741506445 "SF_1.00"
"39" "RCP_8.5" "No_Improvement" 6.2964765 2.78534775561099 "SF_1.00"
"49" "RCP_4.5" "No_Improvement" 8.44196366666667 2.6356075121351 "SF_1.00"
"59" "RCP_8.5" "No_Improvement" 8.45546663333333 2.05001380320442 "SF_1.00"
"69" "RCP_4.5" "No_Improvement" 8.47697366666667 2.63982020889739 "SF_1.00"
"79" "RCP_8.5" "No_Improvement" 7.63528393333333 2.67608085680177 "SF_1.00"
"89" "RCP_4.5" "No_Improvement" 9.9554164 2.10280487930143 "SF_1.00"
"99" "RCP_8.5" "No_Improvement" 8.58313143333333 3.27836169006103 "SF_1.00"
"109" "RCP_4.5" "No_Improvement" 7.41787013333333 2.98848323791649 "SF_1.00"
"119" "RCP_8.5" "No_Improvement" 11.4172614666667 3.22732329560797 "SF_1.00"
"139" "RCP_4.5" "Improved_Yield" 13.47461325 4.84348153870369 "SF_1.5"
"149" "RCP_8.5" "Improved_Yield" 10.40634705 4.89590312555025 "SF_1.5"
"159" "RCP_4.5" "Improved_Yield" 14.2803425 4.6160595322678 "SF_1.5"
"169" "RCP_8.5" "Improved_Yield" 14.3043598 3.61767494530074 "SF_1.5"
"179" "RCP_4.5" "Improved_Yield" 14.3457229 4.68299085944525 "SF_1.5"
"189" "RCP_8.5" "Improved_Yield" 12.8279495 4.73756865216121 "SF_1.5"
"199" "RCP_4.5" "Improved_Yield" 17.0879199 3.77977983257947 "SF_1.5"
"209" "RCP_8.5" "Improved_Yield" 14.5880563 5.8236500130143 "SF_1.5"
"2110" "RCP_4.5" "Improved_Yield" 12.4491149 5.33858583077414 "SF_1.5"
"229" "RCP_8.5" "Improved_Yield" 11.908038 4.94875095120082 "SF_1.5"
