# Supplementary material for: Water rights shape crop yield and revenue volatility tradeoffs for adaptation in snow dependent systems
Source: Nat Commun. 2020 Jul 10;11:3473. doi: 10.1038/s41467-020-17219-z (PMC7351950; doi:10.1038/s41467-020-17219-z)
Supplement: Supplementary file 3 — Source Data [file 41467_2020_17219_MOESM3_ESM.zip › Source Data/Figure_S14/data_2001.txt]

"RCP" "variable" "average" "stdv" "scf_column"
"2" "RCP_4.5" "No_Improvement" 5.11682449523809 0.475629936181859 "SF_1.00"
"3" "RCP_8.5" "No_Improvement" 4.77392659047619 0.791287686831175 "SF_1.00"
"4" "RCP_4.5" "No_Improvement" 5.19882431428571 0.478825151943041 "SF_1.00"
"5" "RCP_8.5" "No_Improvement" 5.25693583809524 0.450322980928968 "SF_1.00"
"6" "RCP_4.5" "No_Improvement" 5.15543961904762 0.581274552324554 "SF_1.00"
"7" "RCP_8.5" "No_Improvement" 5.08059607619048 0.593555424133983 "SF_1.00"
"8" "RCP_4.5" "No_Improvement" 5.31723645714286 0.191466903302734 "SF_1.00"
"9" "RCP_8.5" "No_Improvement" 5.09455631428571 0.503909324317496 "SF_1.00"
"10" "RCP_4.5" "No_Improvement" 4.93866593333333 0.782436122543389 "SF_1.00"
"11" "RCP_8.5" "No_Improvement" 5.1198325047619 0.314817843156257 "SF_1.00"
"13" "RCP_4.5" "Improved_Yield" 5.37266572 0.499411432990953 "SF_1.05"
"14" "RCP_8.5" "Improved_Yield" 5.01262292 0.830852071172733 "SF_1.05"
"15" "RCP_4.5" "Improved_Yield" 5.45876553 0.502766409540193 "SF_1.05"
"16" "RCP_8.5" "Improved_Yield" 5.51978263 0.472839129975416 "SF_1.05"
"17" "RCP_4.5" "Improved_Yield" 5.4132116 0.610338279940782 "SF_1.05"
"18" "RCP_8.5" "Improved_Yield" 5.33462588 0.623233195340682 "SF_1.05"
"19" "RCP_4.5" "Improved_Yield" 5.58309828 0.201040248467871 "SF_1.05"
"20" "RCP_8.5" "Improved_Yield" 5.34928413 0.52910479053337 "SF_1.05"
"21" "RCP_4.5" "Improved_Yield" 5.18559923 0.821557928670558 "SF_1.05"
"22" "RCP_8.5" "Improved_Yield" 5.24121436 0.640567252264072 "SF_1.05"
"23" "RCP_4.5" "No_Improvement" 5.11682449523809 0.475629936181859 "SF_1.00"
"31" "RCP_8.5" "No_Improvement" 4.77392659047619 0.791287686831175 "SF_1.00"
"41" "RCP_4.5" "No_Improvement" 5.19882431428571 0.478825151943041 "SF_1.00"
"51" "RCP_8.5" "No_Improvement" 5.25693583809524 0.450322980928968 "SF_1.00"
"61" "RCP_4.5" "No_Improvement" 5.15543961904762 0.581274552324554 "SF_1.00"
"71" "RCP_8.5" "No_Improvement" 5.08059607619048 0.593555424133983 "SF_1.00"
"81" "RCP_4.5" "No_Improvement" 5.31723645714286 0.191466903302734 "SF_1.00"
"91" "RCP_8.5" "No_Improvement" 5.09455631428571 0.503909324317496 "SF_1.00"
"101" "RCP_4.5" "No_Improvement" 4.93866593333333 0.782436122543389 "SF_1.00"
"111" "RCP_8.5" "No_Improvement" 5.1198325047619 0.314817843156257 "SF_1.00"
"131" "RCP_4.5" "Improved_Yield" 5.6285069447619 0.523192929800046 "SF_1.1"
"141" "RCP_8.5" "Improved_Yield" 5.25131924952381 0.870416455514292 "SF_1.1"
"151" "RCP_4.5" "Improved_Yield" 5.71870674571428 0.526707667137345 "SF_1.1"
"161" "RCP_8.5" "Improved_Yield" 5.78262942190476 0.495355279021864 "SF_1.1"
"171" "RCP_4.5" "Improved_Yield" 5.67098358095238 0.63940200755701 "SF_1.1"
"181" "RCP_8.5" "Improved_Yield" 5.58865568380952 0.652910966547381 "SF_1.1"
"191" "RCP_4.5" "Improved_Yield" 5.84896010285714 0.210613593633007 "SF_1.1"
"201" "RCP_8.5" "Improved_Yield" 5.60401194571428 0.554300256749245 "SF_1.1"
"211" "RCP_4.5" "Improved_Yield" 5.43253252666667 0.860679734797727 "SF_1.1"
"221" "RCP_8.5" "Improved_Yield" 5.49079599619048 0.671070454752837 "SF_1.1"
"24" "RCP_4.5" "No_Improvement" 5.11682449523809 0.475629936181859 "SF_1.00"
"32" "RCP_8.5" "No_Improvement" 4.77392659047619 0.791287686831175 "SF_1.00"
"42" "RCP_4.5" "No_Improvement" 5.19882431428571 0.478825151943041 "SF_1.00"
"52" "RCP_8.5" "No_Improvement" 5.25693583809524 0.450322980928968 "SF_1.00"
"62" "RCP_4.5" "No_Improvement" 5.15543961904762 0.581274552324554 "SF_1.00"
"72" "RCP_8.5" "No_Improvement" 5.08059607619048 0.593555424133983 "SF_1.00"
"82" "RCP_4.5" "No_Improvement" 5.31723645714286 0.191466903302734 "SF_1.00"
"92" "RCP_8.5" "No_Improvement" 5.09455631428571 0.503909324317496 "SF_1.00"
"102" "RCP_4.5" "No_Improvement" 4.93866593333333 0.782436122543389 "SF_1.00"
"112" "RCP_8.5" "No_Improvement" 5.1198325047619 0.314817843156257 "SF_1.00"
"132" "RCP_4.5" "Improved_Yield" 5.88434816952381 0.546974426609138 "SF_1.15"
"142" "RCP_8.5" "Improved_Yield" 5.49001557904762 0.909980839855851 "SF_1.15"
"152" "RCP_4.5" "Improved_Yield" 5.97864796142857 0.550648924734497 "SF_1.15"
"162" "RCP_8.5" "Improved_Yield" 6.04547621380952 0.517871428068312 "SF_1.15"
"172" "RCP_4.5" "Improved_Yield" 5.92875556190476 0.668465735173237 "SF_1.15"
"182" "RCP_8.5" "Improved_Yield" 5.84268548761905 0.68258873775408 "SF_1.15"
"192" "RCP_4.5" "Improved_Yield" 6.11482192571428 0.220186938798144 "SF_1.15"
"202" "RCP_8.5" "Improved_Yield" 5.85873976142857 0.579495722965119 "SF_1.15"
"212" "RCP_4.5" "Improved_Yield" 5.67946582333333 0.899801540924897 "SF_1.15"
"222" "RCP_8.5" "Improved_Yield" 5.74037763238095 0.701573657241602 "SF_1.15"
"25" "RCP_4.5" "No_Improvement" 5.11682449523809 0.475629936181859 "SF_1.00"
"33" "RCP_8.5" "No_Improvement" 4.77392659047619 0.791287686831175 "SF_1.00"
"43" "RCP_4.5" "No_Improvement" 5.19882431428571 0.478825151943041 "SF_1.00"
"53" "RCP_8.5" "No_Improvement" 5.25693583809524 0.450322980928968 "SF_1.00"
"63" "RCP_4.5" "No_Improvement" 5.15543961904762 0.581274552324554 "SF_1.00"
"73" "RCP_8.5" "No_Improvement" 5.08059607619048 0.593555424133983 "SF_1.00"
"83" "RCP_4.5" "No_Improvement" 5.31723645714286 0.191466903302734 "SF_1.00"
"93" "RCP_8.5" "No_Improvement" 5.09455631428571 0.503909324317496 "SF_1.00"
"103" "RCP_4.5" "No_Improvement" 4.93866593333333 0.782436122543389 "SF_1.00"
"113" "RCP_8.5" "No_Improvement" 5.1198325047619 0.314817843156257 "SF_1.00"
"133" "RCP_4.5" "Improved_Yield" 6.14018939428571 0.570755923418232 "SF_1.2"
"143" "RCP_8.5" "Improved_Yield" 5.72871190857143 0.949545224197409 "SF_1.2"
"153" "RCP_4.5" "Improved_Yield" 6.23858917714285 0.574590182331649 "SF_1.2"
"163" "RCP_8.5" "Improved_Yield" 6.30832300571428 0.540387577114761 "SF_1.2"
"173" "RCP_4.5" "Improved_Yield" 6.18652754285714 0.697529462789465 "SF_1.2"
"183" "RCP_8.5" "Improved_Yield" 6.09671529142857 0.712266508960779 "SF_1.2"
"193" "RCP_4.5" "Improved_Yield" 6.38068374857142 0.229760283963281 "SF_1.2"
"203" "RCP_8.5" "Improved_Yield" 6.11346757714285 0.604691189180994 "SF_1.2"
"213" "RCP_4.5" "Improved_Yield" 5.92639912 0.938923347052066 "SF_1.2"
"223" "RCP_8.5" "Improved_Yield" 5.98995926857143 0.732076859730367 "SF_1.2"
"26" "RCP_4.5" "No_Improvement" 5.11682449523809 0.475629936181859 "SF_1.00"
"34" "RCP_8.5" "No_Improvement" 4.77392659047619 0.791287686831175 "SF_1.00"
"44" "RCP_4.5" "No_Improvement" 5.19882431428571 0.478825151943041 "SF_1.00"
"54" "RCP_8.5" "No_Improvement" 5.25693583809524 0.450322980928968 "SF_1.00"
"64" "RCP_4.5" "No_Improvement" 5.15543961904762 0.581274552324554 "SF_1.00"
"74" "RCP_8.5" "No_Improvement" 5.08059607619048 0.593555424133983 "SF_1.00"
"84" "RCP_4.5" "No_Improvement" 5.31723645714286 0.191466903302734 "SF_1.00"
"94" "RCP_8.5" "No_Improvement" 5.09455631428571 0.503909324317496 "SF_1.00"
"104" "RCP_4.5" "No_Improvement" 4.93866593333333 0.782436122543389 "SF_1.00"
"114" "RCP_8.5" "No_Improvement" 5.1198325047619 0.314817843156257 "SF_1.00"
"134" "RCP_4.5" "Improved_Yield" 6.39603061904762 0.594537420227324 "SF_1.25"
"144" "RCP_8.5" "Improved_Yield" 5.96740823809524 0.989109608538968 "SF_1.25"
"154" "RCP_4.5" "Improved_Yield" 6.49853039285714 0.598531439928802 "SF_1.25"
"164" "RCP_8.5" "Improved_Yield" 6.57116979761905 0.562903726161209 "SF_1.25"
"174" "RCP_4.5" "Improved_Yield" 6.44429952380952 0.726593190405693 "SF_1.25"
"184" "RCP_8.5" "Improved_Yield" 6.35074509523809 0.741944280167478 "SF_1.25"
"194" "RCP_4.5" "Improved_Yield" 6.64654557142857 0.239333629128417 "SF_1.25"
"204" "RCP_8.5" "Improved_Yield" 6.36819539285714 0.629886655396869 "SF_1.25"
"214" "RCP_4.5" "Improved_Yield" 6.17333241666666 0.978045153179236 "SF_1.25"
"224" "RCP_8.5" "Improved_Yield" 6.2395409047619 0.762580062219133 "SF_1.25"
"27" "RCP_4.5" "No_Improvement" 5.11682449523809 0.475629936181859 "SF_1.00"
"35" "RCP_8.5" "No_Improvement" 4.77392659047619 0.791287686831175 "SF_1.00"
"45" "RCP_4.5" "No_Improvement" 5.19882431428571 0.478825151943041 "SF_1.00"
"55" "RCP_8.5" "No_Improvement" 5.25693583809524 0.450322980928968 "SF_1.00"
"65" "RCP_4.5" "No_Improvement" 5.15543961904762 0.581274552324554 "SF_1.00"
"75" "RCP_8.5" "No_Improvement" 5.08059607619048 0.593555424133983 "SF_1.00"
"85" "RCP_4.5" "No_Improvement" 5.31723645714286 0.191466903302734 "SF_1.00"
"95" "RCP_8.5" "No_Improvement" 5.09455631428571 0.503909324317496 "SF_1.00"
"105" "RCP_4.5" "No_Improvement" 4.93866593333333 0.782436122543389 "SF_1.00"
"115" "RCP_8.5" "No_Improvement" 5.1198325047619 0.314817843156257 "SF_1.00"
"135" "RCP_4.5" "Improved_Yield" 6.65187184380952 0.618318917036417 "SF_1.3"
"145" "RCP_8.5" "Improved_Yield" 6.20610456761905 1.02867399288053 "SF_1.3"
"155" "RCP_4.5" "Improved_Yield" 6.75847160857143 0.622472697525954 "SF_1.3"
"165" "RCP_8.5" "Improved_Yield" 6.83401658952381 0.585419875207657 "SF_1.3"
"175" "RCP_4.5" "Improved_Yield" 6.7020715047619 0.75565691802192 "SF_1.3"
"185" "RCP_8.5" "Improved_Yield" 6.60477489904762 0.771622051374177 "SF_1.3"
"195" "RCP_4.5" "Improved_Yield" 6.91240739428571 0.248906974293554 "SF_1.3"
"205" "RCP_8.5" "Improved_Yield" 6.62292320857143 0.655082121612744 "SF_1.3"
"215" "RCP_4.5" "Improved_Yield" 6.42026571333333 1.0171669593064 "SF_1.3"
"225" "RCP_8.5" "Improved_Yield" 6.48912254095238 0.793083264707898 "SF_1.3"
"28" "RCP_4.5" "No_Improvement" 5.11682449523809 0.475629936181859 "SF_1.00"
"36" "RCP_8.5" "No_Improvement" 4.77392659047619 0.791287686831175 "SF_1.00"
"46" "RCP_4.5" "No_Improvement" 5.19882431428571 0.478825151943041 "SF_1.00"
"56" "RCP_8.5" "No_Improvement" 5.25693583809524 0.450322980928968 "SF_1.00"
"66" "RCP_4.5" "No_Improvement" 5.15543961904762 0.581274552324554 "SF_1.00"
"76" "RCP_8.5" "No_Improvement" 5.08059607619048 0.593555424133983 "SF_1.00"
"86" "RCP_4.5" "No_Improvement" 5.31723645714286 0.191466903302734 "SF_1.00"
"96" "RCP_8.5" "No_Improvement" 5.09455631428571 0.503909324317496 "SF_1.00"
"106" "RCP_4.5" "No_Improvement" 4.93866593333333 0.782436122543389 "SF_1.00"
"116" "RCP_8.5" "No_Improvement" 5.1198325047619 0.314817843156257 "SF_1.00"
"136" "RCP_4.5" "Improved_Yield" 6.90771306857143 0.64210041384551 "SF_1.35"
"146" "RCP_8.5" "Improved_Yield" 6.44480089714286 1.06823837722209 "SF_1.35"
"156" "RCP_4.5" "Improved_Yield" 7.01841282428571 0.646413955123106 "SF_1.35"
"166" "RCP_8.5" "Improved_Yield" 7.09686338142857 0.607936024254106 "SF_1.35"
"176" "RCP_4.5" "Improved_Yield" 6.95984348571428 0.784720645638148 "SF_1.35"
"186" "RCP_8.5" "Improved_Yield" 6.85880470285714 0.801299822580876 "SF_1.35"
"196" "RCP_4.5" "Improved_Yield" 7.17826921714285 0.258480319458691 "SF_1.35"
"206" "RCP_8.5" "Improved_Yield" 6.87765102428571 0.680277587828619 "SF_1.35"
"216" "RCP_4.5" "Improved_Yield" 6.66719901 1.05628876543357 "SF_1.35"
"226" "RCP_8.5" "Improved_Yield" 6.73870417714286 0.823586467196663 "SF_1.35"
"29" "RCP_4.5" "No_Improvement" 5.11682449523809 0.475629936181859 "SF_1.00"
"37" "RCP_8.5" "No_Improvement" 4.77392659047619 0.791287686831175 "SF_1.00"
"47" "RCP_4.5" "No_Improvement" 5.19882431428571 0.478825151943041 "SF_1.00"
"57" "RCP_8.5" "No_Improvement" 5.25693583809524 0.450322980928968 "SF_1.00"
"67" "RCP_4.5" "No_Improvement" 5.15543961904762 0.581274552324554 "SF_1.00"
"77" "RCP_8.5" "No_Improvement" 5.08059607619048 0.593555424133983 "SF_1.00"
"87" "RCP_4.5" "No_Improvement" 5.31723645714286 0.191466903302734 "SF_1.00"
"97" "RCP_8.5" "No_Improvement" 5.09455631428571 0.503909324317496 "SF_1.00"
"107" "RCP_4.5" "No_Improvement" 4.93866593333333 0.782436122543389 "SF_1.00"
"117" "RCP_8.5" "No_Improvement" 5.1198325047619 0.314817843156257 "SF_1.00"
"137" "RCP_4.5" "Improved_Yield" 7.16355429333333 0.665881910654603 "SF_1.4"
"147" "RCP_8.5" "Improved_Yield" 6.68349722666667 1.10780276156364 "SF_1.4"
"157" "RCP_4.5" "Improved_Yield" 7.27835404 0.670355212720258 "SF_1.4"
"167" "RCP_8.5" "Improved_Yield" 7.35971017333333 0.630452173300554 "SF_1.4"
"177" "RCP_4.5" "Improved_Yield" 7.21761546666666 0.813784373254376 "SF_1.4"
"187" "RCP_8.5" "Improved_Yield" 7.11283450666667 0.830977593787575 "SF_1.4"
"197" "RCP_4.5" "Improved_Yield" 7.44413103999999 0.268053664623827 "SF_1.4"
"207" "RCP_8.5" "Improved_Yield" 7.13237884 0.705473054044493 "SF_1.4"
"217" "RCP_4.5" "Improved_Yield" 6.91413230666666 1.09541057156074 "SF_1.4"
"227" "RCP_8.5" "Improved_Yield" 6.98828581333333 0.854089669685429 "SF_1.4"
"210" "RCP_4.5" "No_Improvement" 5.11682449523809 0.475629936181859 "SF_1.00"
"38" "RCP_8.5" "No_Improvement" 4.77392659047619 0.791287686831175 "SF_1.00"
"48" "RCP_4.5" "No_Improvement" 5.19882431428571 0.478825151943041 "SF_1.00"
"58" "RCP_8.5" "No_Improvement" 5.25693583809524 0.450322980928968 "SF_1.00"
"68" "RCP_4.5" "No_Improvement" 5.15543961904762 0.581274552324554 "SF_1.00"
"78" "RCP_8.5" "No_Improvement" 5.08059607619048 0.593555424133983 "SF_1.00"
"88" "RCP_4.5" "No_Improvement" 5.31723645714286 0.191466903302734 "SF_1.00"
"98" "RCP_8.5" "No_Improvement" 5.09455631428571 0.503909324317496 "SF_1.00"
"108" "RCP_4.5" "No_Improvement" 4.93866593333333 0.782436122543389 "SF_1.00"
"118" "RCP_8.5" "No_Improvement" 5.1198325047619 0.314817843156257 "SF_1.00"
"138" "RCP_4.5" "Improved_Yield" 7.41939551809524 0.689663407463696 "SF_1.45"
"148" "RCP_8.5" "Improved_Yield" 6.92219355619048 1.1473671459052 "SF_1.45"
"158" "RCP_4.5" "Improved_Yield" 7.53829525571428 0.69429647031741 "SF_1.45"
"168" "RCP_8.5" "Improved_Yield" 7.62255696523809 0.652968322347002 "SF_1.45"
"178" "RCP_4.5" "Improved_Yield" 7.47538744761905 0.842848100870603 "SF_1.45"
"188" "RCP_8.5" "Improved_Yield" 7.36686431047619 0.860655364994274 "SF_1.45"
"198" "RCP_4.5" "Improved_Yield" 7.70999286285714 0.277627009788964 "SF_1.45"
"208" "RCP_8.5" "Improved_Yield" 7.38710665571428 0.730668520260368 "SF_1.45"
"218" "RCP_4.5" "Improved_Yield" 7.16106560333333 1.13453237768791 "SF_1.45"
"228" "RCP_8.5" "Improved_Yield" 7.23786744952381 0.884592872174194 "SF_1.45"
"219" "RCP_4.5" "No_Improvement" 5.11682449523809 0.475629936181859 "SF_1.00"
"39" "RCP_8.5" "No_Improvement" 4.77392659047619 0.791287686831175 "SF_1.00"
"49" "RCP_4.5" "No_Improvement" 5.19882431428571 0.478825151943041 "SF_1.00"
"59" "RCP_8.5" "No_Improvement" 5.25693583809524 0.450322980928968 "SF_1.00"
"69" "RCP_4.5" "No_Improvement" 5.15543961904762 0.581274552324554 "SF_1.00"
"79" "RCP_8.5" "No_Improvement" 5.08059607619048 0.593555424133983 "SF_1.00"
"89" "RCP_4.5" "No_Improvement" 5.31723645714286 0.191466903302734 "SF_1.00"
"99" "RCP_8.5" "No_Improvement" 5.09455631428571 0.503909324317496 "SF_1.00"
"109" "RCP_4.5" "No_Improvement" 4.93866593333333 0.782436122543389 "SF_1.00"
"119" "RCP_8.5" "No_Improvement" 5.1198325047619 0.314817843156257 "SF_1.00"
"139" "RCP_4.5" "Improved_Yield" 7.67523674285714 0.713444904272789 "SF_1.5"
"149" "RCP_8.5" "Improved_Yield" 7.16088988571429 1.18693153024676 "SF_1.5"
"159" "RCP_4.5" "Improved_Yield" 7.79823647142857 0.718237727914562 "SF_1.5"
"169" "RCP_8.5" "Improved_Yield" 7.88540375714285 0.675484471393451 "SF_1.5"
"179" "RCP_4.5" "Improved_Yield" 7.73315942857143 0.871911828486831 "SF_1.5"
"189" "RCP_8.5" "Improved_Yield" 7.62089411428571 0.890333136200974 "SF_1.5"
"199" "RCP_4.5" "Improved_Yield" 7.97585468571428 0.287200354954101 "SF_1.5"
"209" "RCP_8.5" "Improved_Yield" 7.64183447142857 0.755863986476243 "SF_1.5"
"2110" "RCP_4.5" "Improved_Yield" 7.4079989 1.17365418381508 "SF_1.5"
"229" "RCP_8.5" "Improved_Yield" 7.48744908571428 0.915096074662959 "SF_1.5"
