# Supplementary material for: Water rights shape crop yield and revenue volatility tradeoffs for adaptation in snow dependent systems
Source: Nat Commun. 2020 Jul 10;11:3473. doi: 10.1038/s41467-020-17219-z (PMC7351950; doi:10.1038/s41467-020-17219-z)
Supplement: Supplementary file 3 — Source Data [file 41467_2020_17219_MOESM3_ESM.zip › Source Data/Figure_S14/data_204.txt]

"RCP" "variable" "average" "stdv" "scf_column"
"2" "RCP_4.5" "No_Improvement" 7.45234388888889 0.754792390588664 "SF_1.00"
"3" "RCP_8.5" "No_Improvement" 6.91209208547009 1.20206525416076 "SF_1.00"
"4" "RCP_4.5" "No_Improvement" 7.50698249572649 0.925204468501865 "SF_1.00"
"5" "RCP_8.5" "No_Improvement" 7.58388403418803 0.803957258116257 "SF_1.00"
"6" "RCP_4.5" "No_Improvement" 7.47954951282051 0.887465790059749 "SF_1.00"
"7" "RCP_8.5" "No_Improvement" 7.24081126495726 1.23011140410811 "SF_1.00"
"8" "RCP_4.5" "No_Improvement" 7.73676506837607 0.401734816448214 "SF_1.00"
"9" "RCP_8.5" "No_Improvement" 7.38334533333333 0.962915479308731 "SF_1.00"
"10" "RCP_4.5" "No_Improvement" 7.11858787179487 1.20556371144083 "SF_1.00"
"11" "RCP_8.5" "No_Improvement" 9.9698785982906 1.19242378088241 "SF_1.00"
"13" "RCP_4.5" "Improved_Yield" 9.68344634743589 1.43205556491028 "SF_1.05"
"14" "RCP_8.5" "Improved_Yield" 8.55288464871795 2.17705509123938 "SF_1.05"
"15" "RCP_4.5" "Improved_Yield" 9.87013567435898 1.49965932692906 "SF_1.05"
"16" "RCP_8.5" "Improved_Yield" 10.0451667615385 1.29244765247526 "SF_1.05"
"17" "RCP_4.5" "Improved_Yield" 9.85773288589743 1.61835242512908 "SF_1.05"
"18" "RCP_8.5" "Improved_Yield" 9.38627675641026 2.02571203923109 "SF_1.05"
"19" "RCP_4.5" "Improved_Yield" 10.484892375641 0.62966982052327 "SF_1.05"
"20" "RCP_8.5" "Improved_Yield" 9.6552193948718 1.76020165430149 "SF_1.05"
"21" "RCP_4.5" "Improved_Yield" 9.12070836923078 2.23100586872544 "SF_1.05"
"22" "RCP_8.5" "Improved_Yield" 9.13151723076924 1.92967798039066 "SF_1.05"
"23" "RCP_4.5" "No_Improvement" 7.45234388888889 0.754792390588664 "SF_1.00"
"31" "RCP_8.5" "No_Improvement" 6.91209208547009 1.20206525416076 "SF_1.00"
"41" "RCP_4.5" "No_Improvement" 7.50698249572649 0.925204468501865 "SF_1.00"
"51" "RCP_8.5" "No_Improvement" 7.58388403418803 0.803957258116257 "SF_1.00"
"61" "RCP_4.5" "No_Improvement" 7.47954951282051 0.887465790059749 "SF_1.00"
"71" "RCP_8.5" "No_Improvement" 7.24081126495726 1.23011140410811 "SF_1.00"
"81" "RCP_4.5" "No_Improvement" 7.73676506837607 0.401734816448214 "SF_1.00"
"91" "RCP_8.5" "No_Improvement" 7.38334533333333 0.962915479308731 "SF_1.00"
"101" "RCP_4.5" "No_Improvement" 7.11858787179487 1.20556371144083 "SF_1.00"
"111" "RCP_8.5" "No_Improvement" 9.9698785982906 1.19242378088241 "SF_1.00"
"131" "RCP_4.5" "Improved_Yield" 10.1445628401709 1.50024868704886 "SF_1.1"
"141" "RCP_8.5" "Improved_Yield" 8.96016487008548 2.2807243812984 "SF_1.1"
"151" "RCP_4.5" "Improved_Yield" 10.3401421350427 1.57107167583045 "SF_1.1"
"161" "RCP_8.5" "Improved_Yield" 10.5235080358975 1.35399277878361 "SF_1.1"
"171" "RCP_4.5" "Improved_Yield" 10.3271487376068 1.69541682632571 "SF_1.1"
"181" "RCP_8.5" "Improved_Yield" 9.83324231623932 2.12217451728972 "SF_1.1"
"191" "RCP_4.5" "Improved_Yield" 10.9841729649573 0.659654097691045 "SF_1.1"
"201" "RCP_8.5" "Improved_Yield" 10.1149917470086 1.8440207806968 "SF_1.1"
"211" "RCP_4.5" "Improved_Yield" 9.55502781538463 2.33724424342665 "SF_1.1"
"221" "RCP_8.5" "Improved_Yield" 9.5663513846154 2.02156740802831 "SF_1.1"
"24" "RCP_4.5" "No_Improvement" 7.45234388888889 0.754792390588664 "SF_1.00"
"32" "RCP_8.5" "No_Improvement" 6.91209208547009 1.20206525416076 "SF_1.00"
"42" "RCP_4.5" "No_Improvement" 7.50698249572649 0.925204468501865 "SF_1.00"
"52" "RCP_8.5" "No_Improvement" 7.58388403418803 0.803957258116257 "SF_1.00"
"62" "RCP_4.5" "No_Improvement" 7.47954951282051 0.887465790059749 "SF_1.00"
"72" "RCP_8.5" "No_Improvement" 7.24081126495726 1.23011140410811 "SF_1.00"
"82" "RCP_4.5" "No_Improvement" 7.73676506837607 0.401734816448214 "SF_1.00"
"92" "RCP_8.5" "No_Improvement" 7.38334533333333 0.962915479308731 "SF_1.00"
"102" "RCP_4.5" "No_Improvement" 7.11858787179487 1.20556371144083 "SF_1.00"
"112" "RCP_8.5" "No_Improvement" 9.9698785982906 1.19242378088241 "SF_1.00"
"132" "RCP_4.5" "Improved_Yield" 10.605679332906 1.56844180918745 "SF_1.15"
"142" "RCP_8.5" "Improved_Yield" 9.367445091453 2.38439367135742 "SF_1.15"
"152" "RCP_4.5" "Improved_Yield" 10.8101485957265 1.64248402473183 "SF_1.15"
"162" "RCP_8.5" "Improved_Yield" 11.0018493102564 1.41553790509195 "SF_1.15"
"172" "RCP_4.5" "Improved_Yield" 10.7965645893162 1.77248122752233 "SF_1.15"
"182" "RCP_8.5" "Improved_Yield" 10.2802078760684 2.21863699534834 "SF_1.15"
"192" "RCP_4.5" "Improved_Yield" 11.4834535542735 0.689638374858819 "SF_1.15"
"202" "RCP_8.5" "Improved_Yield" 10.5747640991453 1.9278399070921 "SF_1.15"
"212" "RCP_4.5" "Improved_Yield" 9.98934726153847 2.44348261812786 "SF_1.15"
"222" "RCP_8.5" "Improved_Yield" 10.0011855384616 2.11345683566596 "SF_1.15"
"25" "RCP_4.5" "No_Improvement" 7.45234388888889 0.754792390588664 "SF_1.00"
"33" "RCP_8.5" "No_Improvement" 6.91209208547009 1.20206525416076 "SF_1.00"
"43" "RCP_4.5" "No_Improvement" 7.50698249572649 0.925204468501865 "SF_1.00"
"53" "RCP_8.5" "No_Improvement" 7.58388403418803 0.803957258116257 "SF_1.00"
"63" "RCP_4.5" "No_Improvement" 7.47954951282051 0.887465790059749 "SF_1.00"
"73" "RCP_8.5" "No_Improvement" 7.24081126495726 1.23011140410811 "SF_1.00"
"83" "RCP_4.5" "No_Improvement" 7.73676506837607 0.401734816448214 "SF_1.00"
"93" "RCP_8.5" "No_Improvement" 7.38334533333333 0.962915479308731 "SF_1.00"
"103" "RCP_4.5" "No_Improvement" 7.11858787179487 1.20556371144083 "SF_1.00"
"113" "RCP_8.5" "No_Improvement" 9.9698785982906 1.19242378088241 "SF_1.00"
"133" "RCP_4.5" "Improved_Yield" 11.066795825641 1.63663493132603 "SF_1.2"
"143" "RCP_8.5" "Improved_Yield" 9.77472531282052 2.48806296141644 "SF_1.2"
"153" "RCP_4.5" "Improved_Yield" 11.2801550564103 1.71389637363322 "SF_1.2"
"163" "RCP_8.5" "Improved_Yield" 11.4801905846154 1.4770830314003 "SF_1.2"
"173" "RCP_4.5" "Improved_Yield" 11.2659804410256 1.84954562871895 "SF_1.2"
"183" "RCP_8.5" "Improved_Yield" 10.7271734358974 2.31509947340696 "SF_1.2"
"193" "RCP_4.5" "Improved_Yield" 11.9827341435897 0.719622652026594 "SF_1.2"
"203" "RCP_8.5" "Improved_Yield" 11.0345364512821 2.01165903348741 "SF_1.2"
"213" "RCP_4.5" "Improved_Yield" 10.4236667076923 2.54972099282907 "SF_1.2"
"223" "RCP_8.5" "Improved_Yield" 10.4360196923077 2.20534626330361 "SF_1.2"
"26" "RCP_4.5" "No_Improvement" 7.45234388888889 0.754792390588664 "SF_1.00"
"34" "RCP_8.5" "No_Improvement" 6.91209208547009 1.20206525416076 "SF_1.00"
"44" "RCP_4.5" "No_Improvement" 7.50698249572649 0.925204468501865 "SF_1.00"
"54" "RCP_8.5" "No_Improvement" 7.58388403418803 0.803957258116257 "SF_1.00"
"64" "RCP_4.5" "No_Improvement" 7.47954951282051 0.887465790059749 "SF_1.00"
"74" "RCP_8.5" "No_Improvement" 7.24081126495726 1.23011140410811 "SF_1.00"
"84" "RCP_4.5" "No_Improvement" 7.73676506837607 0.401734816448214 "SF_1.00"
"94" "RCP_8.5" "No_Improvement" 7.38334533333333 0.962915479308731 "SF_1.00"
"104" "RCP_4.5" "No_Improvement" 7.11858787179487 1.20556371144083 "SF_1.00"
"114" "RCP_8.5" "No_Improvement" 9.9698785982906 1.19242378088241 "SF_1.00"
"134" "RCP_4.5" "Improved_Yield" 11.5279123183761 1.70482805346462 "SF_1.25"
"144" "RCP_8.5" "Improved_Yield" 10.182005534188 2.59173225147546 "SF_1.25"
"154" "RCP_4.5" "Improved_Yield" 11.750161517094 1.7853087225346 "SF_1.25"
"164" "RCP_8.5" "Improved_Yield" 11.9585318589744 1.53862815770864 "SF_1.25"
"174" "RCP_4.5" "Improved_Yield" 11.735396292735 1.92661002991557 "SF_1.25"
"184" "RCP_8.5" "Improved_Yield" 11.1741389957265 2.41156195146559 "SF_1.25"
"194" "RCP_4.5" "Improved_Yield" 12.482014732906 0.749606929194369 "SF_1.25"
"204" "RCP_8.5" "Improved_Yield" 11.4943088034188 2.09547815988272 "SF_1.25"
"214" "RCP_4.5" "Improved_Yield" 10.8579861538462 2.65595936753028 "SF_1.25"
"224" "RCP_8.5" "Improved_Yield" 10.8708538461539 2.29723569094126 "SF_1.25"
"27" "RCP_4.5" "No_Improvement" 7.45234388888889 0.754792390588664 "SF_1.00"
"35" "RCP_8.5" "No_Improvement" 6.91209208547009 1.20206525416076 "SF_1.00"
"45" "RCP_4.5" "No_Improvement" 7.50698249572649 0.925204468501865 "SF_1.00"
"55" "RCP_8.5" "No_Improvement" 7.58388403418803 0.803957258116257 "SF_1.00"
"65" "RCP_4.5" "No_Improvement" 7.47954951282051 0.887465790059749 "SF_1.00"
"75" "RCP_8.5" "No_Improvement" 7.24081126495726 1.23011140410811 "SF_1.00"
"85" "RCP_4.5" "No_Improvement" 7.73676506837607 0.401734816448214 "SF_1.00"
"95" "RCP_8.5" "No_Improvement" 7.38334533333333 0.962915479308731 "SF_1.00"
"105" "RCP_4.5" "No_Improvement" 7.11858787179487 1.20556371144083 "SF_1.00"
"115" "RCP_8.5" "No_Improvement" 9.9698785982906 1.19242378088241 "SF_1.00"
"135" "RCP_4.5" "Improved_Yield" 11.9890288111111 1.7730211756032 "SF_1.3"
"145" "RCP_8.5" "Improved_Yield" 10.5892857555556 2.69540154153447 "SF_1.3"
"155" "RCP_4.5" "Improved_Yield" 12.2201679777778 1.85672107143598 "SF_1.3"
"165" "RCP_8.5" "Improved_Yield" 12.4368731333334 1.60017328401699 "SF_1.3"
"175" "RCP_4.5" "Improved_Yield" 12.2048121444444 2.0036744311122 "SF_1.3"
"185" "RCP_8.5" "Improved_Yield" 11.6211045555556 2.50802442952421 "SF_1.3"
"195" "RCP_4.5" "Improved_Yield" 12.9812953222222 0.779591206362144 "SF_1.3"
"205" "RCP_8.5" "Improved_Yield" 11.9540811555556 2.17929728627803 "SF_1.3"
"215" "RCP_4.5" "Improved_Yield" 11.2923056 2.76219774223149 "SF_1.3"
"225" "RCP_8.5" "Improved_Yield" 11.305688 2.38912511857891 "SF_1.3"
"28" "RCP_4.5" "No_Improvement" 7.45234388888889 0.754792390588664 "SF_1.00"
"36" "RCP_8.5" "No_Improvement" 6.91209208547009 1.20206525416076 "SF_1.00"
"46" "RCP_4.5" "No_Improvement" 7.50698249572649 0.925204468501865 "SF_1.00"
"56" "RCP_8.5" "No_Improvement" 7.58388403418803 0.803957258116257 "SF_1.00"
"66" "RCP_4.5" "No_Improvement" 7.47954951282051 0.887465790059749 "SF_1.00"
"76" "RCP_8.5" "No_Improvement" 7.24081126495726 1.23011140410811 "SF_1.00"
"86" "RCP_4.5" "No_Improvement" 7.73676506837607 0.401734816448214 "SF_1.00"
"96" "RCP_8.5" "No_Improvement" 7.38334533333333 0.962915479308731 "SF_1.00"
"106" "RCP_4.5" "No_Improvement" 7.11858787179487 1.20556371144083 "SF_1.00"
"116" "RCP_8.5" "No_Improvement" 9.9698785982906 1.19242378088241 "SF_1.00"
"136" "RCP_4.5" "Improved_Yield" 12.4501453038461 1.84121429774179 "SF_1.35"
"146" "RCP_8.5" "Improved_Yield" 10.9965659769231 2.79907083159349 "SF_1.35"
"156" "RCP_4.5" "Improved_Yield" 12.6901744384615 1.92813342033737 "SF_1.35"
"166" "RCP_8.5" "Improved_Yield" 12.9152144076923 1.66171841032534 "SF_1.35"
"176" "RCP_4.5" "Improved_Yield" 12.6742279961538 2.08073883230882 "SF_1.35"
"186" "RCP_8.5" "Improved_Yield" 12.0680701153846 2.60448690758283 "SF_1.35"
"196" "RCP_4.5" "Improved_Yield" 13.4805759115385 0.809575483529918 "SF_1.35"
"206" "RCP_8.5" "Improved_Yield" 12.4138535076923 2.26311641267334 "SF_1.35"
"216" "RCP_4.5" "Improved_Yield" 11.7266250461539 2.86843611693271 "SF_1.35"
"226" "RCP_8.5" "Improved_Yield" 11.7405221538462 2.48101454621656 "SF_1.35"
"29" "RCP_4.5" "No_Improvement" 7.45234388888889 0.754792390588664 "SF_1.00"
"37" "RCP_8.5" "No_Improvement" 6.91209208547009 1.20206525416076 "SF_1.00"
"47" "RCP_4.5" "No_Improvement" 7.50698249572649 0.925204468501865 "SF_1.00"
"57" "RCP_8.5" "No_Improvement" 7.58388403418803 0.803957258116257 "SF_1.00"
"67" "RCP_4.5" "No_Improvement" 7.47954951282051 0.887465790059749 "SF_1.00"
"77" "RCP_8.5" "No_Improvement" 7.24081126495726 1.23011140410811 "SF_1.00"
"87" "RCP_4.5" "No_Improvement" 7.73676506837607 0.401734816448214 "SF_1.00"
"97" "RCP_8.5" "No_Improvement" 7.38334533333333 0.962915479308731 "SF_1.00"
"107" "RCP_4.5" "No_Improvement" 7.11858787179487 1.20556371144083 "SF_1.00"
"117" "RCP_8.5" "No_Improvement" 9.9698785982906 1.19242378088241 "SF_1.00"
"137" "RCP_4.5" "Improved_Yield" 12.9112617965812 1.90940741988037 "SF_1.4"
"147" "RCP_8.5" "Improved_Yield" 11.4038461982906 2.90274012165251 "SF_1.4"
"157" "RCP_4.5" "Improved_Yield" 13.1601808991453 1.99954576923875 "SF_1.4"
"167" "RCP_8.5" "Improved_Yield" 13.3935556820513 1.72326353663368 "SF_1.4"
"177" "RCP_4.5" "Improved_Yield" 13.1436438478632 2.15780323350544 "SF_1.4"
"187" "RCP_8.5" "Improved_Yield" 12.5150356752137 2.70094938564146 "SF_1.4"
"197" "RCP_4.5" "Improved_Yield" 13.9798565008547 0.839559760697693 "SF_1.4"
"207" "RCP_8.5" "Improved_Yield" 12.8736258598291 2.34693553906865 "SF_1.4"
"217" "RCP_4.5" "Improved_Yield" 12.1609444923077 2.97467449163392 "SF_1.4"
"227" "RCP_8.5" "Improved_Yield" 12.1753563076923 2.57290397385421 "SF_1.4"
"210" "RCP_4.5" "No_Improvement" 7.45234388888889 0.754792390588664 "SF_1.00"
"38" "RCP_8.5" "No_Improvement" 6.91209208547009 1.20206525416076 "SF_1.00"
"48" "RCP_4.5" "No_Improvement" 7.50698249572649 0.925204468501865 "SF_1.00"
"58" "RCP_8.5" "No_Improvement" 7.58388403418803 0.803957258116257 "SF_1.00"
"68" "RCP_4.5" "No_Improvement" 7.47954951282051 0.887465790059749 "SF_1.00"
"78" "RCP_8.5" "No_Improvement" 7.24081126495726 1.23011140410811 "SF_1.00"
"88" "RCP_4.5" "No_Improvement" 7.73676506837607 0.401734816448214 "SF_1.00"
"98" "RCP_8.5" "No_Improvement" 7.38334533333333 0.962915479308731 "SF_1.00"
"108" "RCP_4.5" "No_Improvement" 7.11858787179487 1.20556371144083 "SF_1.00"
"118" "RCP_8.5" "No_Improvement" 9.9698785982906 1.19242378088241 "SF_1.00"
"138" "RCP_4.5" "Improved_Yield" 13.3723782893162 1.97760054201896 "SF_1.45"
"148" "RCP_8.5" "Improved_Yield" 11.8111264196581 3.00640941171153 "SF_1.45"
"158" "RCP_4.5" "Improved_Yield" 13.6301873598291 2.07095811814014 "SF_1.45"
"168" "RCP_8.5" "Improved_Yield" 13.8718969564103 1.78480866294203 "SF_1.45"
"178" "RCP_4.5" "Improved_Yield" 13.6130596995726 2.23486763470207 "SF_1.45"
"188" "RCP_8.5" "Improved_Yield" 12.9620012350427 2.79741186370008 "SF_1.45"
"198" "RCP_4.5" "Improved_Yield" 14.4791370901709 0.869544037865468 "SF_1.45"
"208" "RCP_8.5" "Improved_Yield" 13.3333982119658 2.43075466546396 "SF_1.45"
"218" "RCP_4.5" "Improved_Yield" 12.5952639384616 3.08091286633513 "SF_1.45"
"228" "RCP_8.5" "Improved_Yield" 12.6101904615385 2.66479340149186 "SF_1.45"
"219" "RCP_4.5" "No_Improvement" 7.45234388888889 0.754792390588664 "SF_1.00"
"39" "RCP_8.5" "No_Improvement" 6.91209208547009 1.20206525416076 "SF_1.00"
"49" "RCP_4.5" "No_Improvement" 7.50698249572649 0.925204468501865 "SF_1.00"
"59" "RCP_8.5" "No_Improvement" 7.58388403418803 0.803957258116257 "SF_1.00"
"69" "RCP_4.5" "No_Improvement" 7.47954951282051 0.887465790059749 "SF_1.00"
"79" "RCP_8.5" "No_Improvement" 7.24081126495726 1.23011140410811 "SF_1.00"
"89" "RCP_4.5" "No_Improvement" 7.73676506837607 0.401734816448214 "SF_1.00"
"99" "RCP_8.5" "No_Improvement" 7.38334533333333 0.962915479308731 "SF_1.00"
"109" "RCP_4.5" "No_Improvement" 7.11858787179487 1.20556371144083 "SF_1.00"
"119" "RCP_8.5" "No_Improvement" 9.9698785982906 1.19242378088241 "SF_1.00"
"139" "RCP_4.5" "Improved_Yield" 13.8334947820513 2.04579366415754 "SF_1.5"
"149" "RCP_8.5" "Improved_Yield" 12.2184066410257 3.11007870177055 "SF_1.5"
"159" "RCP_4.5" "Improved_Yield" 14.1001938205128 2.14237046704152 "SF_1.5"
"169" "RCP_8.5" "Improved_Yield" 14.3502382307693 1.84635378925037 "SF_1.5"
"179" "RCP_4.5" "Improved_Yield" 14.082475551282 2.31193203589869 "SF_1.5"
"189" "RCP_8.5" "Improved_Yield" 13.4089667948718 2.8938743417587 "SF_1.5"
"199" "RCP_4.5" "Improved_Yield" 14.9784176794872 0.899528315033243 "SF_1.5"
"209" "RCP_8.5" "Improved_Yield" 13.7931705641026 2.51457379185927 "SF_1.5"
"2110" "RCP_4.5" "Improved_Yield" 13.0295833846154 3.18715124103634 "SF_1.5"
"229" "RCP_8.5" "Improved_Yield" 13.0450246153846 2.75668282912951 "SF_1.5"
