# Supplementary material for: Water rights shape crop yield and revenue volatility tradeoffs for adaptation in snow dependent systems
Source: Nat Commun. 2020 Jul 10;11:3473. doi: 10.1038/s41467-020-17219-z (PMC7351950; doi:10.1038/s41467-020-17219-z)
Supplement: Supplementary file 3 — Source Data [file 41467_2020_17219_MOESM3_ESM.zip › Source Data/Figure_S14/data_210.txt]

"RCP" "variable" "average" "stdv" "scf_column"
"2" "RCP_4.5" "No_Improvement" 3.37472961111111 0.167623488386573 "SF_1.00"
"3" "RCP_8.5" "No_Improvement" 3.32701454166667 0.195536668527316 "SF_1.00"
"4" "RCP_4.5" "No_Improvement" 3.371127625 0.194155245048737 "SF_1.00"
"5" "RCP_8.5" "No_Improvement" 3.37529868055555 0.18457628526534 "SF_1.00"
"6" "RCP_4.5" "No_Improvement" 3.36968120833333 0.177849770946904 "SF_1.00"
"7" "RCP_8.5" "No_Improvement" 3.34522836111111 0.183890234831322 "SF_1.00"
"8" "RCP_4.5" "No_Improvement" 3.39403719444444 0.15290233832457 "SF_1.00"
"9" "RCP_8.5" "No_Improvement" 3.367936 0.169022183804314 "SF_1.00"
"10" "RCP_4.5" "No_Improvement" 3.33841631944445 0.18379768561682 "SF_1.00"
"11" "RCP_8.5" "No_Improvement" 3.71062318055556 0.149026958075161 "SF_1.00"
"13" "RCP_4.5" "Improved_Yield" 3.9001265625 0.189012141763414 "SF_1.05"
"14" "RCP_8.5" "Improved_Yield" 3.740063775 0.345441127193485 "SF_1.05"
"15" "RCP_4.5" "Improved_Yield" 3.91734526458333 0.23236930230427 "SF_1.05"
"16" "RCP_8.5" "Improved_Yield" 3.93879667708333 0.208361265133974 "SF_1.05"
"17" "RCP_4.5" "Improved_Yield" 3.90749276458333 0.248856079787243 "SF_1.05"
"18" "RCP_8.5" "Improved_Yield" 3.84665976041666 0.330306932680299 "SF_1.05"
"19" "RCP_4.5" "Improved_Yield" 3.98079408125 0.057157787477517 "SF_1.05"
"20" "RCP_8.5" "Improved_Yield" 3.87799625208333 0.248886667113562 "SF_1.05"
"21" "RCP_4.5" "Improved_Yield" 3.80263956041666 0.364193778088188 "SF_1.05"
"22" "RCP_8.5" "Improved_Yield" 3.82345977708333 0.294498162944719 "SF_1.05"
"23" "RCP_4.5" "No_Improvement" 3.37472961111111 0.167623488386573 "SF_1.00"
"31" "RCP_8.5" "No_Improvement" 3.32701454166667 0.195536668527316 "SF_1.00"
"41" "RCP_4.5" "No_Improvement" 3.371127625 0.194155245048737 "SF_1.00"
"51" "RCP_8.5" "No_Improvement" 3.37529868055555 0.18457628526534 "SF_1.00"
"61" "RCP_4.5" "No_Improvement" 3.36968120833333 0.177849770946904 "SF_1.00"
"71" "RCP_8.5" "No_Improvement" 3.34522836111111 0.183890234831322 "SF_1.00"
"81" "RCP_4.5" "No_Improvement" 3.39403719444444 0.15290233832457 "SF_1.00"
"91" "RCP_8.5" "No_Improvement" 3.367936 0.169022183804314 "SF_1.00"
"101" "RCP_4.5" "No_Improvement" 3.33841631944445 0.18379768561682 "SF_1.00"
"111" "RCP_8.5" "No_Improvement" 3.71062318055556 0.149026958075161 "SF_1.00"
"131" "RCP_4.5" "Improved_Yield" 4.085846875 0.198012719942624 "SF_1.1"
"141" "RCP_8.5" "Improved_Yield" 3.91816205 0.36189070467889 "SF_1.1"
"151" "RCP_4.5" "Improved_Yield" 4.10388551527777 0.243434507175902 "SF_1.1"
"161" "RCP_8.5" "Improved_Yield" 4.12635842361111 0.218283230140354 "SF_1.1"
"171" "RCP_4.5" "Improved_Yield" 4.09356384861111 0.260706369300921 "SF_1.1"
"181" "RCP_8.5" "Improved_Yield" 4.02983403472222 0.346035834236504 "SF_1.1"
"191" "RCP_4.5" "Improved_Yield" 4.17035570416666 0.0598795868812083 "SF_1.1"
"201" "RCP_8.5" "Improved_Yield" 4.06266274027777 0.260738413166589 "SF_1.1"
"211" "RCP_4.5" "Improved_Yield" 3.98371763472222 0.381536338949531 "SF_1.1"
"221" "RCP_8.5" "Improved_Yield" 4.00552929027777 0.308521884989706 "SF_1.1"
"24" "RCP_4.5" "No_Improvement" 3.37472961111111 0.167623488386573 "SF_1.00"
"32" "RCP_8.5" "No_Improvement" 3.32701454166667 0.195536668527316 "SF_1.00"
"42" "RCP_4.5" "No_Improvement" 3.371127625 0.194155245048737 "SF_1.00"
"52" "RCP_8.5" "No_Improvement" 3.37529868055555 0.18457628526534 "SF_1.00"
"62" "RCP_4.5" "No_Improvement" 3.36968120833333 0.177849770946904 "SF_1.00"
"72" "RCP_8.5" "No_Improvement" 3.34522836111111 0.183890234831322 "SF_1.00"
"82" "RCP_4.5" "No_Improvement" 3.39403719444444 0.15290233832457 "SF_1.00"
"92" "RCP_8.5" "No_Improvement" 3.367936 0.169022183804314 "SF_1.00"
"102" "RCP_4.5" "No_Improvement" 3.33841631944445 0.18379768561682 "SF_1.00"
"112" "RCP_8.5" "No_Improvement" 3.71062318055556 0.149026958075161 "SF_1.00"
"132" "RCP_4.5" "Improved_Yield" 4.2715671875 0.207013298121834 "SF_1.15"
"142" "RCP_8.5" "Improved_Yield" 4.09626032499999 0.378340282164294 "SF_1.15"
"152" "RCP_4.5" "Improved_Yield" 4.29042576597222 0.254499712047534 "SF_1.15"
"162" "RCP_8.5" "Improved_Yield" 4.31392017013888 0.228205195146734 "SF_1.15"
"172" "RCP_4.5" "Improved_Yield" 4.27963493263888 0.272556658814599 "SF_1.15"
"182" "RCP_8.5" "Improved_Yield" 4.21300830902777 0.361764735792708 "SF_1.15"
"192" "RCP_4.5" "Improved_Yield" 4.35991732708333 0.0626013862848996 "SF_1.15"
"202" "RCP_8.5" "Improved_Yield" 4.24732922847222 0.272590159219616 "SF_1.15"
"212" "RCP_4.5" "Improved_Yield" 4.16479570902777 0.398878899810873 "SF_1.15"
"222" "RCP_8.5" "Improved_Yield" 4.18759880347222 0.322545607034692 "SF_1.15"
"25" "RCP_4.5" "No_Improvement" 3.37472961111111 0.167623488386573 "SF_1.00"
"33" "RCP_8.5" "No_Improvement" 3.32701454166667 0.195536668527316 "SF_1.00"
"43" "RCP_4.5" "No_Improvement" 3.371127625 0.194155245048737 "SF_1.00"
"53" "RCP_8.5" "No_Improvement" 3.37529868055555 0.18457628526534 "SF_1.00"
"63" "RCP_4.5" "No_Improvement" 3.36968120833333 0.177849770946904 "SF_1.00"
"73" "RCP_8.5" "No_Improvement" 3.34522836111111 0.183890234831322 "SF_1.00"
"83" "RCP_4.5" "No_Improvement" 3.39403719444444 0.15290233832457 "SF_1.00"
"93" "RCP_8.5" "No_Improvement" 3.367936 0.169022183804314 "SF_1.00"
"103" "RCP_4.5" "No_Improvement" 3.33841631944445 0.18379768561682 "SF_1.00"
"113" "RCP_8.5" "No_Improvement" 3.71062318055556 0.149026958075161 "SF_1.00"
"133" "RCP_4.5" "Improved_Yield" 4.4572875 0.216013876301045 "SF_1.2"
"143" "RCP_8.5" "Improved_Yield" 4.27435859999999 0.394789859649698 "SF_1.2"
"153" "RCP_4.5" "Improved_Yield" 4.47696601666666 0.265564916919166 "SF_1.2"
"163" "RCP_8.5" "Improved_Yield" 4.50148191666666 0.238127160153113 "SF_1.2"
"173" "RCP_4.5" "Improved_Yield" 4.46570601666666 0.284406948328278 "SF_1.2"
"183" "RCP_8.5" "Improved_Yield" 4.39618258333333 0.377493637348913 "SF_1.2"
"193" "RCP_4.5" "Improved_Yield" 4.54947894999999 0.0653231856885909 "SF_1.2"
"203" "RCP_8.5" "Improved_Yield" 4.43199571666666 0.284441905272643 "SF_1.2"
"213" "RCP_4.5" "Improved_Yield" 4.34587378333333 0.416221460672215 "SF_1.2"
"223" "RCP_8.5" "Improved_Yield" 4.36966831666666 0.336569329079679 "SF_1.2"
"26" "RCP_4.5" "No_Improvement" 3.37472961111111 0.167623488386573 "SF_1.00"
"34" "RCP_8.5" "No_Improvement" 3.32701454166667 0.195536668527316 "SF_1.00"
"44" "RCP_4.5" "No_Improvement" 3.371127625 0.194155245048737 "SF_1.00"
"54" "RCP_8.5" "No_Improvement" 3.37529868055555 0.18457628526534 "SF_1.00"
"64" "RCP_4.5" "No_Improvement" 3.36968120833333 0.177849770946904 "SF_1.00"
"74" "RCP_8.5" "No_Improvement" 3.34522836111111 0.183890234831322 "SF_1.00"
"84" "RCP_4.5" "No_Improvement" 3.39403719444444 0.15290233832457 "SF_1.00"
"94" "RCP_8.5" "No_Improvement" 3.367936 0.169022183804314 "SF_1.00"
"104" "RCP_4.5" "No_Improvement" 3.33841631944445 0.18379768561682 "SF_1.00"
"114" "RCP_8.5" "No_Improvement" 3.71062318055556 0.149026958075161 "SF_1.00"
"134" "RCP_4.5" "Improved_Yield" 4.6430078125 0.225014454480255 "SF_1.25"
"144" "RCP_8.5" "Improved_Yield" 4.45245687499999 0.411239437135102 "SF_1.25"
"154" "RCP_4.5" "Improved_Yield" 4.6635062673611 0.276630121790798 "SF_1.25"
"164" "RCP_8.5" "Improved_Yield" 4.68904366319444 0.248049125159493 "SF_1.25"
"174" "RCP_4.5" "Improved_Yield" 4.65177710069444 0.296257237841956 "SF_1.25"
"184" "RCP_8.5" "Improved_Yield" 4.57935685763888 0.393222538905118 "SF_1.25"
"194" "RCP_4.5" "Improved_Yield" 4.73904057291666 0.0680449850922823 "SF_1.25"
"204" "RCP_8.5" "Improved_Yield" 4.61666220486111 0.296293651325669 "SF_1.25"
"214" "RCP_4.5" "Improved_Yield" 4.52695185763888 0.433564021533557 "SF_1.25"
"224" "RCP_8.5" "Improved_Yield" 4.55173782986111 0.350593051124665 "SF_1.25"
"27" "RCP_4.5" "No_Improvement" 3.37472961111111 0.167623488386573 "SF_1.00"
"35" "RCP_8.5" "No_Improvement" 3.32701454166667 0.195536668527316 "SF_1.00"
"45" "RCP_4.5" "No_Improvement" 3.371127625 0.194155245048737 "SF_1.00"
"55" "RCP_8.5" "No_Improvement" 3.37529868055555 0.18457628526534 "SF_1.00"
"65" "RCP_4.5" "No_Improvement" 3.36968120833333 0.177849770946904 "SF_1.00"
"75" "RCP_8.5" "No_Improvement" 3.34522836111111 0.183890234831322 "SF_1.00"
"85" "RCP_4.5" "No_Improvement" 3.39403719444444 0.15290233832457 "SF_1.00"
"95" "RCP_8.5" "No_Improvement" 3.367936 0.169022183804314 "SF_1.00"
"105" "RCP_4.5" "No_Improvement" 3.33841631944445 0.18379768561682 "SF_1.00"
"115" "RCP_8.5" "No_Improvement" 3.71062318055556 0.149026958075161 "SF_1.00"
"135" "RCP_4.5" "Improved_Yield" 4.828728125 0.234015032659465 "SF_1.3"
"145" "RCP_8.5" "Improved_Yield" 4.63055514999999 0.427689014620506 "SF_1.3"
"155" "RCP_4.5" "Improved_Yield" 4.85004651805555 0.28769532666243 "SF_1.3"
"165" "RCP_8.5" "Improved_Yield" 4.87660540972222 0.257971090165873 "SF_1.3"
"175" "RCP_4.5" "Improved_Yield" 4.83784818472222 0.308107527355634 "SF_1.3"
"185" "RCP_8.5" "Improved_Yield" 4.76253113194444 0.408951440461323 "SF_1.3"
"195" "RCP_4.5" "Improved_Yield" 4.92860219583333 0.0707667844959735 "SF_1.3"
"205" "RCP_8.5" "Improved_Yield" 4.80132869305555 0.308145397378696 "SF_1.3"
"215" "RCP_4.5" "Improved_Yield" 4.70802993194444 0.4509065823949 "SF_1.3"
"225" "RCP_8.5" "Improved_Yield" 4.73380734305555 0.364616773169652 "SF_1.3"
"28" "RCP_4.5" "No_Improvement" 3.37472961111111 0.167623488386573 "SF_1.00"
"36" "RCP_8.5" "No_Improvement" 3.32701454166667 0.195536668527316 "SF_1.00"
"46" "RCP_4.5" "No_Improvement" 3.371127625 0.194155245048737 "SF_1.00"
"56" "RCP_8.5" "No_Improvement" 3.37529868055555 0.18457628526534 "SF_1.00"
"66" "RCP_4.5" "No_Improvement" 3.36968120833333 0.177849770946904 "SF_1.00"
"76" "RCP_8.5" "No_Improvement" 3.34522836111111 0.183890234831322 "SF_1.00"
"86" "RCP_4.5" "No_Improvement" 3.39403719444444 0.15290233832457 "SF_1.00"
"96" "RCP_8.5" "No_Improvement" 3.367936 0.169022183804314 "SF_1.00"
"106" "RCP_4.5" "No_Improvement" 3.33841631944445 0.18379768561682 "SF_1.00"
"116" "RCP_8.5" "No_Improvement" 3.71062318055556 0.149026958075161 "SF_1.00"
"136" "RCP_4.5" "Improved_Yield" 5.0144484375 0.243015610838675 "SF_1.35"
"146" "RCP_8.5" "Improved_Yield" 4.80865342499999 0.44413859210591 "SF_1.35"
"156" "RCP_4.5" "Improved_Yield" 5.03658676874999 0.298760531534061 "SF_1.35"
"166" "RCP_8.5" "Improved_Yield" 5.06416715624999 0.267893055172253 "SF_1.35"
"176" "RCP_4.5" "Improved_Yield" 5.02391926874999 0.319957816869312 "SF_1.35"
"186" "RCP_8.5" "Improved_Yield" 4.94570540625 0.424680342017527 "SF_1.35"
"196" "RCP_4.5" "Improved_Yield" 5.11816381874999 0.0734885838996647 "SF_1.35"
"206" "RCP_8.5" "Improved_Yield" 4.98599518125 0.319997143431723 "SF_1.35"
"216" "RCP_4.5" "Improved_Yield" 4.88910800625 0.468249143256242 "SF_1.35"
"226" "RCP_8.5" "Improved_Yield" 4.91587685624999 0.378640495214639 "SF_1.35"
"29" "RCP_4.5" "No_Improvement" 3.37472961111111 0.167623488386573 "SF_1.00"
"37" "RCP_8.5" "No_Improvement" 3.32701454166667 0.195536668527316 "SF_1.00"
"47" "RCP_4.5" "No_Improvement" 3.371127625 0.194155245048737 "SF_1.00"
"57" "RCP_8.5" "No_Improvement" 3.37529868055555 0.18457628526534 "SF_1.00"
"67" "RCP_4.5" "No_Improvement" 3.36968120833333 0.177849770946904 "SF_1.00"
"77" "RCP_8.5" "No_Improvement" 3.34522836111111 0.183890234831322 "SF_1.00"
"87" "RCP_4.5" "No_Improvement" 3.39403719444444 0.15290233832457 "SF_1.00"
"97" "RCP_8.5" "No_Improvement" 3.367936 0.169022183804314 "SF_1.00"
"107" "RCP_4.5" "No_Improvement" 3.33841631944445 0.18379768561682 "SF_1.00"
"117" "RCP_8.5" "No_Improvement" 3.71062318055556 0.149026958075161 "SF_1.00"
"137" "RCP_4.5" "Improved_Yield" 5.20016874999999 0.252016189017886 "SF_1.4"
"147" "RCP_8.5" "Improved_Yield" 4.98675169999999 0.460588169591314 "SF_1.4"
"157" "RCP_4.5" "Improved_Yield" 5.22312701944444 0.309825736405693 "SF_1.4"
"167" "RCP_8.5" "Improved_Yield" 5.25172890277777 0.277815020178632 "SF_1.4"
"177" "RCP_4.5" "Improved_Yield" 5.20999035277777 0.33180810638299 "SF_1.4"
"187" "RCP_8.5" "Improved_Yield" 5.12887968055555 0.440409243573732 "SF_1.4"
"197" "RCP_4.5" "Improved_Yield" 5.30772544166666 0.076210383303356 "SF_1.4"
"207" "RCP_8.5" "Improved_Yield" 5.17066166944444 0.33184888948475 "SF_1.4"
"217" "RCP_4.5" "Improved_Yield" 5.07018608055555 0.485591704117584 "SF_1.4"
"227" "RCP_8.5" "Improved_Yield" 5.09794636944444 0.392664217259625 "SF_1.4"
"210" "RCP_4.5" "No_Improvement" 3.37472961111111 0.167623488386573 "SF_1.00"
"38" "RCP_8.5" "No_Improvement" 3.32701454166667 0.195536668527316 "SF_1.00"
"48" "RCP_4.5" "No_Improvement" 3.371127625 0.194155245048737 "SF_1.00"
"58" "RCP_8.5" "No_Improvement" 3.37529868055555 0.18457628526534 "SF_1.00"
"68" "RCP_4.5" "No_Improvement" 3.36968120833333 0.177849770946904 "SF_1.00"
"78" "RCP_8.5" "No_Improvement" 3.34522836111111 0.183890234831322 "SF_1.00"
"88" "RCP_4.5" "No_Improvement" 3.39403719444444 0.15290233832457 "SF_1.00"
"98" "RCP_8.5" "No_Improvement" 3.367936 0.169022183804314 "SF_1.00"
"108" "RCP_4.5" "No_Improvement" 3.33841631944445 0.18379768561682 "SF_1.00"
"118" "RCP_8.5" "No_Improvement" 3.71062318055556 0.149026958075161 "SF_1.00"
"138" "RCP_4.5" "Improved_Yield" 5.38588906249999 0.261016767197096 "SF_1.45"
"148" "RCP_8.5" "Improved_Yield" 5.16484997499999 0.477037747076718 "SF_1.45"
"158" "RCP_4.5" "Improved_Yield" 5.40966727013888 0.320890941277325 "SF_1.45"
"168" "RCP_8.5" "Improved_Yield" 5.43929064930555 0.287736985185012 "SF_1.45"
"178" "RCP_4.5" "Improved_Yield" 5.39606143680555 0.343658395896669 "SF_1.45"
"188" "RCP_8.5" "Improved_Yield" 5.31205395486111 0.456138145129937 "SF_1.45"
"198" "RCP_4.5" "Improved_Yield" 5.49728706458333 0.0789321827070474 "SF_1.45"
"208" "RCP_8.5" "Improved_Yield" 5.35532815763888 0.343700635537776 "SF_1.45"
"218" "RCP_4.5" "Improved_Yield" 5.25126415486111 0.502934264978927 "SF_1.45"
"228" "RCP_8.5" "Improved_Yield" 5.28001588263888 0.406687939304612 "SF_1.45"
"219" "RCP_4.5" "No_Improvement" 3.37472961111111 0.167623488386573 "SF_1.00"
"39" "RCP_8.5" "No_Improvement" 3.32701454166667 0.195536668527316 "SF_1.00"
"49" "RCP_4.5" "No_Improvement" 3.371127625 0.194155245048737 "SF_1.00"
"59" "RCP_8.5" "No_Improvement" 3.37529868055555 0.18457628526534 "SF_1.00"
"69" "RCP_4.5" "No_Improvement" 3.36968120833333 0.177849770946904 "SF_1.00"
"79" "RCP_8.5" "No_Improvement" 3.34522836111111 0.183890234831322 "SF_1.00"
"89" "RCP_4.5" "No_Improvement" 3.39403719444444 0.15290233832457 "SF_1.00"
"99" "RCP_8.5" "No_Improvement" 3.367936 0.169022183804314 "SF_1.00"
"109" "RCP_4.5" "No_Improvement" 3.33841631944445 0.18379768561682 "SF_1.00"
"119" "RCP_8.5" "No_Improvement" 3.71062318055556 0.149026958075161 "SF_1.00"
"139" "RCP_4.5" "Improved_Yield" 5.57160937499999 0.270017345376306 "SF_1.5"
"149" "RCP_8.5" "Improved_Yield" 5.34294824999999 0.493487324562122 "SF_1.5"
"159" "RCP_4.5" "Improved_Yield" 5.59620752083333 0.331956146148957 "SF_1.5"
"169" "RCP_8.5" "Improved_Yield" 5.62685239583333 0.297658950191392 "SF_1.5"
"179" "RCP_4.5" "Improved_Yield" 5.58213252083333 0.355508685410347 "SF_1.5"
"189" "RCP_8.5" "Improved_Yield" 5.49522822916666 0.471867046686141 "SF_1.5"
"199" "RCP_4.5" "Improved_Yield" 5.68684868749999 0.0816539821107386 "SF_1.5"
"209" "RCP_8.5" "Improved_Yield" 5.53999464583333 0.355552381590803 "SF_1.5"
"2110" "RCP_4.5" "Improved_Yield" 5.43234222916666 0.520276825840269 "SF_1.5"
"229" "RCP_8.5" "Improved_Yield" 5.46208539583333 0.420711661349599 "SF_1.5"
