# Supplementary material for: Water rights shape crop yield and revenue volatility tradeoffs for adaptation in snow dependent systems
Source: Nat Commun. 2020 Jul 10;11:3473. doi: 10.1038/s41467-020-17219-z (PMC7351950; doi:10.1038/s41467-020-17219-z)
Supplement: Supplementary file 3 — Source Data [file 41467_2020_17219_MOESM3_ESM.zip › Source Data/Figure_S14/data_218.txt]

"RCP" "variable" "average" "stdv" "scf_column"
"2" "RCP_4.5" "No_Improvement" 6.8742129122807 0.75406512718249 "SF_1.00"
"3" "RCP_8.5" "No_Improvement" 6.47915737719298 0.988421922107675 "SF_1.00"
"4" "RCP_4.5" "No_Improvement" 6.9780744122807 0.764911617144813 "SF_1.00"
"5" "RCP_8.5" "No_Improvement" 7.08226464035088 0.615201247374162 "SF_1.00"
"6" "RCP_4.5" "No_Improvement" 6.9990547368421 0.694321569022858 "SF_1.00"
"7" "RCP_8.5" "No_Improvement" 6.80583177192983 0.966898015126462 "SF_1.00"
"8" "RCP_4.5" "No_Improvement" 7.18204561403509 0.389708278097827 "SF_1.00"
"9" "RCP_8.5" "No_Improvement" 6.83943846491228 0.836416716223012 "SF_1.00"
"10" "RCP_4.5" "No_Improvement" 6.71853071929825 0.878772698759445 "SF_1.00"
"11" "RCP_8.5" "No_Improvement" 6.86845421929825 0.625963740616843 "SF_1.00"
"13" "RCP_4.5" "Improved_Yield" 6.96784853026316 0.708903757934493 "SF_1.05"
"14" "RCP_8.5" "Improved_Yield" 6.41834095 1.0272408688089 "SF_1.05"
"15" "RCP_4.5" "Improved_Yield" 7.06226147236842 0.713987491614756 "SF_1.05"
"16" "RCP_8.5" "Improved_Yield" 7.14958341447368 0.619384501367808 "SF_1.05"
"17" "RCP_4.5" "Improved_Yield" 7.06785392894737 0.776298375966046 "SF_1.05"
"18" "RCP_8.5" "Improved_Yield" 6.83358578552632 0.948999000084103 "SF_1.05"
"19" "RCP_4.5" "Improved_Yield" 7.37372750394737 0.33505477289156 "SF_1.05"
"20" "RCP_8.5" "Improved_Yield" 6.95926246842105 0.855935768533487 "SF_1.05"
"21" "RCP_4.5" "Improved_Yield" 6.70523469736842 1.05062255731944 "SF_1.05"
"22" "RCP_8.5" "Improved_Yield" 6.69602690657895 0.918198821072759 "SF_1.05"
"23" "RCP_4.5" "No_Improvement" 6.8742129122807 0.75406512718249 "SF_1.00"
"31" "RCP_8.5" "No_Improvement" 6.47915737719298 0.988421922107675 "SF_1.00"
"41" "RCP_4.5" "No_Improvement" 6.9780744122807 0.764911617144813 "SF_1.00"
"51" "RCP_8.5" "No_Improvement" 7.08226464035088 0.615201247374162 "SF_1.00"
"61" "RCP_4.5" "No_Improvement" 6.9990547368421 0.694321569022858 "SF_1.00"
"71" "RCP_8.5" "No_Improvement" 6.80583177192983 0.966898015126462 "SF_1.00"
"81" "RCP_4.5" "No_Improvement" 7.18204561403509 0.389708278097827 "SF_1.00"
"91" "RCP_8.5" "No_Improvement" 6.83943846491228 0.836416716223012 "SF_1.00"
"101" "RCP_4.5" "No_Improvement" 6.71853071929825 0.878772698759445 "SF_1.00"
"111" "RCP_8.5" "No_Improvement" 6.86845421929825 0.625963740616843 "SF_1.00"
"131" "RCP_4.5" "Improved_Yield" 7.29965084122807 0.742661079740898 "SF_1.1"
"141" "RCP_8.5" "Improved_Yield" 6.72397623333333 1.07615710065695 "SF_1.1"
"151" "RCP_4.5" "Improved_Yield" 7.3985596377193 0.747986895977363 "SF_1.1"
"161" "RCP_8.5" "Improved_Yield" 7.49003976754386 0.648879001432942 "SF_1.1"
"171" "RCP_4.5" "Improved_Yield" 7.40441840175439 0.813264965297763 "SF_1.1"
"181" "RCP_8.5" "Improved_Yield" 7.15899463245614 0.994189428659537 "SF_1.1"
"191" "RCP_4.5" "Improved_Yield" 7.72485738508772 0.351009762076873 "SF_1.1"
"201" "RCP_8.5" "Improved_Yield" 7.29065591929825 0.896694614654129 "SF_1.1"
"211" "RCP_4.5" "Improved_Yield" 7.0245315877193 1.10065220290608 "SF_1.1"
"221" "RCP_8.5" "Improved_Yield" 7.01488533070175 0.961922574457177 "SF_1.1"
"24" "RCP_4.5" "No_Improvement" 6.8742129122807 0.75406512718249 "SF_1.00"
"32" "RCP_8.5" "No_Improvement" 6.47915737719298 0.988421922107675 "SF_1.00"
"42" "RCP_4.5" "No_Improvement" 6.9780744122807 0.764911617144813 "SF_1.00"
"52" "RCP_8.5" "No_Improvement" 7.08226464035088 0.615201247374162 "SF_1.00"
"62" "RCP_4.5" "No_Improvement" 6.9990547368421 0.694321569022858 "SF_1.00"
"72" "RCP_8.5" "No_Improvement" 6.80583177192983 0.966898015126462 "SF_1.00"
"82" "RCP_4.5" "No_Improvement" 7.18204561403509 0.389708278097827 "SF_1.00"
"92" "RCP_8.5" "No_Improvement" 6.83943846491228 0.836416716223012 "SF_1.00"
"102" "RCP_4.5" "No_Improvement" 6.71853071929825 0.878772698759445 "SF_1.00"
"112" "RCP_8.5" "No_Improvement" 6.86845421929825 0.625963740616843 "SF_1.00"
"132" "RCP_4.5" "Improved_Yield" 7.63145315219298 0.776418401547302 "SF_1.15"
"142" "RCP_8.5" "Improved_Yield" 7.02961151666666 1.12507333250499 "SF_1.15"
"152" "RCP_4.5" "Improved_Yield" 7.73485780307017 0.781986300339971 "SF_1.15"
"162" "RCP_8.5" "Improved_Yield" 7.83049612061403 0.678373501498075 "SF_1.15"
"172" "RCP_4.5" "Improved_Yield" 7.7409828745614 0.850231554629479 "SF_1.15"
"182" "RCP_8.5" "Improved_Yield" 7.48440347938596 1.03937985723497 "SF_1.15"
"192" "RCP_4.5" "Improved_Yield" 8.07598726622807 0.366964751262185 "SF_1.15"
"202" "RCP_8.5" "Improved_Yield" 7.62204937017544 0.937453460774771 "SF_1.15"
"212" "RCP_4.5" "Improved_Yield" 7.34382847807017 1.15068184849272 "SF_1.15"
"222" "RCP_8.5" "Improved_Yield" 7.33374375482456 1.00564632784159 "SF_1.15"
"25" "RCP_4.5" "No_Improvement" 6.8742129122807 0.75406512718249 "SF_1.00"
"33" "RCP_8.5" "No_Improvement" 6.47915737719298 0.988421922107675 "SF_1.00"
"43" "RCP_4.5" "No_Improvement" 6.9780744122807 0.764911617144813 "SF_1.00"
"53" "RCP_8.5" "No_Improvement" 7.08226464035088 0.615201247374162 "SF_1.00"
"63" "RCP_4.5" "No_Improvement" 6.9990547368421 0.694321569022858 "SF_1.00"
"73" "RCP_8.5" "No_Improvement" 6.80583177192983 0.966898015126462 "SF_1.00"
"83" "RCP_4.5" "No_Improvement" 7.18204561403509 0.389708278097827 "SF_1.00"
"93" "RCP_8.5" "No_Improvement" 6.83943846491228 0.836416716223012 "SF_1.00"
"103" "RCP_4.5" "No_Improvement" 6.71853071929825 0.878772698759445 "SF_1.00"
"113" "RCP_8.5" "No_Improvement" 6.86845421929825 0.625963740616843 "SF_1.00"
"133" "RCP_4.5" "Improved_Yield" 7.96325546315789 0.810175723353707 "SF_1.2"
"143" "RCP_8.5" "Improved_Yield" 7.3352468 1.17398956435303 "SF_1.2"
"153" "RCP_4.5" "Improved_Yield" 8.07115596842105 0.815985704702578 "SF_1.2"
"163" "RCP_8.5" "Improved_Yield" 8.17095247368421 0.707868001563209 "SF_1.2"
"173" "RCP_4.5" "Improved_Yield" 8.07754734736842 0.887198143961196 "SF_1.2"
"183" "RCP_8.5" "Improved_Yield" 7.80981232631579 1.0845702858104 "SF_1.2"
"193" "RCP_4.5" "Improved_Yield" 8.42711714736842 0.382919740447498 "SF_1.2"
"203" "RCP_8.5" "Improved_Yield" 7.95344282105263 0.978212306895413 "SF_1.2"
"213" "RCP_4.5" "Improved_Yield" 7.66312536842105 1.20071149407936 "SF_1.2"
"223" "RCP_8.5" "Improved_Yield" 7.65260217894737 1.04937008122601 "SF_1.2"
"26" "RCP_4.5" "No_Improvement" 6.8742129122807 0.75406512718249 "SF_1.00"
"34" "RCP_8.5" "No_Improvement" 6.47915737719298 0.988421922107675 "SF_1.00"
"44" "RCP_4.5" "No_Improvement" 6.9780744122807 0.764911617144813 "SF_1.00"
"54" "RCP_8.5" "No_Improvement" 7.08226464035088 0.615201247374162 "SF_1.00"
"64" "RCP_4.5" "No_Improvement" 6.9990547368421 0.694321569022858 "SF_1.00"
"74" "RCP_8.5" "No_Improvement" 6.80583177192983 0.966898015126462 "SF_1.00"
"84" "RCP_4.5" "No_Improvement" 7.18204561403509 0.389708278097827 "SF_1.00"
"94" "RCP_8.5" "No_Improvement" 6.83943846491228 0.836416716223012 "SF_1.00"
"104" "RCP_4.5" "No_Improvement" 6.71853071929825 0.878772698759445 "SF_1.00"
"114" "RCP_8.5" "No_Improvement" 6.86845421929825 0.625963740616843 "SF_1.00"
"134" "RCP_4.5" "Improved_Yield" 8.2950577741228 0.843933045160111 "SF_1.25"
"144" "RCP_8.5" "Improved_Yield" 7.64088208333333 1.22290579620108 "SF_1.25"
"154" "RCP_4.5" "Improved_Yield" 8.40745413377193 0.849985109065186 "SF_1.25"
"164" "RCP_8.5" "Improved_Yield" 8.51140882675438 0.737362501628343 "SF_1.25"
"174" "RCP_4.5" "Improved_Yield" 8.41411182017544 0.924164733292912 "SF_1.25"
"184" "RCP_8.5" "Improved_Yield" 8.13522117324561 1.12976071438584 "SF_1.25"
"194" "RCP_4.5" "Improved_Yield" 8.77824702850877 0.39887472963281 "SF_1.25"
"204" "RCP_8.5" "Improved_Yield" 8.28483627192982 1.01897115301606 "SF_1.25"
"214" "RCP_4.5" "Improved_Yield" 7.98242225877193 1.250741139666 "SF_1.25"
"224" "RCP_8.5" "Improved_Yield" 7.97146060307017 1.09309383461043 "SF_1.25"
"27" "RCP_4.5" "No_Improvement" 6.8742129122807 0.75406512718249 "SF_1.00"
"35" "RCP_8.5" "No_Improvement" 6.47915737719298 0.988421922107675 "SF_1.00"
"45" "RCP_4.5" "No_Improvement" 6.9780744122807 0.764911617144813 "SF_1.00"
"55" "RCP_8.5" "No_Improvement" 7.08226464035088 0.615201247374162 "SF_1.00"
"65" "RCP_4.5" "No_Improvement" 6.9990547368421 0.694321569022858 "SF_1.00"
"75" "RCP_8.5" "No_Improvement" 6.80583177192983 0.966898015126462 "SF_1.00"
"85" "RCP_4.5" "No_Improvement" 7.18204561403509 0.389708278097827 "SF_1.00"
"95" "RCP_8.5" "No_Improvement" 6.83943846491228 0.836416716223012 "SF_1.00"
"105" "RCP_4.5" "No_Improvement" 6.71853071929825 0.878772698759445 "SF_1.00"
"115" "RCP_8.5" "No_Improvement" 6.86845421929825 0.625963740616843 "SF_1.00"
"135" "RCP_4.5" "Improved_Yield" 8.62686008508772 0.877690366966515 "SF_1.3"
"145" "RCP_8.5" "Improved_Yield" 7.94651736666666 1.27182202804912 "SF_1.3"
"155" "RCP_4.5" "Improved_Yield" 8.74375229912281 0.883984513427793 "SF_1.3"
"165" "RCP_8.5" "Improved_Yield" 8.85186517982456 0.766857001693477 "SF_1.3"
"175" "RCP_4.5" "Improved_Yield" 8.75067629298245 0.961131322624629 "SF_1.3"
"185" "RCP_8.5" "Improved_Yield" 8.46063002017544 1.17495114296127 "SF_1.3"
"195" "RCP_4.5" "Improved_Yield" 9.12937690964912 0.414829718818122 "SF_1.3"
"205" "RCP_8.5" "Improved_Yield" 8.61622972280702 1.0597299991367 "SF_1.3"
"215" "RCP_4.5" "Improved_Yield" 8.30171914912281 1.30077078525264 "SF_1.3"
"225" "RCP_8.5" "Improved_Yield" 8.29031902719298 1.13681758799485 "SF_1.3"
"28" "RCP_4.5" "No_Improvement" 6.8742129122807 0.75406512718249 "SF_1.00"
"36" "RCP_8.5" "No_Improvement" 6.47915737719298 0.988421922107675 "SF_1.00"
"46" "RCP_4.5" "No_Improvement" 6.9780744122807 0.764911617144813 "SF_1.00"
"56" "RCP_8.5" "No_Improvement" 7.08226464035088 0.615201247374162 "SF_1.00"
"66" "RCP_4.5" "No_Improvement" 6.9990547368421 0.694321569022858 "SF_1.00"
"76" "RCP_8.5" "No_Improvement" 6.80583177192983 0.966898015126462 "SF_1.00"
"86" "RCP_4.5" "No_Improvement" 7.18204561403509 0.389708278097827 "SF_1.00"
"96" "RCP_8.5" "No_Improvement" 6.83943846491228 0.836416716223012 "SF_1.00"
"106" "RCP_4.5" "No_Improvement" 6.71853071929825 0.878772698759445 "SF_1.00"
"116" "RCP_8.5" "No_Improvement" 6.86845421929825 0.625963740616843 "SF_1.00"
"136" "RCP_4.5" "Improved_Yield" 8.95866239605263 0.91144768877292 "SF_1.35"
"146" "RCP_8.5" "Improved_Yield" 8.25215265 1.32073825989716 "SF_1.35"
"156" "RCP_4.5" "Improved_Yield" 9.08005046447368 0.917983917790401 "SF_1.35"
"166" "RCP_8.5" "Improved_Yield" 9.19232153289473 0.79635150175861 "SF_1.35"
"176" "RCP_4.5" "Improved_Yield" 9.08724076578947 0.998097911956346 "SF_1.35"
"186" "RCP_8.5" "Improved_Yield" 8.78603886710526 1.2201415715367 "SF_1.35"
"196" "RCP_4.5" "Improved_Yield" 9.48050679078947 0.430784708003435 "SF_1.35"
"206" "RCP_8.5" "Improved_Yield" 8.94762317368421 1.10048884525734 "SF_1.35"
"216" "RCP_4.5" "Improved_Yield" 8.62101603947368 1.35080043083928 "SF_1.35"
"226" "RCP_8.5" "Improved_Yield" 8.60917745131579 1.18054134137926 "SF_1.35"
"29" "RCP_4.5" "No_Improvement" 6.8742129122807 0.75406512718249 "SF_1.00"
"37" "RCP_8.5" "No_Improvement" 6.47915737719298 0.988421922107675 "SF_1.00"
"47" "RCP_4.5" "No_Improvement" 6.9780744122807 0.764911617144813 "SF_1.00"
"57" "RCP_8.5" "No_Improvement" 7.08226464035088 0.615201247374162 "SF_1.00"
"67" "RCP_4.5" "No_Improvement" 6.9990547368421 0.694321569022858 "SF_1.00"
"77" "RCP_8.5" "No_Improvement" 6.80583177192983 0.966898015126462 "SF_1.00"
"87" "RCP_4.5" "No_Improvement" 7.18204561403509 0.389708278097827 "SF_1.00"
"97" "RCP_8.5" "No_Improvement" 6.83943846491228 0.836416716223012 "SF_1.00"
"107" "RCP_4.5" "No_Improvement" 6.71853071929825 0.878772698759445 "SF_1.00"
"117" "RCP_8.5" "No_Improvement" 6.86845421929825 0.625963740616843 "SF_1.00"
"137" "RCP_4.5" "Improved_Yield" 9.29046470701754 0.945205010579324 "SF_1.4"
"147" "RCP_8.5" "Improved_Yield" 8.55778793333333 1.36965449174521 "SF_1.4"
"157" "RCP_4.5" "Improved_Yield" 9.41634862982456 0.951983322153008 "SF_1.4"
"167" "RCP_8.5" "Improved_Yield" 9.53277788596491 0.825846001823744 "SF_1.4"
"177" "RCP_4.5" "Improved_Yield" 9.42380523859649 1.03506450128806 "SF_1.4"
"187" "RCP_8.5" "Improved_Yield" 9.11144771403509 1.26533200011214 "SF_1.4"
"197" "RCP_4.5" "Improved_Yield" 9.83163667192982 0.446739697188748 "SF_1.4"
"207" "RCP_8.5" "Improved_Yield" 9.2790166245614 1.14124769137798 "SF_1.4"
"217" "RCP_4.5" "Improved_Yield" 8.94031292982456 1.40083007642592 "SF_1.4"
"227" "RCP_8.5" "Improved_Yield" 8.92803587543859 1.22426509476368 "SF_1.4"
"210" "RCP_4.5" "No_Improvement" 6.8742129122807 0.75406512718249 "SF_1.00"
"38" "RCP_8.5" "No_Improvement" 6.47915737719298 0.988421922107675 "SF_1.00"
"48" "RCP_4.5" "No_Improvement" 6.9780744122807 0.764911617144813 "SF_1.00"
"58" "RCP_8.5" "No_Improvement" 7.08226464035088 0.615201247374162 "SF_1.00"
"68" "RCP_4.5" "No_Improvement" 6.9990547368421 0.694321569022858 "SF_1.00"
"78" "RCP_8.5" "No_Improvement" 6.80583177192983 0.966898015126462 "SF_1.00"
"88" "RCP_4.5" "No_Improvement" 7.18204561403509 0.389708278097827 "SF_1.00"
"98" "RCP_8.5" "No_Improvement" 6.83943846491228 0.836416716223012 "SF_1.00"
"108" "RCP_4.5" "No_Improvement" 6.71853071929825 0.878772698759445 "SF_1.00"
"118" "RCP_8.5" "No_Improvement" 6.86845421929825 0.625963740616843 "SF_1.00"
"138" "RCP_4.5" "Improved_Yield" 9.62226701798245 0.978962332385729 "SF_1.45"
"148" "RCP_8.5" "Improved_Yield" 8.86342321666666 1.41857072359325 "SF_1.45"
"158" "RCP_4.5" "Improved_Yield" 9.75264679517544 0.985982726515615 "SF_1.45"
"168" "RCP_8.5" "Improved_Yield" 9.87323423903508 0.855340501888878 "SF_1.45"
"178" "RCP_4.5" "Improved_Yield" 9.76036971140351 1.07203109061978 "SF_1.45"
"188" "RCP_8.5" "Improved_Yield" 9.43685656096491 1.31052242868757 "SF_1.45"
"198" "RCP_4.5" "Improved_Yield" 10.1827665530702 0.46269468637406 "SF_1.45"
"208" "RCP_8.5" "Improved_Yield" 9.6104100754386 1.18200653749862 "SF_1.45"
"218" "RCP_4.5" "Improved_Yield" 9.25960982017544 1.45085972201256 "SF_1.45"
"228" "RCP_8.5" "Improved_Yield" 9.2468942995614 1.2679888481481 "SF_1.45"
"219" "RCP_4.5" "No_Improvement" 6.8742129122807 0.75406512718249 "SF_1.00"
"39" "RCP_8.5" "No_Improvement" 6.47915737719298 0.988421922107675 "SF_1.00"
"49" "RCP_4.5" "No_Improvement" 6.9780744122807 0.764911617144813 "SF_1.00"
"59" "RCP_8.5" "No_Improvement" 7.08226464035088 0.615201247374162 "SF_1.00"
"69" "RCP_4.5" "No_Improvement" 6.9990547368421 0.694321569022858 "SF_1.00"
"79" "RCP_8.5" "No_Improvement" 6.80583177192983 0.966898015126462 "SF_1.00"
"89" "RCP_4.5" "No_Improvement" 7.18204561403509 0.389708278097827 "SF_1.00"
"99" "RCP_8.5" "No_Improvement" 6.83943846491228 0.836416716223012 "SF_1.00"
"109" "RCP_4.5" "No_Improvement" 6.71853071929825 0.878772698759445 "SF_1.00"
"119" "RCP_8.5" "No_Improvement" 6.86845421929825 0.625963740616843 "SF_1.00"
"139" "RCP_4.5" "Improved_Yield" 9.95406932894737 1.01271965419213 "SF_1.5"
"149" "RCP_8.5" "Improved_Yield" 9.1690585 1.46748695544129 "SF_1.5"
"159" "RCP_4.5" "Improved_Yield" 10.0889449605263 1.01998213087822 "SF_1.5"
"169" "RCP_8.5" "Improved_Yield" 10.2136905921053 0.884835001954011 "SF_1.5"
"179" "RCP_4.5" "Improved_Yield" 10.0969341842105 1.1089976799515 "SF_1.5"
"189" "RCP_8.5" "Improved_Yield" 9.76226540789474 1.35571285726301 "SF_1.5"
"199" "RCP_4.5" "Improved_Yield" 10.5338964342105 0.478649675559372 "SF_1.5"
"209" "RCP_8.5" "Improved_Yield" 9.94180352631579 1.22276538361927 "SF_1.5"
"2110" "RCP_4.5" "Improved_Yield" 9.57890671052632 1.50088936759921 "SF_1.5"
"229" "RCP_8.5" "Improved_Yield" 9.56575272368421 1.31171260153251 "SF_1.5"
