# Supplementary material for: Water rights shape crop yield and revenue volatility tradeoffs for adaptation in snow dependent systems
Source: Nat Commun. 2020 Jul 10;11:3473. doi: 10.1038/s41467-020-17219-z (PMC7351950; doi:10.1038/s41467-020-17219-z)
Supplement: Supplementary file 3 — Source Data [file 41467_2020_17219_MOESM3_ESM.zip › Source Data/Figure_S14/data_701.txt]

"RCP" "variable" "average" "stdv" "scf_column"
"2" "RCP_4.5" "No_Improvement" 18.7334340925926 6.03251253831157 "SF_1.00"
"3" "RCP_8.5" "No_Improvement" 15.4236832037037 4.39917749481712 "SF_1.00"
"4" "RCP_4.5" "No_Improvement" 19.7561695509259 6.08923760283094 "SF_1.00"
"5" "RCP_8.5" "No_Improvement" 18.6534358611111 4.23034678264589 "SF_1.00"
"6" "RCP_4.5" "No_Improvement" 19.5294216111111 5.93257717505815 "SF_1.00"
"7" "RCP_8.5" "No_Improvement" 17.7715643287037 5.41791685865251 "SF_1.00"
"8" "RCP_4.5" "No_Improvement" 23.3410724722222 6.08173303864083 "SF_1.00"
"9" "RCP_8.5" "No_Improvement" 21.0130430694444 7.22913681501928 "SF_1.00"
"10" "RCP_4.5" "No_Improvement" 17.6942781064815 6.0693151251949 "SF_1.00"
"11" "RCP_8.5" "No_Improvement" 20.3224523981482 6.66824488671913 "SF_1.00"
"13" "RCP_4.5" "Improved_Yield" 19.6701057972222 6.33413816522714 "SF_1.05"
"14" "RCP_8.5" "Improved_Yield" 16.1948673638889 4.61913636955798 "SF_1.05"
"15" "RCP_4.5" "Improved_Yield" 20.7439780284722 6.39369948297249 "SF_1.05"
"16" "RCP_8.5" "Improved_Yield" 19.5861076541667 4.44186412177819 "SF_1.05"
"17" "RCP_4.5" "Improved_Yield" 20.5058926916667 6.22920603381106 "SF_1.05"
"18" "RCP_8.5" "Improved_Yield" 18.6601425451389 5.68881270158514 "SF_1.05"
"19" "RCP_4.5" "Improved_Yield" 24.5081260958334 6.38581969057287 "SF_1.05"
"20" "RCP_8.5" "Improved_Yield" 22.0636952229167 7.59059365577024 "SF_1.05"
"21" "RCP_4.5" "Improved_Yield" 18.5789920118056 6.37278088145465 "SF_1.05"
"22" "RCP_8.5" "Improved_Yield" 17.5465476034722 5.13168327908954 "SF_1.05"
"23" "RCP_4.5" "No_Improvement" 18.7334340925926 6.03251253831157 "SF_1.00"
"31" "RCP_8.5" "No_Improvement" 15.4236832037037 4.39917749481712 "SF_1.00"
"41" "RCP_4.5" "No_Improvement" 19.7561695509259 6.08923760283094 "SF_1.00"
"51" "RCP_8.5" "No_Improvement" 18.6534358611111 4.23034678264589 "SF_1.00"
"61" "RCP_4.5" "No_Improvement" 19.5294216111111 5.93257717505815 "SF_1.00"
"71" "RCP_8.5" "No_Improvement" 17.7715643287037 5.41791685865251 "SF_1.00"
"81" "RCP_4.5" "No_Improvement" 23.3410724722222 6.08173303864083 "SF_1.00"
"91" "RCP_8.5" "No_Improvement" 21.0130430694444 7.22913681501928 "SF_1.00"
"101" "RCP_4.5" "No_Improvement" 17.6942781064815 6.0693151251949 "SF_1.00"
"111" "RCP_8.5" "No_Improvement" 20.3224523981482 6.66824488671913 "SF_1.00"
"131" "RCP_4.5" "Improved_Yield" 20.6067775018519 6.63576379214272 "SF_1.1"
"141" "RCP_8.5" "Improved_Yield" 16.9660515240741 4.83909524429883 "SF_1.1"
"151" "RCP_4.5" "Improved_Yield" 21.7317865060185 6.69816136311404 "SF_1.1"
"161" "RCP_8.5" "Improved_Yield" 20.5187794472222 4.65338146091048 "SF_1.1"
"171" "RCP_4.5" "Improved_Yield" 21.4823637722222 6.52583489256397 "SF_1.1"
"181" "RCP_8.5" "Improved_Yield" 19.5487207615741 5.95970854451777 "SF_1.1"
"191" "RCP_4.5" "Improved_Yield" 25.6751797194445 6.68990634250492 "SF_1.1"
"201" "RCP_8.5" "Improved_Yield" 23.1143473763889 7.9520504965212 "SF_1.1"
"211" "RCP_4.5" "Improved_Yield" 19.4637059171296 6.67624663771439 "SF_1.1"
"221" "RCP_8.5" "Improved_Yield" 18.3820974893519 5.37604914952237 "SF_1.1"
"24" "RCP_4.5" "No_Improvement" 18.7334340925926 6.03251253831157 "SF_1.00"
"32" "RCP_8.5" "No_Improvement" 15.4236832037037 4.39917749481712 "SF_1.00"
"42" "RCP_4.5" "No_Improvement" 19.7561695509259 6.08923760283094 "SF_1.00"
"52" "RCP_8.5" "No_Improvement" 18.6534358611111 4.23034678264589 "SF_1.00"
"62" "RCP_4.5" "No_Improvement" 19.5294216111111 5.93257717505815 "SF_1.00"
"72" "RCP_8.5" "No_Improvement" 17.7715643287037 5.41791685865251 "SF_1.00"
"82" "RCP_4.5" "No_Improvement" 23.3410724722222 6.08173303864083 "SF_1.00"
"92" "RCP_8.5" "No_Improvement" 21.0130430694444 7.22913681501928 "SF_1.00"
"102" "RCP_4.5" "No_Improvement" 17.6942781064815 6.0693151251949 "SF_1.00"
"112" "RCP_8.5" "No_Improvement" 20.3224523981482 6.66824488671913 "SF_1.00"
"132" "RCP_4.5" "Improved_Yield" 21.5434492064815 6.9373894190583 "SF_1.15"
"142" "RCP_8.5" "Improved_Yield" 17.7372356842593 5.05905411903969 "SF_1.15"
"152" "RCP_4.5" "Improved_Yield" 22.7195949835648 7.00262324325558 "SF_1.15"
"162" "RCP_8.5" "Improved_Yield" 21.4514512402778 4.86489880004278 "SF_1.15"
"172" "RCP_4.5" "Improved_Yield" 22.4588348527778 6.82246375131688 "SF_1.15"
"182" "RCP_8.5" "Improved_Yield" 20.4372989780093 6.23060438745039 "SF_1.15"
"192" "RCP_4.5" "Improved_Yield" 26.8422333430556 6.99399299443696 "SF_1.15"
"202" "RCP_8.5" "Improved_Yield" 24.1649995298611 8.31350733727216 "SF_1.15"
"212" "RCP_4.5" "Improved_Yield" 20.3484198224537 6.97971239397414 "SF_1.15"
"222" "RCP_8.5" "Improved_Yield" 19.2176473752315 5.6204150199552 "SF_1.15"
"25" "RCP_4.5" "No_Improvement" 18.7334340925926 6.03251253831157 "SF_1.00"
"33" "RCP_8.5" "No_Improvement" 15.4236832037037 4.39917749481712 "SF_1.00"
"43" "RCP_4.5" "No_Improvement" 19.7561695509259 6.08923760283094 "SF_1.00"
"53" "RCP_8.5" "No_Improvement" 18.6534358611111 4.23034678264589 "SF_1.00"
"63" "RCP_4.5" "No_Improvement" 19.5294216111111 5.93257717505815 "SF_1.00"
"73" "RCP_8.5" "No_Improvement" 17.7715643287037 5.41791685865251 "SF_1.00"
"83" "RCP_4.5" "No_Improvement" 23.3410724722222 6.08173303864083 "SF_1.00"
"93" "RCP_8.5" "No_Improvement" 21.0130430694444 7.22913681501928 "SF_1.00"
"103" "RCP_4.5" "No_Improvement" 17.6942781064815 6.0693151251949 "SF_1.00"
"113" "RCP_8.5" "No_Improvement" 20.3224523981482 6.66824488671913 "SF_1.00"
"133" "RCP_4.5" "Improved_Yield" 22.4801209111111 7.23901504597388 "SF_1.2"
"143" "RCP_8.5" "Improved_Yield" 18.5084198444445 5.27901299378054 "SF_1.2"
"153" "RCP_4.5" "Improved_Yield" 23.7074034611111 7.30708512339713 "SF_1.2"
"163" "RCP_8.5" "Improved_Yield" 22.3841230333333 5.07641613917507 "SF_1.2"
"173" "RCP_4.5" "Improved_Yield" 23.4353059333334 7.11909261006978 "SF_1.2"
"183" "RCP_8.5" "Improved_Yield" 21.3258771944445 6.50150023038302 "SF_1.2"
"193" "RCP_4.5" "Improved_Yield" 28.0092869666667 7.298079646369 "SF_1.2"
"203" "RCP_8.5" "Improved_Yield" 25.2156516833333 8.67496417802313 "SF_1.2"
"213" "RCP_4.5" "Improved_Yield" 21.2331337277778 7.28317815023388 "SF_1.2"
"223" "RCP_8.5" "Improved_Yield" 20.0531972611111 5.86478089038804 "SF_1.2"
"26" "RCP_4.5" "No_Improvement" 18.7334340925926 6.03251253831157 "SF_1.00"
"34" "RCP_8.5" "No_Improvement" 15.4236832037037 4.39917749481712 "SF_1.00"
"44" "RCP_4.5" "No_Improvement" 19.7561695509259 6.08923760283094 "SF_1.00"
"54" "RCP_8.5" "No_Improvement" 18.6534358611111 4.23034678264589 "SF_1.00"
"64" "RCP_4.5" "No_Improvement" 19.5294216111111 5.93257717505815 "SF_1.00"
"74" "RCP_8.5" "No_Improvement" 17.7715643287037 5.41791685865251 "SF_1.00"
"84" "RCP_4.5" "No_Improvement" 23.3410724722222 6.08173303864083 "SF_1.00"
"94" "RCP_8.5" "No_Improvement" 21.0130430694444 7.22913681501928 "SF_1.00"
"104" "RCP_4.5" "No_Improvement" 17.6942781064815 6.0693151251949 "SF_1.00"
"114" "RCP_8.5" "No_Improvement" 20.3224523981482 6.66824488671913 "SF_1.00"
"134" "RCP_4.5" "Improved_Yield" 23.4167926157407 7.54064067288946 "SF_1.25"
"144" "RCP_8.5" "Improved_Yield" 19.2796040046296 5.4989718685214 "SF_1.25"
"154" "RCP_4.5" "Improved_Yield" 24.6952119386574 7.61154700353868 "SF_1.25"
"164" "RCP_8.5" "Improved_Yield" 23.3167948263889 5.28793347830737 "SF_1.25"
"174" "RCP_4.5" "Improved_Yield" 24.4117770138889 7.41572146882269 "SF_1.25"
"184" "RCP_8.5" "Improved_Yield" 22.2144554108796 6.77239607331564 "SF_1.25"
"194" "RCP_4.5" "Improved_Yield" 29.1763405902778 7.60216629830104 "SF_1.25"
"204" "RCP_8.5" "Improved_Yield" 26.2663038368056 9.03642101877409 "SF_1.25"
"214" "RCP_4.5" "Improved_Yield" 22.1178476331018 7.58664390649363 "SF_1.25"
"224" "RCP_8.5" "Improved_Yield" 20.8887471469907 6.10914676082087 "SF_1.25"
"27" "RCP_4.5" "No_Improvement" 18.7334340925926 6.03251253831157 "SF_1.00"
"35" "RCP_8.5" "No_Improvement" 15.4236832037037 4.39917749481712 "SF_1.00"
"45" "RCP_4.5" "No_Improvement" 19.7561695509259 6.08923760283094 "SF_1.00"
"55" "RCP_8.5" "No_Improvement" 18.6534358611111 4.23034678264589 "SF_1.00"
"65" "RCP_4.5" "No_Improvement" 19.5294216111111 5.93257717505815 "SF_1.00"
"75" "RCP_8.5" "No_Improvement" 17.7715643287037 5.41791685865251 "SF_1.00"
"85" "RCP_4.5" "No_Improvement" 23.3410724722222 6.08173303864083 "SF_1.00"
"95" "RCP_8.5" "No_Improvement" 21.0130430694444 7.22913681501928 "SF_1.00"
"105" "RCP_4.5" "No_Improvement" 17.6942781064815 6.0693151251949 "SF_1.00"
"115" "RCP_8.5" "No_Improvement" 20.3224523981482 6.66824488671913 "SF_1.00"
"135" "RCP_4.5" "Improved_Yield" 24.3534643203704 7.84226629980503 "SF_1.3"
"145" "RCP_8.5" "Improved_Yield" 20.0507881648148 5.71893074326226 "SF_1.3"
"155" "RCP_4.5" "Improved_Yield" 25.6830204162037 7.91600888368022 "SF_1.3"
"165" "RCP_8.5" "Improved_Yield" 24.2494666194445 5.49945081743966 "SF_1.3"
"175" "RCP_4.5" "Improved_Yield" 25.3882480944445 7.7123503275756 "SF_1.3"
"185" "RCP_8.5" "Improved_Yield" 23.1030336273148 7.04329191624827 "SF_1.3"
"195" "RCP_4.5" "Improved_Yield" 30.3433942138889 7.90625295023308 "SF_1.3"
"205" "RCP_8.5" "Improved_Yield" 27.3169559902778 9.39787785952505 "SF_1.3"
"215" "RCP_4.5" "Improved_Yield" 23.0025615384259 7.89010966275337 "SF_1.3"
"225" "RCP_8.5" "Improved_Yield" 21.7242970328704 6.35351263125371 "SF_1.3"
"28" "RCP_4.5" "No_Improvement" 18.7334340925926 6.03251253831157 "SF_1.00"
"36" "RCP_8.5" "No_Improvement" 15.4236832037037 4.39917749481712 "SF_1.00"
"46" "RCP_4.5" "No_Improvement" 19.7561695509259 6.08923760283094 "SF_1.00"
"56" "RCP_8.5" "No_Improvement" 18.6534358611111 4.23034678264589 "SF_1.00"
"66" "RCP_4.5" "No_Improvement" 19.5294216111111 5.93257717505815 "SF_1.00"
"76" "RCP_8.5" "No_Improvement" 17.7715643287037 5.41791685865251 "SF_1.00"
"86" "RCP_4.5" "No_Improvement" 23.3410724722222 6.08173303864083 "SF_1.00"
"96" "RCP_8.5" "No_Improvement" 21.0130430694444 7.22913681501928 "SF_1.00"
"106" "RCP_4.5" "No_Improvement" 17.6942781064815 6.0693151251949 "SF_1.00"
"116" "RCP_8.5" "No_Improvement" 20.3224523981482 6.66824488671913 "SF_1.00"
"136" "RCP_4.5" "Improved_Yield" 25.290136025 8.14389192672061 "SF_1.35"
"146" "RCP_8.5" "Improved_Yield" 20.821972325 5.93888961800311 "SF_1.35"
"156" "RCP_4.5" "Improved_Yield" 26.67082889375 8.22047076382177 "SF_1.35"
"166" "RCP_8.5" "Improved_Yield" 25.1821384125 5.71096815657195 "SF_1.35"
"176" "RCP_4.5" "Improved_Yield" 26.364719175 8.00897918632851 "SF_1.35"
"186" "RCP_8.5" "Improved_Yield" 23.99161184375 7.3141877591809 "SF_1.35"
"196" "RCP_4.5" "Improved_Yield" 31.5104478375 8.21033960216512 "SF_1.35"
"206" "RCP_8.5" "Improved_Yield" 28.36760814375 9.75933470027602 "SF_1.35"
"216" "RCP_4.5" "Improved_Yield" 23.88727544375 8.19357541901312 "SF_1.35"
"226" "RCP_8.5" "Improved_Yield" 22.55984691875 6.59787850168655 "SF_1.35"
"29" "RCP_4.5" "No_Improvement" 18.7334340925926 6.03251253831157 "SF_1.00"
"37" "RCP_8.5" "No_Improvement" 15.4236832037037 4.39917749481712 "SF_1.00"
"47" "RCP_4.5" "No_Improvement" 19.7561695509259 6.08923760283094 "SF_1.00"
"57" "RCP_8.5" "No_Improvement" 18.6534358611111 4.23034678264589 "SF_1.00"
"67" "RCP_4.5" "No_Improvement" 19.5294216111111 5.93257717505815 "SF_1.00"
"77" "RCP_8.5" "No_Improvement" 17.7715643287037 5.41791685865251 "SF_1.00"
"87" "RCP_4.5" "No_Improvement" 23.3410724722222 6.08173303864083 "SF_1.00"
"97" "RCP_8.5" "No_Improvement" 21.0130430694444 7.22913681501928 "SF_1.00"
"107" "RCP_4.5" "No_Improvement" 17.6942781064815 6.0693151251949 "SF_1.00"
"117" "RCP_8.5" "No_Improvement" 20.3224523981482 6.66824488671913 "SF_1.00"
"137" "RCP_4.5" "Improved_Yield" 26.2268077296296 8.44551755363619 "SF_1.4"
"147" "RCP_8.5" "Improved_Yield" 21.5931564851852 6.15884849274397 "SF_1.4"
"157" "RCP_4.5" "Improved_Yield" 27.6586373712963 8.52493264396332 "SF_1.4"
"167" "RCP_8.5" "Improved_Yield" 26.1148102055556 5.92248549570425 "SF_1.4"
"177" "RCP_4.5" "Improved_Yield" 27.3411902555556 8.30560804508141 "SF_1.4"
"187" "RCP_8.5" "Improved_Yield" 24.8801900601852 7.58508360211352 "SF_1.4"
"197" "RCP_4.5" "Improved_Yield" 32.6775014611111 8.51442625409716 "SF_1.4"
"207" "RCP_8.5" "Improved_Yield" 29.4182602972222 10.120791541027 "SF_1.4"
"217" "RCP_4.5" "Improved_Yield" 24.7719893490741 8.49704117527286 "SF_1.4"
"227" "RCP_8.5" "Improved_Yield" 23.3953968046296 6.84224437211938 "SF_1.4"
"210" "RCP_4.5" "No_Improvement" 18.7334340925926 6.03251253831157 "SF_1.00"
"38" "RCP_8.5" "No_Improvement" 15.4236832037037 4.39917749481712 "SF_1.00"
"48" "RCP_4.5" "No_Improvement" 19.7561695509259 6.08923760283094 "SF_1.00"
"58" "RCP_8.5" "No_Improvement" 18.6534358611111 4.23034678264589 "SF_1.00"
"68" "RCP_4.5" "No_Improvement" 19.5294216111111 5.93257717505815 "SF_1.00"
"78" "RCP_8.5" "No_Improvement" 17.7715643287037 5.41791685865251 "SF_1.00"
"88" "RCP_4.5" "No_Improvement" 23.3410724722222 6.08173303864083 "SF_1.00"
"98" "RCP_8.5" "No_Improvement" 21.0130430694444 7.22913681501928 "SF_1.00"
"108" "RCP_4.5" "No_Improvement" 17.6942781064815 6.0693151251949 "SF_1.00"
"118" "RCP_8.5" "No_Improvement" 20.3224523981482 6.66824488671913 "SF_1.00"
"138" "RCP_4.5" "Improved_Yield" 27.1634794342593 8.74714318055177 "SF_1.45"
"148" "RCP_8.5" "Improved_Yield" 22.3643406453704 6.37880736748482 "SF_1.45"
"158" "RCP_4.5" "Improved_Yield" 28.6464458488426 8.82939452410487 "SF_1.45"
"168" "RCP_8.5" "Improved_Yield" 27.0474819986111 6.13400283483654 "SF_1.45"
"178" "RCP_4.5" "Improved_Yield" 28.3176613361111 8.60223690383432 "SF_1.45"
"188" "RCP_8.5" "Improved_Yield" 25.7687682766204 7.85597944504615 "SF_1.45"
"198" "RCP_4.5" "Improved_Yield" 33.8445550847222 8.81851290602921 "SF_1.45"
"208" "RCP_8.5" "Improved_Yield" 30.4689124506945 10.4822483817779 "SF_1.45"
"218" "RCP_4.5" "Improved_Yield" 25.6567032543981 8.80050693153261 "SF_1.45"
"228" "RCP_8.5" "Improved_Yield" 24.2309466905093 7.08661024255222 "SF_1.45"
"219" "RCP_4.5" "No_Improvement" 18.7334340925926 6.03251253831157 "SF_1.00"
"39" "RCP_8.5" "No_Improvement" 15.4236832037037 4.39917749481712 "SF_1.00"
"49" "RCP_4.5" "No_Improvement" 19.7561695509259 6.08923760283094 "SF_1.00"
"59" "RCP_8.5" "No_Improvement" 18.6534358611111 4.23034678264589 "SF_1.00"
"69" "RCP_4.5" "No_Improvement" 19.5294216111111 5.93257717505815 "SF_1.00"
"79" "RCP_8.5" "No_Improvement" 17.7715643287037 5.41791685865251 "SF_1.00"
"89" "RCP_4.5" "No_Improvement" 23.3410724722222 6.08173303864083 "SF_1.00"
"99" "RCP_8.5" "No_Improvement" 21.0130430694444 7.22913681501928 "SF_1.00"
"109" "RCP_4.5" "No_Improvement" 17.6942781064815 6.0693151251949 "SF_1.00"
"119" "RCP_8.5" "No_Improvement" 20.3224523981482 6.66824488671913 "SF_1.00"
"139" "RCP_4.5" "Improved_Yield" 28.1001511388889 9.04876880746735 "SF_1.5"
"149" "RCP_8.5" "Improved_Yield" 23.1355248055556 6.59876624222568 "SF_1.5"
"159" "RCP_4.5" "Improved_Yield" 29.6342543263889 9.13385640424641 "SF_1.5"
"169" "RCP_8.5" "Improved_Yield" 27.9801537916667 6.34552017396884 "SF_1.5"
"179" "RCP_4.5" "Improved_Yield" 29.2941324166667 8.89886576258723 "SF_1.5"
"189" "RCP_8.5" "Improved_Yield" 26.6573464930556 8.12687528797877 "SF_1.5"
"199" "RCP_4.5" "Improved_Yield" 35.0116087083334 9.12259955796125 "SF_1.5"
"209" "RCP_8.5" "Improved_Yield" 31.5195646041667 10.8437052225289 "SF_1.5"
"2110" "RCP_4.5" "Improved_Yield" 26.5414171597222 9.10397268779236 "SF_1.5"
"229" "RCP_8.5" "Improved_Yield" 25.0664965763889 7.33097611298505 "SF_1.5"
