# Supplementary material for: Water rights shape crop yield and revenue volatility tradeoffs for adaptation in snow dependent systems
Source: Nat Commun. 2020 Jul 10;11:3473. doi: 10.1038/s41467-020-17219-z (PMC7351950; doi:10.1038/s41467-020-17219-z)
Supplement: Supplementary file 3 — Source Data [file 41467_2020_17219_MOESM3_ESM.zip › Source Data/Figure_S3/figure_1101.txt]

"Period" "RCP" "Unmet_Demand" "Yield"
"1" "2030-2060" "RCP_4.5" 0.8170492 5.26537
"2" "2030-2060" "RCP_4.5" 0.3256284 22.7624058333334
"3" "2030-2060" "RCP_4.5" 0.7072678 9.6309416666667
"4" "2030-2060" "RCP_4.5" 0.7035519 9.6309416666667
"5" "2030-2060" "RCP_4.5" 1 0
"6" "2030-2060" "RCP_4.5" 0.8046448 5.26537
"7" "2030-2060" "RCP_4.5" 1 0
"8" "2030-2060" "RCP_4.5" 0.7002186 9.6309416666667
"9" "2030-2060" "RCP_4.5" 0.7 9.6309416666667
"10" "2030-2060" "RCP_4.5" 0.7 9.6309416666667
"11" "2030-2060" "RCP_4.5" 0.7 12.07367875
"12" "2030-2060" "RCP_4.5" 1 0
"13" "2030-2060" "RCP_4.5" 0.7405464 12.07367875
"14" "2030-2060" "RCP_4.5" 0.7201639 12.07367875
"15" "2030-2060" "RCP_4.5" 0.7120765 12.07367875
"16" "2030-2060" "RCP_4.5" 0.9956284 0.0936766666667026
"17" "2030-2060" "RCP_4.5" 1 0
"18" "2030-2060" "RCP_4.5" 0.7 12.07367875
"19" "2030-2060" "RCP_4.5" 0.6987978 14.8192416666667
"20" "2030-2060" "RCP_4.5" 0.6993443 14.8192416666667
"21" "2030-2060" "RCP_4.5" 0.5697268 16.7547491666667
"22" "2030-2060" "RCP_4.5" 0.4118033 21.8378266666667
"23" "2030-2060" "RCP_4.5" 0.6084699 14.9278795833333
"24" "2030-2060" "RCP_4.5" 0.699071 12.5378345833333
"25" "2030-2060" "RCP_4.5" 0.5844262 16.7547491666667
"26" "2030-2060" "RCP_4.5" 0.4595082 20.5731645833333
"27" "2030-2060" "RCP_4.5" 0.4747541 20.5731645833333
"28" "2030-2060" "RCP_4.5" 0.9125683 1.5905045833333
"29" "2030-2060" "RCP_4.5" 0.7 10.0819229166667
"30" "2030-2060" "RCP_4.5" 0.8501093 3.7201666666667
"31" "2060-2090" "RCP_4.5" 0.6573224 10.1640779166667
"32" "2060-2090" "RCP_4.5" 0.6991257 10.1640779166667
"33" "2060-2090" "RCP_4.5" 0.3272131 21.3395304166667
"34" "2060-2090" "RCP_4.5" 0.7119126 8.0267779166667
"35" "2060-2090" "RCP_4.5" 0.6994536 10.1640779166667
"36" "2060-2090" "RCP_4.5" 0.6996721 10.1640779166667
"37" "2060-2090" "RCP_4.5" 0.820929 4.272685
"38" "2060-2090" "RCP_4.5" 0.7377049 8.0267779166667
"39" "2060-2090" "RCP_4.5" 0.9255191 1.0391958333333
"40" "2060-2090" "RCP_4.5" 0.6992896 10.1640779166667
"41" "2060-2090" "RCP_4.5" 0.7 9.51079
"42" "2060-2090" "RCP_4.5" 0.2572131 23.7484441666666
"43" "2060-2090" "RCP_4.5" 0.1897814 23.4619870833333
"44" "2060-2090" "RCP_4.5" 0.6986885 11.83436625
"45" "2060-2090" "RCP_4.5" 0.7 9.51079
"46" "2060-2090" "RCP_4.5" 0.05 24.0242933333333
"47" "2060-2090" "RCP_4.5" 0.4012568 21.0958933333333
"48" "2060-2090" "RCP_4.5" 0.2056831 23.7846745833333
"49" "2060-2090" "RCP_4.5" 0.7 9.51079
"50" "2060-2090" "RCP_4.5" 0.6639344 11.83436625
"51" "2060-2090" "RCP_4.5" 0.6981421 9.3702183333333
"52" "2060-2090" "RCP_4.5" 0.6987432 9.3702183333333
"53" "2060-2090" "RCP_4.5" 0.7 7.1596041666667
"54" "2060-2090" "RCP_4.5" 0.7 7.1596041666667
"55" "2060-2090" "RCP_4.5" 0.6997814 9.3702183333333
"56" "2060-2090" "RCP_4.5" 0.7042077 7.1596041666667
"57" "2060-2090" "RCP_4.5" 0.7001093 7.1596041666667
"58" "2060-2090" "RCP_4.5" 0.6126776 11.3444891666667
"59" "2060-2090" "RCP_4.5" 0.6995628 9.3702183333333
"60" "2060-2090" "RCP_4.5" 0.6990164 9.3702183333333
"61" "2030-2060" "RCP_8.5" 0.9979235 0.203422499999995
"62" "2030-2060" "RCP_8.5" 0.94448087 2.4871341666666
"63" "2030-2060" "RCP_8.5" 0.47344262 22.0551033333333
"64" "2030-2060" "RCP_8.5" 0.38420765 24.2992608333333
"65" "2030-2060" "RCP_8.5" 0.59808743 18.9122895833333
"66" "2030-2060" "RCP_8.5" 0.42961749 23.2085616666666
"67" "2030-2060" "RCP_8.5" 0.74737705 11.9093558333333
"68" "2030-2060" "RCP_8.5" 0.67961749 14.6199079166666
"69" "2030-2060" "RCP_8.5" 0.7 11.9093558333333
"70" "2030-2060" "RCP_8.5" 0.29185792 26.2064666666666
"71" "2030-2060" "RCP_8.5" 0.41590164 23.18981375
"72" "2030-2060" "RCP_8.5" 0.54032787 20.93898625
"73" "2030-2060" "RCP_8.5" 0.72754098 12.96966125
"74" "2030-2060" "RCP_8.5" 0.69825137 15.4752741666667
"75" "2030-2060" "RCP_8.5" 0.16879781 24.8248370833334
"76" "2030-2060" "RCP_8.5" 0.69907104 15.4752741666667
"77" "2030-2060" "RCP_8.5" 0.94584699 3.2893120833334
"78" "2030-2060" "RCP_8.5" 0.70060109 12.96966125
"79" "2030-2060" "RCP_8.5" 0.70185792 12.96966125
"80" "2030-2060" "RCP_8.5" 0.6826776 15.4752741666667
"81" "2030-2060" "RCP_8.5" 0.7 9.1039825
"82" "2030-2060" "RCP_8.5" 0.7 9.1039825
"83" "2030-2060" "RCP_8.5" 0.42087432 19.37739125
"84" "2030-2060" "RCP_8.5" 0.38043716 20.4364479166667
"85" "2030-2060" "RCP_8.5" 0.07502732 23.2562725
"86" "2030-2060" "RCP_8.5" 0.7 9.1039825
"87" "2030-2060" "RCP_8.5" 0.49103825 18.24485375
"88" "2030-2060" "RCP_8.5" 0.69945355 11.29227125
"89" "2030-2060" "RCP_8.5" 0.6931694 11.29227125
"90" "2030-2060" "RCP_8.5" 0.7 9.1039825
"91" "2060-2090" "RCP_8.5" 0.14136612 23.86322125
"92" "2060-2090" "RCP_8.5" 0.58349727 15.8225791666666
"93" "2060-2090" "RCP_8.5" 0.7 10.7241091666666
"94" "2060-2090" "RCP_8.5" 0.7 10.7241091666666
"95" "2060-2090" "RCP_8.5" 0.69846995 13.1302570833333
"96" "2060-2090" "RCP_8.5" 0.17153005 23.52277
"97" "2060-2090" "RCP_8.5" 0.49530055 18.1853820833333
"98" "2060-2090" "RCP_8.5" 0.7 10.7241091666666
"99" "2060-2090" "RCP_8.5" 0.70081967 10.7241091666666
"100" "2060-2090" "RCP_8.5" 0.35901639 20.2383495833333
"101" "2060-2090" "RCP_8.5" 0.17338798 25.7032533333333
"102" "2060-2090" "RCP_8.5" 0.7 13.1602716666667
"103" "2060-2090" "RCP_8.5" 0.69934426 15.9857704166667
"104" "2060-2090" "RCP_8.5" 0.69852459 15.9857704166667
"105" "2060-2090" "RCP_8.5" 0.7 13.1602716666667
"106" "2060-2090" "RCP_8.5" 0.71803279 13.1602716666667
"107" "2060-2090" "RCP_8.5" 0.80748634 8.2640941666667
"108" "2060-2090" "RCP_8.5" 0.62606557 18.43817
"109" "2060-2090" "RCP_8.5" 0.7 13.1602716666667
"110" "2060-2090" "RCP_8.5" 0.7 13.1602716666667
"111" "2060-2090" "RCP_8.5" 0.70043716 10.663915
"112" "2060-2090" "RCP_8.5" 0.6984153 12.92403
"113" "2060-2090" "RCP_8.5" 0.7 10.663915
"114" "2060-2090" "RCP_8.5" 0.22071038 22.0772175
"115" "2060-2090" "RCP_8.5" 0.17901639 22.3311408333334
"116" "2060-2090" "RCP_8.5" 0.05 23.1617570833334
"117" "2060-2090" "RCP_8.5" 0.61775956 14.9328145833334
"118" "2060-2090" "RCP_8.5" 0.36885246 21.1382525
"119" "2060-2090" "RCP_8.5" 0.05 23.1617570833334
"120" "2060-2090" "RCP_8.5" 0.10355191 22.6652491666667
"121" "2030-2060" "RCP_4.5" 0.6612022 13.68038125
"122" "2030-2060" "RCP_4.5" 0.7079781 11.2574429166667
"123" "2030-2060" "RCP_4.5" 0.6995082 13.68038125
"124" "2030-2060" "RCP_4.5" 0.7761749 8.8719320833333
"125" "2030-2060" "RCP_4.5" 0.7056284 11.2574429166667
"126" "2030-2060" "RCP_4.5" 1 0
"127" "2030-2060" "RCP_4.5" 0.9047541 2.45568125
"128" "2030-2060" "RCP_4.5" 0.7351366 11.2574429166667
"129" "2030-2060" "RCP_4.5" 0.7456284 11.2574429166667
"130" "2030-2060" "RCP_4.5" 0.7898907 8.8719320833333
"131" "2030-2060" "RCP_4.5" 0.7103825 13.9148583333333
"132" "2030-2060" "RCP_4.5" 1 0
"133" "2030-2060" "RCP_4.5" 1 0
"134" "2030-2060" "RCP_4.5" 0.9346448 3.15849375000001
"135" "2030-2060" "RCP_4.5" 1 0
"136" "2030-2060" "RCP_4.5" 0.9991257 0.247200833333302
"137" "2030-2060" "RCP_4.5" 0.6766667 16.49498125
"138" "2030-2060" "RCP_4.5" 0.9803279 0.247200833333302
"139" "2030-2060" "RCP_4.5" 0.7452459 13.9148583333333
"140" "2030-2060" "RCP_4.5" 0.7164481 13.9148583333333
"141" "2030-2060" "RCP_4.5" 0.7 11.0012391666666
"142" "2030-2060" "RCP_4.5" 0.7061202 11.0012391666666
"143" "2030-2060" "RCP_4.5" 0.6985792 13.5770191666666
"144" "2030-2060" "RCP_4.5" 0.3950273 22.8347175
"145" "2030-2060" "RCP_4.5" 0.5813115 17.42403875
"146" "2030-2060" "RCP_4.5" 0.1301093 24.75654625
"147" "2030-2060" "RCP_4.5" 0.6879235 13.5770191666666
"148" "2030-2060" "RCP_4.5" 0.8766667 4.2090575
"149" "2030-2060" "RCP_4.5" 0.6998361 13.5770191666666
"150" "2030-2060" "RCP_4.5" 0.6557377 13.5770191666666
"151" "2060-2090" "RCP_4.5" 0.6993443 13.2891333333333
"152" "2060-2090" "RCP_4.5" 0.6988525 13.2891333333333
"153" "2060-2090" "RCP_4.5" 0.7 10.6106245833333
"154" "2060-2090" "RCP_4.5" 0.7 10.6106245833333
"155" "2060-2090" "RCP_4.5" 0.8668306 3.41572041666669
"156" "2060-2090" "RCP_4.5" 1 0
"157" "2060-2090" "RCP_4.5" 0.7 10.6106245833333
"158" "2060-2090" "RCP_4.5" 0.7 10.6106245833333
"159" "2060-2090" "RCP_4.5" 0.9201093 1.3592904166667
"160" "2060-2090" "RCP_4.5" 0.7087978 10.6106245833333
"161" "2060-2090" "RCP_4.5" 0.7087978 9.3009941666667
"162" "2060-2090" "RCP_4.5" 0.7230055 9.3009941666667
"163" "2060-2090" "RCP_4.5" 0.6996721 11.608945
"164" "2060-2090" "RCP_4.5" 0.7426776 9.3009941666667
"165" "2060-2090" "RCP_4.5" 0.2214208 23.2140725
"166" "2060-2090" "RCP_4.5" 0.7004918 9.3009941666667
"167" "2060-2090" "RCP_4.5" 0.718306 9.3009941666667
"168" "2060-2090" "RCP_4.5" 0.6748634 11.608945
"169" "2060-2090" "RCP_4.5" 0.9662842 0.0492637500000015
"170" "2060-2090" "RCP_4.5" 0.7143716 9.3009941666667
"171" "2060-2090" "RCP_4.5" 0.6980328 11.87909125
"172" "2060-2090" "RCP_4.5" 0.05 23.3502220833334
"173" "2060-2090" "RCP_4.5" 0.1165027 23.0657104166667
"174" "2060-2090" "RCP_4.5" 0.924918 1.0487145833334
"175" "2060-2090" "RCP_4.5" 0.9806011 0.0495837499999965
"176" "2060-2090" "RCP_4.5" 0.7070492 9.71298875
"177" "2060-2090" "RCP_4.5" 0.8263388 5.5005083333334
"178" "2060-2090" "RCP_4.5" 0.7 9.71298875
"179" "2060-2090" "RCP_4.5" 0.7601639 7.6151558333334
"180" "2060-2090" "RCP_4.5" 0.7097814 9.71298875
"181" "2030-2060" "RCP_8.5" 0.7 16.57926
"182" "2030-2060" "RCP_8.5" 0.612076503 21.9618595833333
"183" "2030-2060" "RCP_8.5" 0.698579235 19.56601
"184" "2030-2060" "RCP_8.5" 0.81852459 10.5181608333333
"185" "2030-2060" "RCP_8.5" 0.650327869 19.56601
"186" "2030-2060" "RCP_8.5" 0.743715847 16.57926
"187" "2030-2060" "RCP_8.5" 0.68715847 19.56601
"188" "2030-2060" "RCP_8.5" 0.87704918 8.0265091666667
"189" "2030-2060" "RCP_8.5" 0.7 16.57926
"190" "2030-2060" "RCP_8.5" 0.759508197 13.00114
"191" "2030-2060" "RCP_8.5" 0.753442623 9.1950283333333
"192" "2030-2060" "RCP_8.5" 0.841038251 6.9174725
"193" "2030-2060" "RCP_8.5" 0.7 11.70297125
"194" "2030-2060" "RCP_8.5" 0.84295082 6.9174725
"195" "2030-2060" "RCP_8.5" 1 0
"196" "2030-2060" "RCP_8.5" 0.926557377 2.43733375
"197" "2030-2060" "RCP_8.5" 0.766502732 9.1950283333333
"198" "2030-2060" "RCP_8.5" 0.779672131 9.1950283333333
"199" "2030-2060" "RCP_8.5" 0.698579235 14.3526175
"200" "2030-2060" "RCP_8.5" 0.813278689 6.9174725
"201" "2030-2060" "RCP_8.5" 0.9 2.1497529166666
"202" "2030-2060" "RCP_8.5" 0.7 11.8167233333333
"203" "2030-2060" "RCP_8.5" 0.700601093 11.8167233333333
"204" "2030-2060" "RCP_8.5" 0.85568306 4.5334270833333
"205" "2030-2060" "RCP_8.5" 0.834590164 6.8526220833333
"206" "2030-2060" "RCP_8.5" 0.7 11.8167233333333
"207" "2030-2060" "RCP_8.5" 0.668852459 14.6425766666666
"208" "2030-2060" "RCP_8.5" 0.654480874 14.6425766666666
"209" "2030-2060" "RCP_8.5" 0.646885246 16.9232725
"210" "2030-2060" "RCP_8.5" 0.089071038 25.01415625
"211" "2060-2090" "RCP_8.5" 0.536721312 16.4496375
"212" "2060-2090" "RCP_8.5" 0.735136612 8.9691554166666
"213" "2060-2090" "RCP_8.5" 0.708306011 8.9691554166666
"214" "2060-2090" "RCP_8.5" 0.307213115 22.2762775
"215" "2060-2090" "RCP_8.5" 0.562896175 14.9410445833333
"216" "2060-2090" "RCP_8.5" 1 0
"217" "2060-2090" "RCP_8.5" 0.799945355 7.0703504166666
"218" "2060-2090" "RCP_8.5" 0.999562842 0.0468541666666056
"219" "2060-2090" "RCP_8.5" 0.778142077 7.0703504166666
"220" "2060-2090" "RCP_8.5" 0.699180328 10.9785604166666
"221" "2060-2090" "RCP_8.5" 0.704590164 9.1466625
"222" "2060-2090" "RCP_8.5" 0.541857924 17.28508375
"223" "2060-2090" "RCP_8.5" 0.956174863 0.0391216666666949
"224" "2060-2090" "RCP_8.5" 0.701256831 9.1466625
"225" "2060-2090" "RCP_8.5" 0.7 9.1466625
"226" "2060-2090" "RCP_8.5" 0.702404372 9.1466625
"227" "2060-2090" "RCP_8.5" 0.699672131 11.8190466666667
"228" "2060-2090" "RCP_8.5" 0.459125683 18.4427033333333
"229" "2060-2090" "RCP_8.5" 0.731038251 9.1466625
"230" "2060-2090" "RCP_8.5" 0.486557377 18.4427033333333
"231" "2060-2090" "RCP_8.5" 0.05 22.4645504166666
"232" "2060-2090" "RCP_8.5" 0.67442623 10.80187
"233" "2060-2090" "RCP_8.5" 0.612131148 13.1474775
"234" "2060-2090" "RCP_8.5" 0.361693989 21.1765145833333
"235" "2060-2090" "RCP_8.5" 0.703497268 8.6033175
"236" "2060-2090" "RCP_8.5" 0.700163934 8.6033175
"237" "2060-2090" "RCP_8.5" 0.287814208 22.85290125
"238" "2060-2090" "RCP_8.5" 0.698415301 10.80187
"239" "2060-2090" "RCP_8.5" 0.403770492 19.9513904166666
"240" "2060-2090" "RCP_8.5" 0.698852459 10.80187
"241" "2030-2060" "RCP_4.5" 0.963005464 0.243562083333302
"242" "2030-2060" "RCP_4.5" 0.87704918 6.5518354166666
"243" "2030-2060" "RCP_4.5" 1 0
"244" "2030-2060" "RCP_4.5" 1 0
"245" "2030-2060" "RCP_4.5" 0.692349727 16.5231204166666
"246" "2030-2060" "RCP_4.5" 0.747650273 14.00374
"247" "2030-2060" "RCP_4.5" 0.7 14.00374
"248" "2030-2060" "RCP_4.5" 0.699617486 16.5231204166666
"249" "2030-2060" "RCP_4.5" 0.05 26.50572375
"250" "2030-2060" "RCP_4.5" 0.7 14.00374
"251" "2030-2060" "RCP_4.5" 0.866174863 6.02455
"252" "2030-2060" "RCP_4.5" 0.7 13.5651420833334
"253" "2030-2060" "RCP_4.5" 1 0
"254" "2030-2060" "RCP_4.5" 1 0
"255" "2030-2060" "RCP_4.5" 0.720218579 13.5651420833334
"256" "2030-2060" "RCP_4.5" 0.739617486 13.5651420833334
"257" "2030-2060" "RCP_4.5" 0.7 13.5651420833334
"258" "2030-2060" "RCP_4.5" 0.707322404 13.5651420833334
"259" "2030-2060" "RCP_4.5" 0.705136612 13.5651420833334
"260" "2030-2060" "RCP_4.5" 0.818797814 8.3764354166667
"261" "2030-2060" "RCP_4.5" 0.828196721 8.9644225
"262" "2030-2060" "RCP_4.5" 0.642786885 19.012625
"263" "2030-2060" "RCP_4.5" 1 0
"264" "2030-2060" "RCP_4.5" 0.713005464 14.2539491666667
"265" "2030-2060" "RCP_4.5" 0.712295082 14.2539491666667
"266" "2030-2060" "RCP_4.5" 0.825737705 8.9644225
"267" "2030-2060" "RCP_4.5" 0.70726776 14.2539491666667
"268" "2030-2060" "RCP_4.5" 0.401803279 24.5773525
"269" "2030-2060" "RCP_4.5" 0.353934426 25.32507
"270" "2030-2060" "RCP_4.5" 0.700273224 14.2539491666667
"271" "2060-2090" "RCP_4.5" 0.350546448 24.1229633333333
"272" "2060-2090" "RCP_4.5" 0.713333333 13.2626020833333
"273" "2060-2090" "RCP_4.5" 0.743879781 13.2626020833333
"274" "2060-2090" "RCP_4.5" 0.648415301 17.9154895833333
"275" "2060-2090" "RCP_4.5" 0.709617486 13.2626020833333
"276" "2060-2090" "RCP_4.5" 0.697814208 15.7827154166667
"277" "2060-2090" "RCP_4.5" 0.143169399 25.0116845833333
"278" "2060-2090" "RCP_4.5" 0.100710383 25.0116845833333
"279" "2060-2090" "RCP_4.5" 0.514153005 21.528735
"280" "2060-2090" "RCP_4.5" 0.699836066 15.7827154166667
"281" "2060-2090" "RCP_4.5" 0.698961749 15.5689279166667
"282" "2060-2090" "RCP_4.5" 0.05 25.3406229166667
"283" "2060-2090" "RCP_4.5" 0.699781421 15.5689279166667
"284" "2060-2090" "RCP_4.5" 0.05 25.3406229166667
"285" "2060-2090" "RCP_4.5" 0.67852459 15.5689279166667
"286" "2060-2090" "RCP_4.5" 0.389180328 24.84835625
"287" "2060-2090" "RCP_4.5" 0.219125683 25.411325
"288" "2060-2090" "RCP_4.5" 0.724808743 13.1544204166667
"289" "2060-2090" "RCP_4.5" 0.860874317 5.7498183333333
"290" "2060-2090" "RCP_4.5" 0.741912568 13.1544204166667
"291" "2060-2090" "RCP_4.5" 0.699617486 15.2763275
"292" "2060-2090" "RCP_4.5" 0.740491803 12.8758875
"293" "2060-2090" "RCP_4.5" 0.464699454 21.9579245833333
"294" "2060-2090" "RCP_4.5" 0.7 12.8758875
"295" "2060-2090" "RCP_4.5" 0.700928962 12.8758875
"296" "2060-2090" "RCP_4.5" 0.704153005 12.8758875
"297" "2060-2090" "RCP_4.5" 0.742568306 12.8758875
"298" "2060-2090" "RCP_4.5" 0.7 12.8758875
"299" "2060-2090" "RCP_4.5" 0.964098361 0.607008750000006
"300" "2060-2090" "RCP_4.5" 0.697978142 15.2763275
"301" "2030-2060" "RCP_8.5" 0.71978142 11.3679941666667
"302" "2030-2060" "RCP_8.5" 1 0
"303" "2030-2060" "RCP_8.5" 0.85502732 4.2220145833333
"304" "2030-2060" "RCP_8.5" 0.69879781 13.5638116666667
"305" "2030-2060" "RCP_8.5" 0.9 1.9928216666667
"306" "2030-2060" "RCP_8.5" 0.57081967 16.44736875
"307" "2030-2060" "RCP_8.5" 0.70846995 11.3679941666667
"308" "2030-2060" "RCP_8.5" 0.69879781 13.5638116666667
"309" "2030-2060" "RCP_8.5" 0.63677596 14.9088829166667
"310" "2030-2060" "RCP_8.5" 0.7 11.3679941666667
"311" "2030-2060" "RCP_8.5" 0.60278689 14.4439766666667
"312" "2030-2060" "RCP_8.5" 0.66945355 13.3887004166667
"313" "2030-2060" "RCP_8.5" 0.7 11.2839320833334
"314" "2030-2060" "RCP_8.5" 0.7052459 11.2839320833334
"315" "2030-2060" "RCP_8.5" 0.19322404 20.9777625
"316" "2030-2060" "RCP_8.5" 0.05 21.7184341666667
"317" "2030-2060" "RCP_8.5" 0.82497268 7.0575020833334
"318" "2030-2060" "RCP_8.5" 0.70415301 11.2839320833334
"319" "2030-2060" "RCP_8.5" 1 0
"320" "2030-2060" "RCP_8.5" 1 0
"321" "2030-2060" "RCP_8.5" 0.7 10.7034745833333
"322" "2030-2060" "RCP_8.5" 0.71010929 10.7034745833333
"323" "2030-2060" "RCP_8.5" 0.7036612 10.7034745833333
"324" "2030-2060" "RCP_8.5" 0.69934426 13.0093416666667
"325" "2030-2060" "RCP_8.5" 0.42437158 19.08798375
"326" "2030-2060" "RCP_8.5" 0.2079235 21.72915
"327" "2030-2060" "RCP_8.5" 0.77010929 8.2076391666667
"328" "2030-2060" "RCP_8.5" 0.80415301 6.29493375
"329" "2030-2060" "RCP_8.5" 0.7 10.7034745833333
"330" "2030-2060" "RCP_8.5" 0.6604918 13.0093416666667
"331" "2060-2090" "RCP_8.5" 0.05 19.54777
"332" "2060-2090" "RCP_8.5" 0.2963388 17.3428691666667
"333" "2060-2090" "RCP_8.5" 0.05 19.54777
"334" "2060-2090" "RCP_8.5" 0.31464481 15.8598604166667
"335" "2060-2090" "RCP_8.5" 0.05 19.54777
"336" "2060-2090" "RCP_8.5" 0.69825137 9.3051666666667
"337" "2060-2090" "RCP_8.5" 0.06978142 19.54777
"338" "2060-2090" "RCP_8.5" 0.53677596 11.0424295833333
"339" "2060-2090" "RCP_8.5" 0.07901639 19.54777
"340" "2060-2090" "RCP_8.5" 0.13071038 19.3785825
"341" "2060-2090" "RCP_8.5" 0.82284153 3.71513375
"342" "2060-2090" "RCP_8.5" 0.72939891 6.89368125
"343" "2060-2090" "RCP_8.5" 0.69874317 8.5671308333333
"344" "2060-2090" "RCP_8.5" 0.69918033 8.5671308333333
"345" "2060-2090" "RCP_8.5" 0.20333333 18.29336375
"346" "2060-2090" "RCP_8.5" 0.05 18.5876754166666
"347" "2060-2090" "RCP_8.5" 0.3947541 16.0803733333333
"348" "2060-2090" "RCP_8.5" 0.35907104 16.0803733333333
"349" "2060-2090" "RCP_8.5" 0.7 6.89368125
"350" "2060-2090" "RCP_8.5" 0.7 6.89368125
"351" "2060-2090" "RCP_8.5" 0.69737705 10.6625041666666
"352" "2060-2090" "RCP_8.5" 0.38677596 16.5782195833333
"353" "2060-2090" "RCP_8.5" 0.25420765 18.34793125
"354" "2060-2090" "RCP_8.5" 0.6152459 12.2145258333333
"355" "2060-2090" "RCP_8.5" 0.05 19.3677233333333
"356" "2060-2090" "RCP_8.5" 0.69836066 10.6625041666666
"357" "2060-2090" "RCP_8.5" 0.6995082 10.6625041666666
"358" "2060-2090" "RCP_8.5" 0.7 8.7174029166666
"359" "2060-2090" "RCP_8.5" 0.75759563 6.7667983333333
"360" "2060-2090" "RCP_8.5" 0.7 8.7174029166666
"361" "2030-2060" "RCP_4.5" 0.9740984 0.0526574999999951
"362" "2030-2060" "RCP_4.5" 0.7962295 10.6360683333333
"363" "2030-2060" "RCP_4.5" 0.8977049 5.5721191666666
"364" "2030-2060" "RCP_4.5" 0.894918 5.5721191666666
"365" "2030-2060" "RCP_4.5" 0.9250273 2.7829516666666
"366" "2030-2060" "RCP_4.5" 0.714918 12.73106875
"367" "2030-2060" "RCP_4.5" 0.8177049 8.67992375
"368" "2030-2060" "RCP_4.5" 1 0
"369" "2030-2060" "RCP_4.5" 0.9581967 0.0526574999999951
"370" "2030-2060" "RCP_4.5" 0.6903825 15.62561125
"371" "2030-2060" "RCP_4.5" 0.8086339 8.0815920833334
"372" "2030-2060" "RCP_4.5" 0.7 11.7574279166667
"373" "2030-2060" "RCP_4.5" 1 0
"374" "2030-2060" "RCP_4.5" 0.8005464 8.0815920833334
"375" "2030-2060" "RCP_4.5" 0.6985792 14.1640070833334
"376" "2030-2060" "RCP_4.5" 0.9966667 0.0560820833334006
"377" "2030-2060" "RCP_4.5" 1 0
"378" "2030-2060" "RCP_4.5" 0.8877049 5.5902141666667
"379" "2030-2060" "RCP_4.5" 0.972459 0.0560820833334006
"380" "2030-2060" "RCP_4.5" 1 0
"381" "2030-2060" "RCP_4.5" 0.998306 0.0395058333333012
"382" "2030-2060" "RCP_4.5" 0.9997814 0.0395058333333012
"383" "2030-2060" "RCP_4.5" 1 0
"384" "2030-2060" "RCP_4.5" 0.9763934 0.0395058333333012
"385" "2030-2060" "RCP_4.5" 0.7 12.40251625
"386" "2030-2060" "RCP_4.5" 0.5456831 17.6464070833333
"387" "2030-2060" "RCP_4.5" 0.6997268 14.7689945833333
"388" "2030-2060" "RCP_4.5" 0.7084699 12.40251625
"389" "2030-2060" "RCP_4.5" 0.7459016 12.40251625
"390" "2030-2060" "RCP_4.5" 0.832623 7.9461408333333
"391" "2060-2090" "RCP_4.5" 1 0
"392" "2060-2090" "RCP_4.5" 0.8053005 7.637105
"393" "2060-2090" "RCP_4.5" 0.7372131 12.2007820833334
"394" "2060-2090" "RCP_4.5" 1 0
"395" "2060-2090" "RCP_4.5" 0.6995628 14.3591841666667
"396" "2060-2090" "RCP_4.5" 0.9657923 0.0426629166666999
"397" "2060-2090" "RCP_4.5" 0.7 12.2007820833334
"398" "2060-2090" "RCP_4.5" 0.274153 20.69513125
"399" "2060-2090" "RCP_4.5" 0.4036066 19.0375604166667
"400" "2060-2090" "RCP_4.5" 0.9889071 0.0426629166666999
"401" "2060-2090" "RCP_4.5" 0.7188525 9.5254354166667
"402" "2060-2090" "RCP_4.5" 0.7009836 9.5254354166667
"403" "2060-2090" "RCP_4.5" 0.6608197 11.8361316666667
"404" "2060-2090" "RCP_4.5" 1 0
"405" "2060-2090" "RCP_4.5" 0.6522404 11.8361316666667
"406" "2060-2090" "RCP_4.5" 0.8114208 5.27341875
"407" "2060-2090" "RCP_4.5" 0.7053552 9.5254354166667
"408" "2060-2090" "RCP_4.5" 0.9213115 0.677812916666703
"409" "2060-2090" "RCP_4.5" 0.7 9.5254354166667
"410" "2060-2090" "RCP_4.5" 0.680929 11.8361316666667
"411" "2060-2090" "RCP_4.5" 0.7244809 9.2275479166667
"412" "2060-2090" "RCP_4.5" 1 0
"413" "2060-2090" "RCP_4.5" 0.9461749 0.975562500000002
"414" "2060-2090" "RCP_4.5" 0.6880328 10.5729783333333
"415" "2060-2090" "RCP_4.5" 0.7479235 9.2275479166667
"416" "2060-2090" "RCP_4.5" 0.8360109 5.7734358333333
"417" "2060-2090" "RCP_4.5" 1 0
"418" "2060-2090" "RCP_4.5" 0.6665027 10.5729783333333
"419" "2060-2090" "RCP_4.5" 0.7 9.2275479166667
"420" "2060-2090" "RCP_4.5" 0.7 9.2275479166667
"421" "2030-2060" "RCP_8.5" 0.7535519 10.5533433333334
"422" "2030-2060" "RCP_8.5" 0.4942623 19.44980625
"423" "2030-2060" "RCP_8.5" 0.7074317 12.9132366666667
"424" "2030-2060" "RCP_8.5" 0.4671585 19.44980625
"425" "2030-2060" "RCP_8.5" 0.7001093 12.9132366666667
"426" "2030-2060" "RCP_8.5" 1 0
"427" "2030-2060" "RCP_8.5" 1 0
"428" "2030-2060" "RCP_8.5" 1 0
"429" "2030-2060" "RCP_8.5" 1 0
"430" "2030-2060" "RCP_8.5" 0.7854098 10.5533433333334
"431" "2030-2060" "RCP_8.5" 0.996776 0.00900375000000508
"432" "2030-2060" "RCP_8.5" 1 0
"433" "2030-2060" "RCP_8.5" 1 0
"434" "2030-2060" "RCP_8.5" 0.9554098 0.00900375000000508
"435" "2030-2060" "RCP_8.5" 0.1957923 21.095685
"436" "2030-2060" "RCP_8.5" 0.7069399 10.3453420833333
"437" "2030-2060" "RCP_8.5" 0.9479235 0.888198750000001
"438" "2030-2060" "RCP_8.5" 0.9805464 0.00900375000000508
"439" "2030-2060" "RCP_8.5" 0.9277596 0.888198750000001
"440" "2030-2060" "RCP_8.5" 0.6989617 12.4948991666667
"441" "2030-2060" "RCP_8.5" 0.9321858 0.413134166666701
"442" "2030-2060" "RCP_8.5" 0.6789617 9.0262645833334
"443" "2030-2060" "RCP_8.5" 0.6884153 9.0262645833334
"444" "2030-2060" "RCP_8.5" 0.6278142 10.5326391666667
"445" "2030-2060" "RCP_8.5" 0.39 16.2584783333334
"446" "2030-2060" "RCP_8.5" 0.5016393 13.0027891666667
"447" "2030-2060" "RCP_8.5" 0.7086339 7.1478358333334
"448" "2030-2060" "RCP_8.5" 0.6986339 9.0262645833334
"449" "2030-2060" "RCP_8.5" 0.4670492 14.0716979166667
"450" "2030-2060" "RCP_8.5" 0.9753552 0.0120629166667001
"451" "2060-2090" "RCP_8.5" 0.6986339 12.6698295833334
"452" "2060-2090" "RCP_8.5" 0.7687978 8.3964516666667
"453" "2060-2090" "RCP_8.5" 0.7 10.4023591666667
"454" "2060-2090" "RCP_8.5" 0.8719672 3.6152854166667
"455" "2060-2090" "RCP_8.5" 0.9955191 0.0142087499999946
"456" "2060-2090" "RCP_8.5" 0.6981421 12.6698295833334
"457" "2060-2090" "RCP_8.5" 0.7085246 10.4023591666667
"458" "2060-2090" "RCP_8.5" 0.7189617 10.4023591666667
"459" "2060-2090" "RCP_8.5" 0.8706011 3.6152854166667
"460" "2060-2090" "RCP_8.5" 0.6510383 12.6698295833334
"461" "2060-2090" "RCP_8.5" 0.3697814 15.89729
"462" "2060-2090" "RCP_8.5" 0.8796721 2.34762000000001
"463" "2060-2090" "RCP_8.5" 0.9346995 0.411960000000001
"464" "2060-2090" "RCP_8.5" 0.7 8.0070941666666
"465" "2060-2090" "RCP_8.5" 0.7 8.0070941666666
"466" "2060-2090" "RCP_8.5" 0.8279781 4.4265883333333
"467" "2060-2090" "RCP_8.5" 0.7081967 8.0070941666666
"468" "2060-2090" "RCP_8.5" 0.5297814 12.42141125
"469" "2060-2090" "RCP_8.5" 0.6280328 10.61341125
"470" "2060-2090" "RCP_8.5" 0.7032787 8.0070941666666
"471" "2060-2090" "RCP_8.5" 0.6980874 7.42824375
"472" "2060-2090" "RCP_8.5" 0.6728415 7.42824375
"473" "2060-2090" "RCP_8.5" 0.7 5.7347529166667
"474" "2060-2090" "RCP_8.5" 0.7018579 5.7347529166667
"475" "2060-2090" "RCP_8.5" 0.6995628 7.42824375
"476" "2060-2090" "RCP_8.5" 0.8519126 1.3962858333333
"477" "2060-2090" "RCP_8.5" 0.855847 1.3962858333333
"478" "2060-2090" "RCP_8.5" 0.5575956 10.167905
"479" "2060-2090" "RCP_8.5" 0.2703279 16.4683379166667
"480" "2060-2090" "RCP_8.5" 0.6997268 7.42824375
"481" "2030-2060" "RCP_4.5" 0.97661202 0.0424237499999975
"482" "2030-2060" "RCP_4.5" 0.99306011 0.0424237499999975
"483" "2030-2060" "RCP_4.5" 1 0
"484" "2030-2060" "RCP_4.5" 0.69874317 14.3935566666667
"485" "2030-2060" "RCP_4.5" 0.39961749 20.8395795833334
"486" "2030-2060" "RCP_4.5" 0.0536612 22.7243370833334
"487" "2030-2060" "RCP_4.5" 0.05 22.7243370833334
"488" "2030-2060" "RCP_4.5" 0.66748634 14.3935566666667
"489" "2030-2060" "RCP_4.5" 0.7 11.9883620833334
"490" "2030-2060" "RCP_4.5" 0.7657377 9.7954129166667
"491" "2030-2060" "RCP_4.5" 0.69071038 13.6035391666667
"492" "2030-2060" "RCP_4.5" 0.61114754 15.3014579166667
"493" "2030-2060" "RCP_4.5" 0.85398907 3.5463454166667
"494" "2030-2060" "RCP_4.5" 0.12508197 21.32682375
"495" "2030-2060" "RCP_4.5" 1 0
"496" "2030-2060" "RCP_4.5" 0.69857923 13.6035391666667
"497" "2030-2060" "RCP_4.5" 0.7 11.0716358333334
"498" "2030-2060" "RCP_4.5" 0.7 11.0716358333334
"499" "2030-2060" "RCP_4.5" 0.76387978 8.7929316666667
"500" "2030-2060" "RCP_4.5" 0.69972678 13.6035391666667
"501" "2030-2060" "RCP_4.5" 0.44677596 14.65372625
"502" "2030-2060" "RCP_4.5" 0.7 8.5435745833334
"503" "2030-2060" "RCP_4.5" 0.71404372 8.5435745833334
"504" "2030-2060" "RCP_4.5" 1 0
"505" "2030-2060" "RCP_4.5" 0.78530055 6.7455979166667
"506" "2030-2060" "RCP_4.5" 0.55196721 12.27768125
"507" "2030-2060" "RCP_4.5" 0.61907104 11.5925133333334
"508" "2030-2060" "RCP_4.5" 0.7015847 8.5435745833334
"509" "2030-2060" "RCP_4.5" 0.76092896 6.7455979166667
"510" "2030-2060" "RCP_4.5" 0.41939891 14.65372625
"511" "2060-2090" "RCP_4.5" 0.34087432 17.89297125
"512" "2060-2090" "RCP_4.5" 0.69923497 10.2645320833333
"513" "2060-2090" "RCP_4.5" 0.95382514 0.0367379166666026
"514" "2060-2090" "RCP_4.5" 0.70142077 8.6910795833333
"515" "2060-2090" "RCP_4.5" 0.70540984 8.6910795833333
"516" "2060-2090" "RCP_4.5" 0.73704918 8.6910795833333
"517" "2060-2090" "RCP_4.5" 0.57628415 12.45791625
"518" "2060-2090" "RCP_4.5" 0.45442623 13.7794433333333
"519" "2060-2090" "RCP_4.5" 0.93010929 0.486018333333305
"520" "2060-2090" "RCP_4.5" 0.69852459 10.2645320833333
"521" "2060-2090" "RCP_4.5" 0.7 6.9682916666667
"522" "2060-2090" "RCP_4.5" 0.05 20.0402616666667
"523" "2060-2090" "RCP_4.5" 0.72065574 6.9682916666667
"524" "2060-2090" "RCP_4.5" 0.7 6.9682916666667
"525" "2060-2090" "RCP_4.5" 0.7 6.9682916666667
"526" "2060-2090" "RCP_4.5" 0.14273224 19.86281125
"527" "2060-2090" "RCP_4.5" 0.69923497 8.2128754166667
"528" "2060-2090" "RCP_4.5" 0.30469945 16.6682908333333
"529" "2060-2090" "RCP_4.5" 0.7 6.9682916666667
"530" "2060-2090" "RCP_4.5" 0.62978142 9.3049920833333
"531" "2060-2090" "RCP_4.5" 0.05 20.0219045833334
"532" "2060-2090" "RCP_4.5" 0.69923497 10.35239375
"533" "2060-2090" "RCP_4.5" 0.71169399 8.27231375
"534" "2060-2090" "RCP_4.5" 0.7 8.27231375
"535" "2060-2090" "RCP_4.5" 0.53759563 14.8559883333334
"536" "2060-2090" "RCP_4.5" 0.09934426 20.0219045833334
"537" "2060-2090" "RCP_4.5" 0.05 20.0219045833334
"538" "2060-2090" "RCP_4.5" 0.49781421 17.4226820833334
"539" "2060-2090" "RCP_4.5" 0.35262295 19.9351141666667
"540" "2060-2090" "RCP_4.5" 0.40081967 18.9767570833334
"541" "2030-2060" "RCP_8.5" 0.70010929 12.2919225
"542" "2030-2060" "RCP_8.5" 0.777650273 10.0878945833334
"543" "2030-2060" "RCP_8.5" 0.669453552 15.2193754166667
"544" "2030-2060" "RCP_8.5" 0.933442623 2.87424041666669
"545" "2030-2060" "RCP_8.5" 0.7 12.2919225
"546" "2030-2060" "RCP_8.5" 0.356229508 22.94592
"547" "2030-2060" "RCP_8.5" 0.7 12.2919225
"548" "2030-2060" "RCP_8.5" 0.884535519 5.3782679166667
"549" "2030-2060" "RCP_8.5" 0.808469945 8.05811
"550" "2030-2060" "RCP_8.5" 0.93989071 2.87424041666669
"551" "2030-2060" "RCP_8.5" 0.376885246 25.2574491666666
"552" "2030-2060" "RCP_8.5" 0.698579235 17.9475104166666
"553" "2030-2060" "RCP_8.5" 0.69989071 17.9475104166666
"554" "2030-2060" "RCP_8.5" 0.704863388 15.3557933333333
"555" "2030-2060" "RCP_8.5" 1 0
"556" "2030-2060" "RCP_8.5" 0.69852459 17.9475104166666
"557" "2030-2060" "RCP_8.5" 0.699836066 17.9475104166666
"558" "2030-2060" "RCP_8.5" 0.7 15.3557933333333
"559" "2030-2060" "RCP_8.5" 0.698688525 17.9475104166666
"560" "2030-2060" "RCP_8.5" 0.935191257 5.0517616666666
"561" "2030-2060" "RCP_8.5" 0.488087432 19.9301154166667
"562" "2030-2060" "RCP_8.5" 0.609289617 15.76003125
"563" "2030-2060" "RCP_8.5" 0.726939891 11.6180041666667
"564" "2030-2060" "RCP_8.5" 0.591857923 17.5460129166667
"565" "2030-2060" "RCP_8.5" 0.46442623 19.9301154166667
"566" "2030-2060" "RCP_8.5" 0.134808743 22.2515991666667
"567" "2030-2060" "RCP_8.5" 0.28579235 21.5764933333334
"568" "2030-2060" "RCP_8.5" 0.539398907 18.98069625
"569" "2030-2060" "RCP_8.5" 0.705355191 11.6180041666667
"570" "2030-2060" "RCP_8.5" 0.646393443 15.76003125
"571" "2060-2090" "RCP_8.5" 0.578306011 16.6337745833334
"572" "2060-2090" "RCP_8.5" 0.411693989 18.8780375
"573" "2060-2090" "RCP_8.5" 0.7 11.8988475
"574" "2060-2090" "RCP_8.5" 0.42704918 18.8780375
"575" "2060-2090" "RCP_8.5" 0.05 22.2535995833334
"576" "2060-2090" "RCP_8.5" 0.193224044 21.11638375
"577" "2060-2090" "RCP_8.5" 0.7 11.8988475
"578" "2060-2090" "RCP_8.5" 0.469945355 18.1683508333334
"579" "2060-2090" "RCP_8.5" 0.502240437 17.6134329166667
"580" "2060-2090" "RCP_8.5" 0.640054645 15.5739345833334
"581" "2060-2090" "RCP_8.5" 0.699945355 9.9176058333333
"582" "2060-2090" "RCP_8.5" 0.537868852 13.3770704166666
"583" "2060-2090" "RCP_8.5" 0.699344262 9.9176058333333
"584" "2060-2090" "RCP_8.5" 0.364699454 15.4993595833333
"585" "2060-2090" "RCP_8.5" 0.670437158 9.9176058333333
"586" "2060-2090" "RCP_8.5" 0.323278689 16.6401354166666
"587" "2060-2090" "RCP_8.5" 0.527486339 13.3770704166666
"588" "2060-2090" "RCP_8.5" 0.69863388 9.9176058333333
"589" "2060-2090" "RCP_8.5" 0.7 8.0345020833333
"590" "2060-2090" "RCP_8.5" 0.203278689 17.4938158333333
"591" "2060-2090" "RCP_8.5" 0.699125683 9.942675
"592" "2060-2090" "RCP_8.5" 0.05 20.0681133333333
"593" "2060-2090" "RCP_8.5" 0.416502732 14.2480879166667
"594" "2060-2090" "RCP_8.5" 0.05 20.0681133333333
"595" "2060-2090" "RCP_8.5" 0.05 20.0681133333333
"596" "2060-2090" "RCP_8.5" 0.532677596 12.4420041666667
"597" "2060-2090" "RCP_8.5" 0.374972678 15.04676
"598" "2060-2090" "RCP_8.5" 0.05 20.0681133333333
"599" "2060-2090" "RCP_8.5" 0.05 20.0681133333333
"600" "2060-2090" "RCP_8.5" 0.420218579 14.2480879166667
