# Supplementary material for: Water rights shape crop yield and revenue volatility tradeoffs for adaptation in snow dependent systems
Source: Nat Commun. 2020 Jul 10;11:3473. doi: 10.1038/s41467-020-17219-z (PMC7351950; doi:10.1038/s41467-020-17219-z)
Supplement: Supplementary file 3 — Source Data [file 41467_2020_17219_MOESM3_ESM.zip › Source Data/Figure_S3/figure_1401.txt]

"Period" "RCP" "Unmet_Demand" "Yield"
"1" "2030-2060" "RCP_4.5" 0.8170492 0.1641964772727
"2" "2030-2060" "RCP_4.5" 0.3256284 15.2875602272727
"3" "2030-2060" "RCP_4.5" 0.7072678 2.18922375
"4" "2030-2060" "RCP_4.5" 0.7035519 2.18922375
"5" "2030-2060" "RCP_4.5" 1 0
"6" "2030-2060" "RCP_4.5" 0.8046448 0.1641964772727
"7" "2030-2060" "RCP_4.5" 1 0
"8" "2030-2060" "RCP_4.5" 0.7002186 2.18922375
"9" "2030-2060" "RCP_4.5" 0.7 2.18922375
"10" "2030-2060" "RCP_4.5" 0.7 2.18922375
"11" "2030-2060" "RCP_4.5" 0.7 2.6154402272727
"12" "2030-2060" "RCP_4.5" 1 0
"13" "2030-2060" "RCP_4.5" 0.7405464 2.6154402272727
"14" "2030-2060" "RCP_4.5" 0.7201639 2.6154402272727
"15" "2030-2060" "RCP_4.5" 0.7120765 2.6154402272727
"16" "2030-2060" "RCP_4.5" 0.9956284 0.0040445454545015
"17" "2030-2060" "RCP_4.5" 1 0
"18" "2030-2060" "RCP_4.5" 0.7 2.6154402272727
"19" "2030-2060" "RCP_4.5" 0.6987978 4.6517246590909
"20" "2030-2060" "RCP_4.5" 0.6993443 4.6517246590909
"21" "2030-2060" "RCP_4.5" 0.5697268 10.61695125
"22" "2030-2060" "RCP_4.5" 0.4118033 15.2928582954545
"23" "2030-2060" "RCP_4.5" 0.6084699 7.3806923863636
"24" "2030-2060" "RCP_4.5" 0.699071 4.6629395454545
"25" "2030-2060" "RCP_4.5" 0.5844262 10.61695125
"26" "2030-2060" "RCP_4.5" 0.4595082 14.7442970454545
"27" "2030-2060" "RCP_4.5" 0.4747541 14.7442970454545
"28" "2030-2060" "RCP_4.5" 0.9125683 0.0143154545454998
"29" "2030-2060" "RCP_4.5" 0.7 2.6221857954545
"30" "2030-2060" "RCP_4.5" 0.8501093 0.102330681818199
"31" "2060-2090" "RCP_4.5" 0.6573224 4.2715731818182
"32" "2060-2090" "RCP_4.5" 0.6991257 4.2715731818182
"33" "2060-2090" "RCP_4.5" 0.3272131 15.5265068181818
"34" "2060-2090" "RCP_4.5" 0.7119126 2.2353644318182
"35" "2060-2090" "RCP_4.5" 0.6994536 4.2715731818182
"36" "2060-2090" "RCP_4.5" 0.6996721 4.2715731818182
"37" "2060-2090" "RCP_4.5" 0.820929 0.219652159090899
"38" "2060-2090" "RCP_4.5" 0.7377049 2.2353644318182
"39" "2060-2090" "RCP_4.5" 0.9255191 0.0120136363635979
"40" "2060-2090" "RCP_4.5" 0.6992896 4.2715731818182
"41" "2060-2090" "RCP_4.5" 0.7 3.4734770454545
"42" "2060-2090" "RCP_4.5" 0.2572131 16.2748203409091
"43" "2060-2090" "RCP_4.5" 0.1897814 16.4210911363636
"44" "2060-2090" "RCP_4.5" 0.6986885 5.5901590909091
"45" "2060-2090" "RCP_4.5" 0.7 3.4734770454545
"46" "2060-2090" "RCP_4.5" 0.05 16.4960890909091
"47" "2060-2090" "RCP_4.5" 0.4012568 15.3941498863636
"48" "2060-2090" "RCP_4.5" 0.2056831 16.3508154545454
"49" "2060-2090" "RCP_4.5" 0.7 3.4734770454545
"50" "2060-2090" "RCP_4.5" 0.6639344 5.5901590909091
"51" "2060-2090" "RCP_4.5" 0.6981421 3.9300818181818
"52" "2060-2090" "RCP_4.5" 0.6987432 3.9300818181818
"53" "2060-2090" "RCP_4.5" 0.7 1.9150796590909
"54" "2060-2090" "RCP_4.5" 0.7 1.9150796590909
"55" "2060-2090" "RCP_4.5" 0.6997814 3.9300818181818
"56" "2060-2090" "RCP_4.5" 0.7042077 1.9150796590909
"57" "2060-2090" "RCP_4.5" 0.7001093 1.9150796590909
"58" "2060-2090" "RCP_4.5" 0.6126776 6.5245063636363
"59" "2060-2090" "RCP_4.5" 0.6995628 3.9300818181818
"60" "2060-2090" "RCP_4.5" 0.6990164 3.9300818181818
"61" "2030-2060" "RCP_8.5" 0.9979235 0.00414511363639747
"62" "2030-2060" "RCP_8.5" 0.94448087 0.0123313636363989
"63" "2030-2060" "RCP_8.5" 0.47344262 13.2075190909091
"64" "2030-2060" "RCP_8.5" 0.38420765 14.1545982954546
"65" "2030-2060" "RCP_8.5" 0.59808743 8.8948527272728
"66" "2030-2060" "RCP_8.5" 0.42961749 13.8402542045455
"67" "2030-2060" "RCP_8.5" 0.74737705 2.1347222727273
"68" "2030-2060" "RCP_8.5" 0.67961749 4.0181151136364
"69" "2030-2060" "RCP_8.5" 0.7 2.1347222727273
"70" "2030-2060" "RCP_8.5" 0.29185792 14.5167504545455
"71" "2030-2060" "RCP_8.5" 0.41590164 14.6475746590909
"72" "2030-2060" "RCP_8.5" 0.54032787 12.7740732954545
"73" "2030-2060" "RCP_8.5" 0.72754098 3.2670794318182
"74" "2030-2060" "RCP_8.5" 0.69825137 5.2805348863637
"75" "2030-2060" "RCP_8.5" 0.16879781 15.2669079545455
"76" "2030-2060" "RCP_8.5" 0.69907104 5.2805348863637
"77" "2030-2060" "RCP_8.5" 0.94584699 0.0132661363637006
"78" "2030-2060" "RCP_8.5" 0.70060109 3.2670794318182
"79" "2030-2060" "RCP_8.5" 0.70185792 3.2670794318182
"80" "2030-2060" "RCP_8.5" 0.6826776 5.2805348863637
"81" "2030-2060" "RCP_8.5" 0.7 2.4709554545454
"82" "2030-2060" "RCP_8.5" 0.7 2.4709554545454
"83" "2030-2060" "RCP_8.5" 0.42087432 14.9519536363636
"84" "2030-2060" "RCP_8.5" 0.38043716 15.2942376136363
"85" "2030-2060" "RCP_8.5" 0.07502732 15.8225546590909
"86" "2030-2060" "RCP_8.5" 0.7 2.4709554545454
"87" "2030-2060" "RCP_8.5" 0.49103825 14.4227246590908
"88" "2030-2060" "RCP_8.5" 0.69945355 4.6378421590909
"89" "2030-2060" "RCP_8.5" 0.6931694 4.6378421590909
"90" "2030-2060" "RCP_8.5" 0.7 2.4709554545454
"91" "2060-2090" "RCP_8.5" 0.14136612 14.7562254545454
"92" "2060-2090" "RCP_8.5" 0.58349727 9.2164196590909
"93" "2060-2090" "RCP_8.5" 0.7 2.2358594318182
"94" "2060-2090" "RCP_8.5" 0.7 2.2358594318182
"95" "2060-2090" "RCP_8.5" 0.69846995 4.1509922727272
"96" "2060-2090" "RCP_8.5" 0.17153005 14.7191076136364
"97" "2060-2090" "RCP_8.5" 0.49530055 13.4538504545454
"98" "2060-2090" "RCP_8.5" 0.7 2.2358594318182
"99" "2060-2090" "RCP_8.5" 0.70081967 2.2358594318182
"100" "2060-2090" "RCP_8.5" 0.35901639 14.280795
"101" "2060-2090" "RCP_8.5" 0.17338798 15.9038055681818
"102" "2060-2090" "RCP_8.5" 0.7 3.1623767045455
"103" "2060-2090" "RCP_8.5" 0.69934426 5.229225
"104" "2060-2090" "RCP_8.5" 0.69852459 5.229225
"105" "2060-2090" "RCP_8.5" 0.7 3.1623767045455
"106" "2060-2090" "RCP_8.5" 0.71803279 3.1623767045455
"107" "2060-2090" "RCP_8.5" 0.80748634 0.571965681818199
"108" "2060-2090" "RCP_8.5" 0.62606557 7.6229815909091
"109" "2060-2090" "RCP_8.5" 0.7 3.1623767045455
"110" "2060-2090" "RCP_8.5" 0.7 3.1623767045455
"111" "2060-2090" "RCP_8.5" 0.70043716 2.4151909090909
"112" "2060-2090" "RCP_8.5" 0.6984153 4.2998219318182
"113" "2060-2090" "RCP_8.5" 0.7 2.4151909090909
"114" "2060-2090" "RCP_8.5" 0.22071038 15.3716706818182
"115" "2060-2090" "RCP_8.5" 0.17901639 15.413085
"116" "2060-2090" "RCP_8.5" 0.05 15.4868856818182
"117" "2060-2090" "RCP_8.5" 0.61775956 6.8040317045454
"118" "2060-2090" "RCP_8.5" 0.36885246 14.84171625
"119" "2060-2090" "RCP_8.5" 0.05 15.4868856818182
"120" "2060-2090" "RCP_8.5" 0.10355191 15.4479753409091
"121" "2030-2060" "RCP_4.5" 0.6612022 4.3489851136364
"122" "2030-2060" "RCP_4.5" 0.7079781 2.4269140909091
"123" "2030-2060" "RCP_4.5" 0.6995082 4.3489851136364
"124" "2030-2060" "RCP_4.5" 0.7761749 1.1330277272728
"125" "2030-2060" "RCP_4.5" 0.7056284 2.4269140909091
"126" "2030-2060" "RCP_4.5" 1 0
"127" "2030-2060" "RCP_4.5" 0.9047541 0.0104822727272982
"128" "2030-2060" "RCP_4.5" 0.7351366 2.4269140909091
"129" "2030-2060" "RCP_4.5" 0.7456284 2.4269140909091
"130" "2030-2060" "RCP_4.5" 0.7898907 1.1330277272728
"131" "2030-2060" "RCP_4.5" 0.7103825 2.7046247727273
"132" "2030-2060" "RCP_4.5" 1 0
"133" "2030-2060" "RCP_4.5" 1 0
"134" "2030-2060" "RCP_4.5" 0.9346448 0.0407945454545988
"135" "2030-2060" "RCP_4.5" 1 0
"136" "2030-2060" "RCP_4.5" 0.9991257 0.00270749999999964
"137" "2030-2060" "RCP_4.5" 0.6766667 4.7739388636364
"138" "2030-2060" "RCP_4.5" 0.9803279 0.00270749999999964
"139" "2030-2060" "RCP_4.5" 0.7452459 2.7046247727273
"140" "2030-2060" "RCP_4.5" 0.7164481 2.7046247727273
"141" "2030-2060" "RCP_4.5" 0.7 2.5577853409091
"142" "2030-2060" "RCP_4.5" 0.7061202 2.5577853409091
"143" "2030-2060" "RCP_4.5" 0.6985792 4.6350453409091
"144" "2030-2060" "RCP_4.5" 0.3950273 15.4403665909091
"145" "2030-2060" "RCP_4.5" 0.5813115 10.5556169318181
"146" "2030-2060" "RCP_4.5" 0.1301093 15.9089052272727
"147" "2030-2060" "RCP_4.5" 0.6879235 4.6350453409091
"148" "2030-2060" "RCP_4.5" 0.8766667 0.136636363636299
"149" "2030-2060" "RCP_4.5" 0.6998361 4.6350453409091
"150" "2030-2060" "RCP_4.5" 0.6557377 4.6350453409091
"151" "2060-2090" "RCP_4.5" 0.6993443 4.6717564772727
"152" "2060-2090" "RCP_4.5" 0.6988525 4.6717564772727
"153" "2060-2090" "RCP_4.5" 0.7 2.4668464772727
"154" "2060-2090" "RCP_4.5" 0.7 2.4668464772727
"155" "2060-2090" "RCP_4.5" 0.8668306 0.0301005681818012
"156" "2060-2090" "RCP_4.5" 1 0
"157" "2060-2090" "RCP_4.5" 0.7 2.4668464772727
"158" "2060-2090" "RCP_4.5" 0.7 2.4668464772727
"159" "2060-2090" "RCP_4.5" 0.9201093 0.000623181818202312
"160" "2060-2090" "RCP_4.5" 0.7087978 2.4668464772727
"161" "2060-2090" "RCP_4.5" 0.7087978 2.9986796590909
"162" "2060-2090" "RCP_4.5" 0.7230055 2.9986796590909
"163" "2060-2090" "RCP_4.5" 0.6996721 5.0548275
"164" "2060-2090" "RCP_4.5" 0.7426776 2.9986796590909
"165" "2060-2090" "RCP_4.5" 0.2214208 16.1918382954546
"166" "2060-2090" "RCP_4.5" 0.7004918 2.9986796590909
"167" "2060-2090" "RCP_4.5" 0.718306 2.9986796590909
"168" "2060-2090" "RCP_4.5" 0.6748634 5.0548275
"169" "2060-2090" "RCP_4.5" 0.9662842 0.00877193181820246
"170" "2060-2090" "RCP_4.5" 0.7143716 2.9986796590909
"171" "2060-2090" "RCP_4.5" 0.6980328 4.3707282954546
"172" "2060-2090" "RCP_4.5" 0.05 15.7043914772728
"173" "2060-2090" "RCP_4.5" 0.1165027 15.6852675
"174" "2060-2090" "RCP_4.5" 0.924918 0.0131212500000011
"175" "2060-2090" "RCP_4.5" 0.9806011 0.0025193181818004
"176" "2060-2090" "RCP_4.5" 0.7070492 2.4099525
"177" "2060-2090" "RCP_4.5" 0.8263388 0.259275681818199
"178" "2060-2090" "RCP_4.5" 0.7 2.4099525
"179" "2060-2090" "RCP_4.5" 0.7601639 1.0434593181818
"180" "2060-2090" "RCP_4.5" 0.7097814 2.4099525
"181" "2030-2060" "RCP_8.5" 0.7 2.0854145454545
"182" "2030-2060" "RCP_8.5" 0.612076503 6.6055745454545
"183" "2030-2060" "RCP_8.5" 0.698579235 4.1356159090909
"184" "2030-2060" "RCP_8.5" 0.81852459 0.218141250000002
"185" "2030-2060" "RCP_8.5" 0.650327869 4.1356159090909
"186" "2030-2060" "RCP_8.5" 0.743715847 2.0854145454545
"187" "2030-2060" "RCP_8.5" 0.68715847 4.1356159090909
"188" "2030-2060" "RCP_8.5" 0.87704918 0.0346240909091016
"189" "2030-2060" "RCP_8.5" 0.7 2.0854145454545
"190" "2030-2060" "RCP_8.5" 0.759508197 0.772702159090901
"191" "2030-2060" "RCP_8.5" 0.753442623 1.5514210227272
"192" "2030-2060" "RCP_8.5" 0.841038251 0.775347954545399
"193" "2030-2060" "RCP_8.5" 0.7 3.0481435227272
"194" "2030-2060" "RCP_8.5" 0.84295082 0.775347954545399
"195" "2030-2060" "RCP_8.5" 1 0
"196" "2030-2060" "RCP_8.5" 0.926557377 0.0599972727272977
"197" "2030-2060" "RCP_8.5" 0.766502732 1.5514210227272
"198" "2030-2060" "RCP_8.5" 0.779672131 1.5514210227272
"199" "2030-2060" "RCP_8.5" 0.698579235 5.0347135227272
"200" "2030-2060" "RCP_8.5" 0.813278689 0.775347954545399
"201" "2030-2060" "RCP_8.5" 0.9 0.0282023863635992
"202" "2030-2060" "RCP_8.5" 0.7 2.7139878409091
"203" "2030-2060" "RCP_8.5" 0.700601093 2.7139878409091
"204" "2030-2060" "RCP_8.5" 0.85568306 0.164529545454499
"205" "2030-2060" "RCP_8.5" 0.834590164 0.581410568181798
"206" "2030-2060" "RCP_8.5" 0.7 2.7139878409091
"207" "2030-2060" "RCP_8.5" 0.668852459 4.8428065909091
"208" "2030-2060" "RCP_8.5" 0.654480874 4.8428065909091
"209" "2030-2060" "RCP_8.5" 0.646885246 7.4641336363636
"210" "2030-2060" "RCP_8.5" 0.089071038 15.6854028409091
"211" "2060-2090" "RCP_8.5" 0.536721312 13.5108828409091
"212" "2060-2090" "RCP_8.5" 0.735136612 2.8110303409091
"213" "2060-2090" "RCP_8.5" 0.708306011 2.8110303409091
"214" "2060-2090" "RCP_8.5" 0.307213115 15.9132572727272
"215" "2060-2090" "RCP_8.5" 0.562896175 10.8605890909091
"216" "2060-2090" "RCP_8.5" 1 0
"217" "2060-2090" "RCP_8.5" 0.799945355 1.2999156818182
"218" "2060-2090" "RCP_8.5" 0.999562842 0.00211602272720057
"219" "2060-2090" "RCP_8.5" 0.778142077 1.2999156818182
"220" "2060-2090" "RCP_8.5" 0.699180328 4.9683934090909
"221" "2060-2090" "RCP_8.5" 0.704590164 2.9660526136364
"222" "2060-2090" "RCP_8.5" 0.541857924 13.4708284090909
"223" "2060-2090" "RCP_8.5" 0.956174863 0.00274670454549764
"224" "2060-2090" "RCP_8.5" 0.701256831 2.9660526136364
"225" "2060-2090" "RCP_8.5" 0.7 2.9660526136364
"226" "2060-2090" "RCP_8.5" 0.702404372 2.9660526136364
"227" "2060-2090" "RCP_8.5" 0.699672131 5.1580875
"228" "2060-2090" "RCP_8.5" 0.459125683 14.7510610227273
"229" "2060-2090" "RCP_8.5" 0.731038251 2.9660526136364
"230" "2060-2090" "RCP_8.5" 0.486557377 14.7510610227273
"231" "2060-2090" "RCP_8.5" 0.05 15.9356669318182
"232" "2060-2090" "RCP_8.5" 0.67442623 4.7435048863636
"233" "2060-2090" "RCP_8.5" 0.612131148 7.2877172727273
"234" "2060-2090" "RCP_8.5" 0.361693989 15.4155770454545
"235" "2060-2090" "RCP_8.5" 0.703497268 2.6986629545454
"236" "2060-2090" "RCP_8.5" 0.700163934 2.6986629545454
"237" "2060-2090" "RCP_8.5" 0.287814208 15.7826185227273
"238" "2060-2090" "RCP_8.5" 0.698415301 4.7435048863636
"239" "2060-2090" "RCP_8.5" 0.403770492 15.0610670454545
"240" "2060-2090" "RCP_8.5" 0.698852459 4.7435048863636
"241" "2030-2060" "RCP_4.5" 0.963005464 0.000139431818098501
"242" "2030-2060" "RCP_4.5" 0.87704918 0.0263195454544984
"243" "2030-2060" "RCP_4.5" 1 0
"244" "2030-2060" "RCP_4.5" 1 0
"245" "2030-2060" "RCP_4.5" 0.692349727 4.26333375
"246" "2030-2060" "RCP_4.5" 0.747650273 2.3815114772727
"247" "2030-2060" "RCP_4.5" 0.7 2.3815114772727
"248" "2030-2060" "RCP_4.5" 0.699617486 4.26333375
"249" "2030-2060" "RCP_4.5" 0.05 14.372861590909
"250" "2030-2060" "RCP_4.5" 0.7 2.3815114772727
"251" "2030-2060" "RCP_4.5" 0.866174863 0.0599468181818992
"252" "2030-2060" "RCP_4.5" 0.7 3.1324656818182
"253" "2030-2060" "RCP_4.5" 1 0
"254" "2030-2060" "RCP_4.5" 1 0
"255" "2030-2060" "RCP_4.5" 0.720218579 3.1324656818182
"256" "2030-2060" "RCP_4.5" 0.739617486 3.1324656818182
"257" "2030-2060" "RCP_4.5" 0.7 3.1324656818182
"258" "2030-2060" "RCP_4.5" 0.707322404 3.1324656818182
"259" "2030-2060" "RCP_4.5" 0.705136612 3.1324656818182
"260" "2030-2060" "RCP_4.5" 0.818797814 0.4157294318182
"261" "2030-2060" "RCP_4.5" 0.828196721 0.5656680681818
"262" "2030-2060" "RCP_4.5" 0.642786885 6.9859346590909
"263" "2030-2060" "RCP_4.5" 1 0
"264" "2030-2060" "RCP_4.5" 0.713005464 2.9518987499999
"265" "2030-2060" "RCP_4.5" 0.712295082 2.9518987499999
"266" "2030-2060" "RCP_4.5" 0.825737705 0.5656680681818
"267" "2030-2060" "RCP_4.5" 0.70726776 2.9518987499999
"268" "2030-2060" "RCP_4.5" 0.401803279 14.390752840909
"269" "2030-2060" "RCP_4.5" 0.353934426 14.7055789772727
"270" "2030-2060" "RCP_4.5" 0.700273224 2.9518987499999
"271" "2060-2090" "RCP_4.5" 0.350546448 15.2585413636364
"272" "2060-2090" "RCP_4.5" 0.713333333 3.0913203409091
"273" "2060-2090" "RCP_4.5" 0.743879781 3.0913203409091
"274" "2060-2090" "RCP_4.5" 0.648415301 7.5767406818182
"275" "2060-2090" "RCP_4.5" 0.709617486 3.0913203409091
"276" "2060-2090" "RCP_4.5" 0.697814208 5.1513988636364
"277" "2060-2090" "RCP_4.5" 0.143169399 15.7632995454546
"278" "2060-2090" "RCP_4.5" 0.100710383 15.7632995454546
"279" "2060-2090" "RCP_4.5" 0.514153005 13.2392243181818
"280" "2060-2090" "RCP_4.5" 0.699836066 5.1513988636364
"281" "2060-2090" "RCP_4.5" 0.698961749 4.5969190909091
"282" "2060-2090" "RCP_4.5" 0.05 15.7328502272728
"283" "2060-2090" "RCP_4.5" 0.699781421 4.5969190909091
"284" "2060-2090" "RCP_4.5" 0.05 15.7328502272728
"285" "2060-2090" "RCP_4.5" 0.67852459 4.5969190909091
"286" "2060-2090" "RCP_4.5" 0.389180328 15.3070595454546
"287" "2060-2090" "RCP_4.5" 0.219125683 15.6430595454546
"288" "2060-2090" "RCP_4.5" 0.724808743 2.6860268181818
"289" "2060-2090" "RCP_4.5" 0.860874317 0.0509110227272984
"290" "2060-2090" "RCP_4.5" 0.741912568 2.6860268181818
"291" "2060-2090" "RCP_4.5" 0.699617486 4.9760270454545
"292" "2060-2090" "RCP_4.5" 0.740491803 2.8141926136363
"293" "2060-2090" "RCP_4.5" 0.464699454 14.3334726136364
"294" "2060-2090" "RCP_4.5" 0.7 2.8141926136363
"295" "2060-2090" "RCP_4.5" 0.700928962 2.8141926136363
"296" "2060-2090" "RCP_4.5" 0.704153005 2.8141926136363
"297" "2060-2090" "RCP_4.5" 0.742568306 2.8141926136363
"298" "2060-2090" "RCP_4.5" 0.7 2.8141926136363
"299" "2060-2090" "RCP_4.5" 0.964098361 0.00439500000000237
"300" "2060-2090" "RCP_4.5" 0.697978142 4.9760270454545
"301" "2030-2060" "RCP_8.5" 0.71978142 2.4809045454545
"302" "2030-2060" "RCP_8.5" 1 0
"303" "2030-2060" "RCP_8.5" 0.85502732 0.0673830681817975
"304" "2030-2060" "RCP_8.5" 0.69879781 4.4340835227272
"305" "2030-2060" "RCP_8.5" 0.9 0.0101590909089992
"306" "2030-2060" "RCP_8.5" 0.57081967 9.9572959090909
"307" "2030-2060" "RCP_8.5" 0.70846995 2.4809045454545
"308" "2030-2060" "RCP_8.5" 0.69879781 4.4340835227272
"309" "2030-2060" "RCP_8.5" 0.63677596 6.9824314772727
"310" "2030-2060" "RCP_8.5" 0.7 2.4809045454545
"311" "2030-2060" "RCP_8.5" 0.60278689 6.4073519318182
"312" "2030-2060" "RCP_8.5" 0.66945355 3.9497788636364
"313" "2030-2060" "RCP_8.5" 0.7 2.2100427272728
"314" "2030-2060" "RCP_8.5" 0.7052459 2.2100427272728
"315" "2030-2060" "RCP_8.5" 0.19322404 14.2120489772728
"316" "2030-2060" "RCP_8.5" 0.05 14.2843793181819
"317" "2030-2060" "RCP_8.5" 0.82497268 0.385428750000099
"318" "2030-2060" "RCP_8.5" 0.70415301 2.2100427272728
"319" "2030-2060" "RCP_8.5" 1 0
"320" "2030-2060" "RCP_8.5" 1 0
"321" "2030-2060" "RCP_8.5" 0.7 2.2986075
"322" "2030-2060" "RCP_8.5" 0.71010929 2.2986075
"323" "2030-2060" "RCP_8.5" 0.7036612 2.2986075
"324" "2030-2060" "RCP_8.5" 0.69934426 4.4020479545455
"325" "2030-2060" "RCP_8.5" 0.42437158 14.1153688636364
"326" "2030-2060" "RCP_8.5" 0.2079235 14.7401423863637
"327" "2030-2060" "RCP_8.5" 0.77010929 1.0683422727273
"328" "2030-2060" "RCP_8.5" 0.80415301 0.322501022727302
"329" "2030-2060" "RCP_8.5" 0.7 2.2986075
"330" "2030-2060" "RCP_8.5" 0.6604918 4.4020479545455
"331" "2060-2090" "RCP_8.5" 0.05 14.5225049999999
"332" "2060-2090" "RCP_8.5" 0.2963388 14.3949122727272
"333" "2060-2090" "RCP_8.5" 0.05 14.5225049999999
"334" "2060-2090" "RCP_8.5" 0.31464481 14.3104155681818
"335" "2060-2090" "RCP_8.5" 0.05 14.5225049999999
"336" "2060-2090" "RCP_8.5" 0.69825137 4.5011188636363
"337" "2060-2090" "RCP_8.5" 0.06978142 14.5225049999999
"338" "2060-2090" "RCP_8.5" 0.53677596 12.2616184090909
"339" "2060-2090" "RCP_8.5" 0.07901639 14.5225049999999
"340" "2060-2090" "RCP_8.5" 0.13071038 14.4975177272727
"341" "2060-2090" "RCP_8.5" 0.82284153 0.537523295454601
"342" "2060-2090" "RCP_8.5" 0.72939891 2.8427215909091
"343" "2060-2090" "RCP_8.5" 0.69874317 4.7814903409091
"344" "2060-2090" "RCP_8.5" 0.69918033 4.7814903409091
"345" "2060-2090" "RCP_8.5" 0.20333333 14.48498625
"346" "2060-2090" "RCP_8.5" 0.05 14.5686671590909
"347" "2060-2090" "RCP_8.5" 0.3947541 14.1715673863636
"348" "2060-2090" "RCP_8.5" 0.35907104 14.1715673863636
"349" "2060-2090" "RCP_8.5" 0.7 2.8427215909091
"350" "2060-2090" "RCP_8.5" 0.7 2.8427215909091
"351" "2060-2090" "RCP_8.5" 0.69737705 4.7097327272727
"352" "2060-2090" "RCP_8.5" 0.38677596 14.2747980681818
"353" "2060-2090" "RCP_8.5" 0.25420765 14.6551452272727
"354" "2060-2090" "RCP_8.5" 0.6152459 7.0866207954545
"355" "2060-2090" "RCP_8.5" 0.05 14.8320797727273
"356" "2060-2090" "RCP_8.5" 0.69836066 4.7097327272727
"357" "2060-2090" "RCP_8.5" 0.6995082 4.7097327272727
"358" "2060-2090" "RCP_8.5" 0.7 2.9003154545454
"359" "2060-2090" "RCP_8.5" 0.75759563 1.4511347727273
"360" "2060-2090" "RCP_8.5" 0.7 2.9003154545454
"361" "2030-2060" "RCP_4.5" 0.9740984 0.0148684090909015
"362" "2030-2060" "RCP_4.5" 0.7962295 1.9453493181818
"363" "2030-2060" "RCP_4.5" 0.8977049 0.200397613636301
"364" "2030-2060" "RCP_4.5" 0.894918 0.200397613636301
"365" "2030-2060" "RCP_4.5" 0.9250273 0.0525872727272017
"366" "2030-2060" "RCP_4.5" 0.714918 3.3891848863636
"367" "2030-2060" "RCP_4.5" 0.8177049 0.717157840909
"368" "2030-2060" "RCP_4.5" 1 0
"369" "2030-2060" "RCP_4.5" 0.9581967 0.0148684090909015
"370" "2030-2060" "RCP_4.5" 0.6903825 5.256574090909
"371" "2030-2060" "RCP_4.5" 0.8086339 0.391514659090902
"372" "2030-2060" "RCP_4.5" 0.7 2.9684601136363
"373" "2030-2060" "RCP_4.5" 1 0
"374" "2030-2060" "RCP_4.5" 0.8005464 0.391514659090902
"375" "2030-2060" "RCP_4.5" 0.6985792 4.9395923863636
"376" "2030-2060" "RCP_4.5" 0.9966667 0.00292193181810063
"377" "2030-2060" "RCP_4.5" 1 0
"378" "2030-2060" "RCP_4.5" 0.8877049 0.0918644318181023
"379" "2030-2060" "RCP_4.5" 0.972459 0.00292193181810063
"380" "2030-2060" "RCP_4.5" 1 0
"381" "2030-2060" "RCP_4.5" 0.998306 0.00341795454540161
"382" "2030-2060" "RCP_4.5" 0.9997814 0.00341795454540161
"383" "2030-2060" "RCP_4.5" 1 0
"384" "2030-2060" "RCP_4.5" 0.9763934 0.00341795454540161
"385" "2030-2060" "RCP_4.5" 0.7 2.6642355681818
"386" "2030-2060" "RCP_4.5" 0.5456831 11.5902940909091
"387" "2030-2060" "RCP_4.5" 0.6997268 4.3849820454546
"388" "2030-2060" "RCP_4.5" 0.7084699 2.6642355681818
"389" "2030-2060" "RCP_4.5" 0.7459016 2.6642355681818
"390" "2030-2060" "RCP_4.5" 0.832623 0.499486704545401
"391" "2060-2090" "RCP_4.5" 1 0
"392" "2060-2090" "RCP_4.5" 0.8053005 0.456458522727303
"393" "2060-2090" "RCP_4.5" 0.7372131 2.6594093181818
"394" "2060-2090" "RCP_4.5" 1 0
"395" "2060-2090" "RCP_4.5" 0.6995628 4.5395164772728
"396" "2060-2090" "RCP_4.5" 0.9657923 0.00984443181820183
"397" "2060-2090" "RCP_4.5" 0.7 2.6594093181818
"398" "2060-2090" "RCP_4.5" 0.274153 14.3957740909092
"399" "2060-2090" "RCP_4.5" 0.4036066 13.7931252272728
"400" "2060-2090" "RCP_4.5" 0.9889071 0.00984443181820183
"401" "2060-2090" "RCP_4.5" 0.7188525 2.9788830681818
"402" "2060-2090" "RCP_4.5" 0.7009836 2.9788830681818
"403" "2060-2090" "RCP_4.5" 0.6608197 4.8706370454545
"404" "2060-2090" "RCP_4.5" 1 0
"405" "2060-2090" "RCP_4.5" 0.6522404 4.8706370454545
"406" "2060-2090" "RCP_4.5" 0.8114208 0.607656477272702
"407" "2060-2090" "RCP_4.5" 0.7053552 2.9788830681818
"408" "2060-2090" "RCP_4.5" 0.9213115 0.0355956818182008
"409" "2060-2090" "RCP_4.5" 0.7 2.9788830681818
"410" "2060-2090" "RCP_4.5" 0.680929 4.8706370454545
"411" "2060-2090" "RCP_4.5" 0.7244809 3.1593282954545
"412" "2060-2090" "RCP_4.5" 1 0
"413" "2060-2090" "RCP_4.5" 0.9461749 0.0164669318181971
"414" "2060-2090" "RCP_4.5" 0.6880328 5.0846959090909
"415" "2060-2090" "RCP_4.5" 0.7479235 3.1593282954545
"416" "2060-2090" "RCP_4.5" 0.8360109 0.6574704545455
"417" "2060-2090" "RCP_4.5" 1 0
"418" "2060-2090" "RCP_4.5" 0.6665027 5.0846959090909
"419" "2060-2090" "RCP_4.5" 0.7 3.1593282954545
"420" "2060-2090" "RCP_4.5" 0.7 3.1593282954545
"421" "2030-2060" "RCP_8.5" 0.7535519 1.0031318181818
"422" "2030-2060" "RCP_8.5" 0.4942623 12.76537125
"423" "2030-2060" "RCP_8.5" 0.7074317 2.2434347727273
"424" "2030-2060" "RCP_8.5" 0.4671585 12.76537125
"425" "2030-2060" "RCP_8.5" 0.7001093 2.2434347727273
"426" "2030-2060" "RCP_8.5" 1 0
"427" "2030-2060" "RCP_8.5" 1 0
"428" "2030-2060" "RCP_8.5" 1 0
"429" "2030-2060" "RCP_8.5" 1 0
"430" "2030-2060" "RCP_8.5" 0.7854098 1.0031318181818
"431" "2030-2060" "RCP_8.5" 0.996776 -0.00259090909079873
"432" "2030-2060" "RCP_8.5" 1 0
"433" "2030-2060" "RCP_8.5" 1 0
"434" "2030-2060" "RCP_8.5" 0.9554098 -0.00259090909079873
"435" "2030-2060" "RCP_8.5" 0.1957923 14.933028409091
"436" "2030-2060" "RCP_8.5" 0.7069399 3.2804901136364
"437" "2030-2060" "RCP_8.5" 0.9479235 0.0262124999999997
"438" "2030-2060" "RCP_8.5" 0.9805464 -0.00259090909079873
"439" "2030-2060" "RCP_8.5" 0.9277596 0.0262124999999997
"440" "2030-2060" "RCP_8.5" 0.6989617 5.2606455681818
"441" "2030-2060" "RCP_8.5" 0.9321858 0.0457980681817993
"442" "2030-2060" "RCP_8.5" 0.6789617 5.52163875
"443" "2030-2060" "RCP_8.5" 0.6884153 5.52163875
"444" "2030-2060" "RCP_8.5" 0.6278142 8.2007925
"445" "2030-2060" "RCP_8.5" 0.39 14.9433419318182
"446" "2030-2060" "RCP_8.5" 0.5016393 13.2541932954546
"447" "2030-2060" "RCP_8.5" 0.7086339 3.3901817045455
"448" "2030-2060" "RCP_8.5" 0.6986339 5.52163875
"449" "2030-2060" "RCP_8.5" 0.4670492 14.1691056818182
"450" "2030-2060" "RCP_8.5" 0.9753552 0.00443931818179877
"451" "2060-2090" "RCP_8.5" 0.6986339 5.3899203409091
"452" "2060-2090" "RCP_8.5" 0.7687978 1.8063075
"453" "2060-2090" "RCP_8.5" 0.7 3.2721920454546
"454" "2060-2090" "RCP_8.5" 0.8719672 0.161496818181799
"455" "2060-2090" "RCP_8.5" 0.9955191 0.00358636363639775
"456" "2060-2090" "RCP_8.5" 0.6981421 5.3899203409091
"457" "2060-2090" "RCP_8.5" 0.7085246 3.2721920454546
"458" "2060-2090" "RCP_8.5" 0.7189617 3.2721920454546
"459" "2060-2090" "RCP_8.5" 0.8706011 0.161496818181799
"460" "2060-2090" "RCP_8.5" 0.6510383 5.3899203409091
"461" "2060-2090" "RCP_8.5" 0.3697814 14.5250485227273
"462" "2060-2090" "RCP_8.5" 0.8796721 0.175453295454503
"463" "2060-2090" "RCP_8.5" 0.9346995 0.0275959090909019
"464" "2060-2090" "RCP_8.5" 0.7 3.2439248863636
"465" "2060-2090" "RCP_8.5" 0.7 3.2439248863636
"466" "2060-2090" "RCP_8.5" 0.8279781 0.617066931818201
"467" "2060-2090" "RCP_8.5" 0.7081967 3.2439248863636
"468" "2060-2090" "RCP_8.5" 0.5297814 12.7848623863636
"469" "2060-2090" "RCP_8.5" 0.6280328 7.8544752272727
"470" "2060-2090" "RCP_8.5" 0.7032787 3.2439248863636
"471" "2060-2090" "RCP_8.5" 0.6980874 5.8999053409091
"472" "2060-2090" "RCP_8.5" 0.6728415 5.8999053409091
"473" "2060-2090" "RCP_8.5" 0.7 3.6408320454545
"474" "2060-2090" "RCP_8.5" 0.7018579 3.6408320454545
"475" "2060-2090" "RCP_8.5" 0.6995628 5.8999053409091
"476" "2060-2090" "RCP_8.5" 0.8519126 0.1944722727273
"477" "2060-2090" "RCP_8.5" 0.855847 0.1944722727273
"478" "2060-2090" "RCP_8.5" 0.5575956 11.5125252272727
"479" "2060-2090" "RCP_8.5" 0.2703279 15.3976268181818
"480" "2060-2090" "RCP_8.5" 0.6997268 5.8999053409091
"481" "2030-2060" "RCP_4.5" 0.97661202 0.00279852272729997
"482" "2030-2060" "RCP_4.5" 0.99306011 0.00279852272729997
"483" "2030-2060" "RCP_4.5" 1 0
"484" "2030-2060" "RCP_4.5" 0.69874317 4.6723056818182
"485" "2030-2060" "RCP_4.5" 0.39961749 13.6299132954546
"486" "2030-2060" "RCP_4.5" 0.0536612 14.0986073863636
"487" "2030-2060" "RCP_4.5" 0.05 14.0986073863636
"488" "2030-2060" "RCP_4.5" 0.66748634 4.6723056818182
"489" "2030-2060" "RCP_4.5" 0.7 2.8006482954546
"490" "2030-2060" "RCP_4.5" 0.7657377 1.3463894318182
"491" "2030-2060" "RCP_4.5" 0.69071038 4.8225906818182
"492" "2030-2060" "RCP_4.5" 0.61114754 7.3067161363636
"493" "2030-2060" "RCP_4.5" 0.85398907 0.1527572727273
"494" "2030-2060" "RCP_4.5" 0.12508197 14.3778770454545
"495" "2030-2060" "RCP_4.5" 1 0
"496" "2030-2060" "RCP_4.5" 0.69857923 4.8225906818182
"497" "2030-2060" "RCP_4.5" 0.7 2.7636818181818
"498" "2030-2060" "RCP_4.5" 0.7 2.7636818181818
"499" "2030-2060" "RCP_4.5" 0.76387978 1.3360479545454
"500" "2030-2060" "RCP_4.5" 0.69972678 4.8225906818182
"501" "2030-2060" "RCP_4.5" 0.44677596 13.5694182954545
"502" "2030-2060" "RCP_4.5" 0.7 2.2852799999999
"503" "2030-2060" "RCP_4.5" 0.71404372 2.2852799999999
"504" "2030-2060" "RCP_4.5" 1 0
"505" "2030-2060" "RCP_4.5" 0.78530055 1.0184761363636
"506" "2030-2060" "RCP_4.5" 0.55196721 9.6411545454545
"507" "2030-2060" "RCP_4.5" 0.61907104 6.7161473863636
"508" "2030-2060" "RCP_4.5" 0.7015847 2.2852799999999
"509" "2030-2060" "RCP_4.5" 0.76092896 1.0184761363636
"510" "2030-2060" "RCP_4.5" 0.41939891 13.5694182954545
"511" "2060-2090" "RCP_4.5" 0.34087432 14.7867218181818
"512" "2060-2090" "RCP_4.5" 0.69923497 5.0605322727272
"513" "2060-2090" "RCP_4.5" 0.95382514 0.0122549999999997
"514" "2060-2090" "RCP_4.5" 0.70142077 2.8904055681818
"515" "2060-2090" "RCP_4.5" 0.70540984 2.8904055681818
"516" "2060-2090" "RCP_4.5" 0.73704918 2.8904055681818
"517" "2060-2090" "RCP_4.5" 0.57628415 10.7134789772727
"518" "2060-2090" "RCP_4.5" 0.45442623 13.8123828409091
"519" "2060-2090" "RCP_4.5" 0.93010929 0.0252092045454013
"520" "2060-2090" "RCP_4.5" 0.69852459 5.0605322727272
"521" "2060-2090" "RCP_4.5" 0.7 3.4860436363637
"522" "2060-2090" "RCP_4.5" 0.05 15.5328518181819
"523" "2060-2090" "RCP_4.5" 0.72065574 3.4860436363637
"524" "2060-2090" "RCP_4.5" 0.7 3.4860436363637
"525" "2060-2090" "RCP_4.5" 0.7 3.4860436363637
"526" "2060-2090" "RCP_4.5" 0.14273224 15.5052003409091
"527" "2060-2090" "RCP_4.5" 0.69923497 5.6824782954545
"528" "2060-2090" "RCP_4.5" 0.30469945 15.3233938636364
"529" "2060-2090" "RCP_4.5" 0.7 3.4860436363637
"530" "2060-2090" "RCP_4.5" 0.62978142 8.2857470454545
"531" "2060-2090" "RCP_4.5" 0.05 15.50391
"532" "2060-2090" "RCP_4.5" 0.69923497 5.8432735227273
"533" "2060-2090" "RCP_4.5" 0.71169399 3.4810588636364
"534" "2060-2090" "RCP_4.5" 0.7 3.4810588636364
"535" "2060-2090" "RCP_4.5" 0.53759563 13.4399481818182
"536" "2060-2090" "RCP_4.5" 0.09934426 15.50391
"537" "2060-2090" "RCP_4.5" 0.05 15.50391
"538" "2060-2090" "RCP_4.5" 0.49781421 14.4162882954545
"539" "2060-2090" "RCP_4.5" 0.35262295 15.0880360227273
"540" "2060-2090" "RCP_4.5" 0.40081967 14.8370427272727
"541" "2030-2060" "RCP_8.5" 0.70010929 2.9184992045454
"542" "2030-2060" "RCP_8.5" 0.777650273 1.4326619318181
"543" "2030-2060" "RCP_8.5" 0.669453552 4.73037
"544" "2030-2060" "RCP_8.5" 0.933442623 0.029787613636298
"545" "2030-2060" "RCP_8.5" 0.7 2.9184992045454
"546" "2030-2060" "RCP_8.5" 0.356229508 13.4665779545454
"547" "2030-2060" "RCP_8.5" 0.7 2.9184992045454
"548" "2030-2060" "RCP_8.5" 0.884535519 0.142478863636299
"549" "2030-2060" "RCP_8.5" 0.808469945 0.522001704545399
"550" "2030-2060" "RCP_8.5" 0.93989071 0.029787613636298
"551" "2030-2060" "RCP_8.5" 0.376885246 14.0261679545454
"552" "2030-2060" "RCP_8.5" 0.698579235 5.1639255681818
"553" "2030-2060" "RCP_8.5" 0.69989071 5.1639255681818
"554" "2030-2060" "RCP_8.5" 0.704863388 3.2096945454545
"555" "2030-2060" "RCP_8.5" 1 0
"556" "2030-2060" "RCP_8.5" 0.69852459 5.1639255681818
"557" "2030-2060" "RCP_8.5" 0.699836066 5.1639255681818
"558" "2030-2060" "RCP_8.5" 0.7 3.2096945454545
"559" "2030-2060" "RCP_8.5" 0.698688525 5.1639255681818
"560" "2030-2060" "RCP_8.5" 0.935191257 0.0297552272727017
"561" "2030-2060" "RCP_8.5" 0.488087432 12.5609792045454
"562" "2030-2060" "RCP_8.5" 0.609289617 6.5066931818181
"563" "2030-2060" "RCP_8.5" 0.726939891 2.5141356818181
"564" "2030-2060" "RCP_8.5" 0.591857923 9.2042812499999
"565" "2030-2060" "RCP_8.5" 0.46442623 12.5609792045454
"566" "2030-2060" "RCP_8.5" 0.134808743 14.0694535227272
"567" "2030-2060" "RCP_8.5" 0.28579235 13.9277720454545
"568" "2030-2060" "RCP_8.5" 0.539398907 11.4736462499999
"569" "2030-2060" "RCP_8.5" 0.705355191 2.5141356818181
"570" "2030-2060" "RCP_8.5" 0.646393443 6.5066931818181
"571" "2060-2090" "RCP_8.5" 0.578306011 10.7854803409091
"572" "2060-2090" "RCP_8.5" 0.411693989 14.203833409091
"573" "2060-2090" "RCP_8.5" 0.7 3.1343052272728
"574" "2060-2090" "RCP_8.5" 0.42704918 14.203833409091
"575" "2060-2090" "RCP_8.5" 0.05 14.9697017045455
"576" "2060-2090" "RCP_8.5" 0.193224044 14.8920119318182
"577" "2060-2090" "RCP_8.5" 0.7 3.1343052272728
"578" "2060-2090" "RCP_8.5" 0.469945355 13.7324280681818
"579" "2060-2090" "RCP_8.5" 0.502240437 12.8587690909091
"580" "2060-2090" "RCP_8.5" 0.640054645 8.0580715909091
"581" "2060-2090" "RCP_8.5" 0.699945355 4.0439345454545
"582" "2060-2090" "RCP_8.5" 0.537868852 11.46015375
"583" "2060-2090" "RCP_8.5" 0.699344262 4.0439345454545
"584" "2060-2090" "RCP_8.5" 0.364699454 13.2959723863636
"585" "2060-2090" "RCP_8.5" 0.670437158 4.0439345454545
"586" "2060-2090" "RCP_8.5" 0.323278689 13.5983976136363
"587" "2060-2090" "RCP_8.5" 0.527486339 11.46015375
"588" "2060-2090" "RCP_8.5" 0.69863388 4.0439345454545
"589" "2060-2090" "RCP_8.5" 0.7 2.2997045454545
"590" "2060-2090" "RCP_8.5" 0.203278689 13.83391125
"591" "2060-2090" "RCP_8.5" 0.699125683 4.0382614772727
"592" "2060-2090" "RCP_8.5" 0.05 14.4340704545454
"593" "2060-2090" "RCP_8.5" 0.416502732 13.6590709090909
"594" "2060-2090" "RCP_8.5" 0.05 14.4340704545454
"595" "2060-2090" "RCP_8.5" 0.05 14.4340704545454
"596" "2060-2090" "RCP_8.5" 0.532677596 12.3112036363636
"597" "2060-2090" "RCP_8.5" 0.374972678 13.9654779545454
"598" "2060-2090" "RCP_8.5" 0.05 14.4340704545454
"599" "2060-2090" "RCP_8.5" 0.05 14.4340704545454
"600" "2060-2090" "RCP_8.5" 0.420218579 13.6590709090909
