# Supplementary material for: Water rights shape crop yield and revenue volatility tradeoffs for adaptation in snow dependent systems
Source: Nat Commun. 2020 Jul 10;11:3473. doi: 10.1038/s41467-020-17219-z (PMC7351950; doi:10.1038/s41467-020-17219-z)
Supplement: Supplementary file 3 — Source Data [file 41467_2020_17219_MOESM3_ESM.zip › Source Data/Figure_S3/figure_1403.txt]

"Period" "RCP" "Unmet_Demand" "Yield"
"1" "2030-2060" "RCP_4.5" 0.8170492 0
"2" "2030-2060" "RCP_4.5" 0.3256284 3.54865658536585
"3" "2030-2060" "RCP_4.5" 0.7072678 0.0314251219512194
"4" "2030-2060" "RCP_4.5" 0.7035519 0.0314251219512194
"5" "2030-2060" "RCP_4.5" 1 0
"6" "2030-2060" "RCP_4.5" 0.8046448 0
"7" "2030-2060" "RCP_4.5" 1 0
"8" "2030-2060" "RCP_4.5" 0.7002186 0.0314251219512194
"9" "2030-2060" "RCP_4.5" 0.7 0.0314251219512194
"10" "2030-2060" "RCP_4.5" 0.7 0.0314251219512194
"11" "2030-2060" "RCP_4.5" 0.7 0.0786007317073194
"12" "2030-2060" "RCP_4.5" 1 0
"13" "2030-2060" "RCP_4.5" 0.7405464 0.0786007317073194
"14" "2030-2060" "RCP_4.5" 0.7201639 0.0786007317073194
"15" "2030-2060" "RCP_4.5" 0.7120765 0.0786007317073194
"16" "2030-2060" "RCP_4.5" 0.9956284 0
"17" "2030-2060" "RCP_4.5" 1 0
"18" "2030-2060" "RCP_4.5" 0.7 0.0786007317073194
"19" "2030-2060" "RCP_4.5" 0.6987978 0.342302439024389
"20" "2030-2060" "RCP_4.5" 0.6993443 0.342302439024389
"21" "2030-2060" "RCP_4.5" 0.5697268 1.53631341463415
"22" "2030-2060" "RCP_4.5" 0.4118033 3.63546707317073
"23" "2030-2060" "RCP_4.5" 0.6084699 0.830921463414629
"24" "2030-2060" "RCP_4.5" 0.699071 0.416826097560979
"25" "2030-2060" "RCP_4.5" 0.5844262 1.53631341463415
"26" "2030-2060" "RCP_4.5" 0.4595082 3.25685268292683
"27" "2030-2060" "RCP_4.5" 0.4747541 3.25685268292683
"28" "2030-2060" "RCP_4.5" 0.9125683 0
"29" "2030-2060" "RCP_4.5" 0.7 0.16628658536585
"30" "2030-2060" "RCP_4.5" 0.8501093 0
"31" "2060-2090" "RCP_4.5" 0.6573224 0.0590007317073198
"32" "2060-2090" "RCP_4.5" 0.6991257 0.0590007317073198
"33" "2060-2090" "RCP_4.5" 0.3272131 2.93813317073171
"34" "2060-2090" "RCP_4.5" 0.7119126 0.00632073170731928
"35" "2060-2090" "RCP_4.5" 0.6994536 0.0590007317073198
"36" "2060-2090" "RCP_4.5" 0.6996721 0.0590007317073198
"37" "2060-2090" "RCP_4.5" 0.820929 0
"38" "2060-2090" "RCP_4.5" 0.7377049 0.00632073170731928
"39" "2060-2090" "RCP_4.5" 0.9255191 0
"40" "2060-2090" "RCP_4.5" 0.6992896 0.0590007317073198
"41" "2060-2090" "RCP_4.5" 0.7 0.17749390243902
"42" "2060-2090" "RCP_4.5" 0.2572131 4.47835365853658
"43" "2060-2090" "RCP_4.5" 0.1897814 4.54154902439024
"44" "2060-2090" "RCP_4.5" 0.6986885 0.46746951219512
"45" "2060-2090" "RCP_4.5" 0.7 0.17749390243902
"46" "2060-2090" "RCP_4.5" 0.05 4.56681609756097
"47" "2060-2090" "RCP_4.5" 0.4012568 4.0763543902439
"48" "2060-2090" "RCP_4.5" 0.2056831 4.51365390243902
"49" "2060-2090" "RCP_4.5" 0.7 0.17749390243902
"50" "2060-2090" "RCP_4.5" 0.6639344 0.46746951219512
"51" "2060-2090" "RCP_4.5" 0.6981421 0.0650490243902393
"52" "2060-2090" "RCP_4.5" 0.6987432 0.0650490243902393
"53" "2060-2090" "RCP_4.5" 0.7 0.00117365853657958
"54" "2060-2090" "RCP_4.5" 0.7 0.00117365853657958
"55" "2060-2090" "RCP_4.5" 0.6997814 0.0650490243902393
"56" "2060-2090" "RCP_4.5" 0.7042077 0.00117365853657958
"57" "2060-2090" "RCP_4.5" 0.7001093 0.00117365853657958
"58" "2060-2090" "RCP_4.5" 0.6126776 0.21849292682927
"59" "2060-2090" "RCP_4.5" 0.6995628 0.0650490243902393
"60" "2060-2090" "RCP_4.5" 0.6990164 0.0650490243902393
"61" "2030-2060" "RCP_8.5" 0.9979235 0
"62" "2030-2060" "RCP_8.5" 0.94448087 0
"63" "2030-2060" "RCP_8.5" 0.47344262 2.58258634146341
"64" "2030-2060" "RCP_8.5" 0.38420765 3.22788195121951
"65" "2030-2060" "RCP_8.5" 0.59808743 0.99702414634146
"66" "2030-2060" "RCP_8.5" 0.42961749 2.96739926829268
"67" "2030-2060" "RCP_8.5" 0.74737705 0.0423080487804892
"68" "2030-2060" "RCP_8.5" 0.67961749 0.172494634146339
"69" "2030-2060" "RCP_8.5" 0.7 0.0423080487804892
"70" "2030-2060" "RCP_8.5" 0.29185792 3.43224219512195
"71" "2030-2060" "RCP_8.5" 0.41590164 2.90943780487805
"72" "2030-2060" "RCP_8.5" 0.54032787 1.91009487804878
"73" "2030-2060" "RCP_8.5" 0.72754098 0.0248834146341492
"74" "2030-2060" "RCP_8.5" 0.69825137 0.15545390243902
"75" "2030-2060" "RCP_8.5" 0.16879781 3.60969024390244
"76" "2030-2060" "RCP_8.5" 0.69907104 0.15545390243902
"77" "2030-2060" "RCP_8.5" 0.94584699 0
"78" "2030-2060" "RCP_8.5" 0.70060109 0.0248834146341492
"79" "2030-2060" "RCP_8.5" 0.70185792 0.0248834146341492
"80" "2030-2060" "RCP_8.5" 0.6826776 0.15545390243902
"81" "2030-2060" "RCP_8.5" 0.7 0.09661121951219
"82" "2030-2060" "RCP_8.5" 0.7 0.09661121951219
"83" "2030-2060" "RCP_8.5" 0.42087432 3.60565268292683
"84" "2030-2060" "RCP_8.5" 0.38043716 3.85016951219512
"85" "2030-2060" "RCP_8.5" 0.07502732 4.11076390243902
"86" "2030-2060" "RCP_8.5" 0.7 0.09661121951219
"87" "2030-2060" "RCP_8.5" 0.49103825 3.20026414634146
"88" "2030-2060" "RCP_8.5" 0.69945355 0.340269999999999
"89" "2030-2060" "RCP_8.5" 0.6931694 0.340269999999999
"90" "2030-2060" "RCP_8.5" 0.7 0.09661121951219
"91" "2060-2090" "RCP_8.5" 0.14136612 3.11081902439024
"92" "2060-2090" "RCP_8.5" 0.58349727 0.539984146341459
"93" "2060-2090" "RCP_8.5" 0.7 0.00310024390243946
"94" "2060-2090" "RCP_8.5" 0.7 0.00310024390243946
"95" "2060-2090" "RCP_8.5" 0.69846995 0.0431160975609792
"96" "2060-2090" "RCP_8.5" 0.17153005 3.05456804878049
"97" "2060-2090" "RCP_8.5" 0.49530055 1.89149853658536
"98" "2060-2090" "RCP_8.5" 0.7 0.00310024390243946
"99" "2060-2090" "RCP_8.5" 0.70081967 0.00310024390243946
"100" "2060-2090" "RCP_8.5" 0.35901639 2.63093512195122
"101" "2060-2090" "RCP_8.5" 0.17338798 4.62729268292683
"102" "2060-2090" "RCP_8.5" 0.7 0.105710487804879
"103" "2060-2090" "RCP_8.5" 0.69934426 0.364682439024389
"104" "2060-2090" "RCP_8.5" 0.69852459 0.364682439024389
"105" "2060-2090" "RCP_8.5" 0.7 0.105710487804879
"106" "2060-2090" "RCP_8.5" 0.71803279 0.105710487804879
"107" "2060-2090" "RCP_8.5" 0.80748634 0.00175146341462984
"108" "2060-2090" "RCP_8.5" 0.62606557 0.804142682926829
"109" "2060-2090" "RCP_8.5" 0.7 0.105710487804879
"110" "2060-2090" "RCP_8.5" 0.7 0.105710487804879
"111" "2060-2090" "RCP_8.5" 0.70043716 0.0261495121951194
"112" "2060-2090" "RCP_8.5" 0.6984153 0.132078292682929
"113" "2060-2090" "RCP_8.5" 0.7 0.0261495121951194
"114" "2060-2090" "RCP_8.5" 0.22071038 3.26879097560976
"115" "2060-2090" "RCP_8.5" 0.17901639 3.30202219512195
"116" "2060-2090" "RCP_8.5" 0.05 3.38115097560976
"117" "2060-2090" "RCP_8.5" 0.61775956 0.34691634146341
"118" "2060-2090" "RCP_8.5" 0.36885246 2.98201146341463
"119" "2060-2090" "RCP_8.5" 0.05 3.38115097560976
"120" "2060-2090" "RCP_8.5" 0.10355191 3.36173243902439
"121" "2030-2060" "RCP_4.5" 0.6612022 0.12773268292683
"122" "2030-2060" "RCP_4.5" 0.7079781 0.0103995121951197
"123" "2030-2060" "RCP_4.5" 0.6995082 0.12773268292683
"124" "2030-2060" "RCP_4.5" 0.7761749 0
"125" "2030-2060" "RCP_4.5" 0.7056284 0.0103995121951197
"126" "2030-2060" "RCP_4.5" 1 0
"127" "2030-2060" "RCP_4.5" 0.9047541 0
"128" "2030-2060" "RCP_4.5" 0.7351366 0.0103995121951197
"129" "2030-2060" "RCP_4.5" 0.7456284 0.0103995121951197
"130" "2030-2060" "RCP_4.5" 0.7898907 0
"131" "2030-2060" "RCP_4.5" 0.7103825 0.0678368292682894
"132" "2030-2060" "RCP_4.5" 1 0
"133" "2030-2060" "RCP_4.5" 1 0
"134" "2030-2060" "RCP_4.5" 0.9346448 0
"135" "2030-2060" "RCP_4.5" 1 0
"136" "2030-2060" "RCP_4.5" 0.9991257 0
"137" "2030-2060" "RCP_4.5" 0.6766667 0.33760121951219
"138" "2030-2060" "RCP_4.5" 0.9803279 0
"139" "2030-2060" "RCP_4.5" 0.7452459 0.0678368292682894
"140" "2030-2060" "RCP_4.5" 0.7164481 0.0678368292682894
"141" "2030-2060" "RCP_4.5" 0.7 0.0847053658536598
"142" "2030-2060" "RCP_4.5" 0.7061202 0.0847053658536598
"143" "2030-2060" "RCP_4.5" 0.6985792 0.34977243902439
"144" "2030-2060" "RCP_4.5" 0.3950273 3.84587804878049
"145" "2030-2060" "RCP_4.5" 0.5813115 1.47908073170732
"146" "2030-2060" "RCP_4.5" 0.1301093 4.19504024390244
"147" "2030-2060" "RCP_4.5" 0.6879235 0.34977243902439
"148" "2030-2060" "RCP_4.5" 0.8766667 0
"149" "2030-2060" "RCP_4.5" 0.6998361 0.34977243902439
"150" "2030-2060" "RCP_4.5" 0.6557377 0.34977243902439
"151" "2060-2090" "RCP_4.5" 0.6993443 0.440709024390239
"152" "2060-2090" "RCP_4.5" 0.6988525 0.440709024390239
"153" "2060-2090" "RCP_4.5" 0.7 0.18104634146341
"154" "2060-2090" "RCP_4.5" 0.7 0.18104634146341
"155" "2060-2090" "RCP_4.5" 0.8668306 0
"156" "2060-2090" "RCP_4.5" 1 0
"157" "2060-2090" "RCP_4.5" 0.7 0.18104634146341
"158" "2060-2090" "RCP_4.5" 0.7 0.18104634146341
"159" "2060-2090" "RCP_4.5" 0.9201093 0
"160" "2060-2090" "RCP_4.5" 0.7087978 0.18104634146341
"161" "2060-2090" "RCP_4.5" 0.7087978 0.10521390243902
"162" "2060-2090" "RCP_4.5" 0.7230055 0.10521390243902
"163" "2060-2090" "RCP_4.5" 0.6996721 0.3202812195122
"164" "2060-2090" "RCP_4.5" 0.7426776 0.10521390243902
"165" "2060-2090" "RCP_4.5" 0.2214208 3.93441756097561
"166" "2060-2090" "RCP_4.5" 0.7004918 0.10521390243902
"167" "2060-2090" "RCP_4.5" 0.718306 0.10521390243902
"168" "2060-2090" "RCP_4.5" 0.6748634 0.3202812195122
"169" "2060-2090" "RCP_4.5" 0.9662842 0
"170" "2060-2090" "RCP_4.5" 0.7143716 0.10521390243902
"171" "2060-2090" "RCP_4.5" 0.6980328 0.248007560975609
"172" "2060-2090" "RCP_4.5" 0.05 3.84107048780488
"173" "2060-2090" "RCP_4.5" 0.1165027 3.8262343902439
"174" "2060-2090" "RCP_4.5" 0.924918 0
"175" "2060-2090" "RCP_4.5" 0.9806011 0
"176" "2060-2090" "RCP_4.5" 0.7070492 0.0540036585365895
"177" "2060-2090" "RCP_4.5" 0.8263388 0
"178" "2060-2090" "RCP_4.5" 0.7 0.0540036585365895
"179" "2060-2090" "RCP_4.5" 0.7601639 0.00152219512194929
"180" "2060-2090" "RCP_4.5" 0.7097814 0.0540036585365895
"181" "2030-2060" "RCP_8.5" 0.7 0.188199512195119
"182" "2030-2060" "RCP_8.5" 0.612076503 1.00330097560976
"183" "2030-2060" "RCP_8.5" 0.698579235 0.51027634146341
"184" "2030-2060" "RCP_8.5" 0.81852459 0.00189853658536965
"185" "2030-2060" "RCP_8.5" 0.650327869 0.51027634146341
"186" "2030-2060" "RCP_8.5" 0.743715847 0.188199512195119
"187" "2030-2060" "RCP_8.5" 0.68715847 0.51027634146341
"188" "2030-2060" "RCP_8.5" 0.87704918 0
"189" "2030-2060" "RCP_8.5" 0.7 0.188199512195119
"190" "2030-2060" "RCP_8.5" 0.759508197 0.0336260975609699
"191" "2030-2060" "RCP_8.5" 0.753442623 0.0117236585365799
"192" "2030-2060" "RCP_8.5" 0.841038251 0
"193" "2030-2060" "RCP_8.5" 0.7 0.0816770731707299
"194" "2030-2060" "RCP_8.5" 0.84295082 0
"195" "2030-2060" "RCP_8.5" 1 0
"196" "2030-2060" "RCP_8.5" 0.926557377 0
"197" "2030-2060" "RCP_8.5" 0.766502732 0.0117236585365799
"198" "2030-2060" "RCP_8.5" 0.779672131 0.0117236585365799
"199" "2030-2060" "RCP_8.5" 0.698579235 0.330888292682929
"200" "2030-2060" "RCP_8.5" 0.813278689 0
"201" "2030-2060" "RCP_8.5" 0.9 0
"202" "2030-2060" "RCP_8.5" 0.7 0.19449390243902
"203" "2030-2060" "RCP_8.5" 0.700601093 0.19449390243902
"204" "2030-2060" "RCP_8.5" 0.85568306 0
"205" "2030-2060" "RCP_8.5" 0.834590164 0
"206" "2030-2060" "RCP_8.5" 0.7 0.19449390243902
"207" "2030-2060" "RCP_8.5" 0.668852459 0.480773658536579
"208" "2030-2060" "RCP_8.5" 0.654480874 0.480773658536579
"209" "2030-2060" "RCP_8.5" 0.646885246 0.87716170731707
"210" "2030-2060" "RCP_8.5" 0.089071038 4.11459829268293
"211" "2060-2090" "RCP_8.5" 0.536721312 1.91291658536585
"212" "2060-2090" "RCP_8.5" 0.735136612 0.00655731707316942
"213" "2060-2090" "RCP_8.5" 0.708306011 0.00655731707316942
"214" "2060-2090" "RCP_8.5" 0.307213115 3.39565390243902
"215" "2060-2090" "RCP_8.5" 0.562896175 0.92123926829268
"216" "2060-2090" "RCP_8.5" 1 0
"217" "2060-2090" "RCP_8.5" 0.799945355 0
"218" "2060-2090" "RCP_8.5" 0.999562842 0
"219" "2060-2090" "RCP_8.5" 0.778142077 0
"220" "2060-2090" "RCP_8.5" 0.699180328 0.130941463414629
"221" "2060-2090" "RCP_8.5" 0.704590164 0.0248975609756092
"222" "2060-2090" "RCP_8.5" 0.541857924 1.67963975609756
"223" "2060-2090" "RCP_8.5" 0.956174863 0
"224" "2060-2090" "RCP_8.5" 0.701256831 0.0248975609756092
"225" "2060-2090" "RCP_8.5" 0.7 0.0248975609756092
"226" "2060-2090" "RCP_8.5" 0.702404372 0.0248975609756092
"227" "2060-2090" "RCP_8.5" 0.699672131 0.13820024390244
"228" "2060-2090" "RCP_8.5" 0.459125683 2.31799317073171
"229" "2060-2090" "RCP_8.5" 0.731038251 0.0248975609756092
"230" "2060-2090" "RCP_8.5" 0.486557377 2.31799317073171
"231" "2060-2090" "RCP_8.5" 0.05 3.7579843902439
"232" "2060-2090" "RCP_8.5" 0.67442623 0.419356097560979
"233" "2060-2090" "RCP_8.5" 0.612131148 0.757422439024389
"234" "2060-2090" "RCP_8.5" 0.361693989 3.49873243902439
"235" "2060-2090" "RCP_8.5" 0.703497268 0.149664634146339
"236" "2060-2090" "RCP_8.5" 0.700163934 0.149664634146339
"237" "2060-2090" "RCP_8.5" 0.287814208 3.66587682926829
"238" "2060-2090" "RCP_8.5" 0.698415301 0.419356097560979
"239" "2060-2090" "RCP_8.5" 0.403770492 3.30119365853658
"240" "2060-2090" "RCP_8.5" 0.698852459 0.419356097560979
"241" "2030-2060" "RCP_4.5" 0.963005464 0
"242" "2030-2060" "RCP_4.5" 0.87704918 0
"243" "2030-2060" "RCP_4.5" 1 0
"244" "2030-2060" "RCP_4.5" 1 0
"245" "2030-2060" "RCP_4.5" 0.692349727 0.20560487804878
"246" "2030-2060" "RCP_4.5" 0.747650273 0.0317082926829295
"247" "2030-2060" "RCP_4.5" 0.7 0.0317082926829295
"248" "2030-2060" "RCP_4.5" 0.699617486 0.20560487804878
"249" "2030-2060" "RCP_4.5" 0.05 3.8618187804878
"250" "2030-2060" "RCP_4.5" 0.7 0.0317082926829295
"251" "2030-2060" "RCP_4.5" 0.866174863 0
"252" "2030-2060" "RCP_4.5" 0.7 0.0896980487804893
"253" "2030-2060" "RCP_4.5" 1 0
"254" "2030-2060" "RCP_4.5" 1 0
"255" "2030-2060" "RCP_4.5" 0.720218579 0.0896980487804893
"256" "2030-2060" "RCP_4.5" 0.739617486 0.0896980487804893
"257" "2030-2060" "RCP_4.5" 0.7 0.0896980487804893
"258" "2030-2060" "RCP_4.5" 0.707322404 0.0896980487804893
"259" "2030-2060" "RCP_4.5" 0.705136612 0.0896980487804893
"260" "2030-2060" "RCP_4.5" 0.818797814 0
"261" "2030-2060" "RCP_4.5" 0.828196721 0
"262" "2030-2060" "RCP_4.5" 0.642786885 0.668741951219509
"263" "2030-2060" "RCP_4.5" 1 0
"264" "2030-2060" "RCP_4.5" 0.713005464 0.10721682926829
"265" "2030-2060" "RCP_4.5" 0.712295082 0.10721682926829
"266" "2030-2060" "RCP_4.5" 0.825737705 0
"267" "2030-2060" "RCP_4.5" 0.70726776 0.10721682926829
"268" "2030-2060" "RCP_4.5" 0.401803279 3.39999487804878
"269" "2030-2060" "RCP_4.5" 0.353934426 3.61043390243902
"270" "2030-2060" "RCP_4.5" 0.700273224 0.10721682926829
"271" "2060-2090" "RCP_4.5" 0.350546448 3.67482292682927
"272" "2060-2090" "RCP_4.5" 0.713333333 0.06323317073171
"273" "2060-2090" "RCP_4.5" 0.743879781 0.06323317073171
"274" "2060-2090" "RCP_4.5" 0.648415301 0.689121463414629
"275" "2060-2090" "RCP_4.5" 0.709617486 0.06323317073171
"276" "2060-2090" "RCP_4.5" 0.697814208 0.29717073170732
"277" "2060-2090" "RCP_4.5" 0.143169399 3.93475170731707
"278" "2060-2090" "RCP_4.5" 0.100710383 3.93475170731707
"279" "2060-2090" "RCP_4.5" 0.514153005 2.36497146341463
"280" "2060-2090" "RCP_4.5" 0.699836066 0.29717073170732
"281" "2060-2090" "RCP_4.5" 0.698961749 0.39394219512195
"282" "2060-2090" "RCP_4.5" 0.05 4.22401219512195
"283" "2060-2090" "RCP_4.5" 0.699781421 0.39394219512195
"284" "2060-2090" "RCP_4.5" 0.05 4.22401219512195
"285" "2060-2090" "RCP_4.5" 0.67852459 0.39394219512195
"286" "2060-2090" "RCP_4.5" 0.389180328 3.93354390243902
"287" "2060-2090" "RCP_4.5" 0.219125683 4.1634087804878
"288" "2060-2090" "RCP_4.5" 0.724808743 0.12019219512195
"289" "2060-2090" "RCP_4.5" 0.860874317 0
"290" "2060-2090" "RCP_4.5" 0.741912568 0.12019219512195
"291" "2060-2090" "RCP_4.5" 0.699617486 0.281106585365849
"292" "2060-2090" "RCP_4.5" 0.740491803 0.0786941463414594
"293" "2060-2090" "RCP_4.5" 0.464699454 3.11559902439024
"294" "2060-2090" "RCP_4.5" 0.7 0.0786941463414594
"295" "2060-2090" "RCP_4.5" 0.700928962 0.0786941463414594
"296" "2060-2090" "RCP_4.5" 0.704153005 0.0786941463414594
"297" "2060-2090" "RCP_4.5" 0.742568306 0.0786941463414594
"298" "2060-2090" "RCP_4.5" 0.7 0.0786941463414594
"299" "2060-2090" "RCP_4.5" 0.964098361 0
"300" "2060-2090" "RCP_4.5" 0.697978142 0.281106585365849
"301" "2030-2060" "RCP_8.5" 0.71978142 0.0265309756097594
"302" "2030-2060" "RCP_8.5" 1 0
"303" "2030-2060" "RCP_8.5" 0.85502732 0
"304" "2030-2060" "RCP_8.5" 0.69879781 0.18819707317073
"305" "2030-2060" "RCP_8.5" 0.9 0
"306" "2030-2060" "RCP_8.5" 0.57081967 1.27038902439024
"307" "2030-2060" "RCP_8.5" 0.70846995 0.0265309756097594
"308" "2030-2060" "RCP_8.5" 0.69879781 0.18819707317073
"309" "2030-2060" "RCP_8.5" 0.63677596 0.611603902439019
"310" "2030-2060" "RCP_8.5" 0.7 0.0265309756097594
"311" "2030-2060" "RCP_8.5" 0.60278689 0.38505390243902
"312" "2030-2060" "RCP_8.5" 0.66945355 0.0906073170731698
"313" "2030-2060" "RCP_8.5" 0.7 0.0131799999999993
"314" "2030-2060" "RCP_8.5" 0.7052459 0.0131799999999993
"315" "2030-2060" "RCP_8.5" 0.19322404 2.82475804878049
"316" "2030-2060" "RCP_8.5" 0.05 2.94273756097561
"317" "2030-2060" "RCP_8.5" 0.82497268 0
"318" "2030-2060" "RCP_8.5" 0.70415301 0.0131799999999993
"319" "2030-2060" "RCP_8.5" 1 0
"320" "2030-2060" "RCP_8.5" 1 0
"321" "2030-2060" "RCP_8.5" 0.7 0.04433951219512
"322" "2030-2060" "RCP_8.5" 0.71010929 0.04433951219512
"323" "2030-2060" "RCP_8.5" 0.7036612 0.04433951219512
"324" "2030-2060" "RCP_8.5" 0.69934426 0.28986829268293
"325" "2030-2060" "RCP_8.5" 0.42437158 3.09838487804878
"326" "2030-2060" "RCP_8.5" 0.2079235 3.69765
"327" "2030-2060" "RCP_8.5" 0.77010929 0.00150414634145957
"328" "2030-2060" "RCP_8.5" 0.80415301 0
"329" "2030-2060" "RCP_8.5" 0.7 0.04433951219512
"330" "2030-2060" "RCP_8.5" 0.6604918 0.28986829268293
"331" "2060-2090" "RCP_8.5" 0.05 2.36064268292683
"332" "2060-2090" "RCP_8.5" 0.2963388 2.18924146341463
"333" "2060-2090" "RCP_8.5" 0.05 2.36064268292683
"334" "2060-2090" "RCP_8.5" 0.31464481 2.15899634146341
"335" "2060-2090" "RCP_8.5" 0.05 2.36064268292683
"336" "2060-2090" "RCP_8.5" 0.69825137 0.16421121951219
"337" "2060-2090" "RCP_8.5" 0.06978142 2.36064268292683
"338" "2060-2090" "RCP_8.5" 0.53677596 1.26533585365854
"339" "2060-2090" "RCP_8.5" 0.07901639 2.36064268292683
"340" "2060-2090" "RCP_8.5" 0.13071038 2.33088951219512
"341" "2060-2090" "RCP_8.5" 0.82284153 0.00214682926829024
"342" "2060-2090" "RCP_8.5" 0.72939891 0.00793609756097968
"343" "2060-2090" "RCP_8.5" 0.69874317 0.0807943902439003
"344" "2060-2090" "RCP_8.5" 0.69918033 0.0807943902439003
"345" "2060-2090" "RCP_8.5" 0.20333333 2.01876951219512
"346" "2060-2090" "RCP_8.5" 0.05 2.07900829268293
"347" "2060-2090" "RCP_8.5" 0.3947541 1.79885073170732
"348" "2060-2090" "RCP_8.5" 0.35907104 1.79885073170732
"349" "2060-2090" "RCP_8.5" 0.7 0.00793609756097968
"350" "2060-2090" "RCP_8.5" 0.7 0.00793609756097968
"351" "2060-2090" "RCP_8.5" 0.69737705 0.0696187804877999
"352" "2060-2090" "RCP_8.5" 0.38677596 1.50515585365853
"353" "2060-2090" "RCP_8.5" 0.25420765 1.65047048780487
"354" "2060-2090" "RCP_8.5" 0.6152459 0.20675804878048
"355" "2060-2090" "RCP_8.5" 0.05 1.85337682926829
"356" "2060-2090" "RCP_8.5" 0.69836066 0.0696187804877999
"357" "2060-2090" "RCP_8.5" 0.6995082 0.0696187804877999
"358" "2060-2090" "RCP_8.5" 0.7 0.00663731707316995
"359" "2060-2090" "RCP_8.5" 0.75759563 0.00337439024390029
"360" "2060-2090" "RCP_8.5" 0.7 0.00663731707316995
"361" "2030-2060" "RCP_4.5" 0.9740984 0
"362" "2030-2060" "RCP_4.5" 0.7962295 0
"363" "2030-2060" "RCP_4.5" 0.8977049 0
"364" "2030-2060" "RCP_4.5" 0.894918 0
"365" "2030-2060" "RCP_4.5" 0.9250273 0
"366" "2030-2060" "RCP_4.5" 0.714918 0.00179682926828928
"367" "2030-2060" "RCP_4.5" 0.8177049 0
"368" "2030-2060" "RCP_4.5" 1 0
"369" "2030-2060" "RCP_4.5" 0.9581967 0
"370" "2030-2060" "RCP_4.5" 0.6903825 0.02190146341463
"371" "2030-2060" "RCP_4.5" 0.8086339 0
"372" "2030-2060" "RCP_4.5" 0.7 0.00678975609755916
"373" "2030-2060" "RCP_4.5" 1 0
"374" "2030-2060" "RCP_4.5" 0.8005464 0
"375" "2030-2060" "RCP_4.5" 0.6985792 0.0761882926829296
"376" "2030-2060" "RCP_4.5" 0.9966667 0
"377" "2030-2060" "RCP_4.5" 1 0
"378" "2030-2060" "RCP_4.5" 0.8877049 0
"379" "2030-2060" "RCP_4.5" 0.972459 0
"380" "2030-2060" "RCP_4.5" 1 0
"381" "2030-2060" "RCP_4.5" 0.998306 0
"382" "2030-2060" "RCP_4.5" 0.9997814 0
"383" "2030-2060" "RCP_4.5" 1 0
"384" "2030-2060" "RCP_4.5" 0.9763934 0
"385" "2030-2060" "RCP_4.5" 0.7 0.00891560975609984
"386" "2030-2060" "RCP_4.5" 0.5456831 1.40106268292683
"387" "2030-2060" "RCP_4.5" 0.6997268 0.0916929268292694
"388" "2030-2060" "RCP_4.5" 0.7084699 0.00891560975609984
"389" "2030-2060" "RCP_4.5" 0.7459016 0.00891560975609984
"390" "2030-2060" "RCP_4.5" 0.832623 0
"391" "2060-2090" "RCP_4.5" 1 0
"392" "2060-2090" "RCP_4.5" 0.8053005 0
"393" "2060-2090" "RCP_4.5" 0.7372131 0.0425846341463396
"394" "2060-2090" "RCP_4.5" 1 0
"395" "2060-2090" "RCP_4.5" 0.6995628 0.191961463414629
"396" "2060-2090" "RCP_4.5" 0.9657923 0
"397" "2060-2090" "RCP_4.5" 0.7 0.0425846341463396
"398" "2060-2090" "RCP_4.5" 0.274153 2.74067975609756
"399" "2060-2090" "RCP_4.5" 0.4036066 2.37184658536585
"400" "2060-2090" "RCP_4.5" 0.9889071 0
"401" "2060-2090" "RCP_4.5" 0.7188525 0.00925317073170984
"402" "2060-2090" "RCP_4.5" 0.7009836 0.00925317073170984
"403" "2060-2090" "RCP_4.5" 0.6608197 0.0747012195121899
"404" "2060-2090" "RCP_4.5" 1 0
"405" "2060-2090" "RCP_4.5" 0.6522404 0.0747012195121899
"406" "2060-2090" "RCP_4.5" 0.8114208 0
"407" "2060-2090" "RCP_4.5" 0.7053552 0.00925317073170984
"408" "2060-2090" "RCP_4.5" 0.9213115 0
"409" "2060-2090" "RCP_4.5" 0.7 0.00925317073170984
"410" "2060-2090" "RCP_4.5" 0.680929 0.0747012195121899
"411" "2060-2090" "RCP_4.5" 0.7244809 0.0476124390243893
"412" "2060-2090" "RCP_4.5" 1 0
"413" "2060-2090" "RCP_4.5" 0.9461749 0
"414" "2060-2090" "RCP_4.5" 0.6880328 0.13027634146341
"415" "2060-2090" "RCP_4.5" 0.7479235 0.0476124390243893
"416" "2060-2090" "RCP_4.5" 0.8360109 0
"417" "2060-2090" "RCP_4.5" 1 0
"418" "2060-2090" "RCP_4.5" 0.6665027 0.13027634146341
"419" "2060-2090" "RCP_4.5" 0.7 0.0476124390243893
"420" "2060-2090" "RCP_4.5" 0.7 0.0476124390243893
"421" "2030-2060" "RCP_8.5" 0.7535519 0.00327731707316925
"422" "2030-2060" "RCP_8.5" 0.4942623 2.60595756097561
"423" "2030-2060" "RCP_8.5" 0.7074317 0.0578799999999999
"424" "2030-2060" "RCP_8.5" 0.4671585 2.60595756097561
"425" "2030-2060" "RCP_8.5" 0.7001093 0.0578799999999999
"426" "2030-2060" "RCP_8.5" 1 0
"427" "2030-2060" "RCP_8.5" 1 0
"428" "2030-2060" "RCP_8.5" 1 0
"429" "2030-2060" "RCP_8.5" 1 0
"430" "2030-2060" "RCP_8.5" 0.7854098 0.00327731707316925
"431" "2030-2060" "RCP_8.5" 0.996776 0
"432" "2030-2060" "RCP_8.5" 1 0
"433" "2030-2060" "RCP_8.5" 1 0
"434" "2030-2060" "RCP_8.5" 0.9554098 0
"435" "2030-2060" "RCP_8.5" 0.1957923 2.92837536585366
"436" "2030-2060" "RCP_8.5" 0.7069399 0.0133936585365797
"437" "2030-2060" "RCP_8.5" 0.9479235 0
"438" "2030-2060" "RCP_8.5" 0.9805464 0
"439" "2030-2060" "RCP_8.5" 0.9277596 0
"440" "2030-2060" "RCP_8.5" 0.6989617 0.15383024390244
"441" "2030-2060" "RCP_8.5" 0.9321858 0
"442" "2030-2060" "RCP_8.5" 0.6789617 0.10790756097561
"443" "2030-2060" "RCP_8.5" 0.6884153 0.10790756097561
"444" "2030-2060" "RCP_8.5" 0.6278142 0.31948658536585
"445" "2030-2060" "RCP_8.5" 0.39 2.23011853658537
"446" "2030-2060" "RCP_8.5" 0.5016393 1.45651195121951
"447" "2030-2060" "RCP_8.5" 0.7086339 0.0120226829268297
"448" "2030-2060" "RCP_8.5" 0.6986339 0.10790756097561
"449" "2030-2060" "RCP_8.5" 0.4670492 1.79898219512195
"450" "2030-2060" "RCP_8.5" 0.9753552 0
"451" "2060-2090" "RCP_8.5" 0.6986339 0.15213097560975
"452" "2060-2090" "RCP_8.5" 0.7687978 0.00443707317073017
"453" "2060-2090" "RCP_8.5" 0.7 0.0322851219512197
"454" "2060-2090" "RCP_8.5" 0.8719672 0.000189756097560334
"455" "2060-2090" "RCP_8.5" 0.9955191 6.34146341402797e-05
"456" "2060-2090" "RCP_8.5" 0.6981421 0.15213097560975
"457" "2060-2090" "RCP_8.5" 0.7085246 0.0322851219512197
"458" "2060-2090" "RCP_8.5" 0.7189617 0.0322851219512197
"459" "2060-2090" "RCP_8.5" 0.8706011 0.000189756097560334
"460" "2060-2090" "RCP_8.5" 0.6510383 0.15213097560975
"461" "2060-2090" "RCP_8.5" 0.3697814 1.41641170731707
"462" "2060-2090" "RCP_8.5" 0.8796721 0.000151219512190437
"463" "2060-2090" "RCP_8.5" 0.9346995 0.000100731707310509
"464" "2060-2090" "RCP_8.5" 0.7 0.00725317073170029
"465" "2060-2090" "RCP_8.5" 0.7 0.00725317073170029
"466" "2060-2090" "RCP_8.5" 0.8279781 0.000201463414629899
"467" "2060-2090" "RCP_8.5" 0.7081967 0.00725317073170029
"468" "2060-2090" "RCP_8.5" 0.5297814 0.81510292682927
"469" "2060-2090" "RCP_8.5" 0.6280328 0.14125707317073
"470" "2060-2090" "RCP_8.5" 0.7032787 0.00725317073170029
"471" "2060-2090" "RCP_8.5" 0.6980874 0.10149780487805
"472" "2060-2090" "RCP_8.5" 0.6728415 0.10149780487805
"473" "2060-2090" "RCP_8.5" 0.7 0.0135582926829292
"474" "2060-2090" "RCP_8.5" 0.7018579 0.0135582926829292
"475" "2060-2090" "RCP_8.5" 0.6995628 0.10149780487805
"476" "2060-2090" "RCP_8.5" 0.8519126 0.000472926829269582
"477" "2060-2090" "RCP_8.5" 0.855847 0.000472926829269582
"478" "2060-2090" "RCP_8.5" 0.5575956 0.57618170731707
"479" "2060-2090" "RCP_8.5" 0.2703279 1.68015634146342
"480" "2060-2090" "RCP_8.5" 0.6997268 0.10149780487805
"481" "2030-2060" "RCP_4.5" 0.97661202 0
"482" "2030-2060" "RCP_4.5" 0.99306011 0
"483" "2030-2060" "RCP_4.5" 1 0
"484" "2030-2060" "RCP_4.5" 0.69874317 0.102235609756099
"485" "2030-2060" "RCP_4.5" 0.39961749 2.61620097560976
"486" "2030-2060" "RCP_4.5" 0.0536612 2.96743243902439
"487" "2030-2060" "RCP_4.5" 0.05 2.96743243902439
"488" "2030-2060" "RCP_4.5" 0.66748634 0.102235609756099
"489" "2030-2060" "RCP_4.5" 0.7 0.00709902439023935
"490" "2030-2060" "RCP_4.5" 0.7657377 0.00219048780487974
"491" "2030-2060" "RCP_4.5" 0.69071038 0.0935870731707293
"492" "2030-2060" "RCP_4.5" 0.61114754 0.40454292682927
"493" "2030-2060" "RCP_4.5" 0.85398907 0
"494" "2030-2060" "RCP_4.5" 0.12508197 3.27352
"495" "2030-2060" "RCP_4.5" 1 0
"496" "2030-2060" "RCP_4.5" 0.69857923 0.0935870731707293
"497" "2030-2060" "RCP_4.5" 0.7 0.0090912195121895
"498" "2030-2060" "RCP_4.5" 0.7 0.0090912195121895
"499" "2030-2060" "RCP_4.5" 0.76387978 0
"500" "2030-2060" "RCP_4.5" 0.69972678 0.0935870731707293
"501" "2030-2060" "RCP_4.5" 0.44677596 1.9389787804878
"502" "2030-2060" "RCP_4.5" 0.7 0.01112170731707
"503" "2030-2060" "RCP_4.5" 0.71404372 0.01112170731707
"504" "2030-2060" "RCP_4.5" 1 0
"505" "2030-2060" "RCP_4.5" 0.78530055 0
"506" "2030-2060" "RCP_4.5" 0.55196721 0.583532439024389
"507" "2030-2060" "RCP_4.5" 0.61907104 0.20577731707317
"508" "2030-2060" "RCP_4.5" 0.7015847 0.01112170731707
"509" "2030-2060" "RCP_4.5" 0.76092896 0
"510" "2030-2060" "RCP_4.5" 0.41939891 1.9389787804878
"511" "2060-2090" "RCP_4.5" 0.34087432 2.29608
"512" "2060-2090" "RCP_4.5" 0.69923497 0.0518936585365797
"513" "2060-2090" "RCP_4.5" 0.95382514 0
"514" "2060-2090" "RCP_4.5" 0.70142077 0.00419585365853958
"515" "2060-2090" "RCP_4.5" 0.70540984 0.00419585365853958
"516" "2060-2090" "RCP_4.5" 0.73704918 0.00419585365853958
"517" "2060-2090" "RCP_4.5" 0.57628415 0.60094804878049
"518" "2060-2090" "RCP_4.5" 0.45442623 1.58671170731707
"519" "2060-2090" "RCP_4.5" 0.93010929 0
"520" "2060-2090" "RCP_4.5" 0.69852459 0.0518936585365797
"521" "2060-2090" "RCP_4.5" 0.7 0.00892268292682985
"522" "2060-2090" "RCP_4.5" 0.05 2.21984756097561
"523" "2060-2090" "RCP_4.5" 0.72065574 0.00892268292682985
"524" "2060-2090" "RCP_4.5" 0.7 0.00892268292682985
"525" "2060-2090" "RCP_4.5" 0.7 0.00892268292682985
"526" "2060-2090" "RCP_4.5" 0.14273224 2.19987658536585
"527" "2060-2090" "RCP_4.5" 0.69923497 0.0523575609756097
"528" "2060-2090" "RCP_4.5" 0.30469945 2.00030341463414
"529" "2060-2090" "RCP_4.5" 0.7 0.00892268292682985
"530" "2060-2090" "RCP_4.5" 0.62978142 0.21637634146341
"531" "2060-2090" "RCP_4.5" 0.05 3.47601195121951
"532" "2060-2090" "RCP_4.5" 0.69923497 0.35780951219512
"533" "2060-2090" "RCP_4.5" 0.71169399 0.127591951219509
"534" "2060-2090" "RCP_4.5" 0.7 0.127591951219509
"535" "2060-2090" "RCP_4.5" 0.53759563 2.07572756097561
"536" "2060-2090" "RCP_4.5" 0.09934426 3.47601195121951
"537" "2060-2090" "RCP_4.5" 0.05 3.47601195121951
"538" "2060-2090" "RCP_4.5" 0.49781421 2.54484926829268
"539" "2060-2090" "RCP_4.5" 0.35262295 3.09667243902439
"540" "2060-2090" "RCP_4.5" 0.40081967 2.8605043902439
"541" "2030-2060" "RCP_8.5" 0.70010929 0.0539668292682896
"542" "2030-2060" "RCP_8.5" 0.777650273 0.0102280487804896
"543" "2030-2060" "RCP_8.5" 0.669453552 0.148210731707319
"544" "2030-2060" "RCP_8.5" 0.933442623 0
"545" "2030-2060" "RCP_8.5" 0.7 0.0539668292682896
"546" "2030-2060" "RCP_8.5" 0.356229508 2.24076487804878
"547" "2030-2060" "RCP_8.5" 0.7 0.0539668292682896
"548" "2030-2060" "RCP_8.5" 0.884535519 0
"549" "2030-2060" "RCP_8.5" 0.808469945 0
"550" "2030-2060" "RCP_8.5" 0.93989071 0
"551" "2030-2060" "RCP_8.5" 0.376885246 3.49323097560975
"552" "2030-2060" "RCP_8.5" 0.698579235 0.26440024390244
"553" "2030-2060" "RCP_8.5" 0.69989071 0.26440024390244
"554" "2030-2060" "RCP_8.5" 0.704863388 0.0432048780487797
"555" "2030-2060" "RCP_8.5" 1 0
"556" "2030-2060" "RCP_8.5" 0.69852459 0.26440024390244
"557" "2030-2060" "RCP_8.5" 0.699836066 0.26440024390244
"558" "2030-2060" "RCP_8.5" 0.7 0.0432048780487797
"559" "2030-2060" "RCP_8.5" 0.698688525 0.26440024390244
"560" "2030-2060" "RCP_8.5" 0.935191257 0
"561" "2030-2060" "RCP_8.5" 0.488087432 2.06084487804878
"562" "2030-2060" "RCP_8.5" 0.609289617 0.44949243902439
"563" "2030-2060" "RCP_8.5" 0.726939891 0.0734551219512198
"564" "2030-2060" "RCP_8.5" 0.591857923 0.95985878048781
"565" "2030-2060" "RCP_8.5" 0.46442623 2.06084487804878
"566" "2030-2060" "RCP_8.5" 0.134808743 2.69662097560976
"567" "2030-2060" "RCP_8.5" 0.28579235 2.62002
"568" "2030-2060" "RCP_8.5" 0.539398907 1.69534463414634
"569" "2030-2060" "RCP_8.5" 0.705355191 0.0734551219512198
"570" "2030-2060" "RCP_8.5" 0.646393443 0.44949243902439
"571" "2060-2090" "RCP_8.5" 0.578306011 1.07865707317073
"572" "2060-2090" "RCP_8.5" 0.411693989 2.59645707317073
"573" "2060-2090" "RCP_8.5" 0.7 0.0363846341463399
"574" "2060-2090" "RCP_8.5" 0.42704918 2.59645707317073
"575" "2060-2090" "RCP_8.5" 0.05 3.12255317073171
"576" "2060-2090" "RCP_8.5" 0.193224044 3.07633414634146
"577" "2060-2090" "RCP_8.5" 0.7 0.0363846341463399
"578" "2060-2090" "RCP_8.5" 0.469945355 2.28214
"579" "2060-2090" "RCP_8.5" 0.502240437 1.81036902439024
"580" "2060-2090" "RCP_8.5" 0.640054645 0.52056097560976
"581" "2060-2090" "RCP_8.5" 0.699945355 0.0318475609756099
"582" "2060-2090" "RCP_8.5" 0.537868852 0.92377243902439
"583" "2060-2090" "RCP_8.5" 0.699344262 0.0318475609756099
"584" "2060-2090" "RCP_8.5" 0.364699454 1.64669682926829
"585" "2060-2090" "RCP_8.5" 0.670437158 0.0318475609756099
"586" "2060-2090" "RCP_8.5" 0.323278689 1.76160853658536
"587" "2060-2090" "RCP_8.5" 0.527486339 0.92377243902439
"588" "2060-2090" "RCP_8.5" 0.69863388 0.0318475609756099
"589" "2060-2090" "RCP_8.5" 0.7 0.00262195121950981
"590" "2060-2090" "RCP_8.5" 0.203278689 1.85871048780488
"591" "2060-2090" "RCP_8.5" 0.699125683 0.0974114634146295
"592" "2060-2090" "RCP_8.5" 0.05 2.57516634146341
"593" "2060-2090" "RCP_8.5" 0.416502732 1.96598243902439
"594" "2060-2090" "RCP_8.5" 0.05 2.57516634146341
"595" "2060-2090" "RCP_8.5" 0.05 2.57516634146341
"596" "2060-2090" "RCP_8.5" 0.532677596 1.39715756097561
"597" "2060-2090" "RCP_8.5" 0.374972678 2.18342487804878
"598" "2060-2090" "RCP_8.5" 0.05 2.57516634146341
"599" "2060-2090" "RCP_8.5" 0.05 2.57516634146341
"600" "2060-2090" "RCP_8.5" 0.420218579 1.96598243902439
