# Supplementary material for: Water rights shape crop yield and revenue volatility tradeoffs for adaptation in snow dependent systems
Source: Nat Commun. 2020 Jul 10;11:3473. doi: 10.1038/s41467-020-17219-z (PMC7351950; doi:10.1038/s41467-020-17219-z)
Supplement: Supplementary file 3 — Source Data [file 41467_2020_17219_MOESM3_ESM.zip › Source Data/Figure_S3/figure_1409.txt]

"Period" "RCP" "Unmet_Demand" "Yield"
"1" "2030-2060" "RCP_4.5" 0.8170492 0.10770875
"2" "2030-2060" "RCP_4.5" 0.3256284 7.7397979166667
"3" "2030-2060" "RCP_4.5" 0.7072678 1.3199325
"4" "2030-2060" "RCP_4.5" 0.7035519 1.3199325
"5" "2030-2060" "RCP_4.5" 1 0
"6" "2030-2060" "RCP_4.5" 0.8046448 0.10770875
"7" "2030-2060" "RCP_4.5" 1 0
"8" "2030-2060" "RCP_4.5" 0.7002186 1.3199325
"9" "2030-2060" "RCP_4.5" 0.7 1.3199325
"10" "2030-2060" "RCP_4.5" 0.7 1.3199325
"11" "2030-2060" "RCP_4.5" 0.7 1.4852804166667
"12" "2030-2060" "RCP_4.5" 1 0
"13" "2030-2060" "RCP_4.5" 0.7405464 1.4852804166667
"14" "2030-2060" "RCP_4.5" 0.7201639 1.4852804166667
"15" "2030-2060" "RCP_4.5" 0.7120765 1.4852804166667
"16" "2030-2060" "RCP_4.5" 0.9956284 0.00273000000000145
"17" "2030-2060" "RCP_4.5" 1 0
"18" "2030-2060" "RCP_4.5" 0.7 1.4852804166667
"19" "2030-2060" "RCP_4.5" 0.6987978 2.5880754166667
"20" "2030-2060" "RCP_4.5" 0.6993443 2.5880754166667
"21" "2030-2060" "RCP_4.5" 0.5697268 5.22637208333333
"22" "2030-2060" "RCP_4.5" 0.4118033 7.7823025
"23" "2030-2060" "RCP_4.5" 0.6084699 3.82389583333334
"24" "2030-2060" "RCP_4.5" 0.699071 2.55269041666667
"25" "2030-2060" "RCP_4.5" 0.5844262 5.22637208333333
"26" "2030-2060" "RCP_4.5" 0.4595082 7.37976125
"27" "2030-2060" "RCP_4.5" 0.4747541 7.37976125
"28" "2030-2060" "RCP_4.5" 0.9125683 0.00776333333330115
"29" "2030-2060" "RCP_4.5" 0.7 1.5494354166667
"30" "2030-2060" "RCP_4.5" 0.8501093 0.0813208333333009
"31" "2060-2090" "RCP_4.5" 0.6573224 2.4674154166667
"32" "2060-2090" "RCP_4.5" 0.6991257 2.4674154166667
"33" "2060-2090" "RCP_4.5" 0.3272131 7.92162458333337
"34" "2060-2090" "RCP_4.5" 0.7119126 1.3870758333334
"35" "2060-2090" "RCP_4.5" 0.6994536 2.4674154166667
"36" "2060-2090" "RCP_4.5" 0.6996721 2.4674154166667
"37" "2060-2090" "RCP_4.5" 0.820929 0.160724583333399
"38" "2060-2090" "RCP_4.5" 0.7377049 1.3870758333334
"39" "2060-2090" "RCP_4.5" 0.9255191 0.00451916666670016
"40" "2060-2090" "RCP_4.5" 0.6992896 2.4674154166667
"41" "2060-2090" "RCP_4.5" 0.7 1.81140624999996
"42" "2060-2090" "RCP_4.5" 0.2572131 8.1577483333333
"43" "2060-2090" "RCP_4.5" 0.1897814 8.24897124999997
"44" "2060-2090" "RCP_4.5" 0.6986885 2.89869291666663
"45" "2060-2090" "RCP_4.5" 0.7 1.81140624999996
"46" "2060-2090" "RCP_4.5" 0.05 8.30044999999997
"47" "2060-2090" "RCP_4.5" 0.4012568 7.69192416666663
"48" "2060-2090" "RCP_4.5" 0.2056831 8.20700291666663
"49" "2060-2090" "RCP_4.5" 0.7 1.81140624999996
"50" "2060-2090" "RCP_4.5" 0.6639344 2.89869291666663
"51" "2060-2090" "RCP_4.5" 0.6981421 2.3406504166667
"52" "2060-2090" "RCP_4.5" 0.6987432 2.3406504166667
"53" "2060-2090" "RCP_4.5" 0.7 1.1782825
"54" "2060-2090" "RCP_4.5" 0.7 1.1782825
"55" "2060-2090" "RCP_4.5" 0.6997814 2.3406504166667
"56" "2060-2090" "RCP_4.5" 0.7042077 1.1782825
"57" "2060-2090" "RCP_4.5" 0.7001093 1.1782825
"58" "2060-2090" "RCP_4.5" 0.6126776 3.5978116666667
"59" "2060-2090" "RCP_4.5" 0.6995628 2.3406504166667
"60" "2060-2090" "RCP_4.5" 0.6990164 2.3406504166667
"61" "2030-2060" "RCP_8.5" 0.9979235 0.00221041666669919
"62" "2030-2060" "RCP_8.5" 0.94448087 0.00459874999999954
"63" "2030-2060" "RCP_8.5" 0.47344262 6.49259708333333
"64" "2030-2060" "RCP_8.5" 0.38420765 7.14476083333333
"65" "2030-2060" "RCP_8.5" 0.59808743 4.68302833333333
"66" "2030-2060" "RCP_8.5" 0.42961749 6.92453291666667
"67" "2030-2060" "RCP_8.5" 0.74737705 1.34348375
"68" "2030-2060" "RCP_8.5" 0.67961749 2.53573
"69" "2030-2060" "RCP_8.5" 0.7 1.34348375
"70" "2030-2060" "RCP_8.5" 0.29185792 7.28994375
"71" "2030-2060" "RCP_8.5" 0.41590164 7.4419575
"72" "2030-2060" "RCP_8.5" 0.54032787 6.47765791666667
"73" "2030-2060" "RCP_8.5" 0.72754098 1.74223333333333
"74" "2030-2060" "RCP_8.5" 0.69825137 2.99702916666667
"75" "2030-2060" "RCP_8.5" 0.16879781 7.76645833333333
"76" "2030-2060" "RCP_8.5" 0.69907104 2.99702916666667
"77" "2030-2060" "RCP_8.5" 0.94584699 0.00605958333329859
"78" "2030-2060" "RCP_8.5" 0.70060109 1.74223333333333
"79" "2030-2060" "RCP_8.5" 0.70185792 1.74223333333333
"80" "2030-2060" "RCP_8.5" 0.6826776 2.99702916666667
"81" "2030-2060" "RCP_8.5" 0.7 1.3728141666667
"82" "2030-2060" "RCP_8.5" 0.7 1.3728141666667
"83" "2030-2060" "RCP_8.5" 0.42087432 7.52768333333333
"84" "2030-2060" "RCP_8.5" 0.38043716 7.72233625
"85" "2030-2060" "RCP_8.5" 0.07502732 7.98577375
"86" "2030-2060" "RCP_8.5" 0.7 1.3728141666667
"87" "2030-2060" "RCP_8.5" 0.49103825 7.18980958333333
"88" "2030-2060" "RCP_8.5" 0.69945355 2.53862916666667
"89" "2030-2060" "RCP_8.5" 0.6931694 2.53862916666667
"90" "2030-2060" "RCP_8.5" 0.7 1.3728141666667
"91" "2060-2090" "RCP_8.5" 0.14136612 7.37406333333337
"92" "2060-2090" "RCP_8.5" 0.58349727 4.56701875000003
"93" "2060-2090" "RCP_8.5" 0.7 1.2757329166667
"94" "2060-2090" "RCP_8.5" 0.7 1.2757329166667
"95" "2060-2090" "RCP_8.5" 0.69846995 2.33188125000003
"96" "2060-2090" "RCP_8.5" 0.17153005 7.3509916666667
"97" "2060-2090" "RCP_8.5" 0.49530055 6.5999741666667
"98" "2060-2090" "RCP_8.5" 0.7 1.2757329166667
"99" "2060-2090" "RCP_8.5" 0.70081967 1.2757329166667
"100" "2060-2090" "RCP_8.5" 0.35901639 7.15955375000003
"101" "2060-2090" "RCP_8.5" 0.17338798 8.02293000000003
"102" "2060-2090" "RCP_8.5" 0.7 1.7286954166667
"103" "2060-2090" "RCP_8.5" 0.69934426 2.90359375000003
"104" "2060-2090" "RCP_8.5" 0.69852459 2.90359375000003
"105" "2060-2090" "RCP_8.5" 0.7 1.7286954166667
"106" "2060-2090" "RCP_8.5" 0.71803279 1.7286954166667
"107" "2060-2090" "RCP_8.5" 0.80748634 0.345864166666701
"108" "2060-2090" "RCP_8.5" 0.62606557 4.16965375000003
"109" "2060-2090" "RCP_8.5" 0.7 1.7286954166667
"110" "2060-2090" "RCP_8.5" 0.7 1.7286954166667
"111" "2060-2090" "RCP_8.5" 0.70043716 1.5228383333334
"112" "2060-2090" "RCP_8.5" 0.6984153 2.55269000000003
"113" "2060-2090" "RCP_8.5" 0.7 1.5228383333334
"114" "2060-2090" "RCP_8.5" 0.22071038 7.76581583333337
"115" "2060-2090" "RCP_8.5" 0.17901639 7.80252375000003
"116" "2060-2090" "RCP_8.5" 0.05 7.83379708333337
"117" "2060-2090" "RCP_8.5" 0.61775956 3.6842104166667
"118" "2060-2090" "RCP_8.5" 0.36885246 7.57021833333337
"119" "2060-2090" "RCP_8.5" 0.05 7.83379708333337
"120" "2060-2090" "RCP_8.5" 0.10355191 7.8201854166667
"121" "2030-2060" "RCP_4.5" 0.6612022 2.77060958333334
"122" "2030-2060" "RCP_4.5" 0.7079781 1.76175208333333
"123" "2030-2060" "RCP_4.5" 0.6995082 2.77060958333334
"124" "2030-2060" "RCP_4.5" 0.7761749 0.884873333333299
"125" "2030-2060" "RCP_4.5" 0.7056284 1.76175208333333
"126" "2030-2060" "RCP_4.5" 1 0
"127" "2030-2060" "RCP_4.5" 0.9047541 0.00767458333329962
"128" "2030-2060" "RCP_4.5" 0.7351366 1.76175208333333
"129" "2030-2060" "RCP_4.5" 0.7456284 1.76175208333333
"130" "2030-2060" "RCP_4.5" 0.7898907 0.884873333333299
"131" "2030-2060" "RCP_4.5" 0.7103825 1.5953620833334
"132" "2030-2060" "RCP_4.5" 1 0
"133" "2030-2060" "RCP_4.5" 1 0
"134" "2030-2060" "RCP_4.5" 0.9346448 0.0246604166667002
"135" "2030-2060" "RCP_4.5" 1 0
"136" "2030-2060" "RCP_4.5" 0.9991257 0.0017049999999994
"137" "2030-2060" "RCP_4.5" 0.6766667 2.74083125000003
"138" "2030-2060" "RCP_4.5" 0.9803279 0.0017049999999994
"139" "2030-2060" "RCP_4.5" 0.7452459 1.5953620833334
"140" "2030-2060" "RCP_4.5" 0.7164481 1.5953620833334
"141" "2030-2060" "RCP_4.5" 0.7 1.5449966666667
"142" "2030-2060" "RCP_4.5" 0.7061202 1.5449966666667
"143" "2030-2060" "RCP_4.5" 0.6985792 2.6538866666667
"144" "2030-2060" "RCP_4.5" 0.3950273 7.8380879166667
"145" "2030-2060" "RCP_4.5" 0.5813115 5.38133250000003
"146" "2030-2060" "RCP_4.5" 0.1301093 8.0336991666667
"147" "2030-2060" "RCP_4.5" 0.6879235 2.6538866666667
"148" "2030-2060" "RCP_4.5" 0.8766667 0.0952358333333994
"149" "2030-2060" "RCP_4.5" 0.6998361 2.6538866666667
"150" "2030-2060" "RCP_4.5" 0.6557377 2.6538866666667
"151" "2060-2090" "RCP_4.5" 0.6993443 2.64571958333334
"152" "2060-2090" "RCP_4.5" 0.6988525 2.64571958333334
"153" "2060-2090" "RCP_4.5" 0.7 1.4069629166667
"154" "2060-2090" "RCP_4.5" 0.7 1.4069629166667
"155" "2060-2090" "RCP_4.5" 0.8668306 0.0111987500000001
"156" "2060-2090" "RCP_4.5" 1 0
"157" "2060-2090" "RCP_4.5" 0.7 1.4069629166667
"158" "2060-2090" "RCP_4.5" 0.7 1.4069629166667
"159" "2060-2090" "RCP_4.5" 0.9201093 0.000241250000000193
"160" "2060-2090" "RCP_4.5" 0.7087978 1.4069629166667
"161" "2060-2090" "RCP_4.5" 0.7087978 1.75494375
"162" "2060-2090" "RCP_4.5" 0.7230055 1.75494375
"163" "2060-2090" "RCP_4.5" 0.6996721 2.87995166666667
"164" "2060-2090" "RCP_4.5" 0.7426776 1.75494375
"165" "2060-2090" "RCP_4.5" 0.2214208 8.16665541666667
"166" "2060-2090" "RCP_4.5" 0.7004918 1.75494375
"167" "2060-2090" "RCP_4.5" 0.718306 1.75494375
"168" "2060-2090" "RCP_4.5" 0.6748634 2.87995166666667
"169" "2060-2090" "RCP_4.5" 0.9662842 0.00431791666670023
"170" "2060-2090" "RCP_4.5" 0.7143716 1.75494375
"171" "2060-2090" "RCP_4.5" 0.6980328 2.6306083333333
"172" "2060-2090" "RCP_4.5" 0.05 7.96050041666663
"173" "2060-2090" "RCP_4.5" 0.1165027 7.94593916666663
"174" "2060-2090" "RCP_4.5" 0.924918 0.00508166666659982
"175" "2060-2090" "RCP_4.5" 0.9806011 0.00149666666659876
"176" "2060-2090" "RCP_4.5" 0.7070492 1.52353
"177" "2060-2090" "RCP_4.5" 0.8263388 0.2221754166666
"178" "2060-2090" "RCP_4.5" 0.7 1.52353
"179" "2060-2090" "RCP_4.5" 0.7601639 0.7402566666666
"180" "2060-2090" "RCP_4.5" 0.7097814 1.52353
"181" "2030-2060" "RCP_8.5" 0.7 1.3754325
"182" "2030-2060" "RCP_8.5" 0.612076503 3.61372333333337
"183" "2030-2060" "RCP_8.5" 0.698579235 2.43949500000003
"184" "2030-2060" "RCP_8.5" 0.81852459 0.206351666666698
"185" "2030-2060" "RCP_8.5" 0.650327869 2.43949500000003
"186" "2030-2060" "RCP_8.5" 0.743715847 1.3754325
"187" "2030-2060" "RCP_8.5" 0.68715847 2.43949500000003
"188" "2030-2060" "RCP_8.5" 0.87704918 0.0348037499999982
"189" "2030-2060" "RCP_8.5" 0.7 1.3754325
"190" "2030-2060" "RCP_8.5" 0.759508197 0.5659766666667
"191" "2030-2060" "RCP_8.5" 0.753442623 0.874487916666601
"192" "2030-2060" "RCP_8.5" 0.841038251 0.4297541666666
"193" "2030-2060" "RCP_8.5" 0.7 1.7071383333333
"194" "2030-2060" "RCP_8.5" 0.84295082 0.4297541666666
"195" "2030-2060" "RCP_8.5" 1 0
"196" "2030-2060" "RCP_8.5" 0.926557377 0.00293041666660088
"197" "2030-2060" "RCP_8.5" 0.766502732 0.874487916666601
"198" "2030-2060" "RCP_8.5" 0.779672131 0.874487916666601
"199" "2030-2060" "RCP_8.5" 0.698579235 2.84881791666663
"200" "2030-2060" "RCP_8.5" 0.813278689 0.4297541666666
"201" "2030-2060" "RCP_8.5" 0.9 0.00989291666659931
"202" "2030-2060" "RCP_8.5" 0.7 1.4177383333333
"203" "2030-2060" "RCP_8.5" 0.700601093 1.4177383333333
"204" "2030-2060" "RCP_8.5" 0.85568306 0.0778804166666003
"205" "2030-2060" "RCP_8.5" 0.834590164 0.313429583333299
"206" "2030-2060" "RCP_8.5" 0.7 1.4177383333333
"207" "2030-2060" "RCP_8.5" 0.668852459 2.4384120833333
"208" "2030-2060" "RCP_8.5" 0.654480874 2.4384120833333
"209" "2030-2060" "RCP_8.5" 0.646885246 3.7056608333333
"210" "2030-2060" "RCP_8.5" 0.089071038 7.80442874999997
"211" "2060-2090" "RCP_8.5" 0.536721312 6.68603333333337
"212" "2060-2090" "RCP_8.5" 0.735136612 1.6487858333334
"213" "2060-2090" "RCP_8.5" 0.708306011 1.6487858333334
"214" "2060-2090" "RCP_8.5" 0.307213115 8.02182583333337
"215" "2060-2090" "RCP_8.5" 0.562896175 5.51959375000003
"216" "2060-2090" "RCP_8.5" 1 0
"217" "2060-2090" "RCP_8.5" 0.799945355 0.7817633333334
"218" "2060-2090" "RCP_8.5" 0.999562842 0.00134166666670055
"219" "2060-2090" "RCP_8.5" 0.778142077 0.7817633333334
"220" "2060-2090" "RCP_8.5" 0.699180328 2.83985375000004
"221" "2060-2090" "RCP_8.5" 0.704590164 1.6831070833333
"222" "2060-2090" "RCP_8.5" 0.541857924 6.7864920833333
"223" "2060-2090" "RCP_8.5" 0.956174863 0.00162041666659896
"224" "2060-2090" "RCP_8.5" 0.701256831 1.6831070833333
"225" "2060-2090" "RCP_8.5" 0.7 1.6831070833333
"226" "2060-2090" "RCP_8.5" 0.702404372 1.6831070833333
"227" "2060-2090" "RCP_8.5" 0.699672131 2.94345374999997
"228" "2060-2090" "RCP_8.5" 0.459125683 7.43518124999997
"229" "2060-2090" "RCP_8.5" 0.731038251 1.6831070833333
"230" "2060-2090" "RCP_8.5" 0.486557377 7.43518124999997
"231" "2060-2090" "RCP_8.5" 0.05 8.0442895833333
"232" "2060-2090" "RCP_8.5" 0.67442623 2.64429124999997
"233" "2060-2090" "RCP_8.5" 0.612131148 3.89089624999997
"234" "2060-2090" "RCP_8.5" 0.361693989 7.8283683333333
"235" "2060-2090" "RCP_8.5" 0.703497268 1.5452129166666
"236" "2060-2090" "RCP_8.5" 0.700163934 1.5452129166666
"237" "2060-2090" "RCP_8.5" 0.287814208 7.9595420833333
"238" "2060-2090" "RCP_8.5" 0.698415301 2.64429124999997
"239" "2060-2090" "RCP_8.5" 0.403770492 7.6579933333333
"240" "2060-2090" "RCP_8.5" 0.698852459 2.64429124999997
"241" "2030-2060" "RCP_4.5" 0.963005464 0
"242" "2030-2060" "RCP_4.5" 0.87704918 0.0108758333332997
"243" "2030-2060" "RCP_4.5" 1 0
"244" "2030-2060" "RCP_4.5" 1 0
"245" "2030-2060" "RCP_4.5" 0.692349727 2.58656416666667
"246" "2030-2060" "RCP_4.5" 0.747650273 1.5500729166667
"247" "2030-2060" "RCP_4.5" 0.7 1.5500729166667
"248" "2030-2060" "RCP_4.5" 0.699617486 2.58656416666667
"249" "2030-2060" "RCP_4.5" 0.05 7.20377291666667
"250" "2030-2060" "RCP_4.5" 0.7 1.5500729166667
"251" "2030-2060" "RCP_4.5" 0.866174863 0.0422533333333011
"252" "2030-2060" "RCP_4.5" 0.7 2.0647395833333
"253" "2030-2060" "RCP_4.5" 1 0
"254" "2030-2060" "RCP_4.5" 1 0
"255" "2030-2060" "RCP_4.5" 0.720218579 2.0647395833333
"256" "2030-2060" "RCP_4.5" 0.739617486 2.0647395833333
"257" "2030-2060" "RCP_4.5" 0.7 2.0647395833333
"258" "2030-2060" "RCP_4.5" 0.707322404 2.0647395833333
"259" "2030-2060" "RCP_4.5" 0.705136612 2.0647395833333
"260" "2030-2060" "RCP_4.5" 0.818797814 0.285046666666601
"261" "2030-2060" "RCP_4.5" 0.828196721 0.387955000000002
"262" "2030-2060" "RCP_4.5" 0.642786885 3.80053375000004
"263" "2030-2060" "RCP_4.5" 1 0
"264" "2030-2060" "RCP_4.5" 0.713005464 1.7947791666667
"265" "2030-2060" "RCP_4.5" 0.712295082 1.7947791666667
"266" "2030-2060" "RCP_4.5" 0.825737705 0.387955000000002
"267" "2030-2060" "RCP_4.5" 0.70726776 1.7947791666667
"268" "2030-2060" "RCP_4.5" 0.401803279 7.22378083333337
"269" "2030-2060" "RCP_4.5" 0.353934426 7.44455250000003
"270" "2030-2060" "RCP_4.5" 0.700273224 1.7947791666667
"271" "2060-2090" "RCP_4.5" 0.350546448 7.7755270833333
"272" "2060-2090" "RCP_4.5" 0.713333333 1.9167620833333
"273" "2060-2090" "RCP_4.5" 0.743879781 1.9167620833333
"274" "2060-2090" "RCP_4.5" 0.648415301 4.24130499999996
"275" "2060-2090" "RCP_4.5" 0.709617486 1.9167620833333
"276" "2060-2090" "RCP_4.5" 0.697814208 3.0126645833333
"277" "2060-2090" "RCP_4.5" 0.143169399 7.95859416666663
"278" "2060-2090" "RCP_4.5" 0.100710383 7.95859416666663
"279" "2060-2090" "RCP_4.5" 0.514153005 6.67102916666663
"280" "2060-2090" "RCP_4.5" 0.699836066 3.0126645833333
"281" "2060-2090" "RCP_4.5" 0.698961749 2.67344916666667
"282" "2060-2090" "RCP_4.5" 0.05 7.94662875
"283" "2060-2090" "RCP_4.5" 0.699781421 2.67344916666667
"284" "2060-2090" "RCP_4.5" 0.05 7.94662875
"285" "2060-2090" "RCP_4.5" 0.67852459 2.67344916666667
"286" "2060-2090" "RCP_4.5" 0.389180328 7.77417208333333
"287" "2060-2090" "RCP_4.5" 0.219125683 7.90804583333333
"288" "2060-2090" "RCP_4.5" 0.724808743 1.6090770833333
"289" "2060-2090" "RCP_4.5" 0.860874317 0.0186999999999991
"290" "2060-2090" "RCP_4.5" 0.741912568 1.6090770833333
"291" "2060-2090" "RCP_4.5" 0.699617486 2.96448541666663
"292" "2060-2090" "RCP_4.5" 0.740491803 1.8210783333333
"293" "2060-2090" "RCP_4.5" 0.464699454 7.1005783333333
"294" "2060-2090" "RCP_4.5" 0.7 1.8210783333333
"295" "2060-2090" "RCP_4.5" 0.700928962 1.8210783333333
"296" "2060-2090" "RCP_4.5" 0.704153005 1.8210783333333
"297" "2060-2090" "RCP_4.5" 0.742568306 1.8210783333333
"298" "2060-2090" "RCP_4.5" 0.7 1.8210783333333
"299" "2060-2090" "RCP_4.5" 0.964098361 0.00339124999999996
"300" "2060-2090" "RCP_4.5" 0.697978142 2.96448541666663
"301" "2030-2060" "RCP_8.5" 0.71978142 1.53569125
"302" "2030-2060" "RCP_8.5" 1 0
"303" "2030-2060" "RCP_8.5" 0.85502732 0.032764166666599
"304" "2030-2060" "RCP_8.5" 0.69879781 2.5890170833333
"305" "2030-2060" "RCP_8.5" 0.9 0.00689541666659998
"306" "2030-2060" "RCP_8.5" 0.57081967 4.9469508333333
"307" "2030-2060" "RCP_8.5" 0.70846995 1.53569125
"308" "2030-2060" "RCP_8.5" 0.69879781 2.5890170833333
"309" "2030-2060" "RCP_8.5" 0.63677596 3.65216541666664
"310" "2030-2060" "RCP_8.5" 0.7 1.53569125
"311" "2030-2060" "RCP_8.5" 0.60278689 3.10751000000003
"312" "2030-2060" "RCP_8.5" 0.66945355 1.9749466666667
"313" "2030-2060" "RCP_8.5" 0.7 1.0918529166667
"314" "2030-2060" "RCP_8.5" 0.7052459 1.0918529166667
"315" "2030-2060" "RCP_8.5" 0.19322404 7.1754079166667
"316" "2030-2060" "RCP_8.5" 0.05 7.20866333333337
"317" "2030-2060" "RCP_8.5" 0.82497268 0.122179166666701
"318" "2030-2060" "RCP_8.5" 0.70415301 1.0918529166667
"319" "2030-2060" "RCP_8.5" 1 0
"320" "2030-2060" "RCP_8.5" 1 0
"321" "2030-2060" "RCP_8.5" 0.7 1.2697145833334
"322" "2030-2060" "RCP_8.5" 0.71010929 1.2697145833334
"323" "2030-2060" "RCP_8.5" 0.7036612 1.2697145833334
"324" "2030-2060" "RCP_8.5" 0.69934426 2.3674416666667
"325" "2030-2060" "RCP_8.5" 0.42437158 7.1639216666667
"326" "2030-2060" "RCP_8.5" 0.2079235 7.47771208333337
"327" "2030-2060" "RCP_8.5" 0.77010929 0.5322833333334
"328" "2030-2060" "RCP_8.5" 0.80415301 0.149035
"329" "2030-2060" "RCP_8.5" 0.7 1.2697145833334
"330" "2030-2060" "RCP_8.5" 0.6604918 2.3674416666667
"331" "2060-2090" "RCP_8.5" 0.05 7.32308916666667
"332" "2060-2090" "RCP_8.5" 0.2963388 7.2659475
"333" "2060-2090" "RCP_8.5" 0.05 7.32308916666667
"334" "2060-2090" "RCP_8.5" 0.31464481 7.22619208333333
"335" "2060-2090" "RCP_8.5" 0.05 7.32308916666667
"336" "2060-2090" "RCP_8.5" 0.69825137 2.24319
"337" "2060-2090" "RCP_8.5" 0.06978142 7.32308916666667
"338" "2060-2090" "RCP_8.5" 0.53677596 5.78916916666666
"339" "2060-2090" "RCP_8.5" 0.07901639 7.32308916666667
"340" "2060-2090" "RCP_8.5" 0.13071038 7.312175
"341" "2060-2090" "RCP_8.5" 0.82284153 0.193903333333299
"342" "2060-2090" "RCP_8.5" 0.72939891 1.52603375
"343" "2060-2090" "RCP_8.5" 0.69874317 2.71133916666667
"344" "2060-2090" "RCP_8.5" 0.69918033 2.71133916666667
"345" "2060-2090" "RCP_8.5" 0.20333333 7.40594708333333
"346" "2060-2090" "RCP_8.5" 0.05 7.44480791666667
"347" "2060-2090" "RCP_8.5" 0.3947541 7.301485
"348" "2060-2090" "RCP_8.5" 0.35907104 7.301485
"349" "2060-2090" "RCP_8.5" 0.7 1.52603375
"350" "2060-2090" "RCP_8.5" 0.7 1.52603375
"351" "2060-2090" "RCP_8.5" 0.69737705 2.35508875000003
"352" "2060-2090" "RCP_8.5" 0.38677596 7.18030750000003
"353" "2060-2090" "RCP_8.5" 0.25420765 7.3995016666667
"354" "2060-2090" "RCP_8.5" 0.6152459 3.47184000000003
"355" "2060-2090" "RCP_8.5" 0.05 7.49268333333337
"356" "2060-2090" "RCP_8.5" 0.69836066 2.35508875000003
"357" "2060-2090" "RCP_8.5" 0.6995082 2.35508875000003
"358" "2060-2090" "RCP_8.5" 0.7 1.3839779166667
"359" "2060-2090" "RCP_8.5" 0.75759563 0.575302083333399
"360" "2060-2090" "RCP_8.5" 0.7 1.3839779166667
"361" "2030-2060" "RCP_4.5" 0.9740984 0.0111912499999995
"362" "2030-2060" "RCP_4.5" 0.7962295 0.778059166666699
"363" "2030-2060" "RCP_4.5" 0.8977049 0.0404833333332988
"364" "2030-2060" "RCP_4.5" 0.894918 0.0404833333332988
"365" "2030-2060" "RCP_4.5" 0.9250273 0.0224237499999997
"366" "2030-2060" "RCP_4.5" 0.714918 1.74855125
"367" "2030-2060" "RCP_4.5" 0.8177049 0.250659583333299
"368" "2030-2060" "RCP_4.5" 1 0
"369" "2030-2060" "RCP_4.5" 0.9581967 0.0111912499999995
"370" "2030-2060" "RCP_4.5" 0.6903825 2.80476416666667
"371" "2030-2060" "RCP_4.5" 0.8086339 0.217751666666601
"372" "2030-2060" "RCP_4.5" 0.7 1.70277374999997
"373" "2030-2060" "RCP_4.5" 1 0
"374" "2030-2060" "RCP_4.5" 0.8005464 0.217751666666601
"375" "2030-2060" "RCP_4.5" 0.6985792 2.88115124999997
"376" "2030-2060" "RCP_4.5" 0.9966667 0.00498499999999957
"377" "2030-2060" "RCP_4.5" 1 0
"378" "2030-2060" "RCP_4.5" 0.8877049 0.0428845833333007
"379" "2030-2060" "RCP_4.5" 0.972459 0.00498499999999957
"380" "2030-2060" "RCP_4.5" 1 0
"381" "2030-2060" "RCP_4.5" 0.998306 0.00439749999999961
"382" "2030-2060" "RCP_4.5" 0.9997814 0.00439749999999961
"383" "2030-2060" "RCP_4.5" 1 0
"384" "2030-2060" "RCP_4.5" 0.9763934 0.00439749999999961
"385" "2030-2060" "RCP_4.5" 0.7 1.2044529166667
"386" "2030-2060" "RCP_4.5" 0.5456831 5.68223625000003
"387" "2030-2060" "RCP_4.5" 0.6997268 2.31984833333337
"388" "2030-2060" "RCP_4.5" 0.7084699 1.2044529166667
"389" "2030-2060" "RCP_4.5" 0.7459016 1.2044529166667
"390" "2030-2060" "RCP_4.5" 0.832623 0.145171249999999
"391" "2060-2090" "RCP_4.5" 1 0
"392" "2060-2090" "RCP_4.5" 0.8053005 0.198918749999999
"393" "2060-2090" "RCP_4.5" 0.7372131 1.2779508333334
"394" "2060-2090" "RCP_4.5" 1 0
"395" "2060-2090" "RCP_4.5" 0.6995628 2.22257375000003
"396" "2060-2090" "RCP_4.5" 0.9657923 0.00376208333339889
"397" "2060-2090" "RCP_4.5" 0.7 1.2779508333334
"398" "2060-2090" "RCP_4.5" 0.274153 7.3099254166667
"399" "2060-2090" "RCP_4.5" 0.4036066 6.99881958333337
"400" "2060-2090" "RCP_4.5" 0.9889071 0.00376208333339889
"401" "2060-2090" "RCP_4.5" 0.7188525 1.4770325
"402" "2060-2090" "RCP_4.5" 0.7009836 1.4770325
"403" "2060-2090" "RCP_4.5" 0.6608197 2.61204874999997
"404" "2060-2090" "RCP_4.5" 1 0
"405" "2060-2090" "RCP_4.5" 0.6522404 2.61204874999997
"406" "2060-2090" "RCP_4.5" 0.8114208 0.22985875
"407" "2060-2090" "RCP_4.5" 0.7053552 1.4770325
"408" "2060-2090" "RCP_4.5" 0.9213115 0.0101312500000006
"409" "2060-2090" "RCP_4.5" 0.7 1.4770325
"410" "2060-2090" "RCP_4.5" 0.680929 2.61204874999997
"411" "2060-2090" "RCP_4.5" 0.7244809 1.5534383333333
"412" "2060-2090" "RCP_4.5" 1 0
"413" "2060-2090" "RCP_4.5" 0.9461749 0.00478916666670059
"414" "2060-2090" "RCP_4.5" 0.6880328 2.62054166666667
"415" "2060-2090" "RCP_4.5" 0.7479235 1.5534383333333
"416" "2060-2090" "RCP_4.5" 0.8360109 0.211242500000001
"417" "2060-2090" "RCP_4.5" 1 0
"418" "2060-2090" "RCP_4.5" 0.6665027 2.62054166666667
"419" "2060-2090" "RCP_4.5" 0.7 1.5534383333333
"420" "2060-2090" "RCP_4.5" 0.7 1.5534383333333
"421" "2030-2060" "RCP_8.5" 0.7535519 0.534503750000001
"422" "2030-2060" "RCP_8.5" 0.4942623 6.36965166666663
"423" "2030-2060" "RCP_8.5" 0.7074317 1.21544125
"424" "2030-2060" "RCP_8.5" 0.4671585 6.36965166666663
"425" "2030-2060" "RCP_8.5" 0.7001093 1.21544125
"426" "2030-2060" "RCP_8.5" 1 0
"427" "2030-2060" "RCP_8.5" 1 0
"428" "2030-2060" "RCP_8.5" 1 0
"429" "2030-2060" "RCP_8.5" 1 0
"430" "2030-2060" "RCP_8.5" 0.7854098 0.534503750000001
"431" "2030-2060" "RCP_8.5" 0.996776 0.00512666666670114
"432" "2030-2060" "RCP_8.5" 1 0
"433" "2030-2060" "RCP_8.5" 1 0
"434" "2030-2060" "RCP_8.5" 0.9554098 0.00512666666670114
"435" "2030-2060" "RCP_8.5" 0.1957923 7.47861458333337
"436" "2030-2060" "RCP_8.5" 0.7069399 1.6505366666667
"437" "2030-2060" "RCP_8.5" 0.9479235 0.0113954166666996
"438" "2030-2060" "RCP_8.5" 0.9805464 0.00512666666670114
"439" "2030-2060" "RCP_8.5" 0.9277596 0.0113954166666996
"440" "2030-2060" "RCP_8.5" 0.6989617 2.74054000000003
"441" "2030-2060" "RCP_8.5" 0.9321858 0.0123162499999996
"442" "2030-2060" "RCP_8.5" 0.6789617 3.09306125000003
"443" "2030-2060" "RCP_8.5" 0.6884153 3.09306125000003
"444" "2030-2060" "RCP_8.5" 0.6278142 4.33339250000003
"445" "2030-2060" "RCP_8.5" 0.39 7.56342250000003
"446" "2030-2060" "RCP_8.5" 0.5016393 6.66476708333337
"447" "2030-2060" "RCP_8.5" 0.7086339 1.81395625000003
"448" "2030-2060" "RCP_8.5" 0.6986339 3.09306125000003
"449" "2030-2060" "RCP_8.5" 0.4670492 7.1509966666667
"450" "2030-2060" "RCP_8.5" 0.9753552 0.00528458333339898
"451" "2060-2090" "RCP_8.5" 0.6986339 2.8012425
"452" "2060-2090" "RCP_8.5" 0.7687978 0.774924166666699
"453" "2060-2090" "RCP_8.5" 0.7 1.6828479166667
"454" "2060-2090" "RCP_8.5" 0.8719672 0.0286087500000001
"455" "2060-2090" "RCP_8.5" 0.9955191 0.00293166666669897
"456" "2060-2090" "RCP_8.5" 0.6981421 2.8012425
"457" "2060-2090" "RCP_8.5" 0.7085246 1.6828479166667
"458" "2060-2090" "RCP_8.5" 0.7189617 1.6828479166667
"459" "2060-2090" "RCP_8.5" 0.8706011 0.0286087500000001
"460" "2060-2090" "RCP_8.5" 0.6510383 2.8012425
"461" "2060-2090" "RCP_8.5" 0.3697814 7.35962041666663
"462" "2060-2090" "RCP_8.5" 0.8796721 0.0192304166666002
"463" "2060-2090" "RCP_8.5" 0.9346995 0.0074424999999998
"464" "2060-2090" "RCP_8.5" 0.7 1.9079245833333
"465" "2060-2090" "RCP_8.5" 0.7 1.9079245833333
"466" "2060-2090" "RCP_8.5" 0.8279781 0.2338408333333
"467" "2060-2090" "RCP_8.5" 0.7081967 1.9079245833333
"468" "2060-2090" "RCP_8.5" 0.5297814 6.33740791666663
"469" "2060-2090" "RCP_8.5" 0.6280328 4.1333820833333
"470" "2060-2090" "RCP_8.5" 0.7032787 1.9079245833333
"471" "2060-2090" "RCP_8.5" 0.6980874 3.1085283333333
"472" "2060-2090" "RCP_8.5" 0.6728415 3.1085283333333
"473" "2060-2090" "RCP_8.5" 0.7 1.89740999999997
"474" "2060-2090" "RCP_8.5" 0.7018579 1.89740999999997
"475" "2060-2090" "RCP_8.5" 0.6995628 3.1085283333333
"476" "2060-2090" "RCP_8.5" 0.8519126 0.0648179166666001
"477" "2060-2090" "RCP_8.5" 0.855847 0.0648179166666001
"478" "2060-2090" "RCP_8.5" 0.5575956 5.71437749999997
"479" "2060-2090" "RCP_8.5" 0.2703279 7.78549791666663
"480" "2060-2090" "RCP_8.5" 0.6997268 3.1085283333333
"481" "2030-2060" "RCP_4.5" 0.97661202 0.000970000000000582
"482" "2030-2060" "RCP_4.5" 0.99306011 0.000970000000000582
"483" "2030-2060" "RCP_4.5" 1 0
"484" "2030-2060" "RCP_4.5" 0.69874317 2.59606625000003
"485" "2030-2060" "RCP_4.5" 0.39961749 6.98470625000003
"486" "2030-2060" "RCP_4.5" 0.0536612 7.1628591666667
"487" "2030-2060" "RCP_4.5" 0.05 7.1628591666667
"488" "2030-2060" "RCP_4.5" 0.66748634 2.59606625000003
"489" "2030-2060" "RCP_4.5" 0.7 1.63609375
"490" "2030-2060" "RCP_4.5" 0.7657377 0.8037408333334
"491" "2030-2060" "RCP_4.5" 0.69071038 2.83975875000003
"492" "2030-2060" "RCP_4.5" 0.61114754 3.9832979166667
"493" "2030-2060" "RCP_4.5" 0.85398907 0.0483066666666989
"494" "2030-2060" "RCP_4.5" 0.12508197 7.2860316666667
"495" "2030-2060" "RCP_4.5" 1 0
"496" "2030-2060" "RCP_4.5" 0.69857923 2.83975875000003
"497" "2030-2060" "RCP_4.5" 0.7 1.7103370833334
"498" "2030-2060" "RCP_4.5" 0.7 1.7103370833334
"499" "2030-2060" "RCP_4.5" 0.76387978 0.7304783333334
"500" "2030-2060" "RCP_4.5" 0.69972678 2.83975875000003
"501" "2030-2060" "RCP_4.5" 0.44677596 6.7750229166667
"502" "2030-2060" "RCP_4.5" 0.7 1.4998475
"503" "2030-2060" "RCP_4.5" 0.71404372 1.4998475
"504" "2030-2060" "RCP_4.5" 1 0
"505" "2030-2060" "RCP_4.5" 0.78530055 0.609042083333399
"506" "2030-2060" "RCP_4.5" 0.55196721 4.92054000000003
"507" "2030-2060" "RCP_4.5" 0.61907104 3.63920000000003
"508" "2030-2060" "RCP_4.5" 0.7015847 1.4998475
"509" "2030-2060" "RCP_4.5" 0.76092896 0.609042083333399
"510" "2030-2060" "RCP_4.5" 0.41939891 6.7750229166667
"511" "2060-2090" "RCP_4.5" 0.34087432 7.47190125
"512" "2060-2090" "RCP_4.5" 0.69923497 2.6832275
"513" "2060-2090" "RCP_4.5" 0.95382514 0.00263374999999932
"514" "2060-2090" "RCP_4.5" 0.70142077 1.6017691666667
"515" "2060-2090" "RCP_4.5" 0.70540984 1.6017691666667
"516" "2060-2090" "RCP_4.5" 0.73704918 1.6017691666667
"517" "2060-2090" "RCP_4.5" 0.57628415 5.34683875
"518" "2060-2090" "RCP_4.5" 0.45442623 6.99383875
"519" "2060-2090" "RCP_4.5" 0.93010929 0.0054249999999989
"520" "2060-2090" "RCP_4.5" 0.69852459 2.6832275
"521" "2060-2090" "RCP_4.5" 0.7 2.0800958333333
"522" "2060-2090" "RCP_4.5" 0.05 7.92788166666663
"523" "2060-2090" "RCP_4.5" 0.72065574 2.0800958333333
"524" "2060-2090" "RCP_4.5" 0.7 2.0800958333333
"525" "2060-2090" "RCP_4.5" 0.7 2.0800958333333
"526" "2060-2090" "RCP_4.5" 0.14273224 7.91364916666663
"527" "2060-2090" "RCP_4.5" 0.69923497 3.1457983333333
"528" "2060-2090" "RCP_4.5" 0.30469945 7.82500416666663
"529" "2060-2090" "RCP_4.5" 0.7 2.0800958333333
"530" "2060-2090" "RCP_4.5" 0.62978142 4.38070499999997
"531" "2060-2090" "RCP_4.5" 0.05 7.93413874999997
"532" "2060-2090" "RCP_4.5" 0.69923497 3.37667874999997
"533" "2060-2090" "RCP_4.5" 0.71169399 2.16464791666663
"534" "2060-2090" "RCP_4.5" 0.7 2.16464791666663
"535" "2060-2090" "RCP_4.5" 0.53759563 6.83345291666663
"536" "2060-2090" "RCP_4.5" 0.09934426 7.93413874999997
"537" "2060-2090" "RCP_4.5" 0.05 7.93413874999997
"538" "2060-2090" "RCP_4.5" 0.49781421 7.3720595833333
"539" "2060-2090" "RCP_4.5" 0.35262295 7.80792041666663
"540" "2060-2090" "RCP_4.5" 0.40081967 7.66113999999997
"541" "2030-2060" "RCP_8.5" 0.70010929 2.02471916666666
"542" "2030-2060" "RCP_8.5" 0.777650273 1.07517
"543" "2030-2060" "RCP_8.5" 0.669453552 3.05845291666667
"544" "2030-2060" "RCP_8.5" 0.933442623 0.00959125000000149
"545" "2030-2060" "RCP_8.5" 0.7 2.02471916666666
"546" "2030-2060" "RCP_8.5" 0.356229508 6.87998375
"547" "2030-2060" "RCP_8.5" 0.7 2.02471916666666
"548" "2030-2060" "RCP_8.5" 0.884535519 0.0661850000000008
"549" "2030-2060" "RCP_8.5" 0.808469945 0.3322791666667
"550" "2030-2060" "RCP_8.5" 0.93989071 0.00959125000000149
"551" "2030-2060" "RCP_8.5" 0.376885246 7.15923333333337
"552" "2030-2060" "RCP_8.5" 0.698579235 3.21376333333337
"553" "2030-2060" "RCP_8.5" 0.69989071 3.21376333333337
"554" "2030-2060" "RCP_8.5" 0.704863388 2.18984375000003
"555" "2030-2060" "RCP_8.5" 1 0
"556" "2030-2060" "RCP_8.5" 0.69852459 3.21376333333337
"557" "2030-2060" "RCP_8.5" 0.699836066 3.21376333333337
"558" "2030-2060" "RCP_8.5" 0.7 2.18984375000003
"559" "2030-2060" "RCP_8.5" 0.698688525 3.21376333333337
"560" "2030-2060" "RCP_8.5" 0.935191257 0.0234070833334012
"561" "2030-2060" "RCP_8.5" 0.488087432 6.22138083333337
"562" "2030-2060" "RCP_8.5" 0.609289617 3.68932583333336
"563" "2030-2060" "RCP_8.5" 0.726939891 1.6194433333334
"564" "2030-2060" "RCP_8.5" 0.591857923 4.70649250000003
"565" "2030-2060" "RCP_8.5" 0.46442623 6.22138083333337
"566" "2030-2060" "RCP_8.5" 0.134808743 7.08370000000003
"567" "2030-2060" "RCP_8.5" 0.28579235 7.00956208333337
"568" "2030-2060" "RCP_8.5" 0.539398907 5.65402000000003
"569" "2030-2060" "RCP_8.5" 0.705355191 1.6194433333334
"570" "2030-2060" "RCP_8.5" 0.646393443 3.68932583333336
"571" "2060-2090" "RCP_8.5" 0.578306011 5.4712066666667
"572" "2060-2090" "RCP_8.5" 0.411693989 7.18520125000003
"573" "2060-2090" "RCP_8.5" 0.7 1.99901958333337
"574" "2060-2090" "RCP_8.5" 0.42704918 7.18520125000003
"575" "2060-2090" "RCP_8.5" 0.05 7.54648750000003
"576" "2060-2090" "RCP_8.5" 0.193224044 7.52043208333337
"577" "2060-2090" "RCP_8.5" 0.7 1.99901958333337
"578" "2060-2090" "RCP_8.5" 0.469945355 6.8931404166667
"579" "2060-2090" "RCP_8.5" 0.502240437 6.39469083333337
"580" "2060-2090" "RCP_8.5" 0.640054645 4.33204750000003
"581" "2060-2090" "RCP_8.5" 0.699945355 2.53551083333333
"582" "2060-2090" "RCP_8.5" 0.537868852 5.79404416666667
"583" "2060-2090" "RCP_8.5" 0.699344262 2.53551083333333
"584" "2060-2090" "RCP_8.5" 0.364699454 6.82227666666667
"585" "2060-2090" "RCP_8.5" 0.670437158 2.53551083333333
"586" "2060-2090" "RCP_8.5" 0.323278689 6.94937083333333
"587" "2060-2090" "RCP_8.5" 0.527486339 5.79404416666667
"588" "2060-2090" "RCP_8.5" 0.69863388 2.53551083333333
"589" "2060-2090" "RCP_8.5" 0.7 1.5149558333333
"590" "2060-2090" "RCP_8.5" 0.203278689 7.05002333333333
"591" "2060-2090" "RCP_8.5" 0.699125683 2.2881458333333
"592" "2060-2090" "RCP_8.5" 0.05 7.29745124999997
"593" "2060-2090" "RCP_8.5" 0.416502732 6.94970874999997
"594" "2060-2090" "RCP_8.5" 0.05 7.29745124999997
"595" "2060-2090" "RCP_8.5" 0.05 7.29745124999997
"596" "2060-2090" "RCP_8.5" 0.532677596 5.96217291666663
"597" "2060-2090" "RCP_8.5" 0.374972678 7.12014916666663
"598" "2060-2090" "RCP_8.5" 0.05 7.29745124999997
"599" "2060-2090" "RCP_8.5" 0.05 7.29745124999997
"600" "2060-2090" "RCP_8.5" 0.420218579 6.94970874999997
