# Supplementary material for: Water rights shape crop yield and revenue volatility tradeoffs for adaptation in snow dependent systems
Source: Nat Commun. 2020 Jul 10;11:3473. doi: 10.1038/s41467-020-17219-z (PMC7351950; doi:10.1038/s41467-020-17219-z)
Supplement: Supplementary file 3 — Source Data [file 41467_2020_17219_MOESM3_ESM.zip › Source Data/Figure_S3/figure_1827.txt]

"Period" "RCP" "Unmet_Demand" "Yield"
"1" "2030-2060" "RCP_4.5" 0.8170492 1.883267
"2" "2030-2060" "RCP_4.5" 0.3256284 9.414965
"3" "2030-2060" "RCP_4.5" 0.7072678 4.123773
"4" "2030-2060" "RCP_4.5" 0.7035519 4.123773
"5" "2030-2060" "RCP_4.5" 1 0
"6" "2030-2060" "RCP_4.5" 0.8046448 1.883267
"7" "2030-2060" "RCP_4.5" 1 0
"8" "2030-2060" "RCP_4.5" 0.7002186 4.123773
"9" "2030-2060" "RCP_4.5" 0.7 4.123773
"10" "2030-2060" "RCP_4.5" 0.7 4.123773
"11" "2030-2060" "RCP_4.5" 0.7 3.789182
"12" "2030-2060" "RCP_4.5" 1 0
"13" "2030-2060" "RCP_4.5" 0.7405464 3.789182
"14" "2030-2060" "RCP_4.5" 0.7201639 3.789182
"15" "2030-2060" "RCP_4.5" 0.7120765 3.789182
"16" "2030-2060" "RCP_4.5" 0.9956284 0.0930520000000001
"17" "2030-2060" "RCP_4.5" 1 0
"18" "2030-2060" "RCP_4.5" 0.7 3.789182
"19" "2030-2060" "RCP_4.5" 0.6987978 4.783089
"20" "2030-2060" "RCP_4.5" 0.6993443 4.783089
"21" "2030-2060" "RCP_4.5" 0.5697268 6.130907
"22" "2030-2060" "RCP_4.5" 0.4118033 8.028035
"23" "2030-2060" "RCP_4.5" 0.6084699 5.37441
"24" "2030-2060" "RCP_4.5" 0.699071 4.528165
"25" "2030-2060" "RCP_4.5" 0.5844262 6.130907
"26" "2030-2060" "RCP_4.5" 0.4595082 7.460144
"27" "2030-2060" "RCP_4.5" 0.4747541 7.460144
"28" "2030-2060" "RCP_4.5" 0.9125683 0.324136000000001
"29" "2030-2060" "RCP_4.5" 0.7 3.589665
"30" "2030-2060" "RCP_4.5" 0.8501093 0.833124
"31" "2060-2090" "RCP_4.5" 0.6573224 4.698685
"32" "2060-2090" "RCP_4.5" 0.6991257 4.698685
"33" "2060-2090" "RCP_4.5" 0.3272131 8.847823
"34" "2060-2090" "RCP_4.5" 0.7119126 3.753327
"35" "2060-2090" "RCP_4.5" 0.6994536 4.698685
"36" "2060-2090" "RCP_4.5" 0.6996721 4.698685
"37" "2060-2090" "RCP_4.5" 0.820929 1.725615
"38" "2060-2090" "RCP_4.5" 0.7377049 3.753327
"39" "2060-2090" "RCP_4.5" 0.9255191 0.321103000000001
"40" "2060-2090" "RCP_4.5" 0.6992896 4.698685
"41" "2060-2090" "RCP_4.5" 0.7 3.507799
"42" "2060-2090" "RCP_4.5" 0.2572131 8.487327
"43" "2060-2090" "RCP_4.5" 0.1897814 8.537772
"44" "2060-2090" "RCP_4.5" 0.6986885 4.404389
"45" "2060-2090" "RCP_4.5" 0.7 3.507799
"46" "2060-2090" "RCP_4.5" 0.05 8.563529
"47" "2060-2090" "RCP_4.5" 0.4012568 7.71623
"48" "2060-2090" "RCP_4.5" 0.2056831 8.519599
"49" "2060-2090" "RCP_4.5" 0.7 3.507799
"50" "2060-2090" "RCP_4.5" 0.6639344 4.404389
"51" "2060-2090" "RCP_4.5" 0.6981421 4.282602
"52" "2060-2090" "RCP_4.5" 0.6987432 4.282602
"53" "2060-2090" "RCP_4.5" 0.7 3.379957
"54" "2060-2090" "RCP_4.5" 0.7 3.379957
"55" "2060-2090" "RCP_4.5" 0.6997814 4.282602
"56" "2060-2090" "RCP_4.5" 0.7042077 3.379957
"57" "2060-2090" "RCP_4.5" 0.7001093 3.379957
"58" "2060-2090" "RCP_4.5" 0.6126776 5.114181
"59" "2060-2090" "RCP_4.5" 0.6995628 4.282602
"60" "2060-2090" "RCP_4.5" 0.6990164 4.282602
"61" "2030-2060" "RCP_8.5" 0.9979235 0.142833999999999
"62" "2030-2060" "RCP_8.5" 0.94448087 0.460421999999999
"63" "2030-2060" "RCP_8.5" 0.47344262 9.67096
"64" "2030-2060" "RCP_8.5" 0.38420765 10.82406
"65" "2030-2060" "RCP_8.5" 0.59808743 7.989907
"66" "2030-2060" "RCP_8.5" 0.42961749 10.367747
"67" "2030-2060" "RCP_8.5" 0.74737705 4.737705
"68" "2030-2060" "RCP_8.5" 0.67961749 5.927162
"69" "2030-2060" "RCP_8.5" 0.7 4.737705
"70" "2030-2060" "RCP_8.5" 0.29185792 11.007806
"71" "2030-2060" "RCP_8.5" 0.41590164 9.487898
"72" "2030-2060" "RCP_8.5" 0.54032787 8.065262
"73" "2030-2060" "RCP_8.5" 0.72754098 4.272275
"74" "2030-2060" "RCP_8.5" 0.69825137 5.358446
"75" "2030-2060" "RCP_8.5" 0.16879781 10.282509
"76" "2030-2060" "RCP_8.5" 0.69907104 5.358446
"77" "2030-2060" "RCP_8.5" 0.94584699 0.388237999999999
"78" "2030-2060" "RCP_8.5" 0.70060109 4.272275
"79" "2030-2060" "RCP_8.5" 0.70185792 4.272275
"80" "2030-2060" "RCP_8.5" 0.6826776 5.358446
"81" "2030-2060" "RCP_8.5" 0.7 4.257546
"82" "2030-2060" "RCP_8.5" 0.7 4.257546
"83" "2030-2060" "RCP_8.5" 0.42087432 8.864821
"84" "2030-2060" "RCP_8.5" 0.38043716 9.305113
"85" "2030-2060" "RCP_8.5" 0.07502732 9.560918
"86" "2030-2060" "RCP_8.5" 0.7 4.257546
"87" "2030-2060" "RCP_8.5" 0.49103825 8.278428
"88" "2030-2060" "RCP_8.5" 0.69945355 5.265225
"89" "2030-2060" "RCP_8.5" 0.6931694 5.265225
"90" "2030-2060" "RCP_8.5" 0.7 4.257546
"91" "2060-2090" "RCP_8.5" 0.14136612 10.222546
"92" "2060-2090" "RCP_8.5" 0.58349727 7.088104
"93" "2060-2090" "RCP_8.5" 0.7 4.08768
"94" "2060-2090" "RCP_8.5" 0.7 4.08768
"95" "2060-2090" "RCP_8.5" 0.69846995 5.17939
"96" "2060-2090" "RCP_8.5" 0.17153005 10.202203
"97" "2060-2090" "RCP_8.5" 0.49530055 8.716816
"98" "2060-2090" "RCP_8.5" 0.7 4.08768
"99" "2060-2090" "RCP_8.5" 0.70081967 4.08768
"100" "2060-2090" "RCP_8.5" 0.35901639 9.931084
"101" "2060-2090" "RCP_8.5" 0.17338798 10.451662
"102" "2060-2090" "RCP_8.5" 0.7 4.425988
"103" "2060-2090" "RCP_8.5" 0.69934426 5.529559
"104" "2060-2090" "RCP_8.5" 0.69852459 5.529559
"105" "2060-2090" "RCP_8.5" 0.7 4.425988
"106" "2060-2090" "RCP_8.5" 0.71803279 4.425988
"107" "2060-2090" "RCP_8.5" 0.80748634 2.057639
"108" "2060-2090" "RCP_8.5" 0.62606557 6.52803
"109" "2060-2090" "RCP_8.5" 0.7 4.425988
"110" "2060-2090" "RCP_8.5" 0.7 4.425988
"111" "2060-2090" "RCP_8.5" 0.70043716 4.154473
"112" "2060-2090" "RCP_8.5" 0.6984153 5.229139
"113" "2060-2090" "RCP_8.5" 0.7 4.154473
"114" "2060-2090" "RCP_8.5" 0.22071038 10.14528
"115" "2060-2090" "RCP_8.5" 0.17901639 10.163332
"116" "2060-2090" "RCP_8.5" 0.05 10.190951
"117" "2060-2090" "RCP_8.5" 0.61775956 6.213815
"118" "2060-2090" "RCP_8.5" 0.36885246 9.89838
"119" "2060-2090" "RCP_8.5" 0.05 10.190951
"120" "2060-2090" "RCP_8.5" 0.10355191 10.177773
"121" "2030-2060" "RCP_4.5" 0.6612022 5.297473
"122" "2030-2060" "RCP_4.5" 0.7079781 4.239111
"123" "2030-2060" "RCP_4.5" 0.6995082 5.297473
"124" "2030-2060" "RCP_4.5" 0.7761749 3.086374
"125" "2030-2060" "RCP_4.5" 0.7056284 4.239111
"126" "2030-2060" "RCP_4.5" 1 0
"127" "2030-2060" "RCP_4.5" 0.9047541 0.392984
"128" "2030-2060" "RCP_4.5" 0.7351366 4.239111
"129" "2030-2060" "RCP_4.5" 0.7456284 4.239111
"130" "2030-2060" "RCP_4.5" 0.7898907 3.086374
"131" "2030-2060" "RCP_4.5" 0.7103825 4.511605
"132" "2030-2060" "RCP_4.5" 1 0
"133" "2030-2060" "RCP_4.5" 1 0
"134" "2030-2060" "RCP_4.5" 0.9346448 0.445544000000002
"135" "2030-2060" "RCP_4.5" 1 0
"136" "2030-2060" "RCP_4.5" 0.9991257 0.130695000000001
"137" "2030-2060" "RCP_4.5" 0.6766667 5.562542
"138" "2030-2060" "RCP_4.5" 0.9803279 0.130695000000001
"139" "2030-2060" "RCP_4.5" 0.7452459 4.511605
"140" "2030-2060" "RCP_4.5" 0.7164481 4.511605
"141" "2030-2060" "RCP_4.5" 0.7 3.855666
"142" "2030-2060" "RCP_4.5" 0.7061202 3.855666
"143" "2030-2060" "RCP_4.5" 0.6985792 4.841513
"144" "2030-2060" "RCP_4.5" 0.3950273 9.052995
"145" "2030-2060" "RCP_4.5" 0.5813115 6.531639
"146" "2030-2060" "RCP_4.5" 0.1301093 9.37107
"147" "2030-2060" "RCP_4.5" 0.6879235 4.841513
"148" "2030-2060" "RCP_4.5" 0.8766667 0.923344999999999
"149" "2030-2060" "RCP_4.5" 0.6998361 4.841513
"150" "2030-2060" "RCP_4.5" 0.6557377 4.841513
"151" "2060-2090" "RCP_4.5" 0.6993443 4.898863
"152" "2060-2090" "RCP_4.5" 0.6988525 4.898863
"153" "2060-2090" "RCP_4.5" 0.7 3.982294
"154" "2060-2090" "RCP_4.5" 0.7 3.982294
"155" "2060-2090" "RCP_4.5" 0.8668306 1.050125
"156" "2060-2090" "RCP_4.5" 1 0
"157" "2060-2090" "RCP_4.5" 0.7 3.982294
"158" "2060-2090" "RCP_4.5" 0.7 3.982294
"159" "2060-2090" "RCP_4.5" 0.9201093 0.409611999999999
"160" "2060-2090" "RCP_4.5" 0.7087978 3.982294
"161" "2060-2090" "RCP_4.5" 0.7087978 3.753289
"162" "2060-2090" "RCP_4.5" 0.7230055 3.753289
"163" "2060-2090" "RCP_4.5" 0.6996721 4.738219
"164" "2060-2090" "RCP_4.5" 0.7426776 3.753289
"165" "2060-2090" "RCP_4.5" 0.2214208 9.183761
"166" "2060-2090" "RCP_4.5" 0.7004918 3.753289
"167" "2060-2090" "RCP_4.5" 0.718306 3.753289
"168" "2060-2090" "RCP_4.5" 0.6748634 4.738219
"169" "2060-2090" "RCP_4.5" 0.9662842 0.0987569999999991
"170" "2060-2090" "RCP_4.5" 0.7143716 3.753289
"171" "2060-2090" "RCP_4.5" 0.6980328 4.749051
"172" "2060-2090" "RCP_4.5" 0.05 9.161953
"173" "2060-2090" "RCP_4.5" 0.1165027 9.149467
"174" "2060-2090" "RCP_4.5" 0.924918 0.353325
"175" "2060-2090" "RCP_4.5" 0.9806011 0.0942260000000008
"176" "2060-2090" "RCP_4.5" 0.7070492 3.765722
"177" "2060-2090" "RCP_4.5" 0.8263388 1.754862
"178" "2060-2090" "RCP_4.5" 0.7 3.765722
"179" "2060-2090" "RCP_4.5" 0.7601639 2.737047
"180" "2060-2090" "RCP_4.5" 0.7097814 3.765722
"181" "2030-2060" "RCP_8.5" 0.7 4.232526
"182" "2030-2060" "RCP_8.5" 0.612076503 6.238005
"183" "2030-2060" "RCP_8.5" 0.698579235 5.283148
"184" "2030-2060" "RCP_8.5" 0.81852459 1.99465
"185" "2030-2060" "RCP_8.5" 0.650327869 5.283148
"186" "2030-2060" "RCP_8.5" 0.743715847 4.232526
"187" "2030-2060" "RCP_8.5" 0.68715847 5.283148
"188" "2030-2060" "RCP_8.5" 0.87704918 1.037456
"189" "2030-2060" "RCP_8.5" 0.7 4.232526
"190" "2030-2060" "RCP_8.5" 0.759508197 3.091669
"191" "2030-2060" "RCP_8.5" 0.753442623 2.931041
"192" "2030-2060" "RCP_8.5" 0.841038251 1.882147
"193" "2030-2060" "RCP_8.5" 0.7 4.047715
"194" "2030-2060" "RCP_8.5" 0.84295082 1.882147
"195" "2030-2060" "RCP_8.5" 1 0
"196" "2030-2060" "RCP_8.5" 0.926557377 0.389565999999999
"197" "2030-2060" "RCP_8.5" 0.766502732 2.931041
"198" "2030-2060" "RCP_8.5" 0.779672131 2.931041
"199" "2030-2060" "RCP_8.5" 0.698579235 5.104707
"200" "2030-2060" "RCP_8.5" 0.813278689 1.882147
"201" "2030-2060" "RCP_8.5" 0.9 0.374526000000001
"202" "2030-2060" "RCP_8.5" 0.7 3.917688
"203" "2030-2060" "RCP_8.5" 0.700601093 3.917688
"204" "2030-2060" "RCP_8.5" 0.85568306 0.955429000000001
"205" "2030-2060" "RCP_8.5" 0.834590164 1.844706
"206" "2030-2060" "RCP_8.5" 0.7 3.917688
"207" "2030-2060" "RCP_8.5" 0.668852459 4.878603
"208" "2030-2060" "RCP_8.5" 0.654480874 4.878603
"209" "2030-2060" "RCP_8.5" 0.646885246 5.7408
"210" "2030-2060" "RCP_8.5" 0.089071038 9.195449
"211" "2060-2090" "RCP_8.5" 0.536721312 6.813184
"212" "2060-2090" "RCP_8.5" 0.735136612 3.626024
"213" "2060-2090" "RCP_8.5" 0.708306011 3.626024
"214" "2060-2090" "RCP_8.5" 0.307213115 8.690235
"215" "2060-2090" "RCP_8.5" 0.562896175 6.139724
"216" "2060-2090" "RCP_8.5" 1 0
"217" "2060-2090" "RCP_8.5" 0.799945355 2.622071
"218" "2060-2090" "RCP_8.5" 0.999562842 0.0965229999999995
"219" "2060-2090" "RCP_8.5" 0.778142077 2.622071
"220" "2060-2090" "RCP_8.5" 0.699180328 4.566476
"221" "2060-2090" "RCP_8.5" 0.704590164 3.438545
"222" "2060-2090" "RCP_8.5" 0.541857924 6.776536
"223" "2060-2090" "RCP_8.5" 0.956174863 0.0928760000000004
"224" "2060-2090" "RCP_8.5" 0.701256831 3.438545
"225" "2060-2090" "RCP_8.5" 0.7 3.438545
"226" "2060-2090" "RCP_8.5" 0.702404372 3.438545
"227" "2060-2090" "RCP_8.5" 0.699672131 4.377324
"228" "2060-2090" "RCP_8.5" 0.459125683 7.449495
"229" "2060-2090" "RCP_8.5" 0.731038251 3.438545
"230" "2060-2090" "RCP_8.5" 0.486557377 7.449495
"231" "2060-2090" "RCP_8.5" 0.05 8.478287
"232" "2060-2090" "RCP_8.5" 0.67442623 4.416726
"233" "2060-2090" "RCP_8.5" 0.612131148 5.225089
"234" "2060-2090" "RCP_8.5" 0.361693989 8.145467
"235" "2060-2090" "RCP_8.5" 0.703497268 3.54054
"236" "2060-2090" "RCP_8.5" 0.700163934 3.54054
"237" "2060-2090" "RCP_8.5" 0.287814208 8.410236
"238" "2060-2090" "RCP_8.5" 0.698415301 4.416726
"239" "2060-2090" "RCP_8.5" 0.403770492 7.69571
"240" "2060-2090" "RCP_8.5" 0.698852459 4.416726
"241" "2030-2060" "RCP_4.5" 0.963005464 0.103626999999999
"242" "2030-2060" "RCP_4.5" 0.87704918 0.999967
"243" "2030-2060" "RCP_4.5" 1 0
"244" "2030-2060" "RCP_4.5" 1 0
"245" "2030-2060" "RCP_4.5" 0.692349727 5.348695
"246" "2030-2060" "RCP_4.5" 0.747650273 4.239077
"247" "2030-2060" "RCP_4.5" 0.7 4.239077
"248" "2030-2060" "RCP_4.5" 0.699617486 5.348695
"249" "2030-2060" "RCP_4.5" 0.05 10.104107
"250" "2030-2060" "RCP_4.5" 0.7 4.239077
"251" "2030-2060" "RCP_4.5" 0.866174863 1.07461
"252" "2030-2060" "RCP_4.5" 0.7 4.303115
"253" "2030-2060" "RCP_4.5" 1 0
"254" "2030-2060" "RCP_4.5" 1 0
"255" "2030-2060" "RCP_4.5" 0.720218579 4.303115
"256" "2030-2060" "RCP_4.5" 0.739617486 4.303115
"257" "2030-2060" "RCP_4.5" 0.7 4.303115
"258" "2030-2060" "RCP_4.5" 0.707322404 4.303115
"259" "2030-2060" "RCP_4.5" 0.705136612 4.303115
"260" "2030-2060" "RCP_4.5" 0.818797814 2.017651
"261" "2030-2060" "RCP_4.5" 0.828196721 1.947296
"262" "2030-2060" "RCP_4.5" 0.642786885 6.285779
"263" "2030-2060" "RCP_4.5" 1 0
"264" "2030-2060" "RCP_4.5" 0.713005464 4.214122
"265" "2030-2060" "RCP_4.5" 0.712295082 4.214122
"266" "2030-2060" "RCP_4.5" 0.825737705 1.947296
"267" "2030-2060" "RCP_4.5" 0.70726776 4.214122
"268" "2030-2060" "RCP_4.5" 0.401803279 9.425027
"269" "2030-2060" "RCP_4.5" 0.353934426 9.944591
"270" "2030-2060" "RCP_4.5" 0.700273224 4.214122
"271" "2060-2090" "RCP_4.5" 0.350546448 9.610432
"272" "2060-2090" "RCP_4.5" 0.713333333 4.128568
"273" "2060-2090" "RCP_4.5" 0.743879781 4.128568
"274" "2060-2090" "RCP_4.5" 0.648415301 6.153346
"275" "2060-2090" "RCP_4.5" 0.709617486 4.128568
"276" "2060-2090" "RCP_4.5" 0.697814208 5.197082
"277" "2060-2090" "RCP_4.5" 0.143169399 9.828876
"278" "2060-2090" "RCP_4.5" 0.100710383 9.828876
"279" "2060-2090" "RCP_4.5" 0.514153005 7.785474
"280" "2060-2090" "RCP_4.5" 0.699836066 5.197082
"281" "2060-2090" "RCP_4.5" 0.698961749 5.030848
"282" "2060-2090" "RCP_4.5" 0.05 9.589927
"283" "2060-2090" "RCP_4.5" 0.699781421 5.030848
"284" "2060-2090" "RCP_4.5" 0.05 9.589927
"285" "2060-2090" "RCP_4.5" 0.67852459 5.030848
"286" "2060-2090" "RCP_4.5" 0.389180328 9.330279
"287" "2060-2090" "RCP_4.5" 0.219125683 9.537203
"288" "2060-2090" "RCP_4.5" 0.724808743 3.999673
"289" "2060-2090" "RCP_4.5" 0.860874317 0.980363000000001
"290" "2060-2090" "RCP_4.5" 0.741912568 3.999673
"291" "2060-2090" "RCP_4.5" 0.699617486 5.052781
"292" "2060-2090" "RCP_4.5" 0.740491803 4.020817
"293" "2060-2090" "RCP_4.5" 0.464699454 8.124076
"294" "2060-2090" "RCP_4.5" 0.7 4.020817
"295" "2060-2090" "RCP_4.5" 0.700928962 4.020817
"296" "2060-2090" "RCP_4.5" 0.704153005 4.020817
"297" "2060-2090" "RCP_4.5" 0.742568306 4.020817
"298" "2060-2090" "RCP_4.5" 0.7 4.020817
"299" "2060-2090" "RCP_4.5" 0.964098361 0.105951999999998
"300" "2060-2090" "RCP_4.5" 0.697978142 5.052781
"301" "2030-2060" "RCP_8.5" 0.71978142 3.688764
"302" "2030-2060" "RCP_8.5" 1 0
"303" "2030-2060" "RCP_8.5" 0.85502732 0.809084
"304" "2030-2060" "RCP_8.5" 0.69879781 4.723082
"305" "2030-2060" "RCP_8.5" 0.9 0.227558
"306" "2030-2060" "RCP_8.5" 0.57081967 6.416882
"307" "2030-2060" "RCP_8.5" 0.70846995 3.688764
"308" "2030-2060" "RCP_8.5" 0.69879781 4.723082
"309" "2030-2060" "RCP_8.5" 0.63677596 5.629805
"310" "2030-2060" "RCP_8.5" 0.7 3.688764
"311" "2030-2060" "RCP_8.5" 0.60278689 5.24176
"312" "2030-2060" "RCP_8.5" 0.66945355 4.372317
"313" "2030-2060" "RCP_8.5" 0.7 3.439052
"314" "2030-2060" "RCP_8.5" 0.7052459 3.439052
"315" "2030-2060" "RCP_8.5" 0.19322404 8.541666
"316" "2030-2060" "RCP_8.5" 0.05 8.572938
"317" "2030-2060" "RCP_8.5" 0.82497268 1.508793
"318" "2030-2060" "RCP_8.5" 0.70415301 3.439052
"319" "2030-2060" "RCP_8.5" 1 0
"320" "2030-2060" "RCP_8.5" 1 0
"321" "2030-2060" "RCP_8.5" 0.7 2.980139
"322" "2030-2060" "RCP_8.5" 0.71010929 2.980139
"323" "2030-2060" "RCP_8.5" 0.7036612 2.980139
"324" "2030-2060" "RCP_8.5" 0.69934426 3.801301
"325" "2030-2060" "RCP_8.5" 0.42437158 6.972889
"326" "2030-2060" "RCP_8.5" 0.2079235 7.782483
"327" "2030-2060" "RCP_8.5" 0.77010929 2.112545
"328" "2030-2060" "RCP_8.5" 0.80415301 1.293174
"329" "2030-2060" "RCP_8.5" 0.7 2.980139
"330" "2030-2060" "RCP_8.5" 0.6604918 3.801301
"331" "2060-2090" "RCP_8.5" 0.05 7.754619
"332" "2060-2090" "RCP_8.5" 0.2963388 7.679375
"333" "2060-2090" "RCP_8.5" 0.05 7.754619
"334" "2060-2090" "RCP_8.5" 0.31464481 7.634696
"335" "2060-2090" "RCP_8.5" 0.05 7.754619
"336" "2060-2090" "RCP_8.5" 0.69825137 3.833781
"337" "2060-2090" "RCP_8.5" 0.06978142 7.754619
"338" "2060-2090" "RCP_8.5" 0.53677596 5.928315
"339" "2060-2090" "RCP_8.5" 0.07901639 7.754619
"340" "2060-2090" "RCP_8.5" 0.13071038 7.739361
"341" "2060-2090" "RCP_8.5" 0.82284153 1.351794
"342" "2060-2090" "RCP_8.5" 0.72939891 3.0284
"343" "2060-2090" "RCP_8.5" 0.69874317 3.826661
"344" "2060-2090" "RCP_8.5" 0.69918033 3.826661
"345" "2060-2090" "RCP_8.5" 0.20333333 7.57618
"346" "2060-2090" "RCP_8.5" 0.05 7.645516
"347" "2060-2090" "RCP_8.5" 0.3947541 7.172852
"348" "2060-2090" "RCP_8.5" 0.35907104 7.172852
"349" "2060-2090" "RCP_8.5" 0.7 3.0284
"350" "2060-2090" "RCP_8.5" 0.7 3.0284
"351" "2060-2090" "RCP_8.5" 0.69737705 3.268189
"352" "2060-2090" "RCP_8.5" 0.38677596 6.676993
"353" "2060-2090" "RCP_8.5" 0.25420765 7.112064
"354" "2060-2090" "RCP_8.5" 0.6152459 4.001409
"355" "2060-2090" "RCP_8.5" 0.05 7.236184
"356" "2060-2090" "RCP_8.5" 0.69836066 3.268189
"357" "2060-2090" "RCP_8.5" 0.6995082 3.268189
"358" "2060-2090" "RCP_8.5" 0.7 2.506806
"359" "2060-2090" "RCP_8.5" 0.75759563 1.751413
"360" "2060-2090" "RCP_8.5" 0.7 2.506806
"361" "2030-2060" "RCP_4.5" 0.9740984 0.0736030000000003
"362" "2030-2060" "RCP_4.5" 0.7962295 2.740666
"363" "2030-2060" "RCP_4.5" 0.8977049 0.860191
"364" "2030-2060" "RCP_4.5" 0.894918 0.860191
"365" "2030-2060" "RCP_4.5" 0.9250273 0.242732
"366" "2030-2060" "RCP_4.5" 0.714918 3.924441
"367" "2030-2060" "RCP_4.5" 0.8177049 1.688617
"368" "2030-2060" "RCP_4.5" 1 0
"369" "2030-2060" "RCP_4.5" 0.9581967 0.0736030000000003
"370" "2030-2060" "RCP_4.5" 0.6903825 5.072762
"371" "2030-2060" "RCP_4.5" 0.8086339 1.764891
"372" "2030-2060" "RCP_4.5" 0.7 3.949523
"373" "2030-2060" "RCP_4.5" 1 0
"374" "2030-2060" "RCP_4.5" 0.8005464 1.764891
"375" "2030-2060" "RCP_4.5" 0.6985792 5.029707
"376" "2030-2060" "RCP_4.5" 0.9966667 0.0689620000000009
"377" "2030-2060" "RCP_4.5" 1 0
"378" "2030-2060" "RCP_4.5" 0.8877049 0.923896000000001
"379" "2030-2060" "RCP_4.5" 0.972459 0.0689620000000009
"380" "2030-2060" "RCP_4.5" 1 0
"381" "2030-2060" "RCP_4.5" 0.998306 0.0797430000000006
"382" "2030-2060" "RCP_4.5" 0.9997814 0.0797430000000006
"383" "2030-2060" "RCP_4.5" 1 0
"384" "2030-2060" "RCP_4.5" 0.9763934 0.0797430000000006
"385" "2030-2060" "RCP_4.5" 0.7 3.835598
"386" "2030-2060" "RCP_4.5" 0.5456831 7.476119
"387" "2030-2060" "RCP_4.5" 0.6997268 4.908121
"388" "2030-2060" "RCP_4.5" 0.7084699 3.835598
"389" "2030-2060" "RCP_4.5" 0.7459016 3.835598
"390" "2030-2060" "RCP_4.5" 0.832623 1.705547
"391" "2060-2090" "RCP_4.5" 1 0
"392" "2060-2090" "RCP_4.5" 0.8053005 1.678682
"393" "2060-2090" "RCP_4.5" 0.7372131 3.738554
"394" "2060-2090" "RCP_4.5" 1 0
"395" "2060-2090" "RCP_4.5" 0.6995628 4.744411
"396" "2060-2090" "RCP_4.5" 0.9657923 0.087472
"397" "2060-2090" "RCP_4.5" 0.7 3.738554
"398" "2060-2090" "RCP_4.5" 0.274153 8.983291
"399" "2060-2090" "RCP_4.5" 0.4036066 8.354492
"400" "2060-2090" "RCP_4.5" 0.9889071 0.087472
"401" "2060-2090" "RCP_4.5" 0.7188525 3.668339
"402" "2060-2090" "RCP_4.5" 0.7009836 3.668339
"403" "2060-2090" "RCP_4.5" 0.6608197 4.697037
"404" "2060-2090" "RCP_4.5" 1 0
"405" "2060-2090" "RCP_4.5" 0.6522404 4.697037
"406" "2060-2090" "RCP_4.5" 0.8114208 1.598348
"407" "2060-2090" "RCP_4.5" 0.7053552 3.668339
"408" "2060-2090" "RCP_4.5" 0.9213115 0.241748000000001
"409" "2060-2090" "RCP_4.5" 0.7 3.668339
"410" "2060-2090" "RCP_4.5" 0.680929 4.697037
"411" "2060-2090" "RCP_4.5" 0.7244809 3.432808
"412" "2060-2090" "RCP_4.5" 1 0
"413" "2060-2090" "RCP_4.5" 0.9461749 0.240917
"414" "2060-2090" "RCP_4.5" 0.6880328 4.38614
"415" "2060-2090" "RCP_4.5" 0.7479235 3.432808
"416" "2060-2090" "RCP_4.5" 0.8360109 1.554687
"417" "2060-2090" "RCP_4.5" 1 0
"418" "2060-2090" "RCP_4.5" 0.6665027 4.38614
"419" "2060-2090" "RCP_4.5" 0.7 3.432808
"420" "2060-2090" "RCP_4.5" 0.7 3.432808
"421" "2030-2060" "RCP_8.5" 0.7535519 2.738257
"422" "2030-2060" "RCP_8.5" 0.4942623 8.108187
"423" "2030-2060" "RCP_8.5" 0.7074317 3.813693
"424" "2030-2060" "RCP_8.5" 0.4671585 8.108187
"425" "2030-2060" "RCP_8.5" 0.7001093 3.813693
"426" "2030-2060" "RCP_8.5" 1 0
"427" "2030-2060" "RCP_8.5" 1 0
"428" "2030-2060" "RCP_8.5" 1 0
"429" "2030-2060" "RCP_8.5" 1 0
"430" "2030-2060" "RCP_8.5" 0.7854098 2.738257
"431" "2030-2060" "RCP_8.5" 0.996776 0.0853889999999993
"432" "2030-2060" "RCP_8.5" 1 0
"433" "2030-2060" "RCP_8.5" 1 0
"434" "2030-2060" "RCP_8.5" 0.9554098 0.0853889999999993
"435" "2030-2060" "RCP_8.5" 0.1957923 8.840558
"436" "2030-2060" "RCP_8.5" 0.7069399 3.640747
"437" "2030-2060" "RCP_8.5" 0.9479235 0.257712999999999
"438" "2030-2060" "RCP_8.5" 0.9805464 0.0853889999999993
"439" "2030-2060" "RCP_8.5" 0.9277596 0.257712999999999
"440" "2030-2060" "RCP_8.5" 0.6989617 4.629949
"441" "2030-2060" "RCP_8.5" 0.9321858 0.243050999999999
"442" "2030-2060" "RCP_8.5" 0.6789617 4.12443
"443" "2030-2060" "RCP_8.5" 0.6884153 4.12443
"444" "2030-2060" "RCP_8.5" 0.6278142 4.915455
"445" "2030-2060" "RCP_8.5" 0.39 7.670803
"446" "2030-2060" "RCP_8.5" 0.5016393 6.21206
"447" "2030-2060" "RCP_8.5" 0.7086339 3.260414
"448" "2030-2060" "RCP_8.5" 0.6986339 4.12443
"449" "2030-2060" "RCP_8.5" 0.4670492 6.768155
"450" "2030-2060" "RCP_8.5" 0.9753552 0.0758479999999988
"451" "2060-2090" "RCP_8.5" 0.6986339 4.00484
"452" "2060-2090" "RCP_8.5" 0.7687978 2.209325
"453" "2060-2090" "RCP_8.5" 0.7 3.121149
"454" "2060-2090" "RCP_8.5" 0.8719672 0.674303
"455" "2060-2090" "RCP_8.5" 0.9955191 0.0779630000000004
"456" "2060-2090" "RCP_8.5" 0.6981421 4.00484
"457" "2060-2090" "RCP_8.5" 0.7085246 3.121149
"458" "2060-2090" "RCP_8.5" 0.7189617 3.121149
"459" "2060-2090" "RCP_8.5" 0.8706011 0.674303
"460" "2060-2090" "RCP_8.5" 0.6510383 4.00484
"461" "2060-2090" "RCP_8.5" 0.3697814 7.76088
"462" "2060-2090" "RCP_8.5" 0.8796721 0.696681
"463" "2060-2090" "RCP_8.5" 0.9346995 0.216422999999999
"464" "2060-2090" "RCP_8.5" 0.7 3.184751
"465" "2060-2090" "RCP_8.5" 0.7 3.184751
"466" "2060-2090" "RCP_8.5" 0.8279781 1.402075
"467" "2060-2090" "RCP_8.5" 0.7081967 3.184751
"468" "2060-2090" "RCP_8.5" 0.5297814 6.217793
"469" "2060-2090" "RCP_8.5" 0.6280328 4.860835
"470" "2060-2090" "RCP_8.5" 0.7032787 3.184751
"471" "2060-2090" "RCP_8.5" 0.6980874 3.754561
"472" "2060-2090" "RCP_8.5" 0.6728415 3.754561
"473" "2060-2090" "RCP_8.5" 0.7 2.961518
"474" "2060-2090" "RCP_8.5" 0.7018579 2.961518
"475" "2060-2090" "RCP_8.5" 0.6995628 3.754561
"476" "2060-2090" "RCP_8.5" 0.8519126 0.632005000000001
"477" "2060-2090" "RCP_8.5" 0.855847 0.632005000000001
"478" "2060-2090" "RCP_8.5" 0.5575956 5.074663
"479" "2060-2090" "RCP_8.5" 0.2703279 7.238757
"480" "2060-2090" "RCP_8.5" 0.6997268 3.754561
"481" "2030-2060" "RCP_4.5" 0.97661202 0.0713420000000013
"482" "2030-2060" "RCP_4.5" 0.99306011 0.0713420000000013
"483" "2030-2060" "RCP_4.5" 1 0
"484" "2030-2060" "RCP_4.5" 0.69874317 5.20777
"485" "2030-2060" "RCP_4.5" 0.39961749 9.547006
"486" "2030-2060" "RCP_4.5" 0.0536612 9.772304
"487" "2030-2060" "RCP_4.5" 0.05 9.772304
"488" "2030-2060" "RCP_4.5" 0.66748634 5.20777
"489" "2030-2060" "RCP_4.5" 0.7 4.033133
"490" "2030-2060" "RCP_4.5" 0.7657377 2.859916
"491" "2030-2060" "RCP_4.5" 0.69071038 4.982485
"492" "2030-2060" "RCP_4.5" 0.61114754 5.949465
"493" "2030-2060" "RCP_4.5" 0.85398907 0.930686
"494" "2030-2060" "RCP_4.5" 0.12508197 9.348015
"495" "2030-2060" "RCP_4.5" 1 0
"496" "2030-2060" "RCP_4.5" 0.69857923 4.982485
"497" "2030-2060" "RCP_4.5" 0.7 3.9275
"498" "2030-2060" "RCP_4.5" 0.7 3.9275
"499" "2030-2060" "RCP_4.5" 0.76387978 2.813482
"500" "2030-2060" "RCP_4.5" 0.69972678 4.982485
"501" "2030-2060" "RCP_4.5" 0.44677596 7.870926
"502" "2030-2060" "RCP_4.5" 0.7 3.42262
"503" "2030-2060" "RCP_4.5" 0.71404372 3.42262
"504" "2030-2060" "RCP_4.5" 1 0
"505" "2030-2060" "RCP_4.5" 0.78530055 2.422046
"506" "2030-2060" "RCP_4.5" 0.55196721 6.033437
"507" "2030-2060" "RCP_4.5" 0.61907104 5.250041
"508" "2030-2060" "RCP_4.5" 0.7015847 3.42262
"509" "2030-2060" "RCP_4.5" 0.76092896 2.422046
"510" "2030-2060" "RCP_4.5" 0.41939891 7.870926
"511" "2060-2090" "RCP_4.5" 0.34087432 8.110856
"512" "2060-2090" "RCP_4.5" 0.69923497 4.202513
"513" "2060-2090" "RCP_4.5" 0.95382514 0.0791079999999997
"514" "2060-2090" "RCP_4.5" 0.70142077 3.31976
"515" "2060-2090" "RCP_4.5" 0.70540984 3.31976
"516" "2060-2090" "RCP_4.5" 0.73704918 3.31976
"517" "2060-2090" "RCP_4.5" 0.57628415 5.787343
"518" "2060-2090" "RCP_4.5" 0.45442623 7.019483
"519" "2060-2090" "RCP_4.5" 0.93010929 0.249868000000001
"520" "2060-2090" "RCP_4.5" 0.69852459 4.202513
"521" "2060-2090" "RCP_4.5" 0.7 2.828126
"522" "2060-2090" "RCP_4.5" 0.05 7.532673
"523" "2060-2090" "RCP_4.5" 0.72065574 2.828126
"524" "2060-2090" "RCP_4.5" 0.7 2.828126
"525" "2060-2090" "RCP_4.5" 0.7 2.828126
"526" "2060-2090" "RCP_4.5" 0.14273224 7.51857
"527" "2060-2090" "RCP_4.5" 0.69923497 3.643353
"528" "2060-2090" "RCP_4.5" 0.30469945 7.388122
"529" "2060-2090" "RCP_4.5" 0.7 2.828126
"530" "2060-2090" "RCP_4.5" 0.62978142 4.398268
"531" "2060-2090" "RCP_4.5" 0.05 7.086774
"532" "2060-2090" "RCP_4.5" 0.69923497 3.400643
"533" "2060-2090" "RCP_4.5" 0.71169399 2.626806
"534" "2060-2090" "RCP_4.5" 0.7 2.626806
"535" "2060-2090" "RCP_4.5" 0.53759563 5.296958
"536" "2060-2090" "RCP_4.5" 0.09934426 7.086774
"537" "2060-2090" "RCP_4.5" 0.05 7.086774
"538" "2060-2090" "RCP_4.5" 0.49781421 5.802699
"539" "2060-2090" "RCP_4.5" 0.35262295 6.709508
"540" "2060-2090" "RCP_4.5" 0.40081967 6.283437
"541" "2030-2060" "RCP_8.5" 0.70010929 3.968018
"542" "2030-2060" "RCP_8.5" 0.777650273 2.789499
"543" "2030-2060" "RCP_8.5" 0.669453552 5.064133
"544" "2030-2060" "RCP_8.5" 0.933442623 0.260624
"545" "2030-2060" "RCP_8.5" 0.7 3.968018
"546" "2030-2060" "RCP_8.5" 0.356229508 9.279192
"547" "2030-2060" "RCP_8.5" 0.7 3.968018
"548" "2030-2060" "RCP_8.5" 0.884535519 0.892199
"549" "2030-2060" "RCP_8.5" 0.808469945 1.717009
"550" "2030-2060" "RCP_8.5" 0.93989071 0.260624
"551" "2030-2060" "RCP_8.5" 0.376885246 9.442778
"552" "2030-2060" "RCP_8.5" 0.698579235 5.106412
"553" "2030-2060" "RCP_8.5" 0.69989071 5.106412
"554" "2030-2060" "RCP_8.5" 0.704863388 4.011206
"555" "2030-2060" "RCP_8.5" 1 0
"556" "2030-2060" "RCP_8.5" 0.69852459 5.106412
"557" "2030-2060" "RCP_8.5" 0.699836066 5.106412
"558" "2030-2060" "RCP_8.5" 0.7 4.011206
"559" "2030-2060" "RCP_8.5" 0.698688525 5.106412
"560" "2030-2060" "RCP_8.5" 0.935191257 0.286968000000002
"561" "2030-2060" "RCP_8.5" 0.488087432 7.784402
"562" "2030-2060" "RCP_8.5" 0.609289617 5.66596
"563" "2030-2060" "RCP_8.5" 0.726939891 3.791009
"564" "2030-2060" "RCP_8.5" 0.591857923 6.447976
"565" "2030-2060" "RCP_8.5" 0.46442623 7.784402
"566" "2030-2060" "RCP_8.5" 0.134808743 9.013131
"567" "2030-2060" "RCP_8.5" 0.28579235 8.943173
"568" "2030-2060" "RCP_8.5" 0.539398907 7.147882
"569" "2030-2060" "RCP_8.5" 0.705355191 3.791009
"570" "2030-2060" "RCP_8.5" 0.646393443 5.66596
"571" "2060-2090" "RCP_8.5" 0.578306011 5.802727
"572" "2060-2090" "RCP_8.5" 0.411693989 7.525549
"573" "2060-2090" "RCP_8.5" 0.7 3.326586
"574" "2060-2090" "RCP_8.5" 0.42704918 7.525549
"575" "2060-2090" "RCP_8.5" 0.05 8.160124
"576" "2060-2090" "RCP_8.5" 0.193224044 8.127508
"577" "2060-2090" "RCP_8.5" 0.7 3.326586
"578" "2060-2090" "RCP_8.5" 0.469945355 7.010298
"579" "2060-2090" "RCP_8.5" 0.502240437 6.438968
"580" "2060-2090" "RCP_8.5" 0.640054645 5.088919
"581" "2060-2090" "RCP_8.5" 0.699945355 4.149456
"582" "2060-2090" "RCP_8.5" 0.537868852 6.407877
"583" "2060-2090" "RCP_8.5" 0.699344262 4.149456
"584" "2060-2090" "RCP_8.5" 0.364699454 8.006583
"585" "2060-2090" "RCP_8.5" 0.670437158 4.149456
"586" "2060-2090" "RCP_8.5" 0.323278689 8.220796
"587" "2060-2090" "RCP_8.5" 0.527486339 6.407877
"588" "2060-2090" "RCP_8.5" 0.69863388 4.149456
"589" "2060-2090" "RCP_8.5" 0.7 3.238735
"590" "2060-2090" "RCP_8.5" 0.203278689 8.329111
"591" "2060-2090" "RCP_8.5" 0.699125683 4.469543
"592" "2060-2090" "RCP_8.5" 0.05 8.331876
"593" "2060-2090" "RCP_8.5" 0.416502732 7.734454
"594" "2060-2090" "RCP_8.5" 0.05 8.331876
"595" "2060-2090" "RCP_8.5" 0.05 8.331876
"596" "2060-2090" "RCP_8.5" 0.532677596 6.669152
"597" "2060-2090" "RCP_8.5" 0.374972678 8.091968
"598" "2060-2090" "RCP_8.5" 0.05 8.331876
"599" "2060-2090" "RCP_8.5" 0.05 8.331876
"600" "2060-2090" "RCP_8.5" 0.420218579 7.734454
