# Supplementary material for: Water rights shape crop yield and revenue volatility tradeoffs for adaptation in snow dependent systems
Source: Nat Commun. 2020 Jul 10;11:3473. doi: 10.1038/s41467-020-17219-z (PMC7351950; doi:10.1038/s41467-020-17219-z)
Supplement: Supplementary file 3 — Source Data [file 41467_2020_17219_MOESM3_ESM.zip › Source Data/Figure_S3/figure_2001.txt]

"Period" "RCP" "Unmet_Demand" "Yield"
"1" "2030-2060" "RCP_4.5" 0.8170492 -0.0716594285714303
"2" "2030-2060" "RCP_4.5" 0.3256284 1.68388771428571
"3" "2030-2060" "RCP_4.5" 0.7072678 -0.0772574285714303
"4" "2030-2060" "RCP_4.5" 0.7035519 -0.0772574285714303
"5" "2030-2060" "RCP_4.5" 1 0
"6" "2030-2060" "RCP_4.5" 0.8046448 -0.0716594285714303
"7" "2030-2060" "RCP_4.5" 1 0
"8" "2030-2060" "RCP_4.5" 0.7002186 -0.0772574285714303
"9" "2030-2060" "RCP_4.5" 0.7 -0.0772574285714303
"10" "2030-2060" "RCP_4.5" 0.7 -0.0772574285714303
"11" "2030-2060" "RCP_4.5" 0.7 -0.0624291428571402
"12" "2030-2060" "RCP_4.5" 1 0
"13" "2030-2060" "RCP_4.5" 0.7405464 -0.0624291428571402
"14" "2030-2060" "RCP_4.5" 0.7201639 -0.0624291428571402
"15" "2030-2060" "RCP_4.5" 0.7120765 -0.0624291428571402
"16" "2030-2060" "RCP_4.5" 0.9956284 -0.0250482857142797
"17" "2030-2060" "RCP_4.5" 1 0
"18" "2030-2060" "RCP_4.5" 0.7 -0.0624291428571402
"19" "2030-2060" "RCP_4.5" 0.6987978 -0.0309128571428499
"20" "2030-2060" "RCP_4.5" 0.6993443 -0.0309128571428499
"21" "2030-2060" "RCP_4.5" 0.5697268 0.55792628571429
"22" "2030-2060" "RCP_4.5" 0.4118033 1.51649771428572
"23" "2030-2060" "RCP_4.5" 0.6084699 0.18078342857143
"24" "2030-2060" "RCP_4.5" 0.699071 -0.00778800000000057
"25" "2030-2060" "RCP_4.5" 0.5844262 0.55792628571429
"26" "2030-2060" "RCP_4.5" 0.4595082 1.01364057142857
"27" "2030-2060" "RCP_4.5" 0.4747541 1.01364057142857
"28" "2030-2060" "RCP_4.5" 0.9125683 -0.0961094285714301
"29" "2030-2060" "RCP_4.5" 0.7 -0.0866042857142801
"30" "2030-2060" "RCP_4.5" 0.8501093 -0.0879842857142803
"31" "2060-2090" "RCP_4.5" 0.6573224 -0.10291857142857
"32" "2060-2090" "RCP_4.5" 0.6991257 -0.10291857142857
"33" "2060-2090" "RCP_4.5" 0.3272131 1.40565285714286
"34" "2060-2090" "RCP_4.5" 0.7119126 -0.13419
"35" "2060-2090" "RCP_4.5" 0.6994536 -0.10291857142857
"36" "2060-2090" "RCP_4.5" 0.6996721 -0.10291857142857
"37" "2060-2090" "RCP_4.5" 0.820929 -0.0820342857142897
"38" "2060-2090" "RCP_4.5" 0.7377049 -0.13419
"39" "2060-2090" "RCP_4.5" 0.9255191 -0.0592740000000003
"40" "2060-2090" "RCP_4.5" 0.6992896 -0.10291857142857
"41" "2060-2090" "RCP_4.5" 0.7 -0.16101714285714
"42" "2060-2090" "RCP_4.5" 0.2572131 1.06544257142857
"43" "2060-2090" "RCP_4.5" 0.1897814 1.33215571428571
"44" "2060-2090" "RCP_4.5" 0.6986885 -0.122436
"45" "2060-2090" "RCP_4.5" 0.7 -0.16101714285714
"46" "2060-2090" "RCP_4.5" 0.05 1.66422885714286
"47" "2060-2090" "RCP_4.5" 0.4012568 1.191526
"48" "2060-2090" "RCP_4.5" 0.2056831 1.05180914285714
"49" "2060-2090" "RCP_4.5" 0.7 -0.16101714285714
"50" "2060-2090" "RCP_4.5" 0.6639344 -0.122436
"51" "2060-2090" "RCP_4.5" 0.6981421 -0.0868294285714306
"52" "2060-2090" "RCP_4.5" 0.6987432 -0.0868294285714306
"53" "2060-2090" "RCP_4.5" 0.7 -0.0960605714285698
"54" "2060-2090" "RCP_4.5" 0.7 -0.0960605714285698
"55" "2060-2090" "RCP_4.5" 0.6997814 -0.0868294285714306
"56" "2060-2090" "RCP_4.5" 0.7042077 -0.0960605714285698
"57" "2060-2090" "RCP_4.5" 0.7001093 -0.0960605714285698
"58" "2060-2090" "RCP_4.5" 0.6126776 0.08602771428572
"59" "2060-2090" "RCP_4.5" 0.6995628 -0.0868294285714306
"60" "2060-2090" "RCP_4.5" 0.6990164 -0.0868294285714306
"61" "2030-2060" "RCP_8.5" 0.9979235 0.00525799999999954
"62" "2030-2060" "RCP_8.5" 0.94448087 0.0242059999999995
"63" "2030-2060" "RCP_8.5" 0.47344262 1.28766742857143
"64" "2030-2060" "RCP_8.5" 0.38420765 1.68061028571429
"65" "2030-2060" "RCP_8.5" 0.59808743 0.86338171428572
"66" "2030-2060" "RCP_8.5" 0.42961749 1.27195314285715
"67" "2030-2060" "RCP_8.5" 0.74737705 0.23457485714286
"68" "2030-2060" "RCP_8.5" 0.67961749 0.423381714285719
"69" "2030-2060" "RCP_8.5" 0.7 0.23457485714286
"70" "2030-2060" "RCP_8.5" 0.29185792 1.93222857142857
"71" "2030-2060" "RCP_8.5" 0.41590164 1.61404628571428
"72" "2030-2060" "RCP_8.5" 0.54032787 1.36517771428571
"73" "2030-2060" "RCP_8.5" 0.72754098 0.236942
"74" "2030-2060" "RCP_8.5" 0.69825137 0.12694857142857
"75" "2030-2060" "RCP_8.5" 0.16879781 1.88115257142857
"76" "2030-2060" "RCP_8.5" 0.69907104 0.12694857142857
"77" "2030-2060" "RCP_8.5" 0.94584699 -0.00334285714286064
"78" "2030-2060" "RCP_8.5" 0.70060109 0.236942
"79" "2030-2060" "RCP_8.5" 0.70185792 0.236942
"80" "2030-2060" "RCP_8.5" 0.6826776 0.12694857142857
"81" "2030-2060" "RCP_8.5" 0.7 -0.0514622857142903
"82" "2030-2060" "RCP_8.5" 0.7 -0.0514622857142903
"83" "2030-2060" "RCP_8.5" 0.42087432 1.41011228571429
"84" "2030-2060" "RCP_8.5" 0.38043716 1.56725514285714
"85" "2030-2060" "RCP_8.5" 0.07502732 2.23261314285714
"86" "2030-2060" "RCP_8.5" 0.7 -0.0514622857142903
"87" "2030-2060" "RCP_8.5" 0.49103825 1.22154085714286
"88" "2030-2060" "RCP_8.5" 0.69945355 -0.0513162857142904
"89" "2030-2060" "RCP_8.5" 0.6931694 -0.0513162857142904
"90" "2030-2060" "RCP_8.5" 0.7 -0.0514622857142903
"91" "2060-2090" "RCP_8.5" 0.14136612 1.549202
"92" "2060-2090" "RCP_8.5" 0.58349727 0.76348771428571
"93" "2060-2090" "RCP_8.5" 0.7 -0.13077828571429
"94" "2060-2090" "RCP_8.5" 0.7 -0.13077828571429
"95" "2060-2090" "RCP_8.5" 0.69846995 0.00920200000000015
"96" "2060-2090" "RCP_8.5" 0.17153005 1.50205914285714
"97" "2060-2090" "RCP_8.5" 0.49530055 0.93634485714285
"98" "2060-2090" "RCP_8.5" 0.7 -0.13077828571429
"99" "2060-2090" "RCP_8.5" 0.70081967 -0.13077828571429
"100" "2060-2090" "RCP_8.5" 0.35901639 1.20348771428571
"101" "2060-2090" "RCP_8.5" 0.17338798 1.99398571428571
"102" "2060-2090" "RCP_8.5" 0.7 0.10024857142857
"103" "2060-2090" "RCP_8.5" 0.69934426 0.17511171428572
"104" "2060-2090" "RCP_8.5" 0.69852459 0.17511171428572
"105" "2060-2090" "RCP_8.5" 0.7 0.10024857142857
"106" "2060-2090" "RCP_8.5" 0.71803279 0.10024857142857
"107" "2060-2090" "RCP_8.5" 0.80748634 -0.10460742857143
"108" "2060-2090" "RCP_8.5" 0.62606557 0.61511171428571
"109" "2060-2090" "RCP_8.5" 0.7 0.10024857142857
"110" "2060-2090" "RCP_8.5" 0.7 0.10024857142857
"111" "2060-2090" "RCP_8.5" 0.70043716 -0.134722857142849
"112" "2060-2090" "RCP_8.5" 0.6984153 -0.00893685714284942
"113" "2060-2090" "RCP_8.5" 0.7 -0.134722857142849
"114" "2060-2090" "RCP_8.5" 0.22071038 1.45364342857143
"115" "2060-2090" "RCP_8.5" 0.17901639 1.51650371428572
"116" "2060-2090" "RCP_8.5" 0.05 1.927864
"117" "2060-2090" "RCP_8.5" 0.61775956 0.13249171428572
"118" "2060-2090" "RCP_8.5" 0.36885246 1.32783085714286
"119" "2060-2090" "RCP_8.5" 0.05 1.927864
"120" "2060-2090" "RCP_8.5" 0.10355191 1.78495514285715
"121" "2030-2060" "RCP_4.5" 0.6612022 0.0122554285714305
"122" "2030-2060" "RCP_4.5" 0.7079781 -0.0565194285714297
"123" "2030-2060" "RCP_4.5" 0.6995082 0.0122554285714305
"124" "2030-2060" "RCP_4.5" 0.7761749 -0.00883771428571034
"125" "2030-2060" "RCP_4.5" 0.7056284 -0.0565194285714297
"126" "2030-2060" "RCP_4.5" 1 0
"127" "2030-2060" "RCP_4.5" 0.9047541 -0.0555228571428596
"128" "2030-2060" "RCP_4.5" 0.7351366 -0.0565194285714297
"129" "2030-2060" "RCP_4.5" 0.7456284 -0.0565194285714297
"130" "2030-2060" "RCP_4.5" 0.7898907 -0.00883771428571034
"131" "2030-2060" "RCP_4.5" 0.7103825 -0.0904157142857098
"132" "2030-2060" "RCP_4.5" 1 0
"133" "2030-2060" "RCP_4.5" 1 0
"134" "2030-2060" "RCP_4.5" 0.9346448 -0.13927914285714
"135" "2030-2060" "RCP_4.5" 1 0
"136" "2030-2060" "RCP_4.5" 0.9991257 -0.0583320000000001
"137" "2030-2060" "RCP_4.5" 0.6766667 -0.11754428571428
"138" "2030-2060" "RCP_4.5" 0.9803279 -0.0583320000000001
"139" "2030-2060" "RCP_4.5" 0.7452459 -0.0904157142857098
"140" "2030-2060" "RCP_4.5" 0.7164481 -0.0904157142857098
"141" "2030-2060" "RCP_4.5" 0.7 -0.0889905714285701
"142" "2030-2060" "RCP_4.5" 0.7061202 -0.0889905714285701
"143" "2030-2060" "RCP_4.5" 0.6985792 -0.10460342857143
"144" "2030-2060" "RCP_4.5" 0.3950273 1.57992057142857
"145" "2030-2060" "RCP_4.5" 0.5813115 0.91682514285715
"146" "2030-2060" "RCP_4.5" 0.1301093 2.23738171428572
"147" "2030-2060" "RCP_4.5" 0.6879235 -0.10460342857143
"148" "2030-2060" "RCP_4.5" 0.8766667 -0.10142485714285
"149" "2030-2060" "RCP_4.5" 0.6998361 -0.10460342857143
"150" "2030-2060" "RCP_4.5" 0.6557377 -0.10460342857143
"151" "2060-2090" "RCP_4.5" 0.6993443 -0.23011914285714
"152" "2060-2090" "RCP_4.5" 0.6988525 -0.23011914285714
"153" "2060-2090" "RCP_4.5" 0.7 -0.22501342857143
"154" "2060-2090" "RCP_4.5" 0.7 -0.22501342857143
"155" "2060-2090" "RCP_4.5" 0.8668306 -0.0968457142857098
"156" "2060-2090" "RCP_4.5" 1 0
"157" "2060-2090" "RCP_4.5" 0.7 -0.22501342857143
"158" "2060-2090" "RCP_4.5" 0.7 -0.22501342857143
"159" "2060-2090" "RCP_4.5" 0.9201093 -0.0987808571428497
"160" "2060-2090" "RCP_4.5" 0.7087978 -0.22501342857143
"161" "2060-2090" "RCP_4.5" 0.7087978 -0.21922
"162" "2060-2090" "RCP_4.5" 0.7230055 -0.21922
"163" "2060-2090" "RCP_4.5" 0.6996721 -0.201228571428571
"164" "2060-2090" "RCP_4.5" 0.7426776 -0.21922
"165" "2060-2090" "RCP_4.5" 0.2214208 1.68448571428571
"166" "2060-2090" "RCP_4.5" 0.7004918 -0.21922
"167" "2060-2090" "RCP_4.5" 0.718306 -0.21922
"168" "2060-2090" "RCP_4.5" 0.6748634 -0.201228571428571
"169" "2060-2090" "RCP_4.5" 0.9662842 -0.0611985714285801
"170" "2060-2090" "RCP_4.5" 0.7143716 -0.21922
"171" "2060-2090" "RCP_4.5" 0.6980328 -0.296171714285721
"172" "2060-2090" "RCP_4.5" 0.05 1.41601914285714
"173" "2060-2090" "RCP_4.5" 0.1165027 1.04981628571428
"174" "2060-2090" "RCP_4.5" 0.924918 -0.13299371428572
"175" "2060-2090" "RCP_4.5" 0.9806011 -0.10890885714286
"176" "2060-2090" "RCP_4.5" 0.7070492 -0.26486371428572
"177" "2060-2090" "RCP_4.5" 0.8263388 -0.17817657142857
"178" "2060-2090" "RCP_4.5" 0.7 -0.26486371428572
"179" "2060-2090" "RCP_4.5" 0.7601639 -0.21772457142857
"180" "2060-2090" "RCP_4.5" 0.7097814 -0.26486371428572
"181" "2030-2060" "RCP_8.5" 0.7 -0.0862414285714301
"182" "2030-2060" "RCP_8.5" 0.612076503 0.21249371428572
"183" "2030-2060" "RCP_8.5" 0.698579235 0.118208
"184" "2030-2060" "RCP_8.5" 0.81852459 -0.0988508571428603
"185" "2030-2060" "RCP_8.5" 0.650327869 0.118208
"186" "2030-2060" "RCP_8.5" 0.743715847 -0.0862414285714301
"187" "2030-2060" "RCP_8.5" 0.68715847 0.118208
"188" "2030-2060" "RCP_8.5" 0.87704918 -0.0926768571428607
"189" "2030-2060" "RCP_8.5" 0.7 -0.0862414285714301
"190" "2030-2060" "RCP_8.5" 0.759508197 -0.00777200000000011
"191" "2030-2060" "RCP_8.5" 0.753442623 -0.0603188571428497
"192" "2030-2060" "RCP_8.5" 0.841038251 -0.0271039999999996
"193" "2030-2060" "RCP_8.5" 0.7 -0.0873937142857102
"194" "2030-2060" "RCP_8.5" 0.84295082 -0.0271039999999996
"195" "2030-2060" "RCP_8.5" 1 0
"196" "2030-2060" "RCP_8.5" 0.926557377 -0.0424751428571399
"197" "2030-2060" "RCP_8.5" 0.766502732 -0.0603188571428497
"198" "2030-2060" "RCP_8.5" 0.779672131 -0.0603188571428497
"199" "2030-2060" "RCP_8.5" 0.698579235 -0.0698231428571399
"200" "2030-2060" "RCP_8.5" 0.813278689 -0.0271039999999996
"201" "2030-2060" "RCP_8.5" 0.9 -0.0768594285714199
"202" "2030-2060" "RCP_8.5" 0.7 -0.0777094285714197
"203" "2030-2060" "RCP_8.5" 0.700601093 -0.0777094285714197
"204" "2030-2060" "RCP_8.5" 0.85568306 -0.0283379999999998
"205" "2030-2060" "RCP_8.5" 0.834590164 -0.0436719999999999
"206" "2030-2060" "RCP_8.5" 0.7 -0.0777094285714197
"207" "2030-2060" "RCP_8.5" 0.668852459 -0.0918285714285698
"208" "2030-2060" "RCP_8.5" 0.654480874 -0.0918285714285698
"209" "2030-2060" "RCP_8.5" 0.646885246 0.14388571428572
"210" "2030-2060" "RCP_8.5" 0.089071038 1.994406
"211" "2060-2090" "RCP_8.5" 0.536721312 0.82626742857143
"212" "2060-2090" "RCP_8.5" 0.735136612 -0.156374
"213" "2060-2090" "RCP_8.5" 0.708306011 -0.156374
"214" "2060-2090" "RCP_8.5" 0.307213115 1.28688285714286
"215" "2060-2090" "RCP_8.5" 0.562896175 0.55158714285714
"216" "2060-2090" "RCP_8.5" 1 0
"217" "2060-2090" "RCP_8.5" 0.799945355 -0.114558
"218" "2060-2090" "RCP_8.5" 0.999562842 -0.0596157142857194
"219" "2060-2090" "RCP_8.5" 0.778142077 -0.114558
"220" "2060-2090" "RCP_8.5" 0.699180328 -0.13077485714286
"221" "2060-2090" "RCP_8.5" 0.704590164 -0.19249828571429
"222" "2060-2090" "RCP_8.5" 0.541857924 0.95841857142857
"223" "2060-2090" "RCP_8.5" 0.956174863 -0.120424
"224" "2060-2090" "RCP_8.5" 0.701256831 -0.19249828571429
"225" "2060-2090" "RCP_8.5" 0.7 -0.19249828571429
"226" "2060-2090" "RCP_8.5" 0.702404372 -0.19249828571429
"227" "2060-2090" "RCP_8.5" 0.699672131 -0.0606914285714302
"228" "2060-2090" "RCP_8.5" 0.459125683 1.016386
"229" "2060-2090" "RCP_8.5" 0.731038251 -0.19249828571429
"230" "2060-2090" "RCP_8.5" 0.486557377 1.016386
"231" "2060-2090" "RCP_8.5" 0.05 1.66487257142858
"232" "2060-2090" "RCP_8.5" 0.67442623 -0.11344
"233" "2060-2090" "RCP_8.5" 0.612131148 -0.0191542857142792
"234" "2060-2090" "RCP_8.5" 0.361693989 1.26941714285715
"235" "2060-2090" "RCP_8.5" 0.703497268 -0.15591371428571
"236" "2060-2090" "RCP_8.5" 0.700163934 -0.15591371428571
"237" "2060-2090" "RCP_8.5" 0.287814208 1.15941714285715
"238" "2060-2090" "RCP_8.5" 0.698415301 -0.11344
"239" "2060-2090" "RCP_8.5" 0.403770492 1.11227428571429
"240" "2060-2090" "RCP_8.5" 0.698852459 -0.11344
"241" "2030-2060" "RCP_4.5" 0.963005464 0.0288628571428502
"242" "2030-2060" "RCP_4.5" 0.87704918 -0.0443600000000002
"243" "2030-2060" "RCP_4.5" 1 0
"244" "2030-2060" "RCP_4.5" 1 0
"245" "2030-2060" "RCP_4.5" 0.692349727 0.235544
"246" "2030-2060" "RCP_4.5" 0.747650273 0.0941154285714303
"247" "2030-2060" "RCP_4.5" 0.7 0.0941154285714303
"248" "2030-2060" "RCP_4.5" 0.699617486 0.235544
"249" "2030-2060" "RCP_4.5" 0.05 2.26031885714285
"250" "2030-2060" "RCP_4.5" 0.7 0.0941154285714303
"251" "2030-2060" "RCP_4.5" 0.866174863 0.0128934285714299
"252" "2030-2060" "RCP_4.5" 0.7 0.25356028571428
"253" "2030-2060" "RCP_4.5" 1 0
"254" "2030-2060" "RCP_4.5" 1 0
"255" "2030-2060" "RCP_4.5" 0.720218579 0.25356028571428
"256" "2030-2060" "RCP_4.5" 0.739617486 0.25356028571428
"257" "2030-2060" "RCP_4.5" 0.7 0.25356028571428
"258" "2030-2060" "RCP_4.5" 0.707322404 0.25356028571428
"259" "2030-2060" "RCP_4.5" 0.705136612 0.25356028571428
"260" "2030-2060" "RCP_4.5" 0.818797814 0.0485248571428505
"261" "2030-2060" "RCP_4.5" 0.828196721 -0.0563305714285693
"262" "2030-2060" "RCP_4.5" 0.642786885 0.42480285714286
"263" "2030-2060" "RCP_4.5" 1 0
"264" "2030-2060" "RCP_4.5" 0.713005464 0.12612285714286
"265" "2030-2060" "RCP_4.5" 0.712295082 0.12612285714286
"266" "2030-2060" "RCP_4.5" 0.825737705 -0.0563305714285693
"267" "2030-2060" "RCP_4.5" 0.70726776 0.12612285714286
"268" "2030-2060" "RCP_4.5" 0.401803279 1.38048028571429
"269" "2030-2060" "RCP_4.5" 0.353934426 1.648458
"270" "2030-2060" "RCP_4.5" 0.700273224 0.12612285714286
"271" "2060-2090" "RCP_4.5" 0.350546448 1.79522714285714
"272" "2060-2090" "RCP_4.5" 0.713333333 0.129442
"273" "2060-2090" "RCP_4.5" 0.743879781 0.129442
"274" "2060-2090" "RCP_4.5" 0.648415301 0.55379857142857
"275" "2060-2090" "RCP_4.5" 0.709617486 0.129442
"276" "2060-2090" "RCP_4.5" 0.697814208 0.31808428571429
"277" "2060-2090" "RCP_4.5" 0.143169399 2.101812
"278" "2060-2090" "RCP_4.5" 0.100710383 2.101812
"279" "2060-2090" "RCP_4.5" 0.514153005 1.18237
"280" "2060-2090" "RCP_4.5" 0.699836066 0.31808428571429
"281" "2060-2090" "RCP_4.5" 0.698961749 0.16959885714285
"282" "2060-2090" "RCP_4.5" 0.05 2.58049285714285
"283" "2060-2090" "RCP_4.5" 0.699781421 0.16959885714285
"284" "2060-2090" "RCP_4.5" 0.05 2.58049285714285
"285" "2060-2090" "RCP_4.5" 0.67852459 0.16959885714285
"286" "2060-2090" "RCP_4.5" 0.389180328 1.76992514285714
"287" "2060-2090" "RCP_4.5" 0.219125683 2.321172
"288" "2060-2090" "RCP_4.5" 0.724808743 -0.00325828571429021
"289" "2060-2090" "RCP_4.5" 0.860874317 -0.0581371428571495
"290" "2060-2090" "RCP_4.5" 0.741912568 -0.00325828571429021
"291" "2060-2090" "RCP_4.5" 0.699617486 -0.12934885714286
"292" "2060-2090" "RCP_4.5" 0.740491803 -0.145076571428571
"293" "2060-2090" "RCP_4.5" 0.464699454 1.03074171428571
"294" "2060-2090" "RCP_4.5" 0.7 -0.145076571428571
"295" "2060-2090" "RCP_4.5" 0.700928962 -0.145076571428571
"296" "2060-2090" "RCP_4.5" 0.704153005 -0.145076571428571
"297" "2060-2090" "RCP_4.5" 0.742568306 -0.145076571428571
"298" "2060-2090" "RCP_4.5" 0.7 -0.145076571428571
"299" "2060-2090" "RCP_4.5" 0.964098361 -0.14824057142858
"300" "2060-2090" "RCP_4.5" 0.697978142 -0.12934885714286
"301" "2030-2060" "RCP_8.5" 0.71978142 0.49371371428572
"302" "2030-2060" "RCP_8.5" 1 0
"303" "2030-2060" "RCP_8.5" 0.85502732 -0.0228985714285699
"304" "2030-2060" "RCP_8.5" 0.69879781 0.610316
"305" "2030-2060" "RCP_8.5" 0.9 -0.10520914285714
"306" "2030-2060" "RCP_8.5" 0.57081967 0.852288
"307" "2030-2060" "RCP_8.5" 0.70846995 0.49371371428572
"308" "2030-2060" "RCP_8.5" 0.69879781 0.610316
"309" "2030-2060" "RCP_8.5" 0.63677596 0.852288
"310" "2030-2060" "RCP_8.5" 0.7 0.49371371428572
"311" "2030-2060" "RCP_8.5" 0.60278689 0.573003428571431
"312" "2030-2060" "RCP_8.5" 0.66945355 0.354674
"313" "2030-2060" "RCP_8.5" 0.7 0.28371885714286
"314" "2030-2060" "RCP_8.5" 0.7052459 0.28371885714286
"315" "2030-2060" "RCP_8.5" 0.19322404 1.34513571428572
"316" "2030-2060" "RCP_8.5" 0.05 2.03680657142857
"317" "2030-2060" "RCP_8.5" 0.82497268 0.11957742857143
"318" "2030-2060" "RCP_8.5" 0.70415301 0.28371885714286
"319" "2030-2060" "RCP_8.5" 1 0
"320" "2030-2060" "RCP_8.5" 1 0
"321" "2030-2060" "RCP_8.5" 0.7 0.0380745714285702
"322" "2030-2060" "RCP_8.5" 0.71010929 0.0380745714285702
"323" "2030-2060" "RCP_8.5" 0.7036612 0.0380745714285702
"324" "2030-2060" "RCP_8.5" 0.69934426 0.32252714285714
"325" "2030-2060" "RCP_8.5" 0.42437158 0.85425085714286
"326" "2030-2060" "RCP_8.5" 0.2079235 0.76382514285714
"327" "2030-2060" "RCP_8.5" 0.77010929 -0.0661194285714295
"328" "2030-2060" "RCP_8.5" 0.80415301 -0.0541185714285701
"329" "2030-2060" "RCP_8.5" 0.7 0.0380745714285702
"330" "2030-2060" "RCP_8.5" 0.6604918 0.32252714285714
"331" "2060-2090" "RCP_8.5" 0.05 1.47835371428572
"332" "2060-2090" "RCP_8.5" 0.2963388 0.76652514285715
"333" "2060-2090" "RCP_8.5" 0.05 1.47835371428572
"334" "2060-2090" "RCP_8.5" 0.31464481 1.07051885714286
"335" "2060-2090" "RCP_8.5" 0.05 1.47835371428572
"336" "2060-2090" "RCP_8.5" 0.69825137 0.123462
"337" "2060-2090" "RCP_8.5" 0.06978142 1.47835371428572
"338" "2060-2090" "RCP_8.5" 0.53677596 0.906968571428569
"339" "2060-2090" "RCP_8.5" 0.07901639 1.47835371428572
"340" "2060-2090" "RCP_8.5" 0.13071038 1.15805314285714
"341" "2060-2090" "RCP_8.5" 0.82284153 -0.16221142857143
"342" "2060-2090" "RCP_8.5" 0.72939891 0.0105057142857197
"343" "2060-2090" "RCP_8.5" 0.69874317 0.0578219999999998
"344" "2060-2090" "RCP_8.5" 0.69918033 0.0578219999999998
"345" "2060-2090" "RCP_8.5" 0.20333333 0.80334971428572
"346" "2060-2090" "RCP_8.5" 0.05 1.764716
"347" "2060-2090" "RCP_8.5" 0.3947541 1.08200685714286
"348" "2060-2090" "RCP_8.5" 0.35907104 1.08200685714286
"349" "2060-2090" "RCP_8.5" 0.7 0.0105057142857197
"350" "2060-2090" "RCP_8.5" 0.7 0.0105057142857197
"351" "2060-2090" "RCP_8.5" 0.69737705 -0.00323657142857048
"352" "2060-2090" "RCP_8.5" 0.38677596 0.67271371428571
"353" "2060-2090" "RCP_8.5" 0.25420765 0.581262
"354" "2060-2090" "RCP_8.5" 0.6152459 0.35329628571429
"355" "2060-2090" "RCP_8.5" 0.05 1.23003657142857
"356" "2060-2090" "RCP_8.5" 0.69836066 -0.00323657142857048
"357" "2060-2090" "RCP_8.5" 0.6995082 -0.00323657142857048
"358" "2060-2090" "RCP_8.5" 0.7 0.00950828571428008
"359" "2060-2090" "RCP_8.5" 0.75759563 -0.0330185714285705
"360" "2060-2090" "RCP_8.5" 0.7 0.00950828571428008
"361" "2030-2060" "RCP_4.5" 0.9740984 -0.0315174285714299
"362" "2030-2060" "RCP_4.5" 0.7962295 0.48973457142857
"363" "2030-2060" "RCP_4.5" 0.8977049 -0.0671220000000003
"364" "2030-2060" "RCP_4.5" 0.894918 -0.0671220000000003
"365" "2030-2060" "RCP_4.5" 0.9250273 -0.10968714285715
"366" "2030-2060" "RCP_4.5" 0.714918 0.45372857142857
"367" "2030-2060" "RCP_4.5" 0.8177049 0.14245485714285
"368" "2030-2060" "RCP_4.5" 1 0
"369" "2030-2060" "RCP_4.5" 0.9581967 -0.0315174285714299
"370" "2030-2060" "RCP_4.5" 0.6903825 0.64539685714285
"371" "2030-2060" "RCP_4.5" 0.8086339 0.00824857142857027
"372" "2030-2060" "RCP_4.5" 0.7 0.37030685714286
"373" "2030-2060" "RCP_4.5" 1 0
"374" "2030-2060" "RCP_4.5" 0.8005464 0.00824857142857027
"375" "2030-2060" "RCP_4.5" 0.6985792 0.464665714285711
"376" "2030-2060" "RCP_4.5" 0.9966667 -0.0101251428571398
"377" "2030-2060" "RCP_4.5" 1 0
"378" "2030-2060" "RCP_4.5" 0.8877049 -0.0535071428571392
"379" "2030-2060" "RCP_4.5" 0.972459 -0.0101251428571398
"380" "2030-2060" "RCP_4.5" 1 0
"381" "2030-2060" "RCP_4.5" 0.998306 -0.0145665714285697
"382" "2030-2060" "RCP_4.5" 0.9997814 -0.0145665714285697
"383" "2030-2060" "RCP_4.5" 1 0
"384" "2030-2060" "RCP_4.5" 0.9763934 -0.0145665714285697
"385" "2030-2060" "RCP_4.5" 0.7 0.279176571428571
"386" "2030-2060" "RCP_4.5" 0.5456831 0.97078828571429
"387" "2030-2060" "RCP_4.5" 0.6997268 0.442330285714291
"388" "2030-2060" "RCP_4.5" 0.7084699 0.279176571428571
"389" "2030-2060" "RCP_4.5" 0.7459016 0.279176571428571
"390" "2030-2060" "RCP_4.5" 0.832623 0.0242071428571506
"391" "2060-2090" "RCP_4.5" 1 0
"392" "2060-2090" "RCP_4.5" 0.8053005 -0.0809545714285704
"393" "2060-2090" "RCP_4.5" 0.7372131 0.16453428571428
"394" "2060-2090" "RCP_4.5" 1 0
"395" "2060-2090" "RCP_4.5" 0.6995628 0.321832285714279
"396" "2060-2090" "RCP_4.5" 0.9657923 -0.0566691428571504
"397" "2060-2090" "RCP_4.5" 0.7 0.16453428571428
"398" "2060-2090" "RCP_4.5" 0.274153 1.64220571428571
"399" "2060-2090" "RCP_4.5" 0.4036066 1.24906
"400" "2060-2090" "RCP_4.5" 0.9889071 -0.0566691428571504
"401" "2060-2090" "RCP_4.5" 0.7188525 0.374922
"402" "2060-2090" "RCP_4.5" 0.7009836 0.374922
"403" "2060-2090" "RCP_4.5" 0.6608197 0.408093714285719
"404" "2060-2090" "RCP_4.5" 1 0
"405" "2060-2090" "RCP_4.5" 0.6522404 0.408093714285719
"406" "2060-2090" "RCP_4.5" 0.8114208 0.00392885714285995
"407" "2060-2090" "RCP_4.5" 0.7053552 0.374922
"408" "2060-2090" "RCP_4.5" 0.9213115 -0.0307048571428501
"409" "2060-2090" "RCP_4.5" 0.7 0.374922
"410" "2060-2090" "RCP_4.5" 0.680929 0.408093714285719
"411" "2060-2090" "RCP_4.5" 0.7244809 0.0849620000000098
"412" "2060-2090" "RCP_4.5" 1 0
"413" "2060-2090" "RCP_4.5" 0.9461749 -0.0841611428571403
"414" "2060-2090" "RCP_4.5" 0.6880328 0.36829228571429
"415" "2060-2090" "RCP_4.5" 0.7479235 0.0849620000000098
"416" "2060-2090" "RCP_4.5" 0.8360109 -0.0927859999999896
"417" "2060-2090" "RCP_4.5" 1 0
"418" "2060-2090" "RCP_4.5" 0.6665027 0.36829228571429
"419" "2060-2090" "RCP_4.5" 0.7 0.0849620000000098
"420" "2060-2090" "RCP_4.5" 0.7 0.0849620000000098
"421" "2030-2060" "RCP_8.5" 0.7535519 0.281329142857141
"422" "2030-2060" "RCP_8.5" 0.4942623 1.305196
"423" "2030-2060" "RCP_8.5" 0.7074317 0.397210571428571
"424" "2030-2060" "RCP_8.5" 0.4671585 1.305196
"425" "2030-2060" "RCP_8.5" 0.7001093 0.397210571428571
"426" "2030-2060" "RCP_8.5" 1 0
"427" "2030-2060" "RCP_8.5" 1 0
"428" "2030-2060" "RCP_8.5" 1 0
"429" "2030-2060" "RCP_8.5" 1 0
"430" "2030-2060" "RCP_8.5" 0.7854098 0.281329142857141
"431" "2030-2060" "RCP_8.5" 0.996776 -0.0865934285714305
"432" "2030-2060" "RCP_8.5" 1 0
"433" "2030-2060" "RCP_8.5" 1 0
"434" "2030-2060" "RCP_8.5" 0.9554098 -0.0865934285714305
"435" "2030-2060" "RCP_8.5" 0.1957923 1.55495057142857
"436" "2030-2060" "RCP_8.5" 0.7069399 0.0930414285714294
"437" "2030-2060" "RCP_8.5" 0.9479235 -0.116709714285721
"438" "2030-2060" "RCP_8.5" 0.9805464 -0.0865934285714305
"439" "2030-2060" "RCP_8.5" 0.9277596 -0.116709714285721
"440" "2030-2060" "RCP_8.5" 0.6989617 0.423053428571429
"441" "2030-2060" "RCP_8.5" 0.9321858 -0.04827028571429
"442" "2030-2060" "RCP_8.5" 0.6789617 0.0773551428571402
"443" "2030-2060" "RCP_8.5" 0.6884153 0.0773551428571402
"444" "2030-2060" "RCP_8.5" 0.6278142 0.50164085714286
"445" "2030-2060" "RCP_8.5" 0.39 1.02021228571428
"446" "2030-2060" "RCP_8.5" 0.5016393 0.92592657142857
"447" "2030-2060" "RCP_8.5" 0.7086339 0.0457917142857101
"448" "2030-2060" "RCP_8.5" 0.6986339 0.0773551428571402
"449" "2030-2060" "RCP_8.5" 0.4670492 1.224498
"450" "2030-2060" "RCP_8.5" 0.9753552 0.0525085714285698
"451" "2060-2090" "RCP_8.5" 0.6986339 0.111926
"452" "2060-2090" "RCP_8.5" 0.7687978 -0.0637608571428503
"453" "2060-2090" "RCP_8.5" 0.7 0.00702257142857032
"454" "2060-2090" "RCP_8.5" 0.8719672 -0.0845028571428497
"455" "2060-2090" "RCP_8.5" 0.9955191 -0.0367094285714202
"456" "2060-2090" "RCP_8.5" 0.6981421 0.111926
"457" "2060-2090" "RCP_8.5" 0.7085246 0.00702257142857032
"458" "2060-2090" "RCP_8.5" 0.7189617 0.00702257142857032
"459" "2060-2090" "RCP_8.5" 0.8706011 -0.0845028571428497
"460" "2060-2090" "RCP_8.5" 0.6510383 0.111926
"461" "2060-2090" "RCP_8.5" 0.3697814 0.78337028571429
"462" "2060-2090" "RCP_8.5" 0.8796721 -0.179656
"463" "2060-2090" "RCP_8.5" 0.9346995 -0.189266
"464" "2060-2090" "RCP_8.5" 0.7 -0.112645714285709
"465" "2060-2090" "RCP_8.5" 0.7 -0.112645714285709
"466" "2060-2090" "RCP_8.5" 0.8279781 -0.166900571428569
"467" "2060-2090" "RCP_8.5" 0.7081967 -0.112645714285709
"468" "2060-2090" "RCP_8.5" 0.5297814 0.70479885714286
"469" "2060-2090" "RCP_8.5" 0.6280328 0.343370285714291
"470" "2060-2090" "RCP_8.5" 0.7032787 -0.112645714285709
"471" "2060-2090" "RCP_8.5" 0.6980874 -0.10626828571428
"472" "2060-2090" "RCP_8.5" 0.6728415 -0.10626828571428
"473" "2060-2090" "RCP_8.5" 0.7 -0.12215114285714
"474" "2060-2090" "RCP_8.5" 0.7018579 -0.12215114285714
"475" "2060-2090" "RCP_8.5" 0.6995628 -0.10626828571428
"476" "2060-2090" "RCP_8.5" 0.8519126 -0.0954220000000001
"477" "2060-2090" "RCP_8.5" 0.855847 -0.0954220000000001
"478" "2060-2090" "RCP_8.5" 0.5575956 0.53801742857143
"479" "2060-2090" "RCP_8.5" 0.2703279 1.119446
"480" "2060-2090" "RCP_8.5" 0.6997268 -0.10626828571428
"481" "2030-2060" "RCP_4.5" 0.97661202 -0.0172119999999998
"482" "2030-2060" "RCP_4.5" 0.99306011 -0.0172119999999998
"483" "2030-2060" "RCP_4.5" 1 0
"484" "2030-2060" "RCP_4.5" 0.69874317 0.46237857142857
"485" "2030-2060" "RCP_4.5" 0.39961749 1.41993485714286
"486" "2030-2060" "RCP_4.5" 0.0536612 2.12797628571429
"487" "2030-2060" "RCP_4.5" 0.05 2.12797628571429
"488" "2030-2060" "RCP_4.5" 0.66748634 0.46237857142857
"489" "2030-2060" "RCP_4.5" 0.7 0.287662
"490" "2030-2060" "RCP_4.5" 0.7657377 0.309720571428571
"491" "2030-2060" "RCP_4.5" 0.69071038 0.40463628571429
"492" "2030-2060" "RCP_4.5" 0.61114754 0.640400857142859
"493" "2030-2060" "RCP_4.5" 0.85398907 -0.038608
"494" "2030-2060" "RCP_4.5" 0.12508197 1.74040085714286
"495" "2030-2060" "RCP_4.5" 1 0
"496" "2030-2060" "RCP_4.5" 0.69857923 0.40463628571429
"497" "2030-2060" "RCP_4.5" 0.7 0.29450257142857
"498" "2030-2060" "RCP_4.5" 0.7 0.29450257142857
"499" "2030-2060" "RCP_4.5" 0.76387978 0.16743685714286
"500" "2030-2060" "RCP_4.5" 0.69972678 0.40463628571429
"501" "2030-2060" "RCP_4.5" 0.44677596 1.07092657142857
"502" "2030-2060" "RCP_4.5" 0.7 0.112039428571429
"503" "2030-2060" "RCP_4.5" 0.71404372 0.112039428571429
"504" "2030-2060" "RCP_4.5" 1 0
"505" "2030-2060" "RCP_4.5" 0.78530055 -0.0372865714285702
"506" "2030-2060" "RCP_4.5" 0.55196721 0.66235514285715
"507" "2030-2060" "RCP_4.5" 0.61907104 0.55235514285715
"508" "2030-2060" "RCP_4.5" 0.7015847 0.112039428571429
"509" "2030-2060" "RCP_4.5" 0.76092896 -0.0372865714285702
"510" "2030-2060" "RCP_4.5" 0.41939891 1.07092657142857
"511" "2060-2090" "RCP_4.5" 0.34087432 1.24780342857143
"512" "2060-2090" "RCP_4.5" 0.69923497 0.30270828571428
"513" "2060-2090" "RCP_4.5" 0.95382514 -0.0310505714285805
"514" "2060-2090" "RCP_4.5" 0.70142077 0.159249142857139
"515" "2060-2090" "RCP_4.5" 0.70540984 0.159249142857139
"516" "2060-2090" "RCP_4.5" 0.73704918 0.159249142857139
"517" "2060-2090" "RCP_4.5" 0.57628415 0.77464342857143
"518" "2060-2090" "RCP_4.5" 0.45442623 1.246072
"519" "2060-2090" "RCP_4.5" 0.93010929 -0.0815360000000007
"520" "2060-2090" "RCP_4.5" 0.69852459 0.30270828571428
"521" "2060-2090" "RCP_4.5" 0.7 -0.0452497142857107
"522" "2060-2090" "RCP_4.5" 0.05 1.39569828571429
"523" "2060-2090" "RCP_4.5" 0.72065574 -0.0452497142857107
"524" "2060-2090" "RCP_4.5" 0.7 -0.0452497142857107
"525" "2060-2090" "RCP_4.5" 0.7 -0.0452497142857107
"526" "2060-2090" "RCP_4.5" 0.14273224 1.09420600000001
"527" "2060-2090" "RCP_4.5" 0.69923497 0.22193171428572
"528" "2060-2090" "RCP_4.5" 0.30469945 0.90158685714286
"529" "2060-2090" "RCP_4.5" 0.7 -0.0452497142857107
"530" "2060-2090" "RCP_4.5" 0.62978142 0.22193171428572
"531" "2060-2090" "RCP_4.5" 0.05 1.61547114285714
"532" "2060-2090" "RCP_4.5" 0.69923497 0.203868
"533" "2060-2090" "RCP_4.5" 0.71169399 0.110782
"534" "2060-2090" "RCP_4.5" 0.7 0.110782
"535" "2060-2090" "RCP_4.5" 0.53759563 1.03943028571429
"536" "2060-2090" "RCP_4.5" 0.09934426 1.61547114285714
"537" "2060-2090" "RCP_4.5" 0.05 1.61547114285714
"538" "2060-2090" "RCP_4.5" 0.49781421 0.97657314285714
"539" "2060-2090" "RCP_4.5" 0.35262295 1.11803571428571
"540" "2060-2090" "RCP_4.5" 0.40081967 1.05514457142857
"541" "2030-2060" "RCP_8.5" 0.70010929 0.498807142857149
"542" "2030-2060" "RCP_8.5" 0.777650273 0.419916
"543" "2030-2060" "RCP_8.5" 0.669453552 0.75075885714286
"544" "2030-2060" "RCP_8.5" 0.933442623 -0.19925628571428
"545" "2030-2060" "RCP_8.5" 0.7 0.498807142857149
"546" "2030-2060" "RCP_8.5" 0.356229508 1.59952857142857
"547" "2030-2060" "RCP_8.5" 0.7 0.498807142857149
"548" "2030-2060" "RCP_8.5" 0.884535519 -0.133698
"549" "2030-2060" "RCP_8.5" 0.808469945 0.14152742857143
"550" "2030-2060" "RCP_8.5" 0.93989071 -0.19925628571428
"551" "2030-2060" "RCP_8.5" 0.376885246 1.47936142857143
"552" "2030-2060" "RCP_8.5" 0.698579235 0.782576
"553" "2030-2060" "RCP_8.5" 0.69989071 0.782576
"554" "2030-2060" "RCP_8.5" 0.704863388 0.54664171428571
"555" "2030-2060" "RCP_8.5" 1 0
"556" "2030-2060" "RCP_8.5" 0.69852459 0.782576
"557" "2030-2060" "RCP_8.5" 0.699836066 0.782576
"558" "2030-2060" "RCP_8.5" 0.7 0.54664171428571
"559" "2030-2060" "RCP_8.5" 0.698688525 0.782576
"560" "2030-2060" "RCP_8.5" 0.935191257 -0.12336714285715
"561" "2030-2060" "RCP_8.5" 0.488087432 0.76212628571428
"562" "2030-2060" "RCP_8.5" 0.609289617 0.652126285714281
"563" "2030-2060" "RCP_8.5" 0.726939891 0.227567428571421
"564" "2030-2060" "RCP_8.5" 0.591857923 0.66784057142857
"565" "2030-2060" "RCP_8.5" 0.46442623 0.76212628571428
"566" "2030-2060" "RCP_8.5" 0.134808743 2.44688771428571
"567" "2030-2060" "RCP_8.5" 0.28579235 1.832896
"568" "2030-2060" "RCP_8.5" 0.539398907 0.934983428571431
"569" "2030-2060" "RCP_8.5" 0.705355191 0.227567428571421
"570" "2030-2060" "RCP_8.5" 0.646393443 0.652126285714281
"571" "2060-2090" "RCP_8.5" 0.578306011 0.60652285714286
"572" "2060-2090" "RCP_8.5" 0.411693989 1.24036
"573" "2060-2090" "RCP_8.5" 0.7 0.0840522857142902
"574" "2060-2090" "RCP_8.5" 0.42704918 1.24036
"575" "2060-2090" "RCP_8.5" 0.05 2.08865942857143
"576" "2060-2090" "RCP_8.5" 0.193224044 1.95266114285714
"577" "2060-2090" "RCP_8.5" 0.7 0.0840522857142902
"578" "2060-2090" "RCP_8.5" 0.469945355 0.98797742857143
"579" "2060-2090" "RCP_8.5" 0.502240437 1.03092428571429
"580" "2060-2090" "RCP_8.5" 0.640054645 0.57509428571429
"581" "2060-2090" "RCP_8.5" 0.699945355 0.2928
"582" "2060-2090" "RCP_8.5" 0.537868852 0.79570228571429
"583" "2060-2090" "RCP_8.5" 0.699344262 0.2928
"584" "2060-2090" "RCP_8.5" 0.364699454 1.20427371428572
"585" "2060-2090" "RCP_8.5" 0.670437158 0.2928
"586" "2060-2090" "RCP_8.5" 0.323278689 1.48713085714286
"587" "2060-2090" "RCP_8.5" 0.527486339 0.79570228571429
"588" "2060-2090" "RCP_8.5" 0.69863388 0.2928
"589" "2060-2090" "RCP_8.5" 0.7 0.03376742857143
"590" "2060-2090" "RCP_8.5" 0.203278689 1.80141657142857
"591" "2060-2090" "RCP_8.5" 0.699125683 0.0967539999999998
"592" "2060-2090" "RCP_8.5" 0.05 2.671544
"593" "2060-2090" "RCP_8.5" 0.416502732 1.41832028571429
"594" "2060-2090" "RCP_8.5" 0.05 2.671544
"595" "2060-2090" "RCP_8.5" 0.05 2.671544
"596" "2060-2090" "RCP_8.5" 0.532677596 1.00822142857143
"597" "2060-2090" "RCP_8.5" 0.374972678 1.49958742857143
"598" "2060-2090" "RCP_8.5" 0.05 2.671544
"599" "2060-2090" "RCP_8.5" 0.05 2.671544
"600" "2060-2090" "RCP_8.5" 0.420218579 1.41832028571429
