# Supplementary material for: Water rights shape crop yield and revenue volatility tradeoffs for adaptation in snow dependent systems
Source: Nat Commun. 2020 Jul 10;11:3473. doi: 10.1038/s41467-020-17219-z (PMC7351950; doi:10.1038/s41467-020-17219-z)
Supplement: Supplementary file 3 — Source Data [file 41467_2020_17219_MOESM3_ESM.zip › Source Data/Figure_S3/figure_204.txt]

"Period" "RCP" "Unmet_Demand" "Yield"
"1" "2030-2060" "RCP_4.5" 0.8170492 0.0289674358974406
"2" "2030-2060" "RCP_4.5" 0.3256284 2.37655794871795
"3" "2030-2060" "RCP_4.5" 0.7072678 0.12016564102565
"4" "2030-2060" "RCP_4.5" 0.7035519 0.12016564102565
"5" "2030-2060" "RCP_4.5" 1 0
"6" "2030-2060" "RCP_4.5" 0.8046448 0.0289674358974406
"7" "2030-2060" "RCP_4.5" 1 0
"8" "2030-2060" "RCP_4.5" 0.7002186 0.12016564102565
"9" "2030-2060" "RCP_4.5" 0.7 0.12016564102565
"10" "2030-2060" "RCP_4.5" 0.7 0.12016564102565
"11" "2030-2060" "RCP_4.5" 0.7 0.141464358974351
"12" "2030-2060" "RCP_4.5" 1 0
"13" "2030-2060" "RCP_4.5" 0.7405464 0.141464358974351
"14" "2030-2060" "RCP_4.5" 0.7201639 0.141464358974351
"15" "2030-2060" "RCP_4.5" 0.7120765 0.141464358974351
"16" "2030-2060" "RCP_4.5" 0.9956284 0.00581871794871081
"17" "2030-2060" "RCP_4.5" 1 0
"18" "2030-2060" "RCP_4.5" 0.7 0.141464358974351
"19" "2030-2060" "RCP_4.5" 0.6987978 0.293361794871791
"20" "2030-2060" "RCP_4.5" 0.6993443 0.293361794871791
"21" "2030-2060" "RCP_4.5" 0.5697268 0.71830384615385
"22" "2030-2060" "RCP_4.5" 0.4118033 1.78815051282051
"23" "2030-2060" "RCP_4.5" 0.6084699 0.43628666666667
"24" "2030-2060" "RCP_4.5" 0.699071 0.22547025641026
"25" "2030-2060" "RCP_4.5" 0.5844262 0.71830384615385
"26" "2030-2060" "RCP_4.5" 0.4595082 1.41476128205128
"27" "2030-2060" "RCP_4.5" 0.4747541 1.41476128205128
"28" "2030-2060" "RCP_4.5" 0.9125683 0.0107658974359
"29" "2030-2060" "RCP_4.5" 0.7 0.10961743589744
"30" "2030-2060" "RCP_4.5" 0.8501093 0.0170771794871802
"31" "2060-2090" "RCP_4.5" 0.6573224 0.19348794871795
"32" "2060-2090" "RCP_4.5" 0.6991257 0.19348794871795
"33" "2060-2090" "RCP_4.5" 0.3272131 2.13099820512821
"34" "2060-2090" "RCP_4.5" 0.7119126 0.10210230769231
"35" "2060-2090" "RCP_4.5" 0.6994536 0.19348794871795
"36" "2060-2090" "RCP_4.5" 0.6996721 0.19348794871795
"37" "2060-2090" "RCP_4.5" 0.820929 0.0259274358974402
"38" "2060-2090" "RCP_4.5" 0.7377049 0.10210230769231
"39" "2060-2090" "RCP_4.5" 0.9255191 0.0109051282051293
"40" "2060-2090" "RCP_4.5" 0.6992896 0.19348794871795
"41" "2060-2090" "RCP_4.5" 0.7 0.1368
"42" "2060-2090" "RCP_4.5" 0.2572131 2.98736307692308
"43" "2060-2090" "RCP_4.5" 0.1897814 3.51974205128205
"44" "2060-2090" "RCP_4.5" 0.6986885 0.279465128205129
"45" "2060-2090" "RCP_4.5" 0.7 0.1368
"46" "2060-2090" "RCP_4.5" 0.05 3.68361487179487
"47" "2060-2090" "RCP_4.5" 0.4012568 1.81036051282051
"48" "2060-2090" "RCP_4.5" 0.2056831 3.28800846153846
"49" "2060-2090" "RCP_4.5" 0.7 0.1368
"50" "2060-2090" "RCP_4.5" 0.6639344 0.279465128205129
"51" "2060-2090" "RCP_4.5" 0.6981421 0.17113461538462
"52" "2060-2090" "RCP_4.5" 0.6987432 0.17113461538462
"53" "2060-2090" "RCP_4.5" 0.7 0.09295923076923
"54" "2060-2090" "RCP_4.5" 0.7 0.09295923076923
"55" "2060-2090" "RCP_4.5" 0.6997814 0.17113461538462
"56" "2060-2090" "RCP_4.5" 0.7042077 0.09295923076923
"57" "2060-2090" "RCP_4.5" 0.7001093 0.09295923076923
"58" "2060-2090" "RCP_4.5" 0.6126776 0.30675333333333
"59" "2060-2090" "RCP_4.5" 0.6995628 0.17113461538462
"60" "2060-2090" "RCP_4.5" 0.6990164 0.17113461538462
"61" "2030-2060" "RCP_8.5" 0.9979235 0.00678923076923077
"62" "2030-2060" "RCP_8.5" 0.94448087 0.0138012820512809
"63" "2030-2060" "RCP_8.5" 0.47344262 2.20378256410256
"64" "2030-2060" "RCP_8.5" 0.38420765 3.27211051282051
"65" "2030-2060" "RCP_8.5" 0.59808743 1.20437102564103
"66" "2030-2060" "RCP_8.5" 0.42961749 2.72460871794872
"67" "2030-2060" "RCP_8.5" 0.74737705 0.221256923076931
"68" "2030-2060" "RCP_8.5" 0.67961749 0.439368461538461
"69" "2030-2060" "RCP_8.5" 0.7 0.221256923076931
"70" "2030-2060" "RCP_8.5" 0.29185792 4.32577256410256
"71" "2030-2060" "RCP_8.5" 0.41590164 2.44437487179487
"72" "2030-2060" "RCP_8.5" 0.54032787 1.52011128205128
"73" "2030-2060" "RCP_8.5" 0.72754098 0.219417179487179
"74" "2030-2060" "RCP_8.5" 0.69825137 0.42521538461539
"75" "2030-2060" "RCP_8.5" 0.16879781 4.65940358974359
"76" "2030-2060" "RCP_8.5" 0.69907104 0.42521538461539
"77" "2030-2060" "RCP_8.5" 0.94584699 0.0126343589743598
"78" "2030-2060" "RCP_8.5" 0.70060109 0.219417179487179
"79" "2030-2060" "RCP_8.5" 0.70185792 0.219417179487179
"80" "2030-2060" "RCP_8.5" 0.6826776 0.42521538461539
"81" "2030-2060" "RCP_8.5" 0.7 0.180334871794869
"82" "2030-2060" "RCP_8.5" 0.7 0.180334871794869
"83" "2030-2060" "RCP_8.5" 0.42087432 2.11483
"84" "2030-2060" "RCP_8.5" 0.38043716 2.55075102564102
"85" "2030-2060" "RCP_8.5" 0.07502732 4.18531641025641
"86" "2030-2060" "RCP_8.5" 0.7 0.180334871794869
"87" "2030-2060" "RCP_8.5" 0.49103825 1.70698102564102
"88" "2030-2060" "RCP_8.5" 0.69945355 0.34276384615384
"89" "2030-2060" "RCP_8.5" 0.6931694 0.34276384615384
"90" "2030-2060" "RCP_8.5" 0.7 0.180334871794869
"91" "2060-2090" "RCP_8.5" 0.14136612 4.41086384615384
"92" "2060-2090" "RCP_8.5" 0.58349727 0.903443589743588
"93" "2060-2090" "RCP_8.5" 0.7 0.176179487179478
"94" "2060-2090" "RCP_8.5" 0.7 0.176179487179478
"95" "2060-2090" "RCP_8.5" 0.69846995 0.337571025641019
"96" "2060-2090" "RCP_8.5" 0.17153005 4.26655769230769
"97" "2060-2090" "RCP_8.5" 0.49530055 1.71923358974359
"98" "2060-2090" "RCP_8.5" 0.7 0.176179487179478
"99" "2060-2090" "RCP_8.5" 0.70081967 0.176179487179478
"100" "2060-2090" "RCP_8.5" 0.35901639 2.61503794871795
"101" "2060-2090" "RCP_8.5" 0.17338798 5.31396487179487
"102" "2060-2090" "RCP_8.5" 0.7 0.222599743589742
"103" "2060-2090" "RCP_8.5" 0.69934426 0.480273846153841
"104" "2060-2090" "RCP_8.5" 0.69852459 0.480273846153841
"105" "2060-2090" "RCP_8.5" 0.7 0.222599743589742
"106" "2060-2090" "RCP_8.5" 0.71803279 0.222599743589742
"107" "2060-2090" "RCP_8.5" 0.80748634 0.0345435897435902
"108" "2060-2090" "RCP_8.5" 0.62606557 0.86859717948718
"109" "2060-2090" "RCP_8.5" 0.7 0.222599743589742
"110" "2060-2090" "RCP_8.5" 0.7 0.222599743589742
"111" "2060-2090" "RCP_8.5" 0.70043716 0.19483
"112" "2060-2090" "RCP_8.5" 0.6984153 0.383402051282051
"113" "2060-2090" "RCP_8.5" 0.7 0.19483
"114" "2060-2090" "RCP_8.5" 0.22071038 3.96234076923077
"115" "2060-2090" "RCP_8.5" 0.17901639 4.24455179487179
"116" "2060-2090" "RCP_8.5" 0.05 4.39017333333333
"117" "2060-2090" "RCP_8.5" 0.61775956 0.67232205128205
"118" "2060-2090" "RCP_8.5" 0.36885246 2.70506102564102
"119" "2060-2090" "RCP_8.5" 0.05 4.39017333333333
"120" "2060-2090" "RCP_8.5" 0.10355191 4.37262128205128
"121" "2030-2060" "RCP_4.5" 0.6612022 0.43511897435898
"122" "2030-2060" "RCP_4.5" 0.7079781 0.21895717948718
"123" "2030-2060" "RCP_4.5" 0.6995082 0.43511897435898
"124" "2030-2060" "RCP_4.5" 0.7761749 0.0861474358974288
"125" "2030-2060" "RCP_4.5" 0.7056284 0.21895717948718
"126" "2030-2060" "RCP_4.5" 1 0
"127" "2030-2060" "RCP_4.5" 0.9047541 0.0123730769230797
"128" "2030-2060" "RCP_4.5" 0.7351366 0.21895717948718
"129" "2030-2060" "RCP_4.5" 0.7456284 0.21895717948718
"130" "2030-2060" "RCP_4.5" 0.7898907 0.0861474358974288
"131" "2030-2060" "RCP_4.5" 0.7103825 0.201091025641031
"132" "2030-2060" "RCP_4.5" 1 0
"133" "2030-2060" "RCP_4.5" 1 0
"134" "2030-2060" "RCP_4.5" 0.9346448 0.0124710256410303
"135" "2030-2060" "RCP_4.5" 1 0
"136" "2030-2060" "RCP_4.5" 0.9991257 0.00602000000000125
"137" "2030-2060" "RCP_4.5" 0.6766667 0.40165897435898
"138" "2030-2060" "RCP_4.5" 0.9803279 0.00602000000000125
"139" "2030-2060" "RCP_4.5" 0.7452459 0.201091025641031
"140" "2030-2060" "RCP_4.5" 0.7164481 0.201091025641031
"141" "2030-2060" "RCP_4.5" 0.7 0.189010769230771
"142" "2030-2060" "RCP_4.5" 0.7061202 0.189010769230771
"143" "2030-2060" "RCP_4.5" 0.6985792 0.38279153846154
"144" "2030-2060" "RCP_4.5" 0.3950273 2.79108512820513
"145" "2030-2060" "RCP_4.5" 0.5813115 1.02590282051282
"146" "2030-2060" "RCP_4.5" 0.1301093 4.43954794871795
"147" "2030-2060" "RCP_4.5" 0.6879235 0.38279153846154
"148" "2030-2060" "RCP_4.5" 0.8766667 0.0198741025641009
"149" "2030-2060" "RCP_4.5" 0.6998361 0.38279153846154
"150" "2030-2060" "RCP_4.5" 0.6557377 0.38279153846154
"151" "2060-2090" "RCP_4.5" 0.6993443 0.343625128205121
"152" "2060-2090" "RCP_4.5" 0.6988525 0.343625128205121
"153" "2060-2090" "RCP_4.5" 0.7 0.17524282051281
"154" "2060-2090" "RCP_4.5" 0.7 0.17524282051281
"155" "2060-2090" "RCP_4.5" 0.8668306 0.0200499999999906
"156" "2060-2090" "RCP_4.5" 1 0
"157" "2060-2090" "RCP_4.5" 0.7 0.17524282051281
"158" "2060-2090" "RCP_4.5" 0.7 0.17524282051281
"159" "2060-2090" "RCP_4.5" 0.9201093 0.01248205128205
"160" "2060-2090" "RCP_4.5" 0.7087978 0.17524282051281
"161" "2060-2090" "RCP_4.5" 0.7087978 0.15035307692307
"162" "2060-2090" "RCP_4.5" 0.7230055 0.15035307692307
"163" "2060-2090" "RCP_4.5" 0.6996721 0.29354102564102
"164" "2060-2090" "RCP_4.5" 0.7426776 0.15035307692307
"165" "2060-2090" "RCP_4.5" 0.2214208 3.59744282051281
"166" "2060-2090" "RCP_4.5" 0.7004918 0.15035307692307
"167" "2060-2090" "RCP_4.5" 0.718306 0.15035307692307
"168" "2060-2090" "RCP_4.5" 0.6748634 0.29354102564102
"169" "2060-2090" "RCP_4.5" 0.9662842 0.0055979487179405
"170" "2060-2090" "RCP_4.5" 0.7143716 0.15035307692307
"171" "2060-2090" "RCP_4.5" 0.6980328 0.27421871794872
"172" "2060-2090" "RCP_4.5" 0.05 3.57701461538462
"173" "2060-2090" "RCP_4.5" 0.1165027 3.5621558974359
"174" "2060-2090" "RCP_4.5" 0.924918 0.0117297435897408
"175" "2060-2090" "RCP_4.5" 0.9806011 0.00558820512821079
"176" "2060-2090" "RCP_4.5" 0.7070492 0.14449307692308
"177" "2060-2090" "RCP_4.5" 0.8263388 0.0316715384615405
"178" "2060-2090" "RCP_4.5" 0.7 0.14449307692308
"179" "2060-2090" "RCP_4.5" 0.7601639 0.0652635897435907
"180" "2060-2090" "RCP_4.5" 0.7097814 0.14449307692308
"181" "2030-2060" "RCP_8.5" 0.7 0.190614102564099
"182" "2030-2060" "RCP_8.5" 0.612076503 0.77125923076923
"183" "2030-2060" "RCP_8.5" 0.698579235 0.413417948717949
"184" "2030-2060" "RCP_8.5" 0.81852459 0.0346194871794889
"185" "2030-2060" "RCP_8.5" 0.650327869 0.413417948717949
"186" "2030-2060" "RCP_8.5" 0.743715847 0.190614102564099
"187" "2030-2060" "RCP_8.5" 0.68715847 0.413417948717949
"188" "2030-2060" "RCP_8.5" 0.87704918 0.0196964102564099
"189" "2030-2060" "RCP_8.5" 0.7 0.190614102564099
"190" "2030-2060" "RCP_8.5" 0.759508197 0.0767938461538389
"191" "2030-2060" "RCP_8.5" 0.753442623 0.0939776923076892
"192" "2030-2060" "RCP_8.5" 0.841038251 0.0356687179487096
"193" "2030-2060" "RCP_8.5" 0.7 0.2388864102564
"194" "2030-2060" "RCP_8.5" 0.84295082 0.0356687179487096
"195" "2030-2060" "RCP_8.5" 1 0
"196" "2030-2060" "RCP_8.5" 0.926557377 0.0128133333333302
"197" "2030-2060" "RCP_8.5" 0.766502732 0.0939776923076892
"198" "2030-2060" "RCP_8.5" 0.779672131 0.0939776923076892
"199" "2030-2060" "RCP_8.5" 0.698579235 0.48148358974359
"200" "2030-2060" "RCP_8.5" 0.813278689 0.0356687179487096
"201" "2030-2060" "RCP_8.5" 0.9 0.01214025641025
"202" "2030-2060" "RCP_8.5" 0.7 0.15351051282051
"203" "2030-2060" "RCP_8.5" 0.700601093 0.15351051282051
"204" "2030-2060" "RCP_8.5" 0.85568306 0.0191802564102499
"205" "2030-2060" "RCP_8.5" 0.834590164 0.0324866666666601
"206" "2030-2060" "RCP_8.5" 0.7 0.15351051282051
"207" "2030-2060" "RCP_8.5" 0.668852459 0.31371333333333
"208" "2030-2060" "RCP_8.5" 0.654480874 0.31371333333333
"209" "2030-2060" "RCP_8.5" 0.646885246 0.59106487179487
"210" "2030-2060" "RCP_8.5" 0.089071038 4.14609461538461
"211" "2060-2090" "RCP_8.5" 0.536721312 0.9594782051282
"212" "2060-2090" "RCP_8.5" 0.735136612 0.11726
"213" "2060-2090" "RCP_8.5" 0.708306011 0.11726
"214" "2060-2090" "RCP_8.5" 0.307213115 2.41449974358974
"215" "2060-2090" "RCP_8.5" 0.562896175 0.65993512820512
"216" "2060-2090" "RCP_8.5" 1 0
"217" "2060-2090" "RCP_8.5" 0.799945355 0.0511115384615302
"218" "2060-2090" "RCP_8.5" 0.999562842 0.00559384615383962
"219" "2060-2090" "RCP_8.5" 0.778142077 0.0511115384615302
"220" "2060-2090" "RCP_8.5" 0.699180328 0.23322051282051
"221" "2060-2090" "RCP_8.5" 0.704590164 0.132728974358971
"222" "2060-2090" "RCP_8.5" 0.541857924 1.07838307692308
"223" "2060-2090" "RCP_8.5" 0.956174863 0.00544538461539013
"224" "2060-2090" "RCP_8.5" 0.701256831 0.132728974358971
"225" "2060-2090" "RCP_8.5" 0.7 0.132728974358971
"226" "2060-2090" "RCP_8.5" 0.702404372 0.132728974358971
"227" "2060-2090" "RCP_8.5" 0.699672131 0.276603589743591
"228" "2060-2090" "RCP_8.5" 0.459125683 1.42180461538462
"229" "2060-2090" "RCP_8.5" 0.731038251 0.132728974358971
"230" "2060-2090" "RCP_8.5" 0.486557377 1.42180461538462
"231" "2060-2090" "RCP_8.5" 0.05 3.11828153846154
"232" "2060-2090" "RCP_8.5" 0.67442623 0.1948
"233" "2060-2090" "RCP_8.5" 0.612131148 0.347806923076919
"234" "2060-2090" "RCP_8.5" 0.361693989 1.70608
"235" "2060-2090" "RCP_8.5" 0.703497268 0.113554102564099
"236" "2060-2090" "RCP_8.5" 0.700163934 0.113554102564099
"237" "2060-2090" "RCP_8.5" 0.287814208 2.44282051282051
"238" "2060-2090" "RCP_8.5" 0.698415301 0.1948
"239" "2060-2090" "RCP_8.5" 0.403770492 1.38154794871794
"240" "2060-2090" "RCP_8.5" 0.698852459 0.1948
"241" "2030-2060" "RCP_4.5" 0.963005464 0.00579589743589892
"242" "2030-2060" "RCP_4.5" 0.87704918 0.0187169230769193
"243" "2030-2060" "RCP_4.5" 1 0
"244" "2030-2060" "RCP_4.5" 1 0
"245" "2030-2060" "RCP_4.5" 0.692349727 0.42652564102564
"246" "2030-2060" "RCP_4.5" 0.747650273 0.197749487179479
"247" "2030-2060" "RCP_4.5" 0.7 0.197749487179479
"248" "2030-2060" "RCP_4.5" 0.699617486 0.42652564102564
"249" "2030-2060" "RCP_4.5" 0.05 4.96253948717949
"250" "2030-2060" "RCP_4.5" 0.7 0.197749487179479
"251" "2030-2060" "RCP_4.5" 0.866174863 0.0205556410256502
"252" "2030-2060" "RCP_4.5" 0.7 0.22298384615385
"253" "2030-2060" "RCP_4.5" 1 0
"254" "2030-2060" "RCP_4.5" 1 0
"255" "2030-2060" "RCP_4.5" 0.720218579 0.22298384615385
"256" "2030-2060" "RCP_4.5" 0.739617486 0.22298384615385
"257" "2030-2060" "RCP_4.5" 0.7 0.22298384615385
"258" "2030-2060" "RCP_4.5" 0.707322404 0.22298384615385
"259" "2030-2060" "RCP_4.5" 0.705136612 0.22298384615385
"260" "2030-2060" "RCP_4.5" 0.818797814 0.0365897435897491
"261" "2030-2060" "RCP_4.5" 0.828196721 0.0341771794871892
"262" "2030-2060" "RCP_4.5" 0.642786885 0.826597692307699
"263" "2030-2060" "RCP_4.5" 1 0
"264" "2030-2060" "RCP_4.5" 0.713005464 0.21873000000001
"265" "2030-2060" "RCP_4.5" 0.712295082 0.21873000000001
"266" "2030-2060" "RCP_4.5" 0.825737705 0.0341771794871892
"267" "2030-2060" "RCP_4.5" 0.70726776 0.21873000000001
"268" "2030-2060" "RCP_4.5" 0.401803279 2.69679205128206
"269" "2030-2060" "RCP_4.5" 0.353934426 3.21284871794872
"270" "2030-2060" "RCP_4.5" 0.700273224 0.21873000000001
"271" "2060-2090" "RCP_4.5" 0.350546448 3.13105487179487
"272" "2060-2090" "RCP_4.5" 0.713333333 0.22434
"273" "2060-2090" "RCP_4.5" 0.743879781 0.22434
"274" "2060-2090" "RCP_4.5" 0.648415301 0.82991384615385
"275" "2060-2090" "RCP_4.5" 0.709617486 0.22434
"276" "2060-2090" "RCP_4.5" 0.697814208 0.47134871794872
"277" "2060-2090" "RCP_4.5" 0.143169399 4.80585205128205
"278" "2060-2090" "RCP_4.5" 0.100710383 4.80585205128205
"279" "2060-2090" "RCP_4.5" 0.514153005 1.68175461538461
"280" "2060-2090" "RCP_4.5" 0.699836066 0.47134871794872
"281" "2060-2090" "RCP_4.5" 0.698961749 0.488119743589749
"282" "2060-2090" "RCP_4.5" 0.05 4.61290153846155
"283" "2060-2090" "RCP_4.5" 0.699781421 0.488119743589749
"284" "2060-2090" "RCP_4.5" 0.05 4.61290153846155
"285" "2060-2090" "RCP_4.5" 0.67852459 0.488119743589749
"286" "2060-2090" "RCP_4.5" 0.389180328 3.01389256410257
"287" "2060-2090" "RCP_4.5" 0.219125683 4.24754410256411
"288" "2060-2090" "RCP_4.5" 0.724808743 0.241883846153859
"289" "2060-2090" "RCP_4.5" 0.860874317 0.0187343589743687
"290" "2060-2090" "RCP_4.5" 0.741912568 0.241883846153859
"291" "2060-2090" "RCP_4.5" 0.699617486 0.41550384615384
"292" "2060-2090" "RCP_4.5" 0.740491803 0.210622564102559
"293" "2060-2090" "RCP_4.5" 0.464699454 1.93263333333333
"294" "2060-2090" "RCP_4.5" 0.7 0.210622564102559
"295" "2060-2090" "RCP_4.5" 0.700928962 0.210622564102559
"296" "2060-2090" "RCP_4.5" 0.704153005 0.210622564102559
"297" "2060-2090" "RCP_4.5" 0.742568306 0.210622564102559
"298" "2060-2090" "RCP_4.5" 0.7 0.210622564102559
"299" "2060-2090" "RCP_4.5" 0.964098361 0.00583846153845968
"300" "2060-2090" "RCP_4.5" 0.697978142 0.41550384615384
"301" "2030-2060" "RCP_8.5" 0.71978142 0.0737017948717904
"302" "2030-2060" "RCP_8.5" 1 0
"303" "2030-2060" "RCP_8.5" 0.85502732 0.0248646153846099
"304" "2030-2060" "RCP_8.5" 0.69879781 0.11555794871795
"305" "2030-2060" "RCP_8.5" 0.9 0.0158438461538504
"306" "2030-2060" "RCP_8.5" 0.57081967 0.37247435897436
"307" "2030-2060" "RCP_8.5" 0.70846995 0.0737017948717904
"308" "2030-2060" "RCP_8.5" 0.69879781 0.11555794871795
"309" "2030-2060" "RCP_8.5" 0.63677596 0.21266820512821
"310" "2030-2060" "RCP_8.5" 0.7 0.0737017948717904
"311" "2030-2060" "RCP_8.5" 0.60278689 0.127357692307689
"312" "2030-2060" "RCP_8.5" 0.66945355 0.0864376923076895
"313" "2030-2060" "RCP_8.5" 0.7 0.0631058974358893
"314" "2030-2060" "RCP_8.5" 0.7052459 0.0631058974358893
"315" "2030-2060" "RCP_8.5" 0.19322404 2.32687025641025
"316" "2030-2060" "RCP_8.5" 0.05 2.47170846153846
"317" "2030-2060" "RCP_8.5" 0.82497268 0.0326133333333294
"318" "2030-2060" "RCP_8.5" 0.70415301 0.0631058974358893
"319" "2030-2060" "RCP_8.5" 1 0
"320" "2030-2060" "RCP_8.5" 1 0
"321" "2030-2060" "RCP_8.5" 0.7 0.04836871794872
"322" "2030-2060" "RCP_8.5" 0.71010929 0.04836871794872
"323" "2030-2060" "RCP_8.5" 0.7036612 0.04836871794872
"324" "2030-2060" "RCP_8.5" 0.69934426 0.0653410256410201
"325" "2030-2060" "RCP_8.5" 0.42437158 0.82099743589744
"326" "2030-2060" "RCP_8.5" 0.2079235 2.08024435897436
"327" "2030-2060" "RCP_8.5" 0.77010929 0.0357046153846099
"328" "2030-2060" "RCP_8.5" 0.80415301 0.0266756410256397
"329" "2030-2060" "RCP_8.5" 0.7 0.04836871794872
"330" "2030-2060" "RCP_8.5" 0.6604918 0.0653410256410201
"331" "2060-2090" "RCP_8.5" 0.05 1.69353230769231
"332" "2060-2090" "RCP_8.5" 0.2963388 1.18590435897436
"333" "2060-2090" "RCP_8.5" 0.05 1.69353230769231
"334" "2060-2090" "RCP_8.5" 0.31464481 0.94098230769231
"335" "2060-2090" "RCP_8.5" 0.05 1.69353230769231
"336" "2060-2090" "RCP_8.5" 0.69825137 0.0637874358974395
"337" "2060-2090" "RCP_8.5" 0.06978142 1.69353230769231
"338" "2060-2090" "RCP_8.5" 0.53677596 0.23433615384615
"339" "2060-2090" "RCP_8.5" 0.07901639 1.69353230769231
"340" "2060-2090" "RCP_8.5" 0.13071038 1.67460487179487
"341" "2060-2090" "RCP_8.5" 0.82284153 0.0275666666666696
"342" "2060-2090" "RCP_8.5" 0.72939891 0.0504251282051298
"343" "2060-2090" "RCP_8.5" 0.69874317 0.0693758974358998
"344" "2060-2090" "RCP_8.5" 0.69918033 0.0693758974358998
"345" "2060-2090" "RCP_8.5" 0.20333333 1.32541128205129
"346" "2060-2090" "RCP_8.5" 0.05 1.67437615384616
"347" "2060-2090" "RCP_8.5" 0.3947541 0.663037692307689
"348" "2060-2090" "RCP_8.5" 0.35907104 0.663037692307689
"349" "2060-2090" "RCP_8.5" 0.7 0.0504251282051298
"350" "2060-2090" "RCP_8.5" 0.7 0.0504251282051298
"351" "2060-2090" "RCP_8.5" 0.69737705 0.0506761538461609
"352" "2060-2090" "RCP_8.5" 0.38677596 0.594582307692311
"353" "2060-2090" "RCP_8.5" 0.25420765 1.04791051282052
"354" "2060-2090" "RCP_8.5" 0.6152459 0.0695846153846205
"355" "2060-2090" "RCP_8.5" 0.05 1.64711076923078
"356" "2060-2090" "RCP_8.5" 0.69836066 0.0506761538461609
"357" "2060-2090" "RCP_8.5" 0.6995082 0.0506761538461609
"358" "2060-2090" "RCP_8.5" 0.7 0.0393064102564207
"359" "2060-2090" "RCP_8.5" 0.75759563 0.0298394871794905
"360" "2060-2090" "RCP_8.5" 0.7 0.0393064102564207
"361" "2030-2060" "RCP_4.5" 0.9740984 0.00883666666666905
"362" "2030-2060" "RCP_4.5" 0.7962295 0.0560987179487196
"363" "2030-2060" "RCP_4.5" 0.8977049 0.0272735897435901
"364" "2030-2060" "RCP_4.5" 0.894918 0.0272735897435901
"365" "2030-2060" "RCP_4.5" 0.9250273 0.0178094871794894
"366" "2030-2060" "RCP_4.5" 0.714918 0.0836887179487302
"367" "2030-2060" "RCP_4.5" 0.8177049 0.0384046153846196
"368" "2030-2060" "RCP_4.5" 1 0
"369" "2030-2060" "RCP_4.5" 0.9581967 0.00883666666666905
"370" "2030-2060" "RCP_4.5" 0.6903825 0.13795512820513
"371" "2030-2060" "RCP_4.5" 0.8086339 0.0410174358974391
"372" "2030-2060" "RCP_4.5" 0.7 0.0933641025640997
"373" "2030-2060" "RCP_4.5" 1 0
"374" "2030-2060" "RCP_4.5" 0.8005464 0.0410174358974391
"375" "2030-2060" "RCP_4.5" 0.6985792 0.15238794871795
"376" "2030-2060" "RCP_4.5" 0.9966667 0.00909512820511971
"377" "2030-2060" "RCP_4.5" 1 0
"378" "2030-2060" "RCP_4.5" 0.8877049 0.0283669230769199
"379" "2030-2060" "RCP_4.5" 0.972459 0.00909512820511971
"380" "2030-2060" "RCP_4.5" 1 0
"381" "2030-2060" "RCP_4.5" 0.998306 0.00874820512821017
"382" "2030-2060" "RCP_4.5" 0.9997814 0.00874820512821017
"383" "2030-2060" "RCP_4.5" 1 0
"384" "2030-2060" "RCP_4.5" 0.9763934 0.00874820512821017
"385" "2030-2060" "RCP_4.5" 0.7 0.0824356410256399
"386" "2030-2060" "RCP_4.5" 0.5456831 0.78419179487179
"387" "2030-2060" "RCP_4.5" 0.6997268 0.14291307692308
"388" "2030-2060" "RCP_4.5" 0.7084699 0.0824356410256399
"389" "2030-2060" "RCP_4.5" 0.7459016 0.0824356410256399
"390" "2030-2060" "RCP_4.5" 0.832623 0.0388635897435901
"391" "2060-2090" "RCP_4.5" 1 0
"392" "2060-2090" "RCP_4.5" 0.8053005 0.0365810256410199
"393" "2060-2090" "RCP_4.5" 0.7372131 0.0749825641025597
"394" "2060-2090" "RCP_4.5" 1 0
"395" "2060-2090" "RCP_4.5" 0.6995628 0.14189179487179
"396" "2060-2090" "RCP_4.5" 0.9657923 0.00835974358973957
"397" "2060-2090" "RCP_4.5" 0.7 0.0749825641025597
"398" "2060-2090" "RCP_4.5" 0.274153 2.38091461538461
"399" "2060-2090" "RCP_4.5" 0.4036066 1.3046064102564
"400" "2060-2090" "RCP_4.5" 0.9889071 0.00835974358973957
"401" "2060-2090" "RCP_4.5" 0.7188525 0.0781223076923006
"402" "2060-2090" "RCP_4.5" 0.7009836 0.0781223076923006
"403" "2060-2090" "RCP_4.5" 0.6608197 0.116206923076921
"404" "2060-2090" "RCP_4.5" 1 0
"405" "2060-2090" "RCP_4.5" 0.6522404 0.116206923076921
"406" "2060-2090" "RCP_4.5" 0.8114208 0.0368582051282003
"407" "2060-2090" "RCP_4.5" 0.7053552 0.0781223076923006
"408" "2060-2090" "RCP_4.5" 0.9213115 0.0166028205128201
"409" "2060-2090" "RCP_4.5" 0.7 0.0781223076923006
"410" "2060-2090" "RCP_4.5" 0.680929 0.116206923076921
"411" "2060-2090" "RCP_4.5" 0.7244809 0.0696802564102503
"412" "2060-2090" "RCP_4.5" 1 0
"413" "2060-2090" "RCP_4.5" 0.9461749 0.0157882051282003
"414" "2060-2090" "RCP_4.5" 0.6880328 0.10011025641026
"415" "2060-2090" "RCP_4.5" 0.7479235 0.0696802564102503
"416" "2060-2090" "RCP_4.5" 0.8360109 0.0344474358974303
"417" "2060-2090" "RCP_4.5" 1 0
"418" "2060-2090" "RCP_4.5" 0.6665027 0.10011025641026
"419" "2060-2090" "RCP_4.5" 0.7 0.0696802564102503
"420" "2060-2090" "RCP_4.5" 0.7 0.0696802564102503
"421" "2030-2060" "RCP_8.5" 0.7535519 0.0508905128205202
"422" "2030-2060" "RCP_8.5" 0.4942623 0.85105307692308
"423" "2030-2060" "RCP_8.5" 0.7074317 0.0729328205128201
"424" "2030-2060" "RCP_8.5" 0.4671585 0.85105307692308
"425" "2030-2060" "RCP_8.5" 0.7001093 0.0729328205128201
"426" "2030-2060" "RCP_8.5" 1 0
"427" "2030-2060" "RCP_8.5" 1 0
"428" "2030-2060" "RCP_8.5" 1 0
"429" "2030-2060" "RCP_8.5" 1 0
"430" "2030-2060" "RCP_8.5" 0.7854098 0.0508905128205202
"431" "2030-2060" "RCP_8.5" 0.996776 0.00797666666665986
"432" "2030-2060" "RCP_8.5" 1 0
"433" "2030-2060" "RCP_8.5" 1 0
"434" "2030-2060" "RCP_8.5" 0.9554098 0.00797666666665986
"435" "2030-2060" "RCP_8.5" 0.1957923 2.63174717948718
"436" "2030-2060" "RCP_8.5" 0.7069399 0.0731182051281998
"437" "2030-2060" "RCP_8.5" 0.9479235 0.0164546153846103
"438" "2030-2060" "RCP_8.5" 0.9805464 0.00797666666665986
"439" "2030-2060" "RCP_8.5" 0.9277596 0.0164546153846103
"440" "2030-2060" "RCP_8.5" 0.6989617 0.10321948717949
"441" "2030-2060" "RCP_8.5" 0.9321858 0.0142584615384598
"442" "2030-2060" "RCP_8.5" 0.6789617 0.0765071794871792
"443" "2030-2060" "RCP_8.5" 0.6884153 0.0765071794871792
"444" "2030-2060" "RCP_8.5" 0.6278142 0.10796538461538
"445" "2030-2060" "RCP_8.5" 0.39 0.74428128205128
"446" "2030-2060" "RCP_8.5" 0.5016393 0.235529487179489
"447" "2030-2060" "RCP_8.5" 0.7086339 0.0573769230769194
"448" "2030-2060" "RCP_8.5" 0.6986339 0.0765071794871792
"449" "2030-2060" "RCP_8.5" 0.4670492 0.3635882051282
"450" "2030-2060" "RCP_8.5" 0.9753552 0.00695794871794941
"451" "2060-2090" "RCP_8.5" 0.6986339 0.0784397435897404
"452" "2060-2090" "RCP_8.5" 0.7687978 0.0387092307692303
"453" "2060-2090" "RCP_8.5" 0.7 0.0540097435897406
"454" "2060-2090" "RCP_8.5" 0.8719672 0.0209782051282001
"455" "2060-2090" "RCP_8.5" 0.9955191 0.00707871794871995
"456" "2060-2090" "RCP_8.5" 0.6981421 0.0784397435897404
"457" "2060-2090" "RCP_8.5" 0.7085246 0.0540097435897406
"458" "2060-2090" "RCP_8.5" 0.7189617 0.0540097435897406
"459" "2060-2090" "RCP_8.5" 0.8706011 0.0209782051282001
"460" "2060-2090" "RCP_8.5" 0.6510383 0.0784397435897404
"461" "2060-2090" "RCP_8.5" 0.3697814 0.92585871794872
"462" "2060-2090" "RCP_8.5" 0.8796721 0.0226938461538495
"463" "2060-2090" "RCP_8.5" 0.9346995 0.0151815384615395
"464" "2060-2090" "RCP_8.5" 0.7 0.0608271794871795
"465" "2060-2090" "RCP_8.5" 0.7 0.0608271794871795
"466" "2060-2090" "RCP_8.5" 0.8279781 0.03191435897436
"467" "2060-2090" "RCP_8.5" 0.7081967 0.0608271794871795
"468" "2060-2090" "RCP_8.5" 0.5297814 0.28499487179487
"469" "2060-2090" "RCP_8.5" 0.6280328 0.11690615384615
"470" "2060-2090" "RCP_8.5" 0.7032787 0.0608271794871795
"471" "2060-2090" "RCP_8.5" 0.6980874 0.0687812820512805
"472" "2060-2090" "RCP_8.5" 0.6728415 0.0687812820512805
"473" "2060-2090" "RCP_8.5" 0.7 0.05190230769231
"474" "2060-2090" "RCP_8.5" 0.7018579 0.05190230769231
"475" "2060-2090" "RCP_8.5" 0.6995628 0.0687812820512805
"476" "2060-2090" "RCP_8.5" 0.8519126 0.0208802564102601
"477" "2060-2090" "RCP_8.5" 0.855847 0.0208802564102601
"478" "2060-2090" "RCP_8.5" 0.5575956 0.13808923076923
"479" "2060-2090" "RCP_8.5" 0.2703279 1.09634692307693
"480" "2060-2090" "RCP_8.5" 0.6997268 0.0687812820512805
"481" "2030-2060" "RCP_4.5" 0.97661202 0.00892769230770085
"482" "2030-2060" "RCP_4.5" 0.99306011 0.00892769230770085
"483" "2030-2060" "RCP_4.5" 1 0
"484" "2030-2060" "RCP_4.5" 0.69874317 0.121257179487181
"485" "2030-2060" "RCP_4.5" 0.39961749 1.6669517948718
"486" "2030-2060" "RCP_4.5" 0.0536612 3.29350307692308
"487" "2030-2060" "RCP_4.5" 0.05 3.29350307692308
"488" "2030-2060" "RCP_4.5" 0.66748634 0.121257179487181
"489" "2030-2060" "RCP_4.5" 0.7 0.0877633333333403
"490" "2030-2060" "RCP_4.5" 0.7657377 0.0610705128205211
"491" "2030-2060" "RCP_4.5" 0.69071038 0.11843307692308
"492" "2030-2060" "RCP_4.5" 0.61114754 0.193012307692309
"493" "2030-2060" "RCP_4.5" 0.85398907 0.0277992307692294
"494" "2030-2060" "RCP_4.5" 0.12508197 3.08591333333333
"495" "2030-2060" "RCP_4.5" 1 0
"496" "2030-2060" "RCP_4.5" 0.69857923 0.11843307692308
"497" "2030-2060" "RCP_4.5" 0.7 0.0829625641025702
"498" "2030-2060" "RCP_4.5" 0.7 0.0829625641025702
"499" "2030-2060" "RCP_4.5" 0.76387978 0.05751128205128
"500" "2030-2060" "RCP_4.5" 0.69972678 0.11843307692308
"501" "2030-2060" "RCP_4.5" 0.44677596 0.73360333333333
"502" "2030-2060" "RCP_4.5" 0.7 0.0654456410256401
"503" "2030-2060" "RCP_4.5" 0.71404372 0.0654456410256401
"504" "2030-2060" "RCP_4.5" 1 0
"505" "2030-2060" "RCP_4.5" 0.78530055 0.0469774358974302
"506" "2030-2060" "RCP_4.5" 0.55196721 0.19704615384615
"507" "2030-2060" "RCP_4.5" 0.61907104 0.12770461538461
"508" "2030-2060" "RCP_4.5" 0.7015847 0.0654456410256401
"509" "2030-2060" "RCP_4.5" 0.76092896 0.0469774358974302
"510" "2030-2060" "RCP_4.5" 0.41939891 0.73360333333333
"511" "2060-2090" "RCP_4.5" 0.34087432 1.18226641025642
"512" "2060-2090" "RCP_4.5" 0.69923497 0.0877694871794903
"513" "2060-2090" "RCP_4.5" 0.95382514 0.00764435897435956
"514" "2060-2090" "RCP_4.5" 0.70142077 0.0648982051282099
"515" "2060-2090" "RCP_4.5" 0.70540984 0.0648982051282099
"516" "2060-2090" "RCP_4.5" 0.73704918 0.0648982051282099
"517" "2060-2090" "RCP_4.5" 0.57628415 0.18267384615385
"518" "2060-2090" "RCP_4.5" 0.45442623 0.44819051282052
"519" "2060-2090" "RCP_4.5" 0.93010929 0.0156487179487197
"520" "2060-2090" "RCP_4.5" 0.69852459 0.0877694871794903
"521" "2060-2090" "RCP_4.5" 0.7 0.0476733333333295
"522" "2060-2090" "RCP_4.5" 0.05 1.87276871794871
"523" "2060-2090" "RCP_4.5" 0.72065574 0.0476733333333295
"524" "2060-2090" "RCP_4.5" 0.7 0.0476733333333295
"525" "2060-2090" "RCP_4.5" 0.7 0.0476733333333295
"526" "2060-2090" "RCP_4.5" 0.14273224 1.8526058974359
"527" "2060-2090" "RCP_4.5" 0.69923497 0.0631015384615399
"528" "2060-2090" "RCP_4.5" 0.30469945 0.95003871794872
"529" "2060-2090" "RCP_4.5" 0.7 0.0476733333333295
"530" "2060-2090" "RCP_4.5" 0.62978142 0.0876807692307695
"531" "2060-2090" "RCP_4.5" 0.05 2.13310641025641
"532" "2060-2090" "RCP_4.5" 0.69923497 0.0593300000000001
"533" "2060-2090" "RCP_4.5" 0.71169399 0.0444187179487106
"534" "2060-2090" "RCP_4.5" 0.7 0.0444187179487106
"535" "2060-2090" "RCP_4.5" 0.53759563 0.24389076923077
"536" "2060-2090" "RCP_4.5" 0.09934426 2.13310641025641
"537" "2060-2090" "RCP_4.5" 0.05 2.13310641025641
"538" "2060-2090" "RCP_4.5" 0.49781421 0.423303589743591
"539" "2060-2090" "RCP_4.5" 0.35262295 0.92219358974359
"540" "2060-2090" "RCP_4.5" 0.40081967 0.657075128205131
"541" "2030-2060" "RCP_8.5" 0.70010929 0.0753582051282002
"542" "2030-2060" "RCP_8.5" 0.777650273 0.0517369230769198
"543" "2030-2060" "RCP_8.5" 0.669453552 0.13092846153846
"544" "2030-2060" "RCP_8.5" 0.933442623 0.0163869230769205
"545" "2030-2060" "RCP_8.5" 0.7 0.0753582051282002
"546" "2030-2060" "RCP_8.5" 0.356229508 1.78760153846153
"547" "2030-2060" "RCP_8.5" 0.7 0.0753582051282002
"548" "2030-2060" "RCP_8.5" 0.884535519 0.0251525641025605
"549" "2030-2060" "RCP_8.5" 0.808469945 0.0359697435897388
"550" "2030-2060" "RCP_8.5" 0.93989071 0.0163869230769205
"551" "2030-2060" "RCP_8.5" 0.376885246 2.56396948717949
"552" "2030-2060" "RCP_8.5" 0.698579235 0.189052564102571
"553" "2030-2060" "RCP_8.5" 0.69989071 0.189052564102571
"554" "2030-2060" "RCP_8.5" 0.704863388 0.0970074358974404
"555" "2030-2060" "RCP_8.5" 1 0
"556" "2030-2060" "RCP_8.5" 0.69852459 0.189052564102571
"557" "2030-2060" "RCP_8.5" 0.699836066 0.189052564102571
"558" "2030-2060" "RCP_8.5" 0.7 0.0970074358974404
"559" "2030-2060" "RCP_8.5" 0.698688525 0.189052564102571
"560" "2030-2060" "RCP_8.5" 0.935191257 0.0184897435897415
"561" "2030-2060" "RCP_8.5" 0.488087432 1.03152974358974
"562" "2030-2060" "RCP_8.5" 0.609289617 0.28788871794872
"563" "2030-2060" "RCP_8.5" 0.726939891 0.0773464102564105
"564" "2030-2060" "RCP_8.5" 0.591857923 0.49200256410256
"565" "2030-2060" "RCP_8.5" 0.46442623 1.03152974358974
"566" "2030-2060" "RCP_8.5" 0.134808743 2.96524358974359
"567" "2030-2060" "RCP_8.5" 0.28579235 2.35617641025641
"568" "2030-2060" "RCP_8.5" 0.539398907 0.75570384615384
"569" "2030-2060" "RCP_8.5" 0.705355191 0.0773464102564105
"570" "2030-2060" "RCP_8.5" 0.646393443 0.28788871794872
"571" "2060-2090" "RCP_8.5" 0.578306011 0.398518461538459
"572" "2060-2090" "RCP_8.5" 0.411693989 1.23612384615385
"573" "2060-2090" "RCP_8.5" 0.7 0.0710220512820499
"574" "2060-2090" "RCP_8.5" 0.42704918 1.23612384615385
"575" "2060-2090" "RCP_8.5" 0.05 2.90717128205128
"576" "2060-2090" "RCP_8.5" 0.193224044 2.80809871794872
"577" "2060-2090" "RCP_8.5" 0.7 0.0710220512820499
"578" "2060-2090" "RCP_8.5" 0.469945355 0.93325666666667
"579" "2060-2090" "RCP_8.5" 0.502240437 0.65339051282051
"580" "2060-2090" "RCP_8.5" 0.640054645 0.216019999999999
"581" "2060-2090" "RCP_8.5" 0.699945355 0.0751417948718007
"582" "2060-2090" "RCP_8.5" 0.537868852 0.28786282051282
"583" "2060-2090" "RCP_8.5" 0.699344262 0.0751417948718007
"584" "2060-2090" "RCP_8.5" 0.364699454 0.84274948717949
"585" "2060-2090" "RCP_8.5" 0.670437158 0.0751417948718007
"586" "2060-2090" "RCP_8.5" 0.323278689 1.10464948717949
"587" "2060-2090" "RCP_8.5" 0.527486339 0.28786282051282
"588" "2060-2090" "RCP_8.5" 0.69863388 0.0751417948718007
"589" "2060-2090" "RCP_8.5" 0.7 0.0552843589743599
"590" "2060-2090" "RCP_8.5" 0.203278689 1.63818666666667
"591" "2060-2090" "RCP_8.5" 0.699125683 0.11198051282052
"592" "2060-2090" "RCP_8.5" 0.05 2.28294717948718
"593" "2060-2090" "RCP_8.5" 0.416502732 0.87290871794872
"594" "2060-2090" "RCP_8.5" 0.05 2.28294717948718
"595" "2060-2090" "RCP_8.5" 0.05 2.28294717948718
"596" "2060-2090" "RCP_8.5" 0.532677596 0.474143589743591
"597" "2060-2090" "RCP_8.5" 0.374972678 1.13368564102564
"598" "2060-2090" "RCP_8.5" 0.05 2.28294717948718
"599" "2060-2090" "RCP_8.5" 0.05 2.28294717948718
"600" "2060-2090" "RCP_8.5" 0.420218579 0.87290871794872
