# Supplementary material for: Water rights shape crop yield and revenue volatility tradeoffs for adaptation in snow dependent systems
Source: Nat Commun. 2020 Jul 10;11:3473. doi: 10.1038/s41467-020-17219-z (PMC7351950; doi:10.1038/s41467-020-17219-z)
Supplement: Supplementary file 3 — Source Data [file 41467_2020_17219_MOESM3_ESM.zip › Source Data/Figure_S3/figure_210.txt]

"Period" "RCP" "Unmet_Demand" "Yield"
"1" "2030-2060" "RCP_4.5" 0.8170492 0.0124708333333299
"2" "2030-2060" "RCP_4.5" 0.3256284 0.21332208333333
"3" "2030-2060" "RCP_4.5" 0.7072678 0.0187145833333302
"4" "2030-2060" "RCP_4.5" 0.7035519 0.0187145833333302
"5" "2030-2060" "RCP_4.5" 1 0
"6" "2030-2060" "RCP_4.5" 0.8046448 0.0124708333333299
"7" "2030-2060" "RCP_4.5" 1 0
"8" "2030-2060" "RCP_4.5" 0.7002186 0.0187145833333302
"9" "2030-2060" "RCP_4.5" 0.7 0.0187145833333302
"10" "2030-2060" "RCP_4.5" 0.7 0.0187145833333302
"11" "2030-2060" "RCP_4.5" 0.7 0.01745208333333
"12" "2030-2060" "RCP_4.5" 1 0
"13" "2030-2060" "RCP_4.5" 0.7405464 0.01745208333333
"14" "2030-2060" "RCP_4.5" 0.7201639 0.01745208333333
"15" "2030-2060" "RCP_4.5" 0.7120765 0.01745208333333
"16" "2030-2060" "RCP_4.5" 0.9956284 0.00349874999999988
"17" "2030-2060" "RCP_4.5" 1 0
"18" "2030-2060" "RCP_4.5" 0.7 0.01745208333333
"19" "2030-2060" "RCP_4.5" 0.6987978 0.0206958333333302
"20" "2030-2060" "RCP_4.5" 0.6993443 0.0206958333333302
"21" "2030-2060" "RCP_4.5" 0.5697268 0.0309479166666602
"22" "2030-2060" "RCP_4.5" 0.4118033 0.13215416666666
"23" "2030-2060" "RCP_4.5" 0.6084699 0.0237245833333302
"24" "2030-2060" "RCP_4.5" 0.699071 0.0202100000000001
"25" "2030-2060" "RCP_4.5" 0.5844262 0.0309479166666602
"26" "2030-2060" "RCP_4.5" 0.4595082 0.08184083333333
"27" "2030-2060" "RCP_4.5" 0.4747541 0.08184083333333
"28" "2030-2060" "RCP_4.5" 0.9125683 0.00577625000000026
"29" "2030-2060" "RCP_4.5" 0.7 0.0173179166666602
"30" "2030-2060" "RCP_4.5" 0.8501093 0.00865541666665992
"31" "2060-2090" "RCP_4.5" 0.6573224 0.0202299999999997
"32" "2060-2090" "RCP_4.5" 0.6991257 0.0202299999999997
"33" "2060-2090" "RCP_4.5" 0.3272131 0.17781041666667
"34" "2060-2090" "RCP_4.5" 0.7119126 0.01707083333334
"35" "2060-2090" "RCP_4.5" 0.6994536 0.0202299999999997
"36" "2060-2090" "RCP_4.5" 0.6996721 0.0202299999999997
"37" "2060-2090" "RCP_4.5" 0.820929 0.0113333333333396
"38" "2060-2090" "RCP_4.5" 0.7377049 0.01707083333334
"39" "2060-2090" "RCP_4.5" 0.9255191 0.00567999999999991
"40" "2060-2090" "RCP_4.5" 0.6992896 0.0202299999999997
"41" "2060-2090" "RCP_4.5" 0.7 0.0177341666666599
"42" "2060-2090" "RCP_4.5" 0.2572131 0.41589541666666
"43" "2060-2090" "RCP_4.5" 0.1897814 0.54122916666666
"44" "2060-2090" "RCP_4.5" 0.6986885 0.0217437500000002
"45" "2060-2090" "RCP_4.5" 0.7 0.0177341666666599
"46" "2060-2090" "RCP_4.5" 0.05 0.5814725
"47" "2060-2090" "RCP_4.5" 0.4012568 0.19070833333333
"48" "2060-2090" "RCP_4.5" 0.2056831 0.4854625
"49" "2060-2090" "RCP_4.5" 0.7 0.0177341666666599
"50" "2060-2090" "RCP_4.5" 0.6639344 0.0217437500000002
"51" "2060-2090" "RCP_4.5" 0.6981421 0.0190858333333299
"52" "2060-2090" "RCP_4.5" 0.6987432 0.0190858333333299
"53" "2060-2090" "RCP_4.5" 0.7 0.0157866666666697
"54" "2060-2090" "RCP_4.5" 0.7 0.0157866666666697
"55" "2060-2090" "RCP_4.5" 0.6997814 0.0190858333333299
"56" "2060-2090" "RCP_4.5" 0.7042077 0.0157866666666697
"57" "2060-2090" "RCP_4.5" 0.7001093 0.0157866666666697
"58" "2060-2090" "RCP_4.5" 0.6126776 0.0214749999999997
"59" "2060-2090" "RCP_4.5" 0.6995628 0.0190858333333299
"60" "2060-2090" "RCP_4.5" 0.6990164 0.0190858333333299
"61" "2030-2060" "RCP_8.5" 0.9979235 0.00327958333333989
"62" "2030-2060" "RCP_8.5" 0.94448087 0.00663083333334002
"63" "2030-2060" "RCP_8.5" 0.47344262 0.07679083333334
"64" "2030-2060" "RCP_8.5" 0.38420765 0.17211791666667
"65" "2030-2060" "RCP_8.5" 0.59808743 0.0363549999999999
"66" "2030-2060" "RCP_8.5" 0.42961749 0.11666875
"67" "2030-2060" "RCP_8.5" 0.74737705 0.02073208333334
"68" "2030-2060" "RCP_8.5" 0.67961749 0.0245008333333403
"69" "2030-2060" "RCP_8.5" 0.7 0.02073208333334
"70" "2030-2060" "RCP_8.5" 0.29185792 0.3011975
"71" "2030-2060" "RCP_8.5" 0.41590164 0.0991679166666697
"72" "2030-2060" "RCP_8.5" 0.54032787 0.0452587499999999
"73" "2030-2060" "RCP_8.5" 0.72754098 0.0168195833333398
"74" "2030-2060" "RCP_8.5" 0.69825137 0.01980416666667
"75" "2030-2060" "RCP_8.5" 0.16879781 0.35727791666667
"76" "2030-2060" "RCP_8.5" 0.69907104 0.01980416666667
"77" "2030-2060" "RCP_8.5" 0.94584699 0.00558041666666975
"78" "2030-2060" "RCP_8.5" 0.70060109 0.0168195833333398
"79" "2030-2060" "RCP_8.5" 0.70185792 0.0168195833333398
"80" "2030-2060" "RCP_8.5" 0.6826776 0.01980416666667
"81" "2030-2060" "RCP_8.5" 0.7 0.0197733333333301
"82" "2030-2060" "RCP_8.5" 0.7 0.0197733333333301
"83" "2030-2060" "RCP_8.5" 0.42087432 0.16391375
"84" "2030-2060" "RCP_8.5" 0.38043716 0.236105
"85" "2030-2060" "RCP_8.5" 0.07502732 0.54481583333333
"86" "2030-2060" "RCP_8.5" 0.7 0.0197733333333301
"87" "2030-2060" "RCP_8.5" 0.49103825 0.10308833333333
"88" "2030-2060" "RCP_8.5" 0.69945355 0.0232641666666602
"89" "2030-2060" "RCP_8.5" 0.6931694 0.0232641666666602
"90" "2030-2060" "RCP_8.5" 0.7 0.0197733333333301
"91" "2060-2090" "RCP_8.5" 0.14136612 0.29808458333333
"92" "2060-2090" "RCP_8.5" 0.58349727 0.0266220833333302
"93" "2060-2090" "RCP_8.5" 0.7 0.0165908333333298
"94" "2060-2090" "RCP_8.5" 0.7 0.0165908333333298
"95" "2060-2090" "RCP_8.5" 0.69846995 0.0194629166666598
"96" "2060-2090" "RCP_8.5" 0.17153005 0.27070458333333
"97" "2060-2090" "RCP_8.5" 0.49530055 0.0486595833333299
"98" "2060-2090" "RCP_8.5" 0.7 0.0165908333333298
"99" "2060-2090" "RCP_8.5" 0.70081967 0.0165908333333298
"100" "2060-2090" "RCP_8.5" 0.35901639 0.09898125
"101" "2060-2090" "RCP_8.5" 0.17338798 0.56446041666667
"102" "2060-2090" "RCP_8.5" 0.7 0.0185045833333302
"103" "2060-2090" "RCP_8.5" 0.69934426 0.0216816666666699
"104" "2060-2090" "RCP_8.5" 0.69852459 0.0216816666666699
"105" "2060-2090" "RCP_8.5" 0.7 0.0185045833333302
"106" "2060-2090" "RCP_8.5" 0.71803279 0.0185045833333302
"107" "2060-2090" "RCP_8.5" 0.80748634 0.0123345833333302
"108" "2060-2090" "RCP_8.5" 0.62606557 0.0262645833333299
"109" "2060-2090" "RCP_8.5" 0.7 0.0185045833333302
"110" "2060-2090" "RCP_8.5" 0.7 0.0185045833333302
"111" "2060-2090" "RCP_8.5" 0.70043716 0.0171983333333303
"112" "2060-2090" "RCP_8.5" 0.6984153 0.0201587500000002
"113" "2060-2090" "RCP_8.5" 0.7 0.0171983333333303
"114" "2060-2090" "RCP_8.5" 0.22071038 0.2814525
"115" "2060-2090" "RCP_8.5" 0.17901639 0.31971375
"116" "2060-2090" "RCP_8.5" 0.05 0.3635
"117" "2060-2090" "RCP_8.5" 0.61775956 0.0236841666666603
"118" "2060-2090" "RCP_8.5" 0.36885246 0.14450791666666
"119" "2060-2090" "RCP_8.5" 0.05 0.3635
"120" "2060-2090" "RCP_8.5" 0.10355191 0.347715
"121" "2030-2060" "RCP_4.5" 0.6612022 0.0218170833333402
"122" "2030-2060" "RCP_4.5" 0.7079781 0.0186629166666701
"123" "2030-2060" "RCP_4.5" 0.6995082 0.0218170833333402
"124" "2030-2060" "RCP_4.5" 0.7761749 0.01502958333334
"125" "2030-2060" "RCP_4.5" 0.7056284 0.0186629166666701
"126" "2030-2060" "RCP_4.5" 1 0
"127" "2030-2060" "RCP_4.5" 0.9047541 0.00604166666667005
"128" "2030-2060" "RCP_4.5" 0.7351366 0.0186629166666701
"129" "2030-2060" "RCP_4.5" 0.7456284 0.0186629166666701
"130" "2030-2060" "RCP_4.5" 0.7898907 0.01502958333334
"131" "2030-2060" "RCP_4.5" 0.7103825 0.0198225000000001
"132" "2030-2060" "RCP_4.5" 1 0
"133" "2030-2060" "RCP_4.5" 1 0
"134" "2030-2060" "RCP_4.5" 0.9346448 0.00682541666667014
"135" "2030-2060" "RCP_4.5" 1 0
"136" "2030-2060" "RCP_4.5" 0.9991257 0.00277333333333019
"137" "2030-2060" "RCP_4.5" 0.6766667 0.0240737499999999
"138" "2030-2060" "RCP_4.5" 0.9803279 0.00277333333333019
"139" "2030-2060" "RCP_4.5" 0.7452459 0.0198225000000001
"140" "2030-2060" "RCP_4.5" 0.7164481 0.0198225000000001
"141" "2030-2060" "RCP_4.5" 0.7 0.0179037499999999
"142" "2030-2060" "RCP_4.5" 0.7061202 0.0179037499999999
"143" "2030-2060" "RCP_4.5" 0.6985792 0.02105791666667
"144" "2030-2060" "RCP_4.5" 0.3950273 0.2217875
"145" "2030-2060" "RCP_4.5" 0.5813115 0.0394858333333299
"146" "2030-2060" "RCP_4.5" 0.1301093 0.47439291666667
"147" "2030-2060" "RCP_4.5" 0.6879235 0.02105791666667
"148" "2030-2060" "RCP_4.5" 0.8766667 0.00863791666666991
"149" "2030-2060" "RCP_4.5" 0.6998361 0.02105791666667
"150" "2030-2060" "RCP_4.5" 0.6557377 0.02105791666667
"151" "2060-2090" "RCP_4.5" 0.6993443 0.02235416666666
"152" "2060-2090" "RCP_4.5" 0.6988525 0.02235416666666
"153" "2060-2090" "RCP_4.5" 0.7 0.01897875
"154" "2060-2090" "RCP_4.5" 0.7 0.01897875
"155" "2060-2090" "RCP_4.5" 0.8668306 0.00950333333333031
"156" "2060-2090" "RCP_4.5" 1 0
"157" "2060-2090" "RCP_4.5" 0.7 0.01897875
"158" "2060-2090" "RCP_4.5" 0.7 0.01897875
"159" "2060-2090" "RCP_4.5" 0.9201093 0.00633708333333027
"160" "2060-2090" "RCP_4.5" 0.7087978 0.01897875
"161" "2060-2090" "RCP_4.5" 0.7087978 0.0154020833333299
"162" "2060-2090" "RCP_4.5" 0.7230055 0.0154020833333299
"163" "2060-2090" "RCP_4.5" 0.6996721 0.0181
"164" "2060-2090" "RCP_4.5" 0.7426776 0.0154020833333299
"165" "2060-2090" "RCP_4.5" 0.2214208 0.31934041666666
"166" "2060-2090" "RCP_4.5" 0.7004918 0.0154020833333299
"167" "2060-2090" "RCP_4.5" 0.718306 0.0154020833333299
"168" "2060-2090" "RCP_4.5" 0.6748634 0.0181
"169" "2060-2090" "RCP_4.5" 0.9662842 0.0026824999999997
"170" "2060-2090" "RCP_4.5" 0.7143716 0.0154020833333299
"171" "2060-2090" "RCP_4.5" 0.6980328 0.01943416666666
"172" "2060-2090" "RCP_4.5" 0.05 0.32919333333333
"173" "2060-2090" "RCP_4.5" 0.1165027 0.31992541666666
"174" "2060-2090" "RCP_4.5" 0.924918 0.00552833333333025
"175" "2060-2090" "RCP_4.5" 0.9806011 0.00270666666665997
"176" "2060-2090" "RCP_4.5" 0.7070492 0.0165741666666603
"177" "2060-2090" "RCP_4.5" 0.8263388 0.0110204166666601
"178" "2060-2090" "RCP_4.5" 0.7 0.0165741666666603
"179" "2060-2090" "RCP_4.5" 0.7601639 0.0137675000000002
"180" "2060-2090" "RCP_4.5" 0.7097814 0.0165741666666603
"181" "2030-2060" "RCP_8.5" 0.7 0.0189504166666703
"182" "2030-2060" "RCP_8.5" 0.612076503 0.02721666666667
"183" "2030-2060" "RCP_8.5" 0.698579235 0.0221291666666703
"184" "2030-2060" "RCP_8.5" 0.81852459 0.0126458333333401
"185" "2030-2060" "RCP_8.5" 0.650327869 0.0221291666666703
"186" "2030-2060" "RCP_8.5" 0.743715847 0.0189504166666703
"187" "2030-2060" "RCP_8.5" 0.68715847 0.0221291666666703
"188" "2030-2060" "RCP_8.5" 0.87704918 0.00948750000000009
"189" "2030-2060" "RCP_8.5" 0.7 0.0189504166666703
"190" "2030-2060" "RCP_8.5" 0.759508197 0.0158091666666702
"191" "2030-2060" "RCP_8.5" 0.753442623 0.0154683333333399
"192" "2030-2060" "RCP_8.5" 0.841038251 0.0124779166666702
"193" "2030-2060" "RCP_8.5" 0.7 0.0184483333333398
"194" "2030-2060" "RCP_8.5" 0.84295082 0.0124779166666702
"195" "2030-2060" "RCP_8.5" 1 0
"196" "2030-2060" "RCP_8.5" 0.926557377 0.00651416666666993
"197" "2030-2060" "RCP_8.5" 0.766502732 0.0154683333333399
"198" "2030-2060" "RCP_8.5" 0.779672131 0.0154683333333399
"199" "2030-2060" "RCP_8.5" 0.698579235 0.0214016666666699
"200" "2030-2060" "RCP_8.5" 0.813278689 0.0124779166666702
"201" "2030-2060" "RCP_8.5" 0.9 0.00580000000000025
"202" "2030-2060" "RCP_8.5" 0.7 0.0176720833333301
"203" "2030-2060" "RCP_8.5" 0.700601093 0.0176720833333301
"204" "2030-2060" "RCP_8.5" 0.85568306 0.00876833333333016
"205" "2030-2060" "RCP_8.5" 0.834590164 0.0116925000000001
"206" "2030-2060" "RCP_8.5" 0.7 0.0176720833333301
"207" "2030-2060" "RCP_8.5" 0.668852459 0.0207920833333302
"208" "2030-2060" "RCP_8.5" 0.654480874 0.0207920833333302
"209" "2030-2060" "RCP_8.5" 0.646885246 0.0244845833333303
"210" "2030-2060" "RCP_8.5" 0.089071038 0.44913958333333
"211" "2060-2090" "RCP_8.5" 0.536721312 0.03913541666667
"212" "2060-2090" "RCP_8.5" 0.735136612 0.0167649999999999
"213" "2060-2090" "RCP_8.5" 0.708306011 0.0167649999999999
"214" "2060-2090" "RCP_8.5" 0.307213115 0.17709
"215" "2060-2090" "RCP_8.5" 0.562896175 0.02819333333334
"216" "2060-2090" "RCP_8.5" 1 0
"217" "2060-2090" "RCP_8.5" 0.799945355 0.0139766666666699
"218" "2060-2090" "RCP_8.5" 0.999562842 0.00279374999999993
"219" "2060-2090" "RCP_8.5" 0.778142077 0.0139766666666699
"220" "2060-2090" "RCP_8.5" 0.699180328 0.0195412499999996
"221" "2060-2090" "RCP_8.5" 0.704590164 0.0151229166666598
"222" "2060-2090" "RCP_8.5" 0.541857924 0.0363791666666597
"223" "2060-2090" "RCP_8.5" 0.956174863 0.00251541666665966
"224" "2060-2090" "RCP_8.5" 0.701256831 0.0151229166666598
"225" "2060-2090" "RCP_8.5" 0.7 0.0151229166666598
"226" "2060-2090" "RCP_8.5" 0.702404372 0.0151229166666598
"227" "2060-2090" "RCP_8.5" 0.699672131 0.0176766666666599
"228" "2060-2090" "RCP_8.5" 0.459125683 0.0539133333333299
"229" "2060-2090" "RCP_8.5" 0.731038251 0.0151229166666598
"230" "2060-2090" "RCP_8.5" 0.486557377 0.0539133333333299
"231" "2060-2090" "RCP_8.5" 0.05 0.40393625
"232" "2060-2090" "RCP_8.5" 0.67442623 0.0230283333333299
"233" "2060-2090" "RCP_8.5" 0.612131148 0.0278429166666601
"234" "2060-2090" "RCP_8.5" 0.361693989 0.18097583333333
"235" "2060-2090" "RCP_8.5" 0.703497268 0.0195216666666602
"236" "2060-2090" "RCP_8.5" 0.700163934 0.0195216666666602
"237" "2060-2090" "RCP_8.5" 0.287814208 0.28495708333333
"238" "2060-2090" "RCP_8.5" 0.698415301 0.0230283333333299
"239" "2060-2090" "RCP_8.5" 0.403770492 0.12919458333333
"240" "2060-2090" "RCP_8.5" 0.698852459 0.0230283333333299
"241" "2030-2060" "RCP_4.5" 0.963005464 0.00288083333333011
"242" "2030-2060" "RCP_4.5" 0.87704918 0.00865166666667028
"243" "2030-2060" "RCP_4.5" 1 0
"244" "2030-2060" "RCP_4.5" 1 0
"245" "2030-2060" "RCP_4.5" 0.692349727 0.0207725000000001
"246" "2030-2060" "RCP_4.5" 0.747650273 0.0173841666666701
"247" "2030-2060" "RCP_4.5" 0.7 0.0173841666666701
"248" "2030-2060" "RCP_4.5" 0.699617486 0.0207725000000001
"249" "2030-2060" "RCP_4.5" 0.05 0.54553708333333
"250" "2030-2060" "RCP_4.5" 0.7 0.0173841666666701
"251" "2030-2060" "RCP_4.5" 0.866174863 0.00899250000000018
"252" "2030-2060" "RCP_4.5" 0.7 0.0180562500000003
"253" "2030-2060" "RCP_4.5" 1 0
"254" "2030-2060" "RCP_4.5" 1 0
"255" "2030-2060" "RCP_4.5" 0.720218579 0.0180562500000003
"256" "2030-2060" "RCP_4.5" 0.739617486 0.0180562500000003
"257" "2030-2060" "RCP_4.5" 0.7 0.0180562500000003
"258" "2030-2060" "RCP_4.5" 0.707322404 0.0180562500000003
"259" "2030-2060" "RCP_4.5" 0.705136612 0.0180562500000003
"260" "2030-2060" "RCP_4.5" 0.818797814 0.01201291666667
"261" "2030-2060" "RCP_4.5" 0.828196721 0.0112608333333402
"262" "2030-2060" "RCP_4.5" 0.642786885 0.0263166666666699
"263" "2030-2060" "RCP_4.5" 1 0
"264" "2030-2060" "RCP_4.5" 0.713005464 0.0170541666666701
"265" "2030-2060" "RCP_4.5" 0.712295082 0.0170541666666701
"266" "2030-2060" "RCP_4.5" 0.825737705 0.0112608333333402
"267" "2030-2060" "RCP_4.5" 0.70726776 0.0170541666666701
"268" "2030-2060" "RCP_4.5" 0.401803279 0.20237958333334
"269" "2030-2060" "RCP_4.5" 0.353934426 0.27259208333334
"270" "2030-2060" "RCP_4.5" 0.700273224 0.0170541666666701
"271" "2060-2090" "RCP_4.5" 0.350546448 0.26783333333334
"272" "2060-2090" "RCP_4.5" 0.713333333 0.0176729166666703
"273" "2060-2090" "RCP_4.5" 0.743879781 0.0176729166666703
"274" "2060-2090" "RCP_4.5" 0.648415301 0.0265741666666699
"275" "2060-2090" "RCP_4.5" 0.709617486 0.0176729166666703
"276" "2060-2090" "RCP_4.5" 0.697814208 0.02101166666667
"277" "2060-2090" "RCP_4.5" 0.143169399 0.61168375
"278" "2060-2090" "RCP_4.5" 0.100710383 0.61168375
"279" "2060-2090" "RCP_4.5" 0.514153005 0.0708383333333402
"280" "2060-2090" "RCP_4.5" 0.699836066 0.02101166666667
"281" "2060-2090" "RCP_4.5" 0.698961749 0.0208483333333298
"282" "2060-2090" "RCP_4.5" 0.05 0.65684875
"283" "2060-2090" "RCP_4.5" 0.699781421 0.0208483333333298
"284" "2060-2090" "RCP_4.5" 0.05 0.65684875
"285" "2060-2090" "RCP_4.5" 0.67852459 0.0208483333333298
"286" "2060-2090" "RCP_4.5" 0.389180328 0.275595
"287" "2060-2090" "RCP_4.5" 0.219125683 0.52609625
"288" "2060-2090" "RCP_4.5" 0.724808743 0.0175937499999996
"289" "2060-2090" "RCP_4.5" 0.860874317 0.00875208333332989
"290" "2060-2090" "RCP_4.5" 0.741912568 0.0175937499999996
"291" "2060-2090" "RCP_4.5" 0.699617486 0.0204137499999999
"292" "2060-2090" "RCP_4.5" 0.740491803 0.0176512500000001
"293" "2060-2090" "RCP_4.5" 0.464699454 0.11440791666667
"294" "2060-2090" "RCP_4.5" 0.7 0.0176512500000001
"295" "2060-2090" "RCP_4.5" 0.700928962 0.0176512500000001
"296" "2060-2090" "RCP_4.5" 0.704153005 0.0176512500000001
"297" "2060-2090" "RCP_4.5" 0.742568306 0.0176512500000001
"298" "2060-2090" "RCP_4.5" 0.7 0.0176512500000001
"299" "2060-2090" "RCP_4.5" 0.964098361 0.0028333333333399
"300" "2060-2090" "RCP_4.5" 0.697978142 0.0204137499999999
"301" "2030-2060" "RCP_8.5" 0.71978142 0.0227187500000001
"302" "2030-2060" "RCP_8.5" 1 0
"303" "2030-2060" "RCP_8.5" 0.85502732 0.0107466666666598
"304" "2030-2060" "RCP_8.5" 0.69879781 0.0266870833333299
"305" "2030-2060" "RCP_8.5" 0.9 0.00675416666665996
"306" "2030-2060" "RCP_8.5" 0.57081967 0.0345658333333301
"307" "2030-2060" "RCP_8.5" 0.70846995 0.0227187500000001
"308" "2030-2060" "RCP_8.5" 0.69879781 0.0266870833333299
"309" "2030-2060" "RCP_8.5" 0.63677596 0.03063875
"310" "2030-2060" "RCP_8.5" 0.7 0.0227187500000001
"311" "2030-2060" "RCP_8.5" 0.60278689 0.0298941666666597
"312" "2030-2060" "RCP_8.5" 0.66945355 0.0262291666666599
"313" "2030-2060" "RCP_8.5" 0.7 0.0224916666666597
"314" "2030-2060" "RCP_8.5" 0.7052459 0.0224916666666597
"315" "2030-2060" "RCP_8.5" 0.19322404 0.08889375
"316" "2030-2060" "RCP_8.5" 0.05 0.10113
"317" "2030-2060" "RCP_8.5" 0.82497268 0.01498
"318" "2030-2060" "RCP_8.5" 0.70415301 0.0224916666666597
"319" "2030-2060" "RCP_8.5" 1 0
"320" "2030-2060" "RCP_8.5" 1 0
"321" "2030-2060" "RCP_8.5" 0.7 0.0247612500000001
"322" "2030-2060" "RCP_8.5" 0.71010929 0.0247612500000001
"323" "2030-2060" "RCP_8.5" 0.7036612 0.0247612500000001
"324" "2030-2060" "RCP_8.5" 0.69934426 0.0288741666666601
"325" "2030-2060" "RCP_8.5" 0.42437158 0.0607083333333303
"326" "2030-2060" "RCP_8.5" 0.2079235 0.11706416666666
"327" "2030-2060" "RCP_8.5" 0.77010929 0.0206300000000001
"328" "2030-2060" "RCP_8.5" 0.80415301 0.0164941666666603
"329" "2030-2060" "RCP_8.5" 0.7 0.0247612500000001
"330" "2030-2060" "RCP_8.5" 0.6604918 0.0288741666666601
"331" "2060-2090" "RCP_8.5" 0.05 0.0960462500000001
"332" "2060-2090" "RCP_8.5" 0.2963388 0.0731108333333301
"333" "2060-2090" "RCP_8.5" 0.05 0.0960462500000001
"334" "2060-2090" "RCP_8.5" 0.31464481 0.0634745833333303
"335" "2060-2090" "RCP_8.5" 0.05 0.0960462500000001
"336" "2060-2090" "RCP_8.5" 0.69825137 0.02503416666667
"337" "2060-2090" "RCP_8.5" 0.06978142 0.0960462500000001
"338" "2060-2090" "RCP_8.5" 0.53677596 0.0355412500000001
"339" "2060-2090" "RCP_8.5" 0.07901639 0.0960462500000001
"340" "2060-2090" "RCP_8.5" 0.13071038 0.0920241666666701
"341" "2060-2090" "RCP_8.5" 0.82284153 0.0156375000000004
"342" "2060-2090" "RCP_8.5" 0.72939891 0.023425
"343" "2060-2090" "RCP_8.5" 0.69874317 0.0272895833333302
"344" "2060-2090" "RCP_8.5" 0.69918033 0.0272895833333302
"345" "2060-2090" "RCP_8.5" 0.20333333 0.0775812500000002
"346" "2060-2090" "RCP_8.5" 0.05 0.0917433333333304
"347" "2060-2090" "RCP_8.5" 0.3947541 0.0550950000000001
"348" "2060-2090" "RCP_8.5" 0.35907104 0.0550950000000001
"349" "2060-2090" "RCP_8.5" 0.7 0.023425
"350" "2060-2090" "RCP_8.5" 0.7 0.023425
"351" "2060-2090" "RCP_8.5" 0.69737705 0.0233145833333297
"352" "2060-2090" "RCP_8.5" 0.38677596 0.0503100000000001
"353" "2060-2090" "RCP_8.5" 0.25420765 0.0660329166666598
"354" "2060-2090" "RCP_8.5" 0.6152459 0.0265966666666597
"355" "2060-2090" "RCP_8.5" 0.05 0.0894954166666597
"356" "2060-2090" "RCP_8.5" 0.69836066 0.0233145833333297
"357" "2060-2090" "RCP_8.5" 0.6995082 0.0233145833333297
"358" "2060-2090" "RCP_8.5" 0.7 0.0209708333333301
"359" "2060-2090" "RCP_8.5" 0.75759563 0.0166854166666597
"360" "2060-2090" "RCP_8.5" 0.7 0.0209708333333301
"361" "2030-2060" "RCP_4.5" 0.9740984 0.00375499999999995
"362" "2030-2060" "RCP_4.5" 0.7962295 0.0188237500000001
"363" "2030-2060" "RCP_4.5" 0.8977049 0.0112662500000003
"364" "2030-2060" "RCP_4.5" 0.894918 0.0112662500000003
"365" "2030-2060" "RCP_4.5" 0.9250273 0.00750708333332994
"366" "2030-2060" "RCP_4.5" 0.714918 0.02260208333333
"367" "2030-2060" "RCP_4.5" 0.8177049 0.0150420833333302
"368" "2030-2060" "RCP_4.5" 1 0
"369" "2030-2060" "RCP_4.5" 0.9581967 0.00375499999999995
"370" "2030-2060" "RCP_4.5" 0.6903825 0.0263791666666702
"371" "2030-2060" "RCP_4.5" 0.8086339 0.01638625
"372" "2030-2060" "RCP_4.5" 0.7 0.0233337500000004
"373" "2030-2060" "RCP_4.5" 1 0
"374" "2030-2060" "RCP_4.5" 0.8005464 0.01638625
"375" "2030-2060" "RCP_4.5" 0.6985792 0.0274845833333304
"376" "2030-2060" "RCP_4.5" 0.9966667 0.0028433333333302
"377" "2030-2060" "RCP_4.5" 1 0
"378" "2030-2060" "RCP_4.5" 0.8877049 0.0122679166666599
"379" "2030-2060" "RCP_4.5" 0.972459 0.0028433333333302
"380" "2030-2060" "RCP_4.5" 1 0
"381" "2030-2060" "RCP_4.5" 0.998306 0.0039108333333302
"382" "2030-2060" "RCP_4.5" 0.9997814 0.0039108333333302
"383" "2030-2060" "RCP_4.5" 1 0
"384" "2030-2060" "RCP_4.5" 0.9763934 0.0039108333333302
"385" "2030-2060" "RCP_4.5" 0.7 0.0234158333333303
"386" "2030-2060" "RCP_4.5" 0.5456831 0.0387900000000001
"387" "2030-2060" "RCP_4.5" 0.6997268 0.0273025000000002
"388" "2030-2060" "RCP_4.5" 0.7084699 0.0234158333333303
"389" "2030-2060" "RCP_4.5" 0.7459016 0.0234158333333303
"390" "2030-2060" "RCP_4.5" 0.832623 0.0156283333333302
"391" "2060-2090" "RCP_4.5" 1 0
"392" "2060-2090" "RCP_4.5" 0.8053005 0.0177470833333402
"393" "2060-2090" "RCP_4.5" 0.7372131 0.0248054166666698
"394" "2060-2090" "RCP_4.5" 1 0
"395" "2060-2090" "RCP_4.5" 0.6995628 0.0289095833333399
"396" "2060-2090" "RCP_4.5" 0.9657923 0.00406249999999986
"397" "2060-2090" "RCP_4.5" 0.7 0.0248054166666698
"398" "2060-2090" "RCP_4.5" 0.274153 0.11354291666667
"399" "2060-2090" "RCP_4.5" 0.4036066 0.0629712499999999
"400" "2060-2090" "RCP_4.5" 0.9889071 0.00406249999999986
"401" "2060-2090" "RCP_4.5" 0.7188525 0.02298125
"402" "2060-2090" "RCP_4.5" 0.7009836 0.02298125
"403" "2060-2090" "RCP_4.5" 0.6608197 0.02679916666666
"404" "2060-2090" "RCP_4.5" 1 0
"405" "2060-2090" "RCP_4.5" 0.6522404 0.02679916666666
"406" "2060-2090" "RCP_4.5" 0.8114208 0.01530541666666
"407" "2060-2090" "RCP_4.5" 0.7053552 0.02298125
"408" "2060-2090" "RCP_4.5" 0.9213115 0.00762791666666018
"409" "2060-2090" "RCP_4.5" 0.7 0.02298125
"410" "2060-2090" "RCP_4.5" 0.680929 0.02679916666666
"411" "2060-2090" "RCP_4.5" 0.7244809 0.0228641666666598
"412" "2060-2090" "RCP_4.5" 1 0
"413" "2060-2090" "RCP_4.5" 0.9461749 0.00841499999999984
"414" "2060-2090" "RCP_4.5" 0.6880328 0.0275799999999999
"415" "2060-2090" "RCP_4.5" 0.7479235 0.0228641666666598
"416" "2060-2090" "RCP_4.5" 0.8360109 0.0152625
"417" "2060-2090" "RCP_4.5" 1 0
"418" "2060-2090" "RCP_4.5" 0.6665027 0.0275799999999999
"419" "2060-2090" "RCP_4.5" 0.7 0.0228641666666598
"420" "2060-2090" "RCP_4.5" 0.7 0.0228641666666598
"421" "2030-2060" "RCP_8.5" 0.7535519 0.0207812499999998
"422" "2030-2060" "RCP_8.5" 0.4942623 0.0469220833333397
"423" "2030-2060" "RCP_8.5" 0.7074317 0.0249816666666698
"424" "2030-2060" "RCP_8.5" 0.4671585 0.0469220833333397
"425" "2030-2060" "RCP_8.5" 0.7001093 0.0249816666666698
"426" "2030-2060" "RCP_8.5" 1 0
"427" "2030-2060" "RCP_8.5" 1 0
"428" "2030-2060" "RCP_8.5" 1 0
"429" "2030-2060" "RCP_8.5" 1 0
"430" "2030-2060" "RCP_8.5" 0.7854098 0.0207812499999998
"431" "2030-2060" "RCP_8.5" 0.996776 0.00377125000000023
"432" "2030-2060" "RCP_8.5" 1 0
"433" "2030-2060" "RCP_8.5" 1 0
"434" "2030-2060" "RCP_8.5" 0.9554098 0.00377125000000023
"435" "2030-2060" "RCP_8.5" 0.1957923 0.10516583333333
"436" "2030-2060" "RCP_8.5" 0.7069399 0.0226562499999998
"437" "2030-2060" "RCP_8.5" 0.9479235 0.00754666666666992
"438" "2030-2060" "RCP_8.5" 0.9805464 0.00377125000000023
"439" "2030-2060" "RCP_8.5" 0.9277596 0.00754666666666992
"440" "2030-2060" "RCP_8.5" 0.6989617 0.0263637499999998
"441" "2030-2060" "RCP_8.5" 0.9321858 0.00800791666667022
"442" "2030-2060" "RCP_8.5" 0.6789617 0.0279337500000003
"443" "2030-2060" "RCP_8.5" 0.6884153 0.0279337500000003
"444" "2030-2060" "RCP_8.5" 0.6278142 0.0318641666666704
"445" "2030-2060" "RCP_8.5" 0.39 0.0627887500000002
"446" "2030-2060" "RCP_8.5" 0.5016393 0.0398383333333303
"447" "2030-2060" "RCP_8.5" 0.7086339 0.0240291666666703
"448" "2030-2060" "RCP_8.5" 0.6986339 0.0279337500000003
"449" "2030-2060" "RCP_8.5" 0.4670492 0.0454483333333302
"450" "2030-2060" "RCP_8.5" 0.9753552 0.0040633333333302
"451" "2060-2090" "RCP_8.5" 0.6986339 0.02555208333334
"452" "2060-2090" "RCP_8.5" 0.7687978 0.0176145833333399
"453" "2060-2090" "RCP_8.5" 0.7 0.0211133333333402
"454" "2060-2090" "RCP_8.5" 0.8719672 0.0105875000000002
"455" "2060-2090" "RCP_8.5" 0.9955191 0.00451999999999986
"456" "2060-2090" "RCP_8.5" 0.6981421 0.02555208333334
"457" "2060-2090" "RCP_8.5" 0.7085246 0.0211133333333402
"458" "2060-2090" "RCP_8.5" 0.7189617 0.0211133333333402
"459" "2060-2090" "RCP_8.5" 0.8706011 0.0105875000000002
"460" "2060-2090" "RCP_8.5" 0.6510383 0.02555208333334
"461" "2060-2090" "RCP_8.5" 0.3697814 0.0482562500000001
"462" "2060-2090" "RCP_8.5" 0.8796721 0.01048791666667
"463" "2060-2090" "RCP_8.5" 0.9346995 0.0069879166666702
"464" "2060-2090" "RCP_8.5" 0.7 0.0209687500000002
"465" "2060-2090" "RCP_8.5" 0.7 0.0209687500000002
"466" "2060-2090" "RCP_8.5" 0.8279781 0.0139925000000001
"467" "2060-2090" "RCP_8.5" 0.7081967 0.0209687500000002
"468" "2060-2090" "RCP_8.5" 0.5297814 0.0347175000000002
"469" "2060-2090" "RCP_8.5" 0.6280328 0.0278650000000003
"470" "2060-2090" "RCP_8.5" 0.7032787 0.0209687500000002
"471" "2060-2090" "RCP_8.5" 0.6980874 0.0261987500000003
"472" "2060-2090" "RCP_8.5" 0.6728415 0.0261987500000003
"473" "2060-2090" "RCP_8.5" 0.7 0.0224904166666602
"474" "2060-2090" "RCP_8.5" 0.7018579 0.0224904166666602
"475" "2060-2090" "RCP_8.5" 0.6995628 0.0261987500000003
"476" "2060-2090" "RCP_8.5" 0.8519126 0.0112475000000001
"477" "2060-2090" "RCP_8.5" 0.855847 0.0112475000000001
"478" "2060-2090" "RCP_8.5" 0.5575956 0.0335412500000003
"479" "2060-2090" "RCP_8.5" 0.2703279 0.07131
"480" "2060-2090" "RCP_8.5" 0.6997268 0.0261987500000003
"481" "2030-2060" "RCP_4.5" 0.97661202 0.00399583333333009
"482" "2030-2060" "RCP_4.5" 0.99306011 0.00399583333333009
"483" "2030-2060" "RCP_4.5" 1 0
"484" "2030-2060" "RCP_4.5" 0.69874317 0.0279183333333299
"485" "2030-2060" "RCP_4.5" 0.39961749 0.0603025000000001
"486" "2030-2060" "RCP_4.5" 0.0536612 0.11319541666666
"487" "2030-2060" "RCP_4.5" 0.05 0.11319541666666
"488" "2030-2060" "RCP_4.5" 0.66748634 0.0279183333333299
"489" "2030-2060" "RCP_4.5" 0.7 0.0239375000000002
"490" "2030-2060" "RCP_4.5" 0.7657377 0.0199420833333299
"491" "2030-2060" "RCP_4.5" 0.69071038 0.0303408333333399
"492" "2030-2060" "RCP_4.5" 0.61114754 0.0346241666666698
"493" "2030-2060" "RCP_4.5" 0.85398907 0.0130320833333397
"494" "2030-2060" "RCP_4.5" 0.12508197 0.12209625
"495" "2030-2060" "RCP_4.5" 1 0
"496" "2030-2060" "RCP_4.5" 0.69857923 0.0303408333333399
"497" "2030-2060" "RCP_4.5" 0.7 0.0281016666666698
"498" "2030-2060" "RCP_4.5" 0.7 0.0281016666666698
"499" "2030-2060" "RCP_4.5" 0.76387978 0.0217099999999997
"500" "2030-2060" "RCP_4.5" 0.69972678 0.0303408333333399
"501" "2030-2060" "RCP_4.5" 0.44677596 0.0430583333333301
"502" "2030-2060" "RCP_4.5" 0.7 0.0213516666666602
"503" "2030-2060" "RCP_4.5" 0.71404372 0.0213516666666602
"504" "2030-2060" "RCP_4.5" 1 0
"505" "2030-2060" "RCP_4.5" 0.78530055 0.0178020833333301
"506" "2030-2060" "RCP_4.5" 0.55196721 0.0319012500000002
"507" "2030-2060" "RCP_4.5" 0.61907104 0.0284054166666601
"508" "2030-2060" "RCP_4.5" 0.7015847 0.0213516666666602
"509" "2030-2060" "RCP_4.5" 0.76092896 0.0178020833333301
"510" "2030-2060" "RCP_4.5" 0.41939891 0.0430583333333301
"511" "2060-2090" "RCP_4.5" 0.34087432 0.0545070833333403
"512" "2060-2090" "RCP_4.5" 0.69923497 0.0241687500000003
"513" "2060-2090" "RCP_4.5" 0.95382514 0.00443750000000032
"514" "2060-2090" "RCP_4.5" 0.70142077 0.0217525000000003
"515" "2060-2090" "RCP_4.5" 0.70540984 0.0217525000000003
"516" "2060-2090" "RCP_4.5" 0.73704918 0.0217525000000003
"517" "2060-2090" "RCP_4.5" 0.57628415 0.0309625000000002
"518" "2060-2090" "RCP_4.5" 0.45442623 0.03769333333334
"519" "2060-2090" "RCP_4.5" 0.93010929 0.00690291666667031
"520" "2060-2090" "RCP_4.5" 0.69852459 0.0241687500000003
"521" "2060-2090" "RCP_4.5" 0.7 0.0213054166666597
"522" "2060-2090" "RCP_4.5" 0.05 0.08785666666666
"523" "2060-2090" "RCP_4.5" 0.72065574 0.0213054166666597
"524" "2060-2090" "RCP_4.5" 0.7 0.0213054166666597
"525" "2060-2090" "RCP_4.5" 0.7 0.0213054166666597
"526" "2060-2090" "RCP_4.5" 0.14273224 0.0834549999999998
"527" "2060-2090" "RCP_4.5" 0.69923497 0.0248145833333298
"528" "2060-2090" "RCP_4.5" 0.30469945 0.0588349999999997
"529" "2060-2090" "RCP_4.5" 0.7 0.0213054166666597
"530" "2060-2090" "RCP_4.5" 0.62978142 0.0282962499999999
"531" "2060-2090" "RCP_4.5" 0.05 0.0740129166666597
"532" "2060-2090" "RCP_4.5" 0.69923497 0.0203320833333298
"533" "2060-2090" "RCP_4.5" 0.71169399 0.0175129166666599
"534" "2060-2090" "RCP_4.5" 0.7 0.0175129166666599
"535" "2060-2090" "RCP_4.5" 0.53759563 0.0286837499999999
"536" "2060-2090" "RCP_4.5" 0.09934426 0.0740129166666597
"537" "2060-2090" "RCP_4.5" 0.05 0.0740129166666597
"538" "2060-2090" "RCP_4.5" 0.49781421 0.03147375
"539" "2060-2090" "RCP_4.5" 0.35262295 0.04282875
"540" "2060-2090" "RCP_4.5" 0.40081967 0.0357445833333299
"541" "2030-2060" "RCP_8.5" 0.70010929 0.02306416666667
"542" "2030-2060" "RCP_8.5" 0.777650273 0.01920375
"543" "2030-2060" "RCP_8.5" 0.669453552 0.0269270833333302
"544" "2030-2060" "RCP_8.5" 0.933442623 0.00765166666666994
"545" "2030-2060" "RCP_8.5" 0.7 0.02306416666667
"546" "2030-2060" "RCP_8.5" 0.356229508 0.0761008333333302
"547" "2030-2060" "RCP_8.5" 0.7 0.02306416666667
"548" "2030-2060" "RCP_8.5" 0.884535519 0.0114925000000001
"549" "2030-2060" "RCP_8.5" 0.808469945 0.0153462499999999
"550" "2030-2060" "RCP_8.5" 0.93989071 0.00765166666666994
"551" "2030-2060" "RCP_8.5" 0.376885246 0.0908262500000001
"552" "2030-2060" "RCP_8.5" 0.698579235 0.0275529166666697
"553" "2030-2060" "RCP_8.5" 0.69989071 0.0275529166666697
"554" "2030-2060" "RCP_8.5" 0.704863388 0.0235854166666698
"555" "2030-2060" "RCP_8.5" 1 0
"556" "2030-2060" "RCP_8.5" 0.69852459 0.0275529166666697
"557" "2030-2060" "RCP_8.5" 0.699836066 0.0275529166666697
"558" "2030-2060" "RCP_8.5" 0.7 0.0235854166666698
"559" "2030-2060" "RCP_8.5" 0.698688525 0.0275529166666697
"560" "2030-2060" "RCP_8.5" 0.935191257 0.00776458333332997
"561" "2030-2060" "RCP_8.5" 0.488087432 0.0599620833333296
"562" "2030-2060" "RCP_8.5" 0.609289617 0.0318812499999996
"563" "2030-2060" "RCP_8.5" 0.726939891 0.0238633333333298
"564" "2030-2060" "RCP_8.5" 0.591857923 0.0363541666666598
"565" "2030-2060" "RCP_8.5" 0.46442623 0.0599620833333296
"566" "2030-2060" "RCP_8.5" 0.134808743 0.244665
"567" "2030-2060" "RCP_8.5" 0.28579235 0.17954416666666
"568" "2030-2060" "RCP_8.5" 0.539398907 0.0454124999999999
"569" "2030-2060" "RCP_8.5" 0.705355191 0.0238633333333298
"570" "2030-2060" "RCP_8.5" 0.646393443 0.0318812499999996
"571" "2060-2090" "RCP_8.5" 0.578306011 0.0318450000000001
"572" "2060-2090" "RCP_8.5" 0.411693989 0.0470225000000002
"573" "2060-2090" "RCP_8.5" 0.7 0.0213091666666703
"574" "2060-2090" "RCP_8.5" 0.42704918 0.0470225000000002
"575" "2060-2090" "RCP_8.5" 0.05 0.13050291666667
"576" "2060-2090" "RCP_8.5" 0.193224044 0.11636083333334
"577" "2060-2090" "RCP_8.5" 0.7 0.0213091666666703
"578" "2060-2090" "RCP_8.5" 0.469945355 0.0401125000000002
"579" "2060-2090" "RCP_8.5" 0.502240437 0.0353054166666702
"580" "2060-2090" "RCP_8.5" 0.640054645 0.0283504166666702
"581" "2060-2090" "RCP_8.5" 0.699945355 0.02282875
"582" "2060-2090" "RCP_8.5" 0.537868852 0.0320612499999999
"583" "2060-2090" "RCP_8.5" 0.699344262 0.02282875
"584" "2060-2090" "RCP_8.5" 0.364699454 0.0472170833333299
"585" "2060-2090" "RCP_8.5" 0.670437158 0.02282875
"586" "2060-2090" "RCP_8.5" 0.323278689 0.0564883333333301
"587" "2060-2090" "RCP_8.5" 0.527486339 0.0320612499999999
"588" "2060-2090" "RCP_8.5" 0.69863388 0.02282875
"589" "2060-2090" "RCP_8.5" 0.7 0.0194087500000002
"590" "2060-2090" "RCP_8.5" 0.203278689 0.0776862500000002
"591" "2060-2090" "RCP_8.5" 0.699125683 0.02593958333334
"592" "2060-2090" "RCP_8.5" 0.05 0.1229625
"593" "2060-2090" "RCP_8.5" 0.416502732 0.0571679166666699
"594" "2060-2090" "RCP_8.5" 0.05 0.1229625
"595" "2060-2090" "RCP_8.5" 0.05 0.1229625
"596" "2060-2090" "RCP_8.5" 0.532677596 0.0379845833333396
"597" "2060-2090" "RCP_8.5" 0.374972678 0.0696220833333396
"598" "2060-2090" "RCP_8.5" 0.05 0.1229625
"599" "2060-2090" "RCP_8.5" 0.05 0.1229625
"600" "2060-2090" "RCP_8.5" 0.420218579 0.0571679166666699
