# Supplementary material for: Water rights shape crop yield and revenue volatility tradeoffs for adaptation in snow dependent systems
Source: Nat Commun. 2020 Jul 10;11:3473. doi: 10.1038/s41467-020-17219-z (PMC7351950; doi:10.1038/s41467-020-17219-z)
Supplement: Supplementary file 3 — Source Data [file 41467_2020_17219_MOESM3_ESM.zip › Source Data/Figure_S3/figure_218.txt]

"Period" "RCP" "Unmet_Demand" "Yield"
"1" "2030-2060" "RCP_4.5" 0.8170492 0.0113894736842095
"2" "2030-2060" "RCP_4.5" 0.3256284 1.5995752631579
"3" "2030-2060" "RCP_4.5" 0.7072678 0.01948789473684
"4" "2030-2060" "RCP_4.5" 0.7035519 0.01948789473684
"5" "2030-2060" "RCP_4.5" 1 0
"6" "2030-2060" "RCP_4.5" 0.8046448 0.0113894736842095
"7" "2030-2060" "RCP_4.5" 1 0
"8" "2030-2060" "RCP_4.5" 0.7002186 0.01948789473684
"9" "2030-2060" "RCP_4.5" 0.7 0.01948789473684
"10" "2030-2060" "RCP_4.5" 0.7 0.01948789473684
"11" "2030-2060" "RCP_4.5" 0.7 0.070665
"12" "2030-2060" "RCP_4.5" 1 0
"13" "2030-2060" "RCP_4.5" 0.7405464 0.070665
"14" "2030-2060" "RCP_4.5" 0.7201639 0.070665
"15" "2030-2060" "RCP_4.5" 0.7120765 0.070665
"16" "2030-2060" "RCP_4.5" 0.9956284 0.00261078947367999
"17" "2030-2060" "RCP_4.5" 1 0
"18" "2030-2060" "RCP_4.5" 0.7 0.070665
"19" "2030-2060" "RCP_4.5" 0.6987978 0.24407026315789
"20" "2030-2060" "RCP_4.5" 0.6993443 0.24407026315789
"21" "2030-2060" "RCP_4.5" 0.5697268 1.2886497368421
"22" "2030-2060" "RCP_4.5" 0.4118033 2.03961894736842
"23" "2030-2060" "RCP_4.5" 0.6084699 0.81887263157895
"24" "2030-2060" "RCP_4.5" 0.699071 0.41543184210526
"25" "2030-2060" "RCP_4.5" 0.5844262 1.2886497368421
"26" "2030-2060" "RCP_4.5" 0.4595082 1.85251289473684
"27" "2030-2060" "RCP_4.5" 0.4747541 1.85251289473684
"28" "2030-2060" "RCP_4.5" 0.9125683 0.00512289473684024
"29" "2030-2060" "RCP_4.5" 0.7 0.15617421052631
"30" "2030-2060" "RCP_4.5" 0.8501093 0.00776526315789017
"31" "2060-2090" "RCP_4.5" 0.6573224 0.0315394736842096
"32" "2060-2090" "RCP_4.5" 0.6991257 0.0315394736842096
"33" "2060-2090" "RCP_4.5" 0.3272131 1.32877157894737
"34" "2060-2090" "RCP_4.5" 0.7119126 0.0125576315789502
"35" "2060-2090" "RCP_4.5" 0.6994536 0.0315394736842096
"36" "2060-2090" "RCP_4.5" 0.6996721 0.0315394736842096
"37" "2060-2090" "RCP_4.5" 0.820929 0.00817736842104999
"38" "2060-2090" "RCP_4.5" 0.7377049 0.0125576315789502
"39" "2060-2090" "RCP_4.5" 0.9255191 0.0040876315789502
"40" "2060-2090" "RCP_4.5" 0.6992896 0.0315394736842096
"41" "2060-2090" "RCP_4.5" 0.7 0.0938665789473703
"42" "2060-2090" "RCP_4.5" 0.2572131 2.5909447368421
"43" "2060-2090" "RCP_4.5" 0.1897814 2.80734289473684
"44" "2060-2090" "RCP_4.5" 0.6986885 0.25448078947368
"45" "2060-2090" "RCP_4.5" 0.7 0.0938665789473703
"46" "2060-2090" "RCP_4.5" 0.05 2.86847447368421
"47" "2060-2090" "RCP_4.5" 0.4012568 1.96060421052631
"48" "2060-2090" "RCP_4.5" 0.2056831 2.73241631578947
"49" "2060-2090" "RCP_4.5" 0.7 0.0938665789473703
"50" "2060-2090" "RCP_4.5" 0.6639344 0.25448078947368
"51" "2060-2090" "RCP_4.5" 0.6981421 0.0344718421052699
"52" "2060-2090" "RCP_4.5" 0.6987432 0.0344718421052699
"53" "2060-2090" "RCP_4.5" 0.7 0.00915394736842057
"54" "2060-2090" "RCP_4.5" 0.7 0.00915394736842057
"55" "2060-2090" "RCP_4.5" 0.6997814 0.0344718421052699
"56" "2060-2090" "RCP_4.5" 0.7042077 0.00915394736842057
"57" "2060-2090" "RCP_4.5" 0.7001093 0.00915394736842057
"58" "2060-2090" "RCP_4.5" 0.6126776 0.0992084210526301
"59" "2060-2090" "RCP_4.5" 0.6995628 0.0344718421052699
"60" "2060-2090" "RCP_4.5" 0.6990164 0.0344718421052699
"61" "2030-2060" "RCP_8.5" 0.9979235 0.0036747368421004
"62" "2030-2060" "RCP_8.5" 0.94448087 0.00585868421052016
"63" "2030-2060" "RCP_8.5" 0.47344262 0.980274210526311
"64" "2030-2060" "RCP_8.5" 0.38420765 1.45035842105263
"65" "2030-2060" "RCP_8.5" 0.59808743 0.479753157894731
"66" "2030-2060" "RCP_8.5" 0.42961749 1.21438289473684
"67" "2030-2060" "RCP_8.5" 0.74737705 0.0441115789473603
"68" "2030-2060" "RCP_8.5" 0.67961749 0.10492394736842
"69" "2030-2060" "RCP_8.5" 0.7 0.0441115789473603
"70" "2030-2060" "RCP_8.5" 0.29185792 1.85541657894737
"71" "2030-2060" "RCP_8.5" 0.41590164 1.40893184210527
"72" "2030-2060" "RCP_8.5" 0.54032787 0.80118394736842
"73" "2030-2060" "RCP_8.5" 0.72754098 0.02839052631579
"74" "2030-2060" "RCP_8.5" 0.69825137 0.10694763157895
"75" "2030-2060" "RCP_8.5" 0.16879781 2.55103131578947
"76" "2030-2060" "RCP_8.5" 0.69907104 0.10694763157895
"77" "2030-2060" "RCP_8.5" 0.94584699 0.00586105263158032
"78" "2030-2060" "RCP_8.5" 0.70060109 0.02839052631579
"79" "2030-2060" "RCP_8.5" 0.70185792 0.02839052631579
"80" "2030-2060" "RCP_8.5" 0.6826776 0.10694763157895
"81" "2030-2060" "RCP_8.5" 0.7 0.0298618421052605
"82" "2030-2060" "RCP_8.5" 0.7 0.0298618421052605
"83" "2030-2060" "RCP_8.5" 0.42087432 1.4842802631579
"84" "2030-2060" "RCP_8.5" 0.38043716 1.68285894736842
"85" "2030-2060" "RCP_8.5" 0.07502732 2.359875
"86" "2030-2060" "RCP_8.5" 0.7 0.0298618421052605
"87" "2030-2060" "RCP_8.5" 0.49103825 1.26096842105263
"88" "2030-2060" "RCP_8.5" 0.69945355 0.20816631578947
"89" "2030-2060" "RCP_8.5" 0.6931694 0.20816631578947
"90" "2030-2060" "RCP_8.5" 0.7 0.0298618421052605
"91" "2060-2090" "RCP_8.5" 0.14136612 1.64170657894736
"92" "2060-2090" "RCP_8.5" 0.58349727 0.11987684210526
"93" "2060-2090" "RCP_8.5" 0.7 0.0149531578947304
"94" "2060-2090" "RCP_8.5" 0.7 0.0149531578947304
"95" "2060-2090" "RCP_8.5" 0.69846995 0.0224894736842103
"96" "2060-2090" "RCP_8.5" 0.17153005 1.56256526315789
"97" "2060-2090" "RCP_8.5" 0.49530055 0.46902078947368
"98" "2060-2090" "RCP_8.5" 0.7 0.0149531578947304
"99" "2060-2090" "RCP_8.5" 0.70081967 0.0149531578947304
"100" "2060-2090" "RCP_8.5" 0.35901639 0.85439894736842
"101" "2060-2090" "RCP_8.5" 0.17338798 3.121915
"102" "2060-2090" "RCP_8.5" 0.7 0.0700799999999999
"103" "2060-2090" "RCP_8.5" 0.69934426 0.35043131578947
"104" "2060-2090" "RCP_8.5" 0.69852459 0.35043131578947
"105" "2060-2090" "RCP_8.5" 0.7 0.0700799999999999
"106" "2060-2090" "RCP_8.5" 0.71803279 0.0700799999999999
"107" "2060-2090" "RCP_8.5" 0.80748634 0.0159684210526301
"108" "2060-2090" "RCP_8.5" 0.62606557 0.8066202631579
"109" "2060-2090" "RCP_8.5" 0.7 0.0700799999999999
"110" "2060-2090" "RCP_8.5" 0.7 0.0700799999999999
"111" "2060-2090" "RCP_8.5" 0.70043716 0.0758205263157903
"112" "2060-2090" "RCP_8.5" 0.6984153 0.23511447368421
"113" "2060-2090" "RCP_8.5" 0.7 0.0758205263157903
"114" "2060-2090" "RCP_8.5" 0.22071038 1.85747052631579
"115" "2060-2090" "RCP_8.5" 0.17901639 1.99821631578948
"116" "2060-2090" "RCP_8.5" 0.05 2.13981157894737
"117" "2060-2090" "RCP_8.5" 0.61775956 0.48942263157895
"118" "2060-2090" "RCP_8.5" 0.36885246 1.35094894736842
"119" "2060-2090" "RCP_8.5" 0.05 2.13981157894737
"120" "2060-2090" "RCP_8.5" 0.10355191 2.09342710526316
"121" "2030-2060" "RCP_4.5" 0.6612022 0.220489210526321
"122" "2030-2060" "RCP_4.5" 0.7079781 0.107740263157901
"123" "2030-2060" "RCP_4.5" 0.6995082 0.220489210526321
"124" "2030-2060" "RCP_4.5" 0.7761749 0.0301797368421104
"125" "2030-2060" "RCP_4.5" 0.7056284 0.107740263157901
"126" "2030-2060" "RCP_4.5" 1 0
"127" "2030-2060" "RCP_4.5" 0.9047541 0.00642210526316056
"128" "2030-2060" "RCP_4.5" 0.7351366 0.107740263157901
"129" "2030-2060" "RCP_4.5" 0.7456284 0.107740263157901
"130" "2030-2060" "RCP_4.5" 0.7898907 0.0301797368421104
"131" "2030-2060" "RCP_4.5" 0.7103825 0.0279084210526301
"132" "2030-2060" "RCP_4.5" 1 0
"133" "2030-2060" "RCP_4.5" 1 0
"134" "2030-2060" "RCP_4.5" 0.9346448 0.00659473684209999
"135" "2030-2060" "RCP_4.5" 1 0
"136" "2030-2060" "RCP_4.5" 0.9991257 0.00336500000000051
"137" "2030-2060" "RCP_4.5" 0.6766667 0.0768323684210506
"138" "2030-2060" "RCP_4.5" 0.9803279 0.00336500000000051
"139" "2030-2060" "RCP_4.5" 0.7452459 0.0279084210526301
"140" "2030-2060" "RCP_4.5" 0.7164481 0.0279084210526301
"141" "2030-2060" "RCP_4.5" 0.7 0.17928605263158
"142" "2030-2060" "RCP_4.5" 0.7061202 0.17928605263158
"143" "2030-2060" "RCP_4.5" 0.6985792 0.44067131578947
"144" "2030-2060" "RCP_4.5" 0.3950273 2.18641026315789
"145" "2030-2060" "RCP_4.5" 0.5813115 1.26920763157895
"146" "2030-2060" "RCP_4.5" 0.1301093 2.80833684210526
"147" "2030-2060" "RCP_4.5" 0.6879235 0.44067131578947
"148" "2030-2060" "RCP_4.5" 0.8766667 0.0075626315789501
"149" "2030-2060" "RCP_4.5" 0.6998361 0.44067131578947
"150" "2030-2060" "RCP_4.5" 0.6557377 0.44067131578947
"151" "2060-2090" "RCP_4.5" 0.6993443 0.14987684210527
"152" "2060-2090" "RCP_4.5" 0.6988525 0.14987684210527
"153" "2060-2090" "RCP_4.5" 0.7 0.04239631578948
"154" "2060-2090" "RCP_4.5" 0.7 0.04239631578948
"155" "2060-2090" "RCP_4.5" 0.8668306 0.00814736842106001
"156" "2060-2090" "RCP_4.5" 1 0
"157" "2060-2090" "RCP_4.5" 0.7 0.04239631578948
"158" "2060-2090" "RCP_4.5" 0.7 0.04239631578948
"159" "2060-2090" "RCP_4.5" 0.9201093 0.00400342105263984
"160" "2060-2090" "RCP_4.5" 0.7087978 0.04239631578948
"161" "2060-2090" "RCP_4.5" 0.7087978 0.0582410526315806
"162" "2060-2090" "RCP_4.5" 0.7230055 0.0582410526315806
"163" "2060-2090" "RCP_4.5" 0.6996721 0.23243131578947
"164" "2060-2090" "RCP_4.5" 0.7426776 0.0582410526315806
"165" "2060-2090" "RCP_4.5" 0.2214208 2.6137052631579
"166" "2060-2090" "RCP_4.5" 0.7004918 0.0582410526315806
"167" "2060-2090" "RCP_4.5" 0.718306 0.0582410526315806
"168" "2060-2090" "RCP_4.5" 0.6748634 0.23243131578947
"169" "2060-2090" "RCP_4.5" 0.9662842 0.00263473684211046
"170" "2060-2090" "RCP_4.5" 0.7143716 0.0582410526315806
"171" "2060-2090" "RCP_4.5" 0.6980328 0.0755839473684201
"172" "2060-2090" "RCP_4.5" 0.05 1.97396842105263
"173" "2060-2090" "RCP_4.5" 0.1165027 1.93919236842105
"174" "2060-2090" "RCP_4.5" 0.924918 0.00413078947368017
"175" "2060-2090" "RCP_4.5" 0.9806011 0.00203894736841992
"176" "2060-2090" "RCP_4.5" 0.7070492 0.0127613157894801
"177" "2060-2090" "RCP_4.5" 0.8263388 0.00837763157894944
"178" "2060-2090" "RCP_4.5" 0.7 0.0127613157894801
"179" "2060-2090" "RCP_4.5" 0.7601639 0.00967684210525999
"180" "2060-2090" "RCP_4.5" 0.7097814 0.0127613157894801
"181" "2030-2060" "RCP_8.5" 0.7 0.16953052631579
"182" "2030-2060" "RCP_8.5" 0.612076503 1.14199789473684
"183" "2030-2060" "RCP_8.5" 0.698579235 0.606793157894741
"184" "2030-2060" "RCP_8.5" 0.81852459 0.0113026315789506
"185" "2030-2060" "RCP_8.5" 0.650327869 0.606793157894741
"186" "2030-2060" "RCP_8.5" 0.743715847 0.16953052631579
"187" "2030-2060" "RCP_8.5" 0.68715847 0.606793157894741
"188" "2030-2060" "RCP_8.5" 0.87704918 0.00839999999999996
"189" "2030-2060" "RCP_8.5" 0.7 0.16953052631579
"190" "2030-2060" "RCP_8.5" 0.759508197 0.0327018421052605
"191" "2030-2060" "RCP_8.5" 0.753442623 0.0419757894736899
"192" "2030-2060" "RCP_8.5" 0.841038251 0.01078947368421
"193" "2030-2060" "RCP_8.5" 0.7 0.21435973684211
"194" "2030-2060" "RCP_8.5" 0.84295082 0.01078947368421
"195" "2030-2060" "RCP_8.5" 1 0
"196" "2030-2060" "RCP_8.5" 0.926557377 0.00535289473684042
"197" "2030-2060" "RCP_8.5" 0.766502732 0.0419757894736899
"198" "2030-2060" "RCP_8.5" 0.779672131 0.0419757894736899
"199" "2030-2060" "RCP_8.5" 0.698579235 0.38225921052632
"200" "2030-2060" "RCP_8.5" 0.813278689 0.01078947368421
"201" "2030-2060" "RCP_8.5" 0.9 0.00397473684210947
"202" "2030-2060" "RCP_8.5" 0.7 0.0913131578947395
"203" "2030-2060" "RCP_8.5" 0.700601093 0.0913131578947395
"204" "2030-2060" "RCP_8.5" 0.85568306 0.00596657894736996
"205" "2030-2060" "RCP_8.5" 0.834590164 0.0077960526315799
"206" "2030-2060" "RCP_8.5" 0.7 0.0913131578947395
"207" "2030-2060" "RCP_8.5" 0.668852459 0.25228131578948
"208" "2030-2060" "RCP_8.5" 0.654480874 0.25228131578948
"209" "2030-2060" "RCP_8.5" 0.646885246 0.48663052631579
"210" "2030-2060" "RCP_8.5" 0.089071038 2.75171973684211
"211" "2060-2090" "RCP_8.5" 0.536721312 1.30655657894737
"212" "2060-2090" "RCP_8.5" 0.735136612 0.10191447368421
"213" "2060-2090" "RCP_8.5" 0.708306011 0.10191447368421
"214" "2060-2090" "RCP_8.5" 0.307213115 2.32618605263158
"215" "2060-2090" "RCP_8.5" 0.562896175 0.88544947368421
"216" "2060-2090" "RCP_8.5" 1 0
"217" "2060-2090" "RCP_8.5" 0.799945355 0.0152673684210498
"218" "2060-2090" "RCP_8.5" 0.999562842 0.00240157894736992
"219" "2060-2090" "RCP_8.5" 0.778142077 0.0152673684210498
"220" "2060-2090" "RCP_8.5" 0.699180328 0.31790263157895
"221" "2060-2090" "RCP_8.5" 0.704590164 0.0182515789473703
"222" "2060-2090" "RCP_8.5" 0.541857924 0.66505552631579
"223" "2060-2090" "RCP_8.5" 0.956174863 0.00218605263158
"224" "2060-2090" "RCP_8.5" 0.701256831 0.0182515789473703
"225" "2060-2090" "RCP_8.5" 0.7 0.0182515789473703
"226" "2060-2090" "RCP_8.5" 0.702404372 0.0182515789473703
"227" "2060-2090" "RCP_8.5" 0.699672131 0.0301663157894696
"228" "2060-2090" "RCP_8.5" 0.459125683 0.99566868421052
"229" "2060-2090" "RCP_8.5" 0.731038251 0.0182515789473703
"230" "2060-2090" "RCP_8.5" 0.486557377 0.99566868421052
"231" "2060-2090" "RCP_8.5" 0.05 2.0951597368421
"232" "2060-2090" "RCP_8.5" 0.67442623 0.12104552631578
"233" "2060-2090" "RCP_8.5" 0.612131148 0.33863289473684
"234" "2060-2090" "RCP_8.5" 0.361693989 1.42760894736842
"235" "2060-2090" "RCP_8.5" 0.703497268 0.0168513157894701
"236" "2060-2090" "RCP_8.5" 0.700163934 0.0168513157894701
"237" "2060-2090" "RCP_8.5" 0.287814208 1.7776247368421
"238" "2060-2090" "RCP_8.5" 0.698415301 0.12104552631578
"239" "2060-2090" "RCP_8.5" 0.403770492 1.28632552631579
"240" "2060-2090" "RCP_8.5" 0.698852459 0.12104552631578
"241" "2030-2060" "RCP_4.5" 0.963005464 0.00288815789473063
"242" "2030-2060" "RCP_4.5" 0.87704918 0.00874894736841991
"243" "2030-2060" "RCP_4.5" 1 0
"244" "2030-2060" "RCP_4.5" 1 0
"245" "2030-2060" "RCP_4.5" 0.692349727 0.0536784210526307
"246" "2030-2060" "RCP_4.5" 0.747650273 0.0252350000000003
"247" "2030-2060" "RCP_4.5" 0.7 0.0252350000000003
"248" "2030-2060" "RCP_4.5" 0.699617486 0.0536784210526307
"249" "2030-2060" "RCP_4.5" 0.05 2.52507842105263
"250" "2030-2060" "RCP_4.5" 0.7 0.0252350000000003
"251" "2030-2060" "RCP_4.5" 0.866174863 0.00788499999999992
"252" "2030-2060" "RCP_4.5" 0.7 0.0559271052631605
"253" "2030-2060" "RCP_4.5" 1 0
"254" "2030-2060" "RCP_4.5" 1 0
"255" "2030-2060" "RCP_4.5" 0.720218579 0.0559271052631605
"256" "2030-2060" "RCP_4.5" 0.739617486 0.0559271052631605
"257" "2030-2060" "RCP_4.5" 0.7 0.0559271052631605
"258" "2030-2060" "RCP_4.5" 0.707322404 0.0559271052631605
"259" "2030-2060" "RCP_4.5" 0.705136612 0.0559271052631605
"260" "2030-2060" "RCP_4.5" 0.818797814 0.0112492105263202
"261" "2030-2060" "RCP_4.5" 0.828196721 0.0116413157894799
"262" "2030-2060" "RCP_4.5" 0.642786885 0.779430000000001
"263" "2030-2060" "RCP_4.5" 1 0
"264" "2030-2060" "RCP_4.5" 0.713005464 0.144118684210531
"265" "2030-2060" "RCP_4.5" 0.712295082 0.144118684210531
"266" "2030-2060" "RCP_4.5" 0.825737705 0.0116413157894799
"267" "2030-2060" "RCP_4.5" 0.70726776 0.144118684210531
"268" "2030-2060" "RCP_4.5" 0.401803279 2.02454763157895
"269" "2030-2060" "RCP_4.5" 0.353934426 2.25404973684211
"270" "2030-2060" "RCP_4.5" 0.700273224 0.144118684210531
"271" "2060-2090" "RCP_4.5" 0.350546448 1.89926473684211
"272" "2060-2090" "RCP_4.5" 0.713333333 0.08868552631579
"273" "2060-2090" "RCP_4.5" 0.743879781 0.08868552631579
"274" "2060-2090" "RCP_4.5" 0.648415301 0.51386552631579
"275" "2060-2090" "RCP_4.5" 0.709617486 0.08868552631579
"276" "2060-2090" "RCP_4.5" 0.697814208 0.2560702631579
"277" "2060-2090" "RCP_4.5" 0.143169399 2.69707815789474
"278" "2060-2090" "RCP_4.5" 0.100710383 2.69707815789474
"279" "2060-2090" "RCP_4.5" 0.514153005 1.10815052631579
"280" "2060-2090" "RCP_4.5" 0.699836066 0.2560702631579
"281" "2060-2090" "RCP_4.5" 0.698961749 0.18157289473685
"282" "2060-2090" "RCP_4.5" 0.05 2.80485105263158
"283" "2060-2090" "RCP_4.5" 0.699781421 0.18157289473685
"284" "2060-2090" "RCP_4.5" 0.05 2.80485105263158
"285" "2060-2090" "RCP_4.5" 0.67852459 0.18157289473685
"286" "2060-2090" "RCP_4.5" 0.389180328 2.07682368421053
"287" "2060-2090" "RCP_4.5" 0.219125683 2.65649131578948
"288" "2060-2090" "RCP_4.5" 0.724808743 0.0726602631579008
"289" "2060-2090" "RCP_4.5" 0.860874317 0.00800894736843016
"290" "2060-2090" "RCP_4.5" 0.741912568 0.0726602631579008
"291" "2060-2090" "RCP_4.5" 0.699617486 0.16157368421052
"292" "2060-2090" "RCP_4.5" 0.740491803 0.0380149999999997
"293" "2060-2090" "RCP_4.5" 0.464699454 1.59655605263157
"294" "2060-2090" "RCP_4.5" 0.7 0.0380149999999997
"295" "2060-2090" "RCP_4.5" 0.700928962 0.0380149999999997
"296" "2060-2090" "RCP_4.5" 0.704153005 0.0380149999999997
"297" "2060-2090" "RCP_4.5" 0.742568306 0.0380149999999997
"298" "2060-2090" "RCP_4.5" 0.7 0.0380149999999997
"299" "2060-2090" "RCP_4.5" 0.964098361 0.00268921052630944
"300" "2060-2090" "RCP_4.5" 0.697978142 0.16157368421052
"301" "2030-2060" "RCP_8.5" 0.71978142 0.0477157894736902
"302" "2030-2060" "RCP_8.5" 1 0
"303" "2030-2060" "RCP_8.5" 0.85502732 0.0114434210526397
"304" "2030-2060" "RCP_8.5" 0.69879781 0.14944815789474
"305" "2030-2060" "RCP_8.5" 0.9 0.00666710526316017
"306" "2030-2060" "RCP_8.5" 0.57081967 0.81044684210527
"307" "2030-2060" "RCP_8.5" 0.70846995 0.0477157894736902
"308" "2030-2060" "RCP_8.5" 0.69879781 0.14944815789474
"309" "2030-2060" "RCP_8.5" 0.63677596 0.27226710526316
"310" "2030-2060" "RCP_8.5" 0.7 0.0477157894736902
"311" "2030-2060" "RCP_8.5" 0.60278689 0.07532894736842
"312" "2030-2060" "RCP_8.5" 0.66945355 0.0323292105263198
"313" "2030-2060" "RCP_8.5" 0.7 0.0213336842105303
"314" "2030-2060" "RCP_8.5" 0.7052459 0.0213336842105303
"315" "2030-2060" "RCP_8.5" 0.19322404 1.802285
"316" "2030-2060" "RCP_8.5" 0.05 1.93901947368421
"317" "2030-2060" "RCP_8.5" 0.82497268 0.0112015789473698
"318" "2030-2060" "RCP_8.5" 0.70415301 0.0213336842105303
"319" "2030-2060" "RCP_8.5" 1 0
"320" "2030-2060" "RCP_8.5" 1 0
"321" "2030-2060" "RCP_8.5" 0.7 0.0407007894736795
"322" "2030-2060" "RCP_8.5" 0.71010929 0.0407007894736795
"323" "2030-2060" "RCP_8.5" 0.7036612 0.0407007894736795
"324" "2030-2060" "RCP_8.5" 0.69934426 0.0619847368421098
"325" "2030-2060" "RCP_8.5" 0.42437158 1.50545131578947
"326" "2030-2060" "RCP_8.5" 0.2079235 2.68618210526316
"327" "2030-2060" "RCP_8.5" 0.77010929 0.0175549999999998
"328" "2030-2060" "RCP_8.5" 0.80415301 0.01296184210526
"329" "2030-2060" "RCP_8.5" 0.7 0.0407007894736795
"330" "2030-2060" "RCP_8.5" 0.6604918 0.0619847368421098
"331" "2060-2090" "RCP_8.5" 0.05 1.6955102631579
"332" "2060-2090" "RCP_8.5" 0.2963388 1.31496078947369
"333" "2060-2090" "RCP_8.5" 0.05 1.6955102631579
"334" "2060-2090" "RCP_8.5" 0.31464481 1.10387763157895
"335" "2060-2090" "RCP_8.5" 0.05 1.6955102631579
"336" "2060-2090" "RCP_8.5" 0.69825137 0.0508197368421106
"337" "2060-2090" "RCP_8.5" 0.06978142 1.6955102631579
"338" "2060-2090" "RCP_8.5" 0.53677596 0.39865921052632
"339" "2060-2090" "RCP_8.5" 0.07901639 1.6955102631579
"340" "2060-2090" "RCP_8.5" 0.13071038 1.6535052631579
"341" "2060-2090" "RCP_8.5" 0.82284153 0.00773578947369025
"342" "2060-2090" "RCP_8.5" 0.72939891 0.0229686842105306
"343" "2060-2090" "RCP_8.5" 0.69874317 0.06664236842105
"344" "2060-2090" "RCP_8.5" 0.69918033 0.06664236842105
"345" "2060-2090" "RCP_8.5" 0.20333333 1.19126631578947
"346" "2060-2090" "RCP_8.5" 0.05 1.42449052631579
"347" "2060-2090" "RCP_8.5" 0.3947541 0.73977868421053
"348" "2060-2090" "RCP_8.5" 0.35907104 0.73977868421053
"349" "2060-2090" "RCP_8.5" 0.7 0.0229686842105306
"350" "2060-2090" "RCP_8.5" 0.7 0.0229686842105306
"351" "2060-2090" "RCP_8.5" 0.69737705 0.0286860526315795
"352" "2060-2090" "RCP_8.5" 0.38677596 0.91189684210526
"353" "2060-2090" "RCP_8.5" 0.25420765 1.22199447368421
"354" "2060-2090" "RCP_8.5" 0.6152459 0.03243868421053
"355" "2060-2090" "RCP_8.5" 0.05 1.54102552631579
"356" "2060-2090" "RCP_8.5" 0.69836066 0.0286860526315795
"357" "2060-2090" "RCP_8.5" 0.6995082 0.0286860526315795
"358" "2060-2090" "RCP_8.5" 0.7 0.0228992105263099
"359" "2060-2090" "RCP_8.5" 0.75759563 0.00818578947367943
"360" "2060-2090" "RCP_8.5" 0.7 0.0228992105263099
"361" "2030-2060" "RCP_4.5" 0.9740984 0.00428657894735984
"362" "2030-2060" "RCP_4.5" 0.7962295 0.0221602631578897
"363" "2030-2060" "RCP_4.5" 0.8977049 0.01302657894737
"364" "2030-2060" "RCP_4.5" 0.894918 0.01302657894737
"365" "2030-2060" "RCP_4.5" 0.9250273 0.00873684210526005
"366" "2030-2060" "RCP_4.5" 0.714918 0.0306442105263098
"367" "2030-2060" "RCP_4.5" 0.8177049 0.0174849999999998
"368" "2030-2060" "RCP_4.5" 1 0
"369" "2030-2060" "RCP_4.5" 0.9581967 0.00428657894735984
"370" "2030-2060" "RCP_4.5" 0.6903825 0.0416828947368399
"371" "2030-2060" "RCP_4.5" 0.8086339 0.01662763157894
"372" "2030-2060" "RCP_4.5" 0.7 0.0282781578947304
"373" "2030-2060" "RCP_4.5" 1 0
"374" "2030-2060" "RCP_4.5" 0.8005464 0.01662763157894
"375" "2030-2060" "RCP_4.5" 0.6985792 0.0356147368421
"376" "2030-2060" "RCP_4.5" 0.9966667 0.00403368421051997
"377" "2030-2060" "RCP_4.5" 1 0
"378" "2030-2060" "RCP_4.5" 0.8877049 0.0125765789473604
"379" "2030-2060" "RCP_4.5" 0.972459 0.00403368421051997
"380" "2030-2060" "RCP_4.5" 1 0
"381" "2030-2060" "RCP_4.5" 0.998306 0.0052771052631595
"382" "2030-2060" "RCP_4.5" 0.9997814 0.0052771052631595
"383" "2030-2060" "RCP_4.5" 1 0
"384" "2030-2060" "RCP_4.5" 0.9763934 0.0052771052631595
"385" "2030-2060" "RCP_4.5" 0.7 0.0300776315789397
"386" "2030-2060" "RCP_4.5" 0.5456831 0.31699631578948
"387" "2030-2060" "RCP_4.5" 0.6997268 0.0394713157894797
"388" "2030-2060" "RCP_4.5" 0.7084699 0.0300776315789397
"389" "2030-2060" "RCP_4.5" 0.7459016 0.0300776315789397
"390" "2030-2060" "RCP_4.5" 0.832623 0.0164365789473697
"391" "2060-2090" "RCP_4.5" 1 0
"392" "2060-2090" "RCP_4.5" 0.8053005 0.0134047368421104
"393" "2060-2090" "RCP_4.5" 0.7372131 0.0305318421052601
"394" "2060-2090" "RCP_4.5" 1 0
"395" "2060-2090" "RCP_4.5" 0.6995628 0.0533342105263204
"396" "2060-2090" "RCP_4.5" 0.9657923 0.00333289473684051
"397" "2060-2090" "RCP_4.5" 0.7 0.0305318421052601
"398" "2060-2090" "RCP_4.5" 0.274153 1.74608947368421
"399" "2060-2090" "RCP_4.5" 0.4036066 1.16145552631579
"400" "2060-2090" "RCP_4.5" 0.9889071 0.00333289473684051
"401" "2060-2090" "RCP_4.5" 0.7188525 0.0188328947368399
"402" "2060-2090" "RCP_4.5" 0.7009836 0.0188328947368399
"403" "2060-2090" "RCP_4.5" 0.6608197 0.0266718421052596
"404" "2060-2090" "RCP_4.5" 1 0
"405" "2060-2090" "RCP_4.5" 0.6522404 0.0266718421052596
"406" "2060-2090" "RCP_4.5" 0.8114208 0.0122686842105297
"407" "2060-2090" "RCP_4.5" 0.7053552 0.0188328947368399
"408" "2060-2090" "RCP_4.5" 0.9213115 0.00545052631578979
"409" "2060-2090" "RCP_4.5" 0.7 0.0188328947368399
"410" "2060-2090" "RCP_4.5" 0.680929 0.0266718421052596
"411" "2060-2090" "RCP_4.5" 0.7244809 0.0376331578947298
"412" "2060-2090" "RCP_4.5" 1 0
"413" "2060-2090" "RCP_4.5" 0.9461749 0.00572447368420015
"414" "2060-2090" "RCP_4.5" 0.6880328 0.0466568421052598
"415" "2060-2090" "RCP_4.5" 0.7479235 0.0376331578947298
"416" "2060-2090" "RCP_4.5" 0.8360109 0.0125205263157797
"417" "2060-2090" "RCP_4.5" 1 0
"418" "2060-2090" "RCP_4.5" 0.6665027 0.0466568421052598
"419" "2060-2090" "RCP_4.5" 0.7 0.0376331578947298
"420" "2060-2090" "RCP_4.5" 0.7 0.0376331578947298
"421" "2030-2060" "RCP_8.5" 0.7535519 0.0281342105263098
"422" "2030-2060" "RCP_8.5" 0.4942623 1.43373552631579
"423" "2030-2060" "RCP_8.5" 0.7074317 0.0637715789473594
"424" "2030-2060" "RCP_8.5" 0.4671585 1.43373552631579
"425" "2030-2060" "RCP_8.5" 0.7001093 0.0637715789473594
"426" "2030-2060" "RCP_8.5" 1 0
"427" "2030-2060" "RCP_8.5" 1 0
"428" "2030-2060" "RCP_8.5" 1 0
"429" "2030-2060" "RCP_8.5" 1 0
"430" "2030-2060" "RCP_8.5" 0.7854098 0.0281342105263098
"431" "2030-2060" "RCP_8.5" 0.996776 0.00339394736841925
"432" "2030-2060" "RCP_8.5" 1 0
"433" "2030-2060" "RCP_8.5" 1 0
"434" "2030-2060" "RCP_8.5" 0.9554098 0.00339394736841925
"435" "2030-2060" "RCP_8.5" 0.1957923 2.38899631578947
"436" "2030-2060" "RCP_8.5" 0.7069399 0.0762034210526297
"437" "2030-2060" "RCP_8.5" 0.9479235 0.0081823684210498
"438" "2030-2060" "RCP_8.5" 0.9805464 0.00339394736841925
"439" "2030-2060" "RCP_8.5" 0.9277596 0.0081823684210498
"440" "2030-2060" "RCP_8.5" 0.6989617 0.461831578947369
"441" "2030-2060" "RCP_8.5" 0.9321858 0.00948342105262956
"442" "2030-2060" "RCP_8.5" 0.6789617 0.0432010526315798
"443" "2030-2060" "RCP_8.5" 0.6884153 0.0432010526315798
"444" "2030-2060" "RCP_8.5" 0.6278142 0.0481357894736893
"445" "2030-2060" "RCP_8.5" 0.39 0.90654210526316
"446" "2030-2060" "RCP_8.5" 0.5016393 0.28046131578948
"447" "2030-2060" "RCP_8.5" 0.7086339 0.0270563157894799
"448" "2030-2060" "RCP_8.5" 0.6986339 0.0432010526315798
"449" "2030-2060" "RCP_8.5" 0.4670492 0.44270921052632
"450" "2030-2060" "RCP_8.5" 0.9753552 0.00337631578948017
"451" "2060-2090" "RCP_8.5" 0.6986339 0.15374421052632
"452" "2060-2090" "RCP_8.5" 0.7687978 0.0192139473684296
"453" "2060-2090" "RCP_8.5" 0.7 0.0390205263157899
"454" "2060-2090" "RCP_8.5" 0.8719672 0.00383315789474015
"455" "2060-2090" "RCP_8.5" 0.9955191 0.00160210526316007
"456" "2060-2090" "RCP_8.5" 0.6981421 0.15374421052632
"457" "2060-2090" "RCP_8.5" 0.7085246 0.0390205263157899
"458" "2060-2090" "RCP_8.5" 0.7189617 0.0390205263157899
"459" "2060-2090" "RCP_8.5" 0.8706011 0.00383315789474015
"460" "2060-2090" "RCP_8.5" 0.6510383 0.15374421052632
"461" "2060-2090" "RCP_8.5" 0.3697814 0.20948684210526
"462" "2060-2090" "RCP_8.5" 0.8796721 0.00347342105262971
"463" "2060-2090" "RCP_8.5" 0.9346995 0.00326157894737023
"464" "2060-2090" "RCP_8.5" 0.7 0.00314657894737014
"465" "2060-2090" "RCP_8.5" 0.7 0.00314657894737014
"466" "2060-2090" "RCP_8.5" 0.8279781 0.00415710526316015
"467" "2060-2090" "RCP_8.5" 0.7081967 0.00314657894737014
"468" "2060-2090" "RCP_8.5" 0.5297814 0.0960352631579005
"469" "2060-2090" "RCP_8.5" 0.6280328 0.03606736842106
"470" "2060-2090" "RCP_8.5" 0.7032787 0.00314657894737014
"471" "2060-2090" "RCP_8.5" 0.6980874 0.00312710526316007
"472" "2060-2090" "RCP_8.5" 0.6728415 0.00312710526316007
"473" "2060-2090" "RCP_8.5" 0.7 0.00500236842105029
"474" "2060-2090" "RCP_8.5" 0.7018579 0.00500236842105029
"475" "2060-2090" "RCP_8.5" 0.6995628 0.00312710526316007
"476" "2060-2090" "RCP_8.5" 0.8519126 0.00462052631579013
"477" "2060-2090" "RCP_8.5" 0.855847 0.00462052631579013
"478" "2060-2090" "RCP_8.5" 0.5575956 0.0427984210526304
"479" "2060-2090" "RCP_8.5" 0.2703279 0.47760763157895
"480" "2060-2090" "RCP_8.5" 0.6997268 0.00312710526316007
"481" "2030-2060" "RCP_4.5" 0.97661202 0.00359394736841967
"482" "2030-2060" "RCP_4.5" 0.99306011 0.00359394736841967
"483" "2030-2060" "RCP_4.5" 1 0
"484" "2030-2060" "RCP_4.5" 0.69874317 0.0518907894736804
"485" "2030-2060" "RCP_4.5" 0.39961749 1.63724868421052
"486" "2030-2060" "RCP_4.5" 0.0536612 2.52841789473684
"487" "2030-2060" "RCP_4.5" 0.05 2.52841789473684
"488" "2030-2060" "RCP_4.5" 0.66748634 0.0518907894736804
"489" "2030-2060" "RCP_4.5" 0.7 0.0327031578947299
"490" "2030-2060" "RCP_4.5" 0.7657377 0.01754342105263
"491" "2030-2060" "RCP_4.5" 0.69071038 0.0541392105263201
"492" "2030-2060" "RCP_4.5" 0.61114754 0.0897394736842099
"493" "2030-2060" "RCP_4.5" 0.85398907 0.0111549999999996
"494" "2030-2060" "RCP_4.5" 0.12508197 2.26190789473684
"495" "2030-2060" "RCP_4.5" 1 0
"496" "2030-2060" "RCP_4.5" 0.69857923 0.0541392105263201
"497" "2030-2060" "RCP_4.5" 0.7 0.0353984210526299
"498" "2030-2060" "RCP_4.5" 0.7 0.0353984210526299
"499" "2030-2060" "RCP_4.5" 0.76387978 0.0185939473684202
"500" "2030-2060" "RCP_4.5" 0.69972678 0.0541392105263201
"501" "2030-2060" "RCP_4.5" 0.44677596 1.07872763157895
"502" "2030-2060" "RCP_4.5" 0.7 0.0302778947368401
"503" "2030-2060" "RCP_4.5" 0.71404372 0.0302778947368401
"504" "2030-2060" "RCP_4.5" 1 0
"505" "2030-2060" "RCP_4.5" 0.78530055 0.0112715789473707
"506" "2030-2060" "RCP_4.5" 0.55196721 0.25184947368421
"507" "2030-2060" "RCP_4.5" 0.61907104 0.144612894736841
"508" "2030-2060" "RCP_4.5" 0.7015847 0.0302778947368401
"509" "2030-2060" "RCP_4.5" 0.76092896 0.0112715789473707
"510" "2030-2060" "RCP_4.5" 0.41939891 1.07872763157895
"511" "2060-2090" "RCP_4.5" 0.34087432 0.440050526315789
"512" "2060-2090" "RCP_4.5" 0.69923497 0.0395115789473701
"513" "2060-2090" "RCP_4.5" 0.95382514 0.00141868421053015
"514" "2060-2090" "RCP_4.5" 0.70142077 0.00686552631578952
"515" "2060-2090" "RCP_4.5" 0.70540984 0.00686552631578952
"516" "2060-2090" "RCP_4.5" 0.73704918 0.00686552631578952
"517" "2060-2090" "RCP_4.5" 0.57628415 0.0479221052631598
"518" "2060-2090" "RCP_4.5" 0.45442623 0.0458947368421097
"519" "2060-2090" "RCP_4.5" 0.93010929 0.00254499999999958
"520" "2060-2090" "RCP_4.5" 0.69852459 0.0395115789473701
"521" "2060-2090" "RCP_4.5" 0.7 0.00990842105262946
"522" "2060-2090" "RCP_4.5" 0.05 0.77910368421053
"523" "2060-2090" "RCP_4.5" 0.72065574 0.00990842105262946
"524" "2060-2090" "RCP_4.5" 0.7 0.00990842105262946
"525" "2060-2090" "RCP_4.5" 0.7 0.00990842105262946
"526" "2060-2090" "RCP_4.5" 0.14273224 0.76861815789474
"527" "2060-2090" "RCP_4.5" 0.69923497 0.00943026315789997
"528" "2060-2090" "RCP_4.5" 0.30469945 0.1379602631579
"529" "2060-2090" "RCP_4.5" 0.7 0.00990842105262946
"530" "2060-2090" "RCP_4.5" 0.62978142 0.0404292105263195
"531" "2060-2090" "RCP_4.5" 0.05 2.06209368421053
"532" "2060-2090" "RCP_4.5" 0.69923497 0.0524602631578999
"533" "2060-2090" "RCP_4.5" 0.71169399 0.0287518421052697
"534" "2060-2090" "RCP_4.5" 0.7 0.0287518421052697
"535" "2060-2090" "RCP_4.5" 0.53759563 0.17684526315789
"536" "2060-2090" "RCP_4.5" 0.09934426 2.06209368421053
"537" "2060-2090" "RCP_4.5" 0.05 2.06209368421053
"538" "2060-2090" "RCP_4.5" 0.49781421 0.38266526315789
"539" "2060-2090" "RCP_4.5" 0.35262295 0.88928184210526
"540" "2060-2090" "RCP_4.5" 0.40081967 0.60872789473684
"541" "2030-2060" "RCP_8.5" 0.70010929 0.03463710526316
"542" "2030-2060" "RCP_8.5" 0.777650273 0.022572368421061
"543" "2030-2060" "RCP_8.5" 0.669453552 0.146851315789482
"544" "2030-2060" "RCP_8.5" 0.933442623 0.00760526315790067
"545" "2030-2060" "RCP_8.5" 0.7 0.03463710526316
"546" "2030-2060" "RCP_8.5" 0.356229508 1.69571052631579
"547" "2030-2060" "RCP_8.5" 0.7 0.03463710526316
"548" "2030-2060" "RCP_8.5" 0.884535519 0.0105184210526303
"549" "2030-2060" "RCP_8.5" 0.808469945 0.0158934210526311
"550" "2030-2060" "RCP_8.5" 0.93989071 0.00760526315790067
"551" "2030-2060" "RCP_8.5" 0.376885246 2.1714852631579
"552" "2030-2060" "RCP_8.5" 0.698579235 0.0663213157894802
"553" "2030-2060" "RCP_8.5" 0.69989071 0.0663213157894802
"554" "2030-2060" "RCP_8.5" 0.704863388 0.0442463157894801
"555" "2030-2060" "RCP_8.5" 1 0
"556" "2030-2060" "RCP_8.5" 0.69852459 0.0663213157894802
"557" "2030-2060" "RCP_8.5" 0.699836066 0.0663213157894802
"558" "2030-2060" "RCP_8.5" 0.7 0.0442463157894801
"559" "2030-2060" "RCP_8.5" 0.698688525 0.0663213157894802
"560" "2030-2060" "RCP_8.5" 0.935191257 0.00857605263158057
"561" "2030-2060" "RCP_8.5" 0.488087432 1.62389578947369
"562" "2030-2060" "RCP_8.5" 0.609289617 0.729533157894741
"563" "2030-2060" "RCP_8.5" 0.726939891 0.120373684210531
"564" "2030-2060" "RCP_8.5" 0.591857923 1.1182605263158
"565" "2030-2060" "RCP_8.5" 0.46442623 1.62389578947369
"566" "2030-2060" "RCP_8.5" 0.134808743 2.33543868421053
"567" "2030-2060" "RCP_8.5" 0.28579235 2.16681657894738
"568" "2030-2060" "RCP_8.5" 0.539398907 1.46507289473685
"569" "2030-2060" "RCP_8.5" 0.705355191 0.120373684210531
"570" "2030-2060" "RCP_8.5" 0.646393443 0.729533157894741
"571" "2060-2090" "RCP_8.5" 0.578306011 0.306392105263161
"572" "2060-2090" "RCP_8.5" 0.411693989 1.48443973684211
"573" "2060-2090" "RCP_8.5" 0.7 0.0323523684210505
"574" "2060-2090" "RCP_8.5" 0.42704918 1.48443973684211
"575" "2060-2090" "RCP_8.5" 0.05 2.71220868421053
"576" "2060-2090" "RCP_8.5" 0.193224044 2.60656736842105
"577" "2060-2090" "RCP_8.5" 0.7 0.0323523684210505
"578" "2060-2090" "RCP_8.5" 0.469945355 1.11428815789474
"579" "2060-2090" "RCP_8.5" 0.502240437 0.71284368421053
"580" "2060-2090" "RCP_8.5" 0.640054645 0.0631036842105299
"581" "2060-2090" "RCP_8.5" 0.699945355 0.02433
"582" "2060-2090" "RCP_8.5" 0.537868852 0.24649052631579
"583" "2060-2090" "RCP_8.5" 0.699344262 0.02433
"584" "2060-2090" "RCP_8.5" 0.364699454 0.998802105263159
"585" "2060-2090" "RCP_8.5" 0.670437158 0.02433
"586" "2060-2090" "RCP_8.5" 0.323278689 1.20223184210527
"587" "2060-2090" "RCP_8.5" 0.527486339 0.24649052631579
"588" "2060-2090" "RCP_8.5" 0.69863388 0.02433
"589" "2060-2090" "RCP_8.5" 0.7 0.0184460526315799
"590" "2060-2090" "RCP_8.5" 0.203278689 1.53779447368421
"591" "2060-2090" "RCP_8.5" 0.699125683 0.0235918421052599
"592" "2060-2090" "RCP_8.5" 0.05 2.22589184210526
"593" "2060-2090" "RCP_8.5" 0.416502732 0.81844921052632
"594" "2060-2090" "RCP_8.5" 0.05 2.22589184210526
"595" "2060-2090" "RCP_8.5" 0.05 2.22589184210526
"596" "2060-2090" "RCP_8.5" 0.532677596 0.3025
"597" "2060-2090" "RCP_8.5" 0.374972678 1.05587236842105
"598" "2060-2090" "RCP_8.5" 0.05 2.22589184210526
"599" "2060-2090" "RCP_8.5" 0.05 2.22589184210526
"600" "2060-2090" "RCP_8.5" 0.420218579 0.81844921052632
