# Supplementary material for: Water rights shape crop yield and revenue volatility tradeoffs for adaptation in snow dependent systems
Source: Nat Commun. 2020 Jul 10;11:3473. doi: 10.1038/s41467-020-17219-z (PMC7351950; doi:10.1038/s41467-020-17219-z)
Supplement: Supplementary file 3 — Source Data [file 41467_2020_17219_MOESM3_ESM.zip › Source Data/Figure_S3/figure_701.txt]

"Period" "RCP" "Unmet_Demand" "Yield"
"1" "2030-2060" "RCP_4.5" 0.8170492 8.1272931944444
"2" "2030-2060" "RCP_4.5" 0.3256284 16.9242333333333
"3" "2030-2060" "RCP_4.5" 0.7072678 11.4954727777778
"4" "2030-2060" "RCP_4.5" 0.7035519 11.4954727777778
"5" "2030-2060" "RCP_4.5" 1 0
"6" "2030-2060" "RCP_4.5" 0.8046448 8.1272931944444
"7" "2030-2060" "RCP_4.5" 1 0
"8" "2030-2060" "RCP_4.5" 0.7002186 11.4954727777778
"9" "2030-2060" "RCP_4.5" 0.7 11.4954727777778
"10" "2030-2060" "RCP_4.5" 0.7 11.4954727777778
"11" "2030-2060" "RCP_4.5" 0.7 15.0167001388889
"12" "2030-2060" "RCP_4.5" 1 0
"13" "2030-2060" "RCP_4.5" 0.7405464 15.0167001388889
"14" "2030-2060" "RCP_4.5" 0.7201639 15.0167001388889
"15" "2030-2060" "RCP_4.5" 0.7120765 15.0167001388889
"16" "2030-2060" "RCP_4.5" 0.9956284 1.1756783333334
"17" "2030-2060" "RCP_4.5" 1 0
"18" "2030-2060" "RCP_4.5" 0.7 15.0167001388889
"19" "2030-2060" "RCP_4.5" 0.6987978 16.3360455555556
"20" "2030-2060" "RCP_4.5" 0.6993443 16.3360455555556
"21" "2030-2060" "RCP_4.5" 0.5697268 17.4263045833333
"22" "2030-2060" "RCP_4.5" 0.4118033 19.7997449999999
"23" "2030-2060" "RCP_4.5" 0.6084699 16.3643043055555
"24" "2030-2060" "RCP_4.5" 0.699071 15.0809830555555
"25" "2030-2060" "RCP_4.5" 0.5844262 17.4263045833333
"26" "2030-2060" "RCP_4.5" 0.4595082 19.2022999999999
"27" "2030-2060" "RCP_4.5" 0.4747541 19.2022999999999
"28" "2030-2060" "RCP_4.5" 0.9125683 3.8892172222222
"29" "2030-2060" "RCP_4.5" 0.7 13.6460079166666
"30" "2030-2060" "RCP_4.5" 0.8501093 6.4954526388888
"31" "2060-2090" "RCP_4.5" 0.6573224 12.5525690277778
"32" "2060-2090" "RCP_4.5" 0.6991257 12.5525690277778
"33" "2060-2090" "RCP_4.5" 0.3272131 17.1084651388889
"34" "2060-2090" "RCP_4.5" 0.7119126 11.1975479166667
"35" "2060-2090" "RCP_4.5" 0.6994536 12.5525690277778
"36" "2060-2090" "RCP_4.5" 0.6996721 12.5525690277778
"37" "2060-2090" "RCP_4.5" 0.820929 7.3962698611111
"38" "2060-2090" "RCP_4.5" 0.7377049 11.1975479166667
"39" "2060-2090" "RCP_4.5" 0.9255191 2.29020125
"40" "2060-2090" "RCP_4.5" 0.6992896 12.5525690277778
"41" "2060-2090" "RCP_4.5" 0.7 14.8059244444444
"42" "2060-2090" "RCP_4.5" 0.2572131 21.3480269444444
"43" "2060-2090" "RCP_4.5" 0.1897814 22.11055375
"44" "2060-2090" "RCP_4.5" 0.6986885 16.2558336111111
"45" "2060-2090" "RCP_4.5" 0.7 14.8059244444444
"46" "2060-2090" "RCP_4.5" 0.05 22.4713559722222
"47" "2060-2090" "RCP_4.5" 0.4012568 20.8166213888889
"48" "2060-2090" "RCP_4.5" 0.2056831 21.7922658333333
"49" "2060-2090" "RCP_4.5" 0.7 14.8059244444444
"50" "2060-2090" "RCP_4.5" 0.6639344 16.2558336111111
"51" "2060-2090" "RCP_4.5" 0.6981421 13.3075820833334
"52" "2060-2090" "RCP_4.5" 0.6987432 13.3075820833334
"53" "2060-2090" "RCP_4.5" 0.7 11.9694797222222
"54" "2060-2090" "RCP_4.5" 0.7 11.9694797222222
"55" "2060-2090" "RCP_4.5" 0.6997814 13.3075820833334
"56" "2060-2090" "RCP_4.5" 0.7042077 11.9694797222222
"57" "2060-2090" "RCP_4.5" 0.7001093 11.9694797222222
"58" "2060-2090" "RCP_4.5" 0.6126776 14.4777076388889
"59" "2060-2090" "RCP_4.5" 0.6995628 13.3075820833334
"60" "2060-2090" "RCP_4.5" 0.6990164 13.3075820833334
"61" "2030-2060" "RCP_8.5" 0.9979235 0.2777676388889
"62" "2030-2060" "RCP_8.5" 0.94448087 2.2022245833333
"63" "2030-2060" "RCP_8.5" 0.47344262 14.7189890277778
"64" "2030-2060" "RCP_8.5" 0.38420765 15.4920111111111
"65" "2030-2060" "RCP_8.5" 0.59808743 13.3180968055555
"66" "2030-2060" "RCP_8.5" 0.42961749 15.1924825
"67" "2030-2060" "RCP_8.5" 0.74737705 10.1401422222222
"68" "2030-2060" "RCP_8.5" 0.67961749 11.3835351388889
"69" "2030-2060" "RCP_8.5" 0.7 10.1401422222222
"70" "2030-2060" "RCP_8.5" 0.29185792 15.5089044444444
"71" "2030-2060" "RCP_8.5" 0.41590164 16.4784786111111
"72" "2030-2060" "RCP_8.5" 0.54032787 15.4657761111111
"73" "2030-2060" "RCP_8.5" 0.72754098 11.6876363888889
"74" "2030-2060" "RCP_8.5" 0.69825137 12.8966208333333
"75" "2030-2060" "RCP_8.5" 0.16879781 17.0985902777778
"76" "2030-2060" "RCP_8.5" 0.69907104 12.8966208333333
"77" "2030-2060" "RCP_8.5" 0.94584699 3.2480995833333
"78" "2030-2060" "RCP_8.5" 0.70060109 11.6876363888889
"79" "2030-2060" "RCP_8.5" 0.70185792 11.6876363888889
"80" "2030-2060" "RCP_8.5" 0.6826776 12.8966208333333
"81" "2030-2060" "RCP_8.5" 0.7 12.2507230555555
"82" "2030-2060" "RCP_8.5" 0.7 12.2507230555555
"83" "2030-2060" "RCP_8.5" 0.42087432 17.9674288888888
"84" "2030-2060" "RCP_8.5" 0.38043716 18.2162501388888
"85" "2030-2060" "RCP_8.5" 0.07502732 19.4634045833333
"86" "2030-2060" "RCP_8.5" 0.7 12.2507230555555
"87" "2030-2060" "RCP_8.5" 0.49103825 17.46778875
"88" "2030-2060" "RCP_8.5" 0.69945355 13.6594156944444
"89" "2030-2060" "RCP_8.5" 0.6931694 13.6594156944444
"90" "2030-2060" "RCP_8.5" 0.7 12.2507230555555
"91" "2060-2090" "RCP_8.5" 0.14136612 17.4975027777778
"92" "2060-2090" "RCP_8.5" 0.58349727 14.4562052777778
"93" "2060-2090" "RCP_8.5" 0.7 11.0488998611111
"94" "2060-2090" "RCP_8.5" 0.7 11.0488998611111
"95" "2060-2090" "RCP_8.5" 0.69846995 12.3637963888889
"96" "2060-2090" "RCP_8.5" 0.17153005 17.2803797222222
"97" "2060-2090" "RCP_8.5" 0.49530055 15.9075263888889
"98" "2060-2090" "RCP_8.5" 0.7 11.0488998611111
"99" "2060-2090" "RCP_8.5" 0.70081967 11.0488998611111
"100" "2060-2090" "RCP_8.5" 0.35901639 16.6276518055555
"101" "2060-2090" "RCP_8.5" 0.17338798 19.1635229166666
"102" "2060-2090" "RCP_8.5" 0.7 13.3780419444444
"103" "2060-2090" "RCP_8.5" 0.69934426 14.5663401388889
"104" "2060-2090" "RCP_8.5" 0.69852459 14.5663401388889
"105" "2060-2090" "RCP_8.5" 0.7 13.3780419444444
"106" "2060-2090" "RCP_8.5" 0.71803279 13.3780419444444
"107" "2060-2090" "RCP_8.5" 0.80748634 9.7375106944444
"108" "2060-2090" "RCP_8.5" 0.62606557 15.60546875
"109" "2060-2090" "RCP_8.5" 0.7 13.3780419444444
"110" "2060-2090" "RCP_8.5" 0.7 13.3780419444444
"111" "2060-2090" "RCP_8.5" 0.70043716 11.4482924999999
"112" "2060-2090" "RCP_8.5" 0.6984153 12.7740081944444
"113" "2060-2090" "RCP_8.5" 0.7 11.4482924999999
"114" "2060-2090" "RCP_8.5" 0.22071038 16.6272830555555
"115" "2060-2090" "RCP_8.5" 0.17901639 16.8328911111111
"116" "2060-2090" "RCP_8.5" 0.05 17.1342877777777
"117" "2060-2090" "RCP_8.5" 0.61775956 13.8726608333333
"118" "2060-2090" "RCP_8.5" 0.36885246 16.7007659722222
"119" "2060-2090" "RCP_8.5" 0.05 17.1342877777777
"120" "2060-2090" "RCP_8.5" 0.10355191 16.9907881944444
"121" "2030-2060" "RCP_4.5" 0.6612022 12.8703352777778
"122" "2030-2060" "RCP_4.5" 0.7079781 11.5410056944445
"123" "2030-2060" "RCP_4.5" 0.6995082 12.8703352777778
"124" "2030-2060" "RCP_4.5" 0.7761749 9.9007075
"125" "2030-2060" "RCP_4.5" 0.7056284 11.5410056944445
"126" "2030-2060" "RCP_4.5" 1 0
"127" "2030-2060" "RCP_4.5" 0.9047541 2.8855269444445
"128" "2030-2060" "RCP_4.5" 0.7351366 11.5410056944445
"129" "2030-2060" "RCP_4.5" 0.7456284 11.5410056944445
"130" "2030-2060" "RCP_4.5" 0.7898907 9.9007075
"131" "2030-2060" "RCP_4.5" 0.7103825 12.5035025
"132" "2030-2060" "RCP_4.5" 1 0
"133" "2030-2060" "RCP_4.5" 1 0
"134" "2030-2060" "RCP_4.5" 0.9346448 3.9675179166666
"135" "2030-2060" "RCP_4.5" 1 0
"136" "2030-2060" "RCP_4.5" 0.9991257 0.737096666666599
"137" "2030-2060" "RCP_4.5" 0.6766667 13.7586666666666
"138" "2030-2060" "RCP_4.5" 0.9803279 0.737096666666599
"139" "2030-2060" "RCP_4.5" 0.7452459 12.5035025
"140" "2030-2060" "RCP_4.5" 0.7164481 12.5035025
"141" "2030-2060" "RCP_4.5" 0.7 13.3931276388889
"142" "2030-2060" "RCP_4.5" 0.7061202 13.3931276388889
"143" "2030-2060" "RCP_4.5" 0.6985792 14.7535177777778
"144" "2030-2060" "RCP_4.5" 0.3950273 19.3974455555556
"145" "2030-2060" "RCP_4.5" 0.5813115 16.9749938888889
"146" "2030-2060" "RCP_4.5" 0.1301093 20.7405477777778
"147" "2030-2060" "RCP_4.5" 0.6879235 14.7535177777778
"148" "2030-2060" "RCP_4.5" 0.8766667 6.2406441666667
"149" "2030-2060" "RCP_4.5" 0.6998361 14.7535177777778
"150" "2030-2060" "RCP_4.5" 0.6557377 14.7535177777778
"151" "2060-2090" "RCP_4.5" 0.6993443 16.0725531944445
"152" "2060-2090" "RCP_4.5" 0.6988525 16.0725531944445
"153" "2060-2090" "RCP_4.5" 0.7 14.5818193055556
"154" "2060-2090" "RCP_4.5" 0.7 14.5818193055556
"155" "2060-2090" "RCP_4.5" 0.8668306 6.8697581944445
"156" "2060-2090" "RCP_4.5" 1 0
"157" "2060-2090" "RCP_4.5" 0.7 14.5818193055556
"158" "2060-2090" "RCP_4.5" 0.7 14.5818193055556
"159" "2060-2090" "RCP_4.5" 0.9201093 4.2391040277778
"160" "2060-2090" "RCP_4.5" 0.7087978 14.5818193055556
"161" "2060-2090" "RCP_4.5" 0.7087978 13.3720008333334
"162" "2060-2090" "RCP_4.5" 0.7230055 13.3720008333334
"163" "2060-2090" "RCP_4.5" 0.6996721 14.7968748611111
"164" "2060-2090" "RCP_4.5" 0.7426776 13.3720008333334
"165" "2060-2090" "RCP_4.5" 0.2214208 20.6060536111111
"166" "2060-2090" "RCP_4.5" 0.7004918 13.3720008333334
"167" "2060-2090" "RCP_4.5" 0.718306 13.3720008333334
"168" "2060-2090" "RCP_4.5" 0.6748634 14.7968748611111
"169" "2060-2090" "RCP_4.5" 0.9662842 0.456194583333399
"170" "2060-2090" "RCP_4.5" 0.7143716 13.3720008333334
"171" "2060-2090" "RCP_4.5" 0.6980328 14.5489727777778
"172" "2060-2090" "RCP_4.5" 0.05 20.5585277777778
"173" "2060-2090" "RCP_4.5" 0.1165027 20.4282647222222
"174" "2060-2090" "RCP_4.5" 0.924918 2.9553720833333
"175" "2060-2090" "RCP_4.5" 0.9806011 0.332466111111099
"176" "2060-2090" "RCP_4.5" 0.7070492 13.0412876388889
"177" "2060-2090" "RCP_4.5" 0.8263388 8.7138640277778
"178" "2060-2090" "RCP_4.5" 0.7 13.0412876388889
"179" "2060-2090" "RCP_4.5" 0.7601639 11.222735
"180" "2060-2090" "RCP_4.5" 0.7097814 13.0412876388889
"181" "2030-2060" "RCP_8.5" 0.7 14.5628581944445
"182" "2030-2060" "RCP_8.5" 0.612076503 16.6246259722223
"183" "2030-2060" "RCP_8.5" 0.698579235 15.7023266666667
"184" "2030-2060" "RCP_8.5" 0.81852459 11.2087277777778
"185" "2030-2060" "RCP_8.5" 0.650327869 15.7023266666667
"186" "2030-2060" "RCP_8.5" 0.743715847 14.5628581944445
"187" "2030-2060" "RCP_8.5" 0.68715847 15.7023266666667
"188" "2030-2060" "RCP_8.5" 0.87704918 7.8617161111112
"189" "2030-2060" "RCP_8.5" 0.7 14.5628581944445
"190" "2030-2060" "RCP_8.5" 0.759508197 13.2065668055556
"191" "2030-2060" "RCP_8.5" 0.753442623 12.2172379166666
"192" "2030-2060" "RCP_8.5" 0.841038251 10.0370986111111
"193" "2030-2060" "RCP_8.5" 0.7 13.7939405555555
"194" "2030-2060" "RCP_8.5" 0.84295082 10.0370986111111
"195" "2030-2060" "RCP_8.5" 1 0
"196" "2030-2060" "RCP_8.5" 0.926557377 4.7969609722222
"197" "2030-2060" "RCP_8.5" 0.766502732 12.2172379166666
"198" "2030-2060" "RCP_8.5" 0.779672131 12.2172379166666
"199" "2030-2060" "RCP_8.5" 0.698579235 15.1763141666666
"200" "2030-2060" "RCP_8.5" 0.813278689 10.0370986111111
"201" "2030-2060" "RCP_8.5" 0.9 5.1676601388888
"202" "2030-2060" "RCP_8.5" 0.7 14.5089179166666
"203" "2030-2060" "RCP_8.5" 0.700601093 14.5089179166666
"204" "2030-2060" "RCP_8.5" 0.85568306 7.4546825
"205" "2030-2060" "RCP_8.5" 0.834590164 10.6909533333333
"206" "2030-2060" "RCP_8.5" 0.7 14.5089179166666
"207" "2030-2060" "RCP_8.5" 0.668852459 15.8328533333333
"208" "2030-2060" "RCP_8.5" 0.654480874 15.8328533333333
"209" "2030-2060" "RCP_8.5" 0.646885246 16.9320202777777
"210" "2030-2060" "RCP_8.5" 0.089071038 20.9136948611111
"211" "2060-2090" "RCP_8.5" 0.536721312 17.2357388888889
"212" "2060-2090" "RCP_8.5" 0.735136612 12.8590747222222
"213" "2060-2090" "RCP_8.5" 0.708306011 12.8590747222222
"214" "2060-2090" "RCP_8.5" 0.307213115 18.6141145833334
"215" "2060-2090" "RCP_8.5" 0.562896175 16.39886375
"216" "2060-2090" "RCP_8.5" 1 0
"217" "2060-2090" "RCP_8.5" 0.799945355 11.2953734722222
"218" "2060-2090" "RCP_8.5" 0.999562842 1.0208716666667
"219" "2060-2090" "RCP_8.5" 0.778142077 11.2953734722222
"220" "2060-2090" "RCP_8.5" 0.699180328 14.2273406944445
"221" "2060-2090" "RCP_8.5" 0.704590164 14.2914823611111
"222" "2060-2090" "RCP_8.5" 0.541857924 19.0954072222222
"223" "2060-2090" "RCP_8.5" 0.956174863 0.9627319444444
"224" "2060-2090" "RCP_8.5" 0.701256831 14.2914823611111
"225" "2060-2090" "RCP_8.5" 0.7 14.2914823611111
"226" "2060-2090" "RCP_8.5" 0.702404372 14.2914823611111
"227" "2060-2090" "RCP_8.5" 0.699672131 15.8259015277778
"228" "2060-2090" "RCP_8.5" 0.459125683 19.8551997222222
"229" "2060-2090" "RCP_8.5" 0.731038251 14.2914823611111
"230" "2060-2090" "RCP_8.5" 0.486557377 19.8551997222222
"231" "2060-2090" "RCP_8.5" 0.05 20.8287440277778
"232" "2060-2090" "RCP_8.5" 0.67442623 15.0897429166667
"233" "2060-2090" "RCP_8.5" 0.612131148 16.3142465277778
"234" "2060-2090" "RCP_8.5" 0.361693989 20.0495813888889
"235" "2060-2090" "RCP_8.5" 0.703497268 13.6764731944445
"236" "2060-2090" "RCP_8.5" 0.700163934 13.6764731944445
"237" "2060-2090" "RCP_8.5" 0.287814208 19.9730451388889
"238" "2060-2090" "RCP_8.5" 0.698415301 15.0897429166667
"239" "2060-2090" "RCP_8.5" 0.403770492 19.6544569444445
"240" "2060-2090" "RCP_8.5" 0.698852459 15.0897429166667
"241" "2030-2060" "RCP_4.5" 0.963005464 0.4386534722222
"242" "2030-2060" "RCP_4.5" 0.87704918 5.6266005555555
"243" "2030-2060" "RCP_4.5" 1 0
"244" "2030-2060" "RCP_4.5" 1 0
"245" "2030-2060" "RCP_4.5" 0.692349727 12.4164826388889
"246" "2030-2060" "RCP_4.5" 0.747650273 11.3812093055555
"247" "2030-2060" "RCP_4.5" 0.7 11.3812093055555
"248" "2030-2060" "RCP_4.5" 0.699617486 12.4164826388889
"249" "2030-2060" "RCP_4.5" 0.05 16.3058543055555
"250" "2030-2060" "RCP_4.5" 0.7 11.3812093055555
"251" "2030-2060" "RCP_4.5" 0.866174863 5.2973048611111
"252" "2030-2060" "RCP_4.5" 0.7 10.6798180555555
"253" "2030-2060" "RCP_4.5" 1 0
"254" "2030-2060" "RCP_4.5" 1 0
"255" "2030-2060" "RCP_4.5" 0.720218579 10.6798180555555
"256" "2030-2060" "RCP_4.5" 0.739617486 10.6798180555555
"257" "2030-2060" "RCP_4.5" 0.7 10.6798180555555
"258" "2030-2060" "RCP_4.5" 0.707322404 10.6798180555555
"259" "2030-2060" "RCP_4.5" 0.705136612 10.6798180555555
"260" "2030-2060" "RCP_4.5" 0.818797814 7.7965730555555
"261" "2030-2060" "RCP_4.5" 0.828196721 8.2965631944444
"262" "2030-2060" "RCP_4.5" 0.642786885 13.5213333333333
"263" "2030-2060" "RCP_4.5" 1 0
"264" "2030-2060" "RCP_4.5" 0.713005464 11.49359125
"265" "2030-2060" "RCP_4.5" 0.712295082 11.49359125
"266" "2030-2060" "RCP_4.5" 0.825737705 8.2965631944444
"267" "2030-2060" "RCP_4.5" 0.70726776 11.49359125
"268" "2030-2060" "RCP_4.5" 0.401803279 15.7196622222222
"269" "2030-2060" "RCP_4.5" 0.353934426 15.9095986111111
"270" "2030-2060" "RCP_4.5" 0.700273224 11.49359125
"271" "2060-2090" "RCP_4.5" 0.350546448 15.0479920833333
"272" "2060-2090" "RCP_4.5" 0.713333333 10.6652027777777
"273" "2060-2090" "RCP_4.5" 0.743879781 10.6652027777777
"274" "2060-2090" "RCP_4.5" 0.648415301 12.7755433333333
"275" "2060-2090" "RCP_4.5" 0.709617486 10.6652027777777
"276" "2060-2090" "RCP_4.5" 0.697814208 11.8291808333333
"277" "2060-2090" "RCP_4.5" 0.143169399 15.3474577777777
"278" "2060-2090" "RCP_4.5" 0.100710383 15.3474577777777
"279" "2060-2090" "RCP_4.5" 0.514153005 14.1535165277777
"280" "2060-2090" "RCP_4.5" 0.699836066 11.8291808333333
"281" "2060-2090" "RCP_4.5" 0.698961749 13.0757874999999
"282" "2060-2090" "RCP_4.5" 0.05 16.6638248611111
"283" "2060-2090" "RCP_4.5" 0.699781421 13.0757874999999
"284" "2060-2090" "RCP_4.5" 0.05 16.6638248611111
"285" "2060-2090" "RCP_4.5" 0.67852459 13.0757874999999
"286" "2060-2090" "RCP_4.5" 0.389180328 16.1525776388888
"287" "2060-2090" "RCP_4.5" 0.219125683 16.0012443055555
"288" "2060-2090" "RCP_4.5" 0.724808743 11.9578024999999
"289" "2060-2090" "RCP_4.5" 0.860874317 6.4045522222222
"290" "2060-2090" "RCP_4.5" 0.741912568 11.9578024999999
"291" "2060-2090" "RCP_4.5" 0.699617486 12.1614530555556
"292" "2060-2090" "RCP_4.5" 0.740491803 11.1174297222223
"293" "2060-2090" "RCP_4.5" 0.464699454 14.8072473611111
"294" "2060-2090" "RCP_4.5" 0.7 11.1174297222223
"295" "2060-2090" "RCP_4.5" 0.700928962 11.1174297222223
"296" "2060-2090" "RCP_4.5" 0.704153005 11.1174297222223
"297" "2060-2090" "RCP_4.5" 0.742568306 11.1174297222223
"298" "2060-2090" "RCP_4.5" 0.7 11.1174297222223
"299" "2060-2090" "RCP_4.5" 0.964098361 0.812779583333398
"300" "2060-2090" "RCP_4.5" 0.697978142 12.1614530555556
"301" "2030-2060" "RCP_8.5" 0.71978142 13.1169325
"302" "2030-2060" "RCP_8.5" 1 0
"303" "2030-2060" "RCP_8.5" 0.85502732 6.3608727777778
"304" "2030-2060" "RCP_8.5" 0.69879781 14.2687186111111
"305" "2030-2060" "RCP_8.5" 0.9 4.3903113888889
"306" "2030-2060" "RCP_8.5" 0.57081967 16.0285119444445
"307" "2030-2060" "RCP_8.5" 0.70846995 13.1169325
"308" "2030-2060" "RCP_8.5" 0.69879781 14.2687186111111
"309" "2030-2060" "RCP_8.5" 0.63677596 15.20323625
"310" "2030-2060" "RCP_8.5" 0.7 13.1169325
"311" "2030-2060" "RCP_8.5" 0.60278689 16.5307181944445
"312" "2030-2060" "RCP_8.5" 0.66945355 15.4815881944445
"313" "2030-2060" "RCP_8.5" 0.7 14.2690015277778
"314" "2030-2060" "RCP_8.5" 0.7052459 14.2690015277778
"315" "2030-2060" "RCP_8.5" 0.19322404 19.8729143055556
"316" "2030-2060" "RCP_8.5" 0.05 20.1755218055556
"317" "2030-2060" "RCP_8.5" 0.82497268 9.5909938888889
"318" "2030-2060" "RCP_8.5" 0.70415301 14.2690015277778
"319" "2030-2060" "RCP_8.5" 1 0
"320" "2030-2060" "RCP_8.5" 1 0
"321" "2030-2060" "RCP_8.5" 0.7 15.0498752777777
"322" "2030-2060" "RCP_8.5" 0.71010929 15.0498752777777
"323" "2030-2060" "RCP_8.5" 0.7036612 15.0498752777777
"324" "2030-2060" "RCP_8.5" 0.69934426 16.3609105555555
"325" "2030-2060" "RCP_8.5" 0.42437158 20.5312156944444
"326" "2030-2060" "RCP_8.5" 0.2079235 21.3149704166666
"327" "2030-2060" "RCP_8.5" 0.77010929 13.36158375
"328" "2030-2060" "RCP_8.5" 0.80415301 10.5027584722222
"329" "2030-2060" "RCP_8.5" 0.7 15.0498752777777
"330" "2030-2060" "RCP_8.5" 0.6604918 16.3609105555555
"331" "2060-2090" "RCP_8.5" 0.05 19.1828566666667
"332" "2060-2090" "RCP_8.5" 0.2963388 18.5995241666667
"333" "2060-2090" "RCP_8.5" 0.05 19.1828566666667
"334" "2060-2090" "RCP_8.5" 0.31464481 18.3436390277778
"335" "2060-2090" "RCP_8.5" 0.05 19.1828566666667
"336" "2060-2090" "RCP_8.5" 0.69825137 14.5841479166667
"337" "2060-2090" "RCP_8.5" 0.06978142 19.1828566666667
"338" "2060-2090" "RCP_8.5" 0.53677596 17.3275301388889
"339" "2060-2090" "RCP_8.5" 0.07901639 19.1828566666667
"340" "2060-2090" "RCP_8.5" 0.13071038 19.0720529166667
"341" "2060-2090" "RCP_8.5" 0.82284153 10.3514293055555
"342" "2060-2090" "RCP_8.5" 0.72939891 14.3040215277777
"343" "2060-2090" "RCP_8.5" 0.69874317 15.5192926388888
"344" "2060-2090" "RCP_8.5" 0.69918033 15.5192926388888
"345" "2060-2090" "RCP_8.5" 0.20333333 19.3669549999999
"346" "2060-2090" "RCP_8.5" 0.05 19.6121306944444
"347" "2060-2090" "RCP_8.5" 0.3947541 19.1203449999999
"348" "2060-2090" "RCP_8.5" 0.35907104 19.1203449999999
"349" "2060-2090" "RCP_8.5" 0.7 14.3040215277777
"350" "2060-2090" "RCP_8.5" 0.7 14.3040215277777
"351" "2060-2090" "RCP_8.5" 0.69737705 17.2942270833333
"352" "2060-2090" "RCP_8.5" 0.38677596 19.7085761111111
"353" "2060-2090" "RCP_8.5" 0.25420765 20.0506354166666
"354" "2060-2090" "RCP_8.5" 0.6152459 18.4354166666666
"355" "2060-2090" "RCP_8.5" 0.05 20.8651987499999
"356" "2060-2090" "RCP_8.5" 0.69836066 17.2942270833333
"357" "2060-2090" "RCP_8.5" 0.6995082 17.2942270833333
"358" "2060-2090" "RCP_8.5" 0.7 15.9769730555555
"359" "2060-2090" "RCP_8.5" 0.75759563 14.4276479166666
"360" "2060-2090" "RCP_8.5" 0.7 15.9769730555555
"361" "2030-2060" "RCP_4.5" 0.9740984 0.2378180555556
"362" "2030-2060" "RCP_4.5" 0.7962295 9.9911411111111
"363" "2030-2060" "RCP_4.5" 0.8977049 5.75570625
"364" "2030-2060" "RCP_4.5" 0.894918 5.75570625
"365" "2030-2060" "RCP_4.5" 0.9250273 1.9235858333333
"366" "2030-2060" "RCP_4.5" 0.714918 11.6537975
"367" "2030-2060" "RCP_4.5" 0.8177049 7.0565547222222
"368" "2030-2060" "RCP_4.5" 1 0
"369" "2030-2060" "RCP_4.5" 0.9581967 0.2378180555556
"370" "2030-2060" "RCP_4.5" 0.6903825 12.6958908333333
"371" "2030-2060" "RCP_4.5" 0.8086339 6.8584886111111
"372" "2030-2060" "RCP_4.5" 0.7 11.72775625
"373" "2030-2060" "RCP_4.5" 1 0
"374" "2030-2060" "RCP_4.5" 0.8005464 6.8584886111111
"375" "2030-2060" "RCP_4.5" 0.6985792 12.8949361111111
"376" "2030-2060" "RCP_4.5" 0.9966667 0.2181652777778
"377" "2030-2060" "RCP_4.5" 1 0
"378" "2030-2060" "RCP_4.5" 0.8877049 5.3190548611111
"379" "2030-2060" "RCP_4.5" 0.972459 0.2181652777778
"380" "2030-2060" "RCP_4.5" 1 0
"381" "2030-2060" "RCP_4.5" 0.998306 0.257335416666699
"382" "2030-2060" "RCP_4.5" 0.9997814 0.257335416666699
"383" "2030-2060" "RCP_4.5" 1 0
"384" "2030-2060" "RCP_4.5" 0.9763934 0.257335416666699
"385" "2030-2060" "RCP_4.5" 0.7 13.4467306944445
"386" "2030-2060" "RCP_4.5" 0.5456831 17.0186136111112
"387" "2030-2060" "RCP_4.5" 0.6997268 14.58486625
"388" "2030-2060" "RCP_4.5" 0.7084699 13.4467306944445
"389" "2030-2060" "RCP_4.5" 0.7459016 13.4467306944445
"390" "2030-2060" "RCP_4.5" 0.832623 8.2166034722223
"391" "2060-2090" "RCP_4.5" 1 0
"392" "2060-2090" "RCP_4.5" 0.8053005 9.0516301388889
"393" "2060-2090" "RCP_4.5" 0.7372131 13.7028758333333
"394" "2060-2090" "RCP_4.5" 1 0
"395" "2060-2090" "RCP_4.5" 0.6995628 14.9424045833333
"396" "2060-2090" "RCP_4.5" 0.9657923 0.388836666666599
"397" "2060-2090" "RCP_4.5" 0.7 13.7028758333333
"398" "2060-2090" "RCP_4.5" 0.274153 18.4957344444444
"399" "2060-2090" "RCP_4.5" 0.4036066 18.1439886111111
"400" "2060-2090" "RCP_4.5" 0.9889071 0.388836666666599
"401" "2060-2090" "RCP_4.5" 0.7188525 13.0774743055555
"402" "2060-2090" "RCP_4.5" 0.7009836 13.0774743055555
"403" "2060-2090" "RCP_4.5" 0.6608197 14.5497876388889
"404" "2060-2090" "RCP_4.5" 1 0
"405" "2060-2090" "RCP_4.5" 0.6522404 14.5497876388889
"406" "2060-2090" "RCP_4.5" 0.8114208 8.4411419444444
"407" "2060-2090" "RCP_4.5" 0.7053552 13.0774743055555
"408" "2060-2090" "RCP_4.5" 0.9213115 3.3037383333333
"409" "2060-2090" "RCP_4.5" 0.7 13.0774743055555
"410" "2060-2090" "RCP_4.5" 0.680929 14.5497876388889
"411" "2060-2090" "RCP_4.5" 0.7244809 13.1772459722222
"412" "2060-2090" "RCP_4.5" 1 0
"413" "2060-2090" "RCP_4.5" 0.9461749 4.0905675
"414" "2060-2090" "RCP_4.5" 0.6880328 14.5394933333333
"415" "2060-2090" "RCP_4.5" 0.7479235 13.1772459722222
"416" "2060-2090" "RCP_4.5" 0.8360109 8.8910220833333
"417" "2060-2090" "RCP_4.5" 1 0
"418" "2060-2090" "RCP_4.5" 0.6665027 14.5394933333333
"419" "2060-2090" "RCP_4.5" 0.7 13.1772459722222
"420" "2060-2090" "RCP_4.5" 0.7 13.1772459722222
"421" "2030-2060" "RCP_8.5" 0.7535519 12.0363355555555
"422" "2030-2060" "RCP_8.5" 0.4942623 17.5483848611111
"423" "2030-2060" "RCP_8.5" 0.7074317 13.5964884722222
"424" "2030-2060" "RCP_8.5" 0.4671585 17.5483848611111
"425" "2030-2060" "RCP_8.5" 0.7001093 13.5964884722222
"426" "2030-2060" "RCP_8.5" 1 0
"427" "2030-2060" "RCP_8.5" 1 0
"428" "2030-2060" "RCP_8.5" 1 0
"429" "2030-2060" "RCP_8.5" 1 0
"430" "2030-2060" "RCP_8.5" 0.7854098 12.0363355555555
"431" "2030-2060" "RCP_8.5" 0.996776 0.4107208333334
"432" "2030-2060" "RCP_8.5" 1 0
"433" "2030-2060" "RCP_8.5" 1 0
"434" "2030-2060" "RCP_8.5" 0.9554098 0.4107208333334
"435" "2030-2060" "RCP_8.5" 0.1957923 19.3187423611112
"436" "2030-2060" "RCP_8.5" 0.7069399 13.2053579166667
"437" "2030-2060" "RCP_8.5" 0.9479235 4.2049927777778
"438" "2030-2060" "RCP_8.5" 0.9805464 0.4107208333334
"439" "2030-2060" "RCP_8.5" 0.9277596 4.2049927777778
"440" "2030-2060" "RCP_8.5" 0.6989617 14.5313554166667
"441" "2030-2060" "RCP_8.5" 0.9321858 2.7001416666666
"442" "2030-2060" "RCP_8.5" 0.6789617 14.8277301388889
"443" "2030-2060" "RCP_8.5" 0.6884153 14.8277301388889
"444" "2030-2060" "RCP_8.5" 0.6278142 16.0504163888889
"445" "2030-2060" "RCP_8.5" 0.39 19.0519125
"446" "2030-2060" "RCP_8.5" 0.5016393 17.9398736111111
"447" "2030-2060" "RCP_8.5" 0.7086339 13.4137255555555
"448" "2030-2060" "RCP_8.5" 0.6986339 14.8277301388889
"449" "2030-2060" "RCP_8.5" 0.4670492 18.7446711111111
"450" "2030-2060" "RCP_8.5" 0.9753552 0.440756250000003
"451" "2060-2090" "RCP_8.5" 0.6986339 17.1796625
"452" "2060-2090" "RCP_8.5" 0.7687978 14.3747744444444
"453" "2060-2090" "RCP_8.5" 0.7 15.9644043055555
"454" "2060-2090" "RCP_8.5" 0.8719672 9.0042597222222
"455" "2060-2090" "RCP_8.5" 0.9955191 1.1709016666667
"456" "2060-2090" "RCP_8.5" 0.6981421 17.1796625
"457" "2060-2090" "RCP_8.5" 0.7085246 15.9644043055555
"458" "2060-2090" "RCP_8.5" 0.7189617 15.9644043055555
"459" "2060-2090" "RCP_8.5" 0.8706011 9.0042597222222
"460" "2060-2090" "RCP_8.5" 0.6510383 17.1796625
"461" "2060-2090" "RCP_8.5" 0.3697814 19.9051047222222
"462" "2060-2090" "RCP_8.5" 0.8796721 7.7731595833333
"463" "2060-2090" "RCP_8.5" 0.9346995 4.7376606944445
"464" "2060-2090" "RCP_8.5" 0.7 14.8092147222222
"465" "2060-2090" "RCP_8.5" 0.7 14.8092147222222
"466" "2060-2090" "RCP_8.5" 0.8279781 10.779825
"467" "2060-2090" "RCP_8.5" 0.7081967 14.8092147222222
"468" "2060-2090" "RCP_8.5" 0.5297814 19.1290958333333
"469" "2060-2090" "RCP_8.5" 0.6280328 17.3808695833333
"470" "2060-2090" "RCP_8.5" 0.7032787 14.8092147222222
"471" "2060-2090" "RCP_8.5" 0.6980874 14.132095
"472" "2060-2090" "RCP_8.5" 0.6728415 14.132095
"473" "2060-2090" "RCP_8.5" 0.7 12.7450343055556
"474" "2060-2090" "RCP_8.5" 0.7018579 12.7450343055556
"475" "2060-2090" "RCP_8.5" 0.6995628 14.132095
"476" "2060-2090" "RCP_8.5" 0.8519126 6.539065
"477" "2060-2090" "RCP_8.5" 0.855847 6.539065
"478" "2060-2090" "RCP_8.5" 0.5575956 16.3657798611111
"479" "2060-2090" "RCP_8.5" 0.2703279 18.5594908333334
"480" "2060-2090" "RCP_8.5" 0.6997268 14.132095
"481" "2030-2060" "RCP_4.5" 0.97661202 0.556315138888902
"482" "2030-2060" "RCP_4.5" 0.99306011 0.556315138888902
"483" "2030-2060" "RCP_4.5" 1 0
"484" "2030-2060" "RCP_4.5" 0.69874317 13.8553247222223
"485" "2030-2060" "RCP_4.5" 0.39961749 16.7313377777778
"486" "2030-2060" "RCP_4.5" 0.0536612 18.1793359722223
"487" "2030-2060" "RCP_4.5" 0.05 18.1793359722223
"488" "2030-2060" "RCP_4.5" 0.66748634 13.8553247222223
"489" "2030-2060" "RCP_4.5" 0.7 12.7619268055556
"490" "2030-2060" "RCP_4.5" 0.7657377 11.4683266666667
"491" "2030-2060" "RCP_4.5" 0.69071038 14.6700129166667
"492" "2030-2060" "RCP_4.5" 0.61114754 15.6249369444444
"493" "2030-2060" "RCP_4.5" 0.85398907 7.0172240277778
"494" "2030-2060" "RCP_4.5" 0.12508197 18.5317531944444
"495" "2030-2060" "RCP_4.5" 1 0
"496" "2030-2060" "RCP_4.5" 0.69857923 14.6700129166667
"497" "2030-2060" "RCP_4.5" 0.7 13.5925163888889
"498" "2030-2060" "RCP_4.5" 0.7 13.5925163888889
"499" "2030-2060" "RCP_4.5" 0.76387978 12.3672179166667
"500" "2030-2060" "RCP_4.5" 0.69972678 14.6700129166667
"501" "2030-2060" "RCP_4.5" 0.44677596 19.1332797222222
"502" "2030-2060" "RCP_4.5" 0.7 14.0970834722222
"503" "2030-2060" "RCP_4.5" 0.71404372 14.0970834722222
"504" "2030-2060" "RCP_4.5" 1 0
"505" "2030-2060" "RCP_4.5" 0.78530055 12.5933965277778
"506" "2030-2060" "RCP_4.5" 0.55196721 17.3664373611111
"507" "2030-2060" "RCP_4.5" 0.61907104 16.5362330555556
"508" "2030-2060" "RCP_4.5" 0.7015847 14.0970834722222
"509" "2030-2060" "RCP_4.5" 0.76092896 12.5933965277778
"510" "2030-2060" "RCP_4.5" 0.41939891 19.1332797222222
"511" "2060-2090" "RCP_4.5" 0.34087432 19.6380354166666
"512" "2060-2090" "RCP_4.5" 0.69923497 15.8082969444444
"513" "2060-2090" "RCP_4.5" 0.95382514 0.928943749999998
"514" "2060-2090" "RCP_4.5" 0.70142077 14.5240479166666
"515" "2060-2090" "RCP_4.5" 0.70540984 14.5240479166666
"516" "2060-2090" "RCP_4.5" 0.73704918 14.5240479166666
"517" "2060-2090" "RCP_4.5" 0.57628415 17.7767294444444
"518" "2060-2090" "RCP_4.5" 0.45442623 19.24276875
"519" "2060-2090" "RCP_4.5" 0.93010929 5.1060804166666
"520" "2060-2090" "RCP_4.5" 0.69852459 15.8082969444444
"521" "2060-2090" "RCP_4.5" 0.7 15.4064170833333
"522" "2060-2090" "RCP_4.5" 0.05 21.2685870833333
"523" "2060-2090" "RCP_4.5" 0.72065574 15.4064170833333
"524" "2060-2090" "RCP_4.5" 0.7 15.4064170833333
"525" "2060-2090" "RCP_4.5" 0.7 15.4064170833333
"526" "2060-2090" "RCP_4.5" 0.14273224 21.1613502777778
"527" "2060-2090" "RCP_4.5" 0.69923497 16.6812409722222
"528" "2060-2090" "RCP_4.5" 0.30469945 20.4368427777778
"529" "2060-2090" "RCP_4.5" 0.7 15.4064170833333
"530" "2060-2090" "RCP_4.5" 0.62978142 17.7903994444445
"531" "2060-2090" "RCP_4.5" 0.05 23.3496063888889
"532" "2060-2090" "RCP_4.5" 0.69923497 18.85101875
"533" "2060-2090" "RCP_4.5" 0.71169399 17.4836179166666
"534" "2060-2090" "RCP_4.5" 0.7 17.4836179166666
"535" "2060-2090" "RCP_4.5" 0.53759563 21.8292970833333
"536" "2060-2090" "RCP_4.5" 0.09934426 23.3496063888889
"537" "2060-2090" "RCP_4.5" 0.05 23.3496063888889
"538" "2060-2090" "RCP_4.5" 0.49781421 22.6295736111111
"539" "2060-2090" "RCP_4.5" 0.35262295 22.5935038888889
"540" "2060-2090" "RCP_4.5" 0.40081967 22.9211436111111
"541" "2030-2060" "RCP_8.5" 0.70010929 11.07558625
"542" "2030-2060" "RCP_8.5" 0.777650273 9.7509694444444
"543" "2030-2060" "RCP_8.5" 0.669453552 11.9474019444444
"544" "2030-2060" "RCP_8.5" 0.933442623 4.1808219444444
"545" "2030-2060" "RCP_8.5" 0.7 11.07558625
"546" "2030-2060" "RCP_8.5" 0.356229508 14.1219068055555
"547" "2030-2060" "RCP_8.5" 0.7 11.07558625
"548" "2030-2060" "RCP_8.5" 0.884535519 5.7429411111111
"549" "2030-2060" "RCP_8.5" 0.808469945 7.2792343055555
"550" "2030-2060" "RCP_8.5" 0.93989071 4.1808219444444
"551" "2030-2060" "RCP_8.5" 0.376885246 15.5020106944445
"552" "2030-2060" "RCP_8.5" 0.698579235 13.1603118055556
"553" "2030-2060" "RCP_8.5" 0.69989071 13.1603118055556
"554" "2030-2060" "RCP_8.5" 0.704863388 12.2956013888889
"555" "2030-2060" "RCP_8.5" 1 0
"556" "2030-2060" "RCP_8.5" 0.69852459 13.1603118055556
"557" "2030-2060" "RCP_8.5" 0.699836066 13.1603118055556
"558" "2030-2060" "RCP_8.5" 0.7 12.2956013888889
"559" "2030-2060" "RCP_8.5" 0.698688525 13.1603118055556
"560" "2030-2060" "RCP_8.5" 0.935191257 4.8001498611111
"561" "2030-2060" "RCP_8.5" 0.488087432 14.4860463888888
"562" "2030-2060" "RCP_8.5" 0.609289617 12.5826288888888
"563" "2030-2060" "RCP_8.5" 0.726939891 10.7330904166666
"564" "2030-2060" "RCP_8.5" 0.591857923 13.3283394444444
"565" "2030-2060" "RCP_8.5" 0.46442623 14.4860463888888
"566" "2030-2060" "RCP_8.5" 0.134808743 15.1792288888888
"567" "2030-2060" "RCP_8.5" 0.28579235 14.4468694444444
"568" "2030-2060" "RCP_8.5" 0.539398907 13.9079383333333
"569" "2030-2060" "RCP_8.5" 0.705355191 10.7330904166666
"570" "2030-2060" "RCP_8.5" 0.646393443 12.5826288888888
"571" "2060-2090" "RCP_8.5" 0.578306011 15.3671125
"572" "2060-2090" "RCP_8.5" 0.411693989 16.5031318055556
"573" "2060-2090" "RCP_8.5" 0.7 12.3618156944445
"574" "2060-2090" "RCP_8.5" 0.42704918 16.5031318055556
"575" "2060-2090" "RCP_8.5" 0.05 17.3977072222223
"576" "2060-2090" "RCP_8.5" 0.193224044 17.0340826388889
"577" "2060-2090" "RCP_8.5" 0.7 12.3618156944445
"578" "2060-2090" "RCP_8.5" 0.469945355 16.4915338888889
"579" "2060-2090" "RCP_8.5" 0.502240437 16.0032011111112
"580" "2060-2090" "RCP_8.5" 0.640054645 14.5051475
"581" "2060-2090" "RCP_8.5" 0.699945355 11.7436716666666
"582" "2060-2090" "RCP_8.5" 0.537868852 14.2992988888888
"583" "2060-2090" "RCP_8.5" 0.699344262 11.7436716666666
"584" "2060-2090" "RCP_8.5" 0.364699454 14.6657761111111
"585" "2060-2090" "RCP_8.5" 0.670437158 11.7436716666666
"586" "2060-2090" "RCP_8.5" 0.323278689 14.7320443055555
"587" "2060-2090" "RCP_8.5" 0.527486339 14.2992988888888
"588" "2060-2090" "RCP_8.5" 0.69863388 11.7436716666666
"589" "2060-2090" "RCP_8.5" 0.7 10.5389340277777
"590" "2060-2090" "RCP_8.5" 0.203278689 15.2284069444444
"591" "2060-2090" "RCP_8.5" 0.699125683 12.9226016666667
"592" "2060-2090" "RCP_8.5" 0.05 18.4028756944445
"593" "2060-2090" "RCP_8.5" 0.416502732 16.4258090277778
"594" "2060-2090" "RCP_8.5" 0.05 18.4028756944445
"595" "2060-2090" "RCP_8.5" 0.05 18.4028756944445
"596" "2060-2090" "RCP_8.5" 0.532677596 15.7909775
"597" "2060-2090" "RCP_8.5" 0.374972678 16.5101136111111
"598" "2060-2090" "RCP_8.5" 0.05 18.4028756944445
"599" "2060-2090" "RCP_8.5" 0.05 18.4028756944445
"600" "2060-2090" "RCP_8.5" 0.420218579 16.4258090277778
