# Supplementary material for: Water rights shape crop yield and revenue volatility tradeoffs for adaptation in snow dependent systems
Source: Nat Commun. 2020 Jul 10;11:3473. doi: 10.1038/s41467-020-17219-z (PMC7351950; doi:10.1038/s41467-020-17219-z)
Supplement: Supplementary file 3 — Source Data [file 41467_2020_17219_MOESM3_ESM.zip › Source Data/Figure_S4/max_yield_1101.txt]

"year" "RCP_4.5" "RCP_8.5" "RCP_4.5" "RCP_8.5" "RCP_4.5" "RCP_8.5" "RCP_4.5" "RCP_8.5" "RCP_4.5" "RCP_8.5" "period" "Historical"
"1" 2030 38.6845130434782 40.4214056521739 39.3637186956522 41.6093382608696 40.2163469565217 38.68912 36.9693826086957 40.2828752173913 39.6471486956522 41.1848908695652 "2030-2060" 39.8101417391304
"2" 2031 38.6845130434782 40.4214056521739 39.3637186956522 41.6093382608696 40.2163469565217 38.68912 36.9693826086957 40.2828752173913 39.6471486956522 41.1848908695652 "2030-2060" 39.8101417391304
"3" 2032 38.6845130434782 40.4214056521739 39.3637186956522 41.6093382608696 40.2163469565217 38.68912 36.9693826086957 40.2828752173913 39.6471486956522 41.1848908695652 "2030-2060" 39.8101417391304
"4" 2033 38.6845130434782 40.4214056521739 39.3637186956522 41.6093382608696 40.2163469565217 38.68912 36.9693826086957 40.2828752173913 39.6471486956522 41.1848908695652 "2030-2060" 39.8101417391304
"5" 2034 38.6845130434782 40.4214056521739 39.3637186956522 41.6093382608696 40.2163469565217 38.68912 36.9693826086957 40.2828752173913 39.6471486956522 41.1848908695652 "2030-2060" 39.8101417391304
"6" 2035 38.6845130434782 40.4214056521739 39.3637186956522 41.6093382608696 40.2163469565217 38.68912 36.9693826086957 40.2828752173913 39.6471486956522 41.1848908695652 "2030-2060" 39.8101417391304
"7" 2036 38.6845130434782 40.4214056521739 39.3637186956522 41.6093382608696 40.2163469565217 38.68912 36.9693826086957 40.2828752173913 39.6471486956522 41.1848908695652 "2030-2060" 39.8101417391304
"8" 2037 38.6845130434782 40.4214056521739 39.3637186956522 41.6093382608696 40.2163469565217 38.68912 36.9693826086957 40.2828752173913 39.6471486956522 41.1848908695652 "2030-2060" 39.8101417391304
"9" 2038 38.6845130434782 40.4214056521739 39.3637186956522 41.6093382608696 40.2163469565217 38.68912 36.9693826086957 40.2828752173913 39.6471486956522 41.1848908695652 "2030-2060" 39.8101417391304
"10" 2039 38.6845130434782 40.4214056521739 39.3637186956522 41.6093382608696 40.2163469565217 38.68912 36.9693826086957 40.2828752173913 39.6471486956522 41.1848908695652 "2030-2060" 39.8101417391304
"11" 2040 39.5423356521739 39.3831052173913 39.7302934782609 38.9897495652174 39.6156765217391 38.8883217391304 37.7633530434783 38.1627769565217 39.0945660869565 39.3435021739131 "2030-2060" 39.2391773913043
"12" 2041 39.5423356521739 39.3831052173913 39.7302934782609 38.9897495652174 39.6156765217391 38.8883217391304 37.7633530434783 38.1627769565217 39.0945660869565 39.3435021739131 "2030-2060" 39.2391773913043
"13" 2042 39.5423356521739 39.3831052173913 39.7302934782609 38.9897495652174 39.6156765217391 38.8883217391304 37.7633530434783 38.1627769565217 39.0945660869565 39.3435021739131 "2030-2060" 39.2391773913043
"14" 2043 39.5423356521739 39.3831052173913 39.7302934782609 38.9897495652174 39.6156765217391 38.8883217391304 37.7633530434783 38.1627769565217 39.0945660869565 39.3435021739131 "2030-2060" 39.2391773913043
"15" 2044 39.5423356521739 39.3831052173913 39.7302934782609 38.9897495652174 39.6156765217391 38.8883217391304 37.7633530434783 38.1627769565217 39.0945660869565 39.3435021739131 "2030-2060" 39.2391773913043
"16" 2045 39.5423356521739 39.3831052173913 39.7302934782609 38.9897495652174 39.6156765217391 38.8883217391304 37.7633530434783 38.1627769565217 39.0945660869565 39.3435021739131 "2030-2060" 39.2391773913043
"17" 2046 39.5423356521739 39.3831052173913 39.7302934782609 38.9897495652174 39.6156765217391 38.8883217391304 37.7633530434783 38.1627769565217 39.0945660869565 39.3435021739131 "2030-2060" 39.2391773913043
"18" 2047 39.5423356521739 39.3831052173913 39.7302934782609 38.9897495652174 39.6156765217391 38.8883217391304 37.7633530434783 38.1627769565217 39.0945660869565 39.3435021739131 "2030-2060" 39.2391773913043
"19" 2048 39.5423356521739 39.3831052173913 39.7302934782609 38.9897495652174 39.6156765217391 38.8883217391304 37.7633530434783 38.1627769565217 39.0945660869565 39.3435021739131 "2030-2060" 39.2391773913043
"20" 2049 39.5423356521739 39.3831052173913 39.7302934782609 38.9897495652174 39.6156765217391 38.8883217391304 37.7633530434783 38.1627769565217 39.0945660869565 39.3435021739131 "2030-2060" 39.2391773913043
"21" 2050 38.2654030434783 37.3669843478261 38.1465882608696 37.7042082608696 39.2591504347826 38.6609747826087 37.7565495652174 36.476087826087 38.7996508695652 40.7150482608696 "2030-2060" 38.539747826087
"22" 2051 38.2654030434783 37.3669843478261 38.1465882608696 37.7042082608696 39.2591504347826 38.6609747826087 37.7565495652174 36.476087826087 38.7996508695652 40.7150482608696 "2030-2060" 38.539747826087
"23" 2052 38.2654030434783 37.3669843478261 38.1465882608696 37.7042082608696 39.2591504347826 38.6609747826087 37.7565495652174 36.476087826087 38.7996508695652 40.7150482608696 "2030-2060" 38.539747826087
"24" 2053 38.2654030434783 37.3669843478261 38.1465882608696 37.7042082608696 39.2591504347826 38.6609747826087 37.7565495652174 36.476087826087 38.7996508695652 40.7150482608696 "2030-2060" 38.539747826087
"25" 2054 38.2654030434783 37.3669843478261 38.1465882608696 37.7042082608696 39.2591504347826 38.6609747826087 37.7565495652174 36.476087826087 38.7996508695652 40.7150482608696 "2030-2060" 38.539747826087
"26" 2055 38.2654030434783 37.3669843478261 38.1465882608696 37.7042082608696 39.2591504347826 38.6609747826087 37.7565495652174 36.476087826087 38.7996508695652 40.7150482608696 "2030-2060" 38.539747826087
"27" 2056 38.2654030434783 37.3669843478261 38.1465882608696 37.7042082608696 39.2591504347826 38.6609747826087 37.7565495652174 36.476087826087 38.7996508695652 40.7150482608696 "2030-2060" 38.539747826087
"28" 2057 38.2654030434783 37.3669843478261 38.1465882608696 37.7042082608696 39.2591504347826 38.6609747826087 37.7565495652174 36.476087826087 38.7996508695652 40.7150482608696 "2030-2060" 38.539747826087
"29" 2058 38.2654030434783 37.3669843478261 38.1465882608696 37.7042082608696 39.2591504347826 38.6609747826087 37.7565495652174 36.476087826087 38.7996508695652 40.7150482608696 "2030-2060" 38.539747826087
"30" 2059 38.2654030434783 37.3669843478261 38.1465882608696 37.7042082608696 39.2591504347826 38.6609747826087 37.7565495652174 36.476087826087 38.7996508695652 40.7150482608696 "2030-2060" 38.539747826087
"31" 2060 38.3883573913043 39.465467826087 38.1645608695652 37.2917830434783 39.8975008695652 37.0772073913043 38.17371 35.4263365217391 34.1477039130435 38.0009908695652 "2060-2090" NA
"32" 2061 38.3883573913043 39.465467826087 38.1645608695652 37.2917830434783 39.8975008695652 37.0772073913043 38.17371 35.4263365217391 34.1477039130435 38.0009908695652 "2060-2090" NA
"33" 2062 38.3883573913043 39.465467826087 38.1645608695652 37.2917830434783 39.8975008695652 37.0772073913043 38.17371 35.4263365217391 34.1477039130435 38.0009908695652 "2060-2090" NA
"34" 2063 38.3883573913043 39.465467826087 38.1645608695652 37.2917830434783 39.8975008695652 37.0772073913043 38.17371 35.4263365217391 34.1477039130435 38.0009908695652 "2060-2090" NA
"35" 2064 38.3883573913043 39.465467826087 38.1645608695652 37.2917830434783 39.8975008695652 37.0772073913043 38.17371 35.4263365217391 34.1477039130435 38.0009908695652 "2060-2090" NA
"36" 2065 38.3883573913043 39.465467826087 38.1645608695652 37.2917830434783 39.8975008695652 37.0772073913043 38.17371 35.4263365217391 34.1477039130435 38.0009908695652 "2060-2090" NA
"37" 2066 38.3883573913043 39.465467826087 38.1645608695652 37.2917830434783 39.8975008695652 37.0772073913043 38.17371 35.4263365217391 34.1477039130435 38.0009908695652 "2060-2090" NA
"38" 2067 38.3883573913043 39.465467826087 38.1645608695652 37.2917830434783 39.8975008695652 37.0772073913043 38.17371 35.4263365217391 34.1477039130435 38.0009908695652 "2060-2090" NA
"39" 2068 38.3883573913043 39.465467826087 38.1645608695652 37.2917830434783 39.8975008695652 37.0772073913043 38.17371 35.4263365217391 34.1477039130435 38.0009908695652 "2060-2090" NA
"40" 2069 38.3883573913043 39.465467826087 38.1645608695652 37.2917830434783 39.8975008695652 37.0772073913043 38.17371 35.4263365217391 34.1477039130435 38.0009908695652 "2060-2090" NA
"41" 2070 36.7458313043478 37.8695434782609 36.5268404347826 37.324077826087 39.215467826087 36.1029673913043 36.6089017391304 35.1386313043478 34.8594973913044 38.6472865217391 "2060-2090" NA
"42" 2071 36.7458313043478 37.8695434782609 36.5268404347826 37.324077826087 39.215467826087 36.1029673913043 36.6089017391304 35.1386313043478 34.8594973913044 38.6472865217391 "2060-2090" NA
"43" 2072 36.7458313043478 37.8695434782609 36.5268404347826 37.324077826087 39.215467826087 36.1029673913043 36.6089017391304 35.1386313043478 34.8594973913044 38.6472865217391 "2060-2090" NA
"44" 2073 36.7458313043478 37.8695434782609 36.5268404347826 37.324077826087 39.215467826087 36.1029673913043 36.6089017391304 35.1386313043478 34.8594973913044 38.6472865217391 "2060-2090" NA
"45" 2074 36.7458313043478 37.8695434782609 36.5268404347826 37.324077826087 39.215467826087 36.1029673913043 36.6089017391304 35.1386313043478 34.8594973913044 38.6472865217391 "2060-2090" NA
"46" 2075 36.7458313043478 37.8695434782609 36.5268404347826 37.324077826087 39.215467826087 36.1029673913043 36.6089017391304 35.1386313043478 34.8594973913044 38.6472865217391 "2060-2090" NA
"47" 2076 36.7458313043478 37.8695434782609 36.5268404347826 37.324077826087 39.215467826087 36.1029673913043 36.6089017391304 35.1386313043478 34.8594973913044 38.6472865217391 "2060-2090" NA
"48" 2077 36.7458313043478 37.8695434782609 36.5268404347826 37.324077826087 39.215467826087 36.1029673913043 36.6089017391304 35.1386313043478 34.8594973913044 38.6472865217391 "2060-2090" NA
"49" 2078 36.7458313043478 37.8695434782609 36.5268404347826 37.324077826087 39.215467826087 36.1029673913043 36.6089017391304 35.1386313043478 34.8594973913044 38.6472865217391 "2060-2090" NA
"50" 2079 36.7458313043478 37.8695434782609 36.5268404347826 37.324077826087 39.215467826087 36.1029673913043 36.6089017391304 35.1386313043478 34.8594973913044 38.6472865217391 "2060-2090" NA
"51" 2080 37.8979869565217 38.0089630434783 37.5953856521739 36.9093734782609 38.368452173913 35.2986265217391 36.7469486956522 33.5680865217391 33.2211917391304 38.273452173913 "2060-2090" NA
"52" 2081 37.8979869565217 38.0089630434783 37.5953856521739 36.9093734782609 38.368452173913 35.2986265217391 36.7469486956522 33.5680865217391 33.2211917391304 38.273452173913 "2060-2090" NA
"53" 2082 37.8979869565217 38.0089630434783 37.5953856521739 36.9093734782609 38.368452173913 35.2986265217391 36.7469486956522 33.5680865217391 33.2211917391304 38.273452173913 "2060-2090" NA
"54" 2083 37.8979869565217 38.0089630434783 37.5953856521739 36.9093734782609 38.368452173913 35.2986265217391 36.7469486956522 33.5680865217391 33.2211917391304 38.273452173913 "2060-2090" NA
"55" 2084 37.8979869565217 38.0089630434783 37.5953856521739 36.9093734782609 38.368452173913 35.2986265217391 36.7469486956522 33.5680865217391 33.2211917391304 38.273452173913 "2060-2090" NA
"56" 2085 37.8979869565217 38.0089630434783 37.5953856521739 36.9093734782609 38.368452173913 35.2986265217391 36.7469486956522 33.5680865217391 33.2211917391304 38.273452173913 "2060-2090" NA
"57" 2086 37.8979869565217 38.0089630434783 37.5953856521739 36.9093734782609 38.368452173913 35.2986265217391 36.7469486956522 33.5680865217391 33.2211917391304 38.273452173913 "2060-2090" NA
"58" 2087 37.8979869565217 38.0089630434783 37.5953856521739 36.9093734782609 38.368452173913 35.2986265217391 36.7469486956522 33.5680865217391 33.2211917391304 38.273452173913 "2060-2090" NA
"59" 2088 37.8979869565217 38.0089630434783 37.5953856521739 36.9093734782609 38.368452173913 35.2986265217391 36.7469486956522 33.5680865217391 33.2211917391304 38.273452173913 "2060-2090" NA
"60" 2089 37.8979869565217 38.0089630434783 37.5953856521739 36.9093734782609 38.368452173913 35.2986265217391 36.7469486956522 33.5680865217391 33.2211917391304 38.273452173913 "2060-2090" NA
