# Supplementary material for: Water rights shape crop yield and revenue volatility tradeoffs for adaptation in snow dependent systems
Source: Nat Commun. 2020 Jul 10;11:3473. doi: 10.1038/s41467-020-17219-z (PMC7351950; doi:10.1038/s41467-020-17219-z)
Supplement: Supplementary file 3 — Source Data [file 41467_2020_17219_MOESM3_ESM.zip › Source Data/Figure_S4/max_yield_1401.txt]

"year" "RCP_4.5" "RCP_8.5" "RCP_4.5" "RCP_8.5" "RCP_4.5" "RCP_8.5" "RCP_4.5" "RCP_8.5" "RCP_4.5" "RCP_8.5" "period" "Historical"
"1" 2030 33.257668125 33.2117225000001 33.0699575000001 33.2484912500001 33.4221612500001 33.2262031250001 32.8714831250001 33.3924831249999 33.4095181250001 33.20691 "2030-2060" 33.2262801639345
"2" 2031 33.257668125 33.2117225000001 33.0699575000001 33.2484912500001 33.4221612500001 33.2262031250001 32.8714831250001 33.3924831249999 33.4095181250001 33.20691 "2030-2060" 33.2262801639345
"3" 2032 33.257668125 33.2117225000001 33.0699575000001 33.2484912500001 33.4221612500001 33.2262031250001 32.8714831250001 33.3924831249999 33.4095181250001 33.20691 "2030-2060" 33.2262801639345
"4" 2033 33.257668125 33.2117225000001 33.0699575000001 33.2484912500001 33.4221612500001 33.2262031250001 32.8714831250001 33.3924831249999 33.4095181250001 33.20691 "2030-2060" 33.2262801639345
"5" 2034 33.257668125 33.2117225000001 33.0699575000001 33.2484912500001 33.4221612500001 33.2262031250001 32.8714831250001 33.3924831249999 33.4095181250001 33.20691 "2030-2060" 33.2262801639345
"6" 2035 33.257668125 33.2117225000001 33.0699575000001 33.2484912500001 33.4221612500001 33.2262031250001 32.8714831250001 33.3924831249999 33.4095181250001 33.20691 "2030-2060" 33.2262801639345
"7" 2036 33.257668125 33.2117225000001 33.0699575000001 33.2484912500001 33.4221612500001 33.2262031250001 32.8714831250001 33.3924831249999 33.4095181250001 33.20691 "2030-2060" 33.2262801639345
"8" 2037 33.257668125 33.2117225000001 33.0699575000001 33.2484912500001 33.4221612500001 33.2262031250001 32.8714831250001 33.3924831249999 33.4095181250001 33.20691 "2030-2060" 33.2262801639345
"9" 2038 33.257668125 33.2117225000001 33.0699575000001 33.2484912500001 33.4221612500001 33.2262031250001 32.8714831250001 33.3924831249999 33.4095181250001 33.20691 "2030-2060" 33.2262801639345
"10" 2039 33.257668125 33.2117225000001 33.0699575000001 33.2484912500001 33.4221612500001 33.2262031250001 32.8714831250001 33.3924831249999 33.4095181250001 33.20691 "2030-2060" 33.2262801639345
"11" 2040 33.16932375 33.22460625 33.18064125 33.18585375 33.2170262499999 33.4270074999999 33.2932618749999 33.1097762499999 33.3105800000001 32.884573125 "2030-2060" 33.2172383606556
"12" 2041 33.16932375 33.22460625 33.18064125 33.18585375 33.2170262499999 33.4270074999999 33.2932618749999 33.1097762499999 33.3105800000001 32.884573125 "2030-2060" 33.2172383606556
"13" 2042 33.16932375 33.22460625 33.18064125 33.18585375 33.2170262499999 33.4270074999999 33.2932618749999 33.1097762499999 33.3105800000001 32.884573125 "2030-2060" 33.2172383606556
"14" 2043 33.16932375 33.22460625 33.18064125 33.18585375 33.2170262499999 33.4270074999999 33.2932618749999 33.1097762499999 33.3105800000001 32.884573125 "2030-2060" 33.2172383606556
"15" 2044 33.16932375 33.22460625 33.18064125 33.18585375 33.2170262499999 33.4270074999999 33.2932618749999 33.1097762499999 33.3105800000001 32.884573125 "2030-2060" 33.2172383606556
"16" 2045 33.16932375 33.22460625 33.18064125 33.18585375 33.2170262499999 33.4270074999999 33.2932618749999 33.1097762499999 33.3105800000001 32.884573125 "2030-2060" 33.2172383606556
"17" 2046 33.16932375 33.22460625 33.18064125 33.18585375 33.2170262499999 33.4270074999999 33.2932618749999 33.1097762499999 33.3105800000001 32.884573125 "2030-2060" 33.2172383606556
"18" 2047 33.16932375 33.22460625 33.18064125 33.18585375 33.2170262499999 33.4270074999999 33.2932618749999 33.1097762499999 33.3105800000001 32.884573125 "2030-2060" 33.2172383606556
"19" 2048 33.16932375 33.22460625 33.18064125 33.18585375 33.2170262499999 33.4270074999999 33.2932618749999 33.1097762499999 33.3105800000001 32.884573125 "2030-2060" 33.2172383606556
"20" 2049 33.16932375 33.22460625 33.18064125 33.18585375 33.2170262499999 33.4270074999999 33.2932618749999 33.1097762499999 33.3105800000001 32.884573125 "2030-2060" 33.2172383606556
"21" 2050 33.096136875 33.2421462500001 33.125574375 32.8564381250001 33.261283125 33.3026612499999 33.363856875 32.9777706249999 33.4100087499999 33.3239618750001 "2030-2060" 33.0589750819671
"22" 2051 33.096136875 33.2421462500001 33.125574375 32.8564381250001 33.261283125 33.3026612499999 33.363856875 32.9777706249999 33.4100087499999 33.3239618750001 "2030-2060" 33.0589750819671
"23" 2052 33.096136875 33.2421462500001 33.125574375 32.8564381250001 33.261283125 33.3026612499999 33.363856875 32.9777706249999 33.4100087499999 33.3239618750001 "2030-2060" 33.0589750819671
"24" 2053 33.096136875 33.2421462500001 33.125574375 32.8564381250001 33.261283125 33.3026612499999 33.363856875 32.9777706249999 33.4100087499999 33.3239618750001 "2030-2060" 33.0589750819671
"25" 2054 33.096136875 33.2421462500001 33.125574375 32.8564381250001 33.261283125 33.3026612499999 33.363856875 32.9777706249999 33.4100087499999 33.3239618750001 "2030-2060" 33.0589750819671
"26" 2055 33.096136875 33.2421462500001 33.125574375 32.8564381250001 33.261283125 33.3026612499999 33.363856875 32.9777706249999 33.4100087499999 33.3239618750001 "2030-2060" 33.0589750819671
"27" 2056 33.096136875 33.2421462500001 33.125574375 32.8564381250001 33.261283125 33.3026612499999 33.363856875 32.9777706249999 33.4100087499999 33.3239618750001 "2030-2060" 33.0589750819671
"28" 2057 33.096136875 33.2421462500001 33.125574375 32.8564381250001 33.261283125 33.3026612499999 33.363856875 32.9777706249999 33.4100087499999 33.3239618750001 "2030-2060" 33.0589750819671
"29" 2058 33.096136875 33.2421462500001 33.125574375 32.8564381250001 33.261283125 33.3026612499999 33.363856875 32.9777706249999 33.4100087499999 33.3239618750001 "2030-2060" 33.0589750819671
"30" 2059 33.096136875 33.2421462500001 33.125574375 32.8564381250001 33.261283125 33.3026612499999 33.363856875 32.9777706249999 33.4100087499999 33.3239618750001 "2030-2060" 33.0589750819671
"31" 2060 33.1942006250001 33.3891143750001 33.218945625 33.1566556250001 33.2097668750001 33.3611450000001 33.1520199999999 32.8746868749999 32.723353125 32.9021862500001 "2060-2090" NA
"32" 2061 33.1942006250001 33.3891143750001 33.218945625 33.1566556250001 33.2097668750001 33.3611450000001 33.1520199999999 32.8746868749999 32.723353125 32.9021862500001 "2060-2090" NA
"33" 2062 33.1942006250001 33.3891143750001 33.218945625 33.1566556250001 33.2097668750001 33.3611450000001 33.1520199999999 32.8746868749999 32.723353125 32.9021862500001 "2060-2090" NA
"34" 2063 33.1942006250001 33.3891143750001 33.218945625 33.1566556250001 33.2097668750001 33.3611450000001 33.1520199999999 32.8746868749999 32.723353125 32.9021862500001 "2060-2090" NA
"35" 2064 33.1942006250001 33.3891143750001 33.218945625 33.1566556250001 33.2097668750001 33.3611450000001 33.1520199999999 32.8746868749999 32.723353125 32.9021862500001 "2060-2090" NA
"36" 2065 33.1942006250001 33.3891143750001 33.218945625 33.1566556250001 33.2097668750001 33.3611450000001 33.1520199999999 32.8746868749999 32.723353125 32.9021862500001 "2060-2090" NA
"37" 2066 33.1942006250001 33.3891143750001 33.218945625 33.1566556250001 33.2097668750001 33.3611450000001 33.1520199999999 32.8746868749999 32.723353125 32.9021862500001 "2060-2090" NA
"38" 2067 33.1942006250001 33.3891143750001 33.218945625 33.1566556250001 33.2097668750001 33.3611450000001 33.1520199999999 32.8746868749999 32.723353125 32.9021862500001 "2060-2090" NA
"39" 2068 33.1942006250001 33.3891143750001 33.218945625 33.1566556250001 33.2097668750001 33.3611450000001 33.1520199999999 32.8746868749999 32.723353125 32.9021862500001 "2060-2090" NA
"40" 2069 33.1942006250001 33.3891143750001 33.218945625 33.1566556250001 33.2097668750001 33.3611450000001 33.1520199999999 32.8746868749999 32.723353125 32.9021862500001 "2060-2090" NA
"41" 2070 33.0951306249999 33.1278181250001 32.9065599999999 33.0834624999999 33.233266875 32.8459131249999 33.15021375 32.9115106250001 32.7345375 33.3091531250001 "2060-2090" NA
"42" 2071 33.0951306249999 33.1278181250001 32.9065599999999 33.0834624999999 33.233266875 32.8459131249999 33.15021375 32.9115106250001 32.7345375 33.3091531250001 "2060-2090" NA
"43" 2072 33.0951306249999 33.1278181250001 32.9065599999999 33.0834624999999 33.233266875 32.8459131249999 33.15021375 32.9115106250001 32.7345375 33.3091531250001 "2060-2090" NA
"44" 2073 33.0951306249999 33.1278181250001 32.9065599999999 33.0834624999999 33.233266875 32.8459131249999 33.15021375 32.9115106250001 32.7345375 33.3091531250001 "2060-2090" NA
"45" 2074 33.0951306249999 33.1278181250001 32.9065599999999 33.0834624999999 33.233266875 32.8459131249999 33.15021375 32.9115106250001 32.7345375 33.3091531250001 "2060-2090" NA
"46" 2075 33.0951306249999 33.1278181250001 32.9065599999999 33.0834624999999 33.233266875 32.8459131249999 33.15021375 32.9115106250001 32.7345375 33.3091531250001 "2060-2090" NA
"47" 2076 33.0951306249999 33.1278181250001 32.9065599999999 33.0834624999999 33.233266875 32.8459131249999 33.15021375 32.9115106250001 32.7345375 33.3091531250001 "2060-2090" NA
"48" 2077 33.0951306249999 33.1278181250001 32.9065599999999 33.0834624999999 33.233266875 32.8459131249999 33.15021375 32.9115106250001 32.7345375 33.3091531250001 "2060-2090" NA
"49" 2078 33.0951306249999 33.1278181250001 32.9065599999999 33.0834624999999 33.233266875 32.8459131249999 33.15021375 32.9115106250001 32.7345375 33.3091531250001 "2060-2090" NA
"50" 2079 33.0951306249999 33.1278181250001 32.9065599999999 33.0834624999999 33.233266875 32.8459131249999 33.15021375 32.9115106250001 32.7345375 33.3091531250001 "2060-2090" NA
"51" 2080 33.2106081249999 33.2268174999999 33.2257449999999 33.118711875 33.1540562499999 32.85822375 33.25536375 32.369934375 32.5958093750001 33.40428 "2060-2090" NA
"52" 2081 33.2106081249999 33.2268174999999 33.2257449999999 33.118711875 33.1540562499999 32.85822375 33.25536375 32.369934375 32.5958093750001 33.40428 "2060-2090" NA
"53" 2082 33.2106081249999 33.2268174999999 33.2257449999999 33.118711875 33.1540562499999 32.85822375 33.25536375 32.369934375 32.5958093750001 33.40428 "2060-2090" NA
"54" 2083 33.2106081249999 33.2268174999999 33.2257449999999 33.118711875 33.1540562499999 32.85822375 33.25536375 32.369934375 32.5958093750001 33.40428 "2060-2090" NA
"55" 2084 33.2106081249999 33.2268174999999 33.2257449999999 33.118711875 33.1540562499999 32.85822375 33.25536375 32.369934375 32.5958093750001 33.40428 "2060-2090" NA
"56" 2085 33.2106081249999 33.2268174999999 33.2257449999999 33.118711875 33.1540562499999 32.85822375 33.25536375 32.369934375 32.5958093750001 33.40428 "2060-2090" NA
"57" 2086 33.2106081249999 33.2268174999999 33.2257449999999 33.118711875 33.1540562499999 32.85822375 33.25536375 32.369934375 32.5958093750001 33.40428 "2060-2090" NA
"58" 2087 33.2106081249999 33.2268174999999 33.2257449999999 33.118711875 33.1540562499999 32.85822375 33.25536375 32.369934375 32.5958093750001 33.40428 "2060-2090" NA
"59" 2088 33.2106081249999 33.2268174999999 33.2257449999999 33.118711875 33.1540562499999 32.85822375 33.25536375 32.369934375 32.5958093750001 33.40428 "2060-2090" NA
"60" 2089 33.2106081249999 33.2268174999999 33.2257449999999 33.118711875 33.1540562499999 32.85822375 33.25536375 32.369934375 32.5958093750001 33.40428 "2060-2090" NA
