# Supplementary material for: Water rights shape crop yield and revenue volatility tradeoffs for adaptation in snow dependent systems
Source: Nat Commun. 2020 Jul 10;11:3473. doi: 10.1038/s41467-020-17219-z (PMC7351950; doi:10.1038/s41467-020-17219-z)
Supplement: Supplementary file 3 — Source Data [file 41467_2020_17219_MOESM3_ESM.zip › Source Data/Figure_S4/max_yield_1403.txt]

"year" "RCP_4.5" "RCP_8.5" "RCP_4.5" "RCP_8.5" "RCP_4.5" "RCP_8.5" "RCP_4.5" "RCP_8.5" "RCP_4.5" "RCP_8.5" "period" "Historical"
"1" 2030 5.5 5.5 5.5 5.5 5.5 5.5 5.5 5.5 5.5 5.5 "2030-2060" 5.5
"2" 2031 5.5 5.5 5.5 5.5 5.5 5.5 5.5 5.5 5.5 5.5 "2030-2060" 5.5
"3" 2032 5.5 5.5 5.5 5.5 5.5 5.5 5.5 5.5 5.5 5.5 "2030-2060" 5.5
"4" 2033 5.5 5.5 5.5 5.5 5.5 5.5 5.5 5.5 5.5 5.5 "2030-2060" 5.5
"5" 2034 5.5 5.5 5.5 5.5 5.5 5.5 5.5 5.5 5.5 5.5 "2030-2060" 5.5
"6" 2035 5.5 5.5 5.5 5.5 5.5 5.5 5.5 5.5 5.5 5.5 "2030-2060" 5.5
"7" 2036 5.5 5.5 5.5 5.5 5.5 5.5 5.5 5.5 5.5 5.5 "2030-2060" 5.5
"8" 2037 5.5 5.5 5.5 5.5 5.5 5.5 5.5 5.5 5.5 5.5 "2030-2060" 5.5
"9" 2038 5.5 5.5 5.5 5.5 5.5 5.5 5.5 5.5 5.5 5.5 "2030-2060" 5.5
"10" 2039 5.5 5.5 5.5 5.5 5.5 5.5 5.5 5.5 5.5 5.5 "2030-2060" 5.5
"11" 2040 5.5 5.5 5.5 5.5 5.5 5.5 5.5 5.5 5.5 5.5 "2030-2060" 5.5
"12" 2041 5.5 5.5 5.5 5.5 5.5 5.5 5.5 5.5 5.5 5.5 "2030-2060" 5.5
"13" 2042 5.5 5.5 5.5 5.5 5.5 5.5 5.5 5.5 5.5 5.5 "2030-2060" 5.5
"14" 2043 5.5 5.5 5.5 5.5 5.5 5.5 5.5 5.5 5.5 5.5 "2030-2060" 5.5
"15" 2044 5.5 5.5 5.5 5.5 5.5 5.5 5.5 5.5 5.5 5.5 "2030-2060" 5.5
"16" 2045 5.5 5.5 5.5 5.5 5.5 5.5 5.5 5.5 5.5 5.5 "2030-2060" 5.5
"17" 2046 5.5 5.5 5.5 5.5 5.5 5.5 5.5 5.5 5.5 5.5 "2030-2060" 5.5
"18" 2047 5.5 5.5 5.5 5.5 5.5 5.5 5.5 5.5 5.5 5.5 "2030-2060" 5.5
"19" 2048 5.5 5.5 5.5 5.5 5.5 5.5 5.5 5.5 5.5 5.5 "2030-2060" 5.5
"20" 2049 5.5 5.5 5.5 5.5 5.5 5.5 5.5 5.5 5.5 5.5 "2030-2060" 5.5
"21" 2050 5.5 5.5 5.5 5.5 5.5 5.5 5.5 5.5 5.5 5.5 "2030-2060" 5.5
"22" 2051 5.5 5.5 5.5 5.5 5.5 5.5 5.5 5.5 5.5 5.5 "2030-2060" 5.5
"23" 2052 5.5 5.5 5.5 5.5 5.5 5.5 5.5 5.5 5.5 5.5 "2030-2060" 5.5
"24" 2053 5.5 5.5 5.5 5.5 5.5 5.5 5.5 5.5 5.5 5.5 "2030-2060" 5.5
"25" 2054 5.5 5.5 5.5 5.5 5.5 5.5 5.5 5.5 5.5 5.5 "2030-2060" 5.5
"26" 2055 5.5 5.5 5.5 5.5 5.5 5.5 5.5 5.5 5.5 5.5 "2030-2060" 5.5
"27" 2056 5.5 5.5 5.5 5.5 5.5 5.5 5.5 5.5 5.5 5.5 "2030-2060" 5.5
"28" 2057 5.5 5.5 5.5 5.5 5.5 5.5 5.5 5.5 5.5 5.5 "2030-2060" 5.5
"29" 2058 5.5 5.5 5.5 5.5 5.5 5.5 5.5 5.5 5.5 5.5 "2030-2060" 5.5
"30" 2059 5.5 5.5 5.5 5.5 5.5 5.5 5.5 5.5 5.5 5.5 "2030-2060" 5.5
"31" 2060 5.5 5.5 5.5 5.5 5.5 5.5 5.5 5.49368121212121 5.5 5.5 "2060-2090" NA
"32" 2061 5.5 5.5 5.5 5.5 5.5 5.5 5.5 5.49368121212121 5.5 5.5 "2060-2090" NA
"33" 2062 5.5 5.5 5.5 5.5 5.5 5.5 5.5 5.49368121212121 5.5 5.5 "2060-2090" NA
"34" 2063 5.5 5.5 5.5 5.5 5.5 5.5 5.5 5.49368121212121 5.5 5.5 "2060-2090" NA
"35" 2064 5.5 5.5 5.5 5.5 5.5 5.5 5.5 5.49368121212121 5.5 5.5 "2060-2090" NA
"36" 2065 5.5 5.5 5.5 5.5 5.5 5.5 5.5 5.49368121212121 5.5 5.5 "2060-2090" NA
"37" 2066 5.5 5.5 5.5 5.5 5.5 5.5 5.5 5.49368121212121 5.5 5.5 "2060-2090" NA
"38" 2067 5.5 5.5 5.5 5.5 5.5 5.5 5.5 5.49368121212121 5.5 5.5 "2060-2090" NA
"39" 2068 5.5 5.5 5.5 5.5 5.5 5.5 5.5 5.49368121212121 5.5 5.5 "2060-2090" NA
"40" 2069 5.5 5.5 5.5 5.5 5.5 5.5 5.5 5.49368121212121 5.5 5.5 "2060-2090" NA
"41" 2070 5.5 5.5 5.5 5.5 5.5 5.48054757575757 5.5 5.49799303030303 5.5 5.5 "2060-2090" NA
"42" 2071 5.5 5.5 5.5 5.5 5.5 5.48054757575757 5.5 5.49799303030303 5.5 5.5 "2060-2090" NA
"43" 2072 5.5 5.5 5.5 5.5 5.5 5.48054757575757 5.5 5.49799303030303 5.5 5.5 "2060-2090" NA
"44" 2073 5.5 5.5 5.5 5.5 5.5 5.48054757575757 5.5 5.49799303030303 5.5 5.5 "2060-2090" NA
"45" 2074 5.5 5.5 5.5 5.5 5.5 5.48054757575757 5.5 5.49799303030303 5.5 5.5 "2060-2090" NA
"46" 2075 5.5 5.5 5.5 5.5 5.5 5.48054757575757 5.5 5.49799303030303 5.5 5.5 "2060-2090" NA
"47" 2076 5.5 5.5 5.5 5.5 5.5 5.48054757575757 5.5 5.49799303030303 5.5 5.5 "2060-2090" NA
"48" 2077 5.5 5.5 5.5 5.5 5.5 5.48054757575757 5.5 5.49799303030303 5.5 5.5 "2060-2090" NA
"49" 2078 5.5 5.5 5.5 5.5 5.5 5.48054757575757 5.5 5.49799303030303 5.5 5.5 "2060-2090" NA
"50" 2079 5.5 5.5 5.5 5.5 5.5 5.48054757575757 5.5 5.49799303030303 5.5 5.5 "2060-2090" NA
"51" 2080 5.5 5.5 5.5 5.5 5.5 5.48715545454546 5.5 5.49065393939394 5.5 5.5 "2060-2090" NA
"52" 2081 5.5 5.5 5.5 5.5 5.5 5.48715545454546 5.5 5.49065393939394 5.5 5.5 "2060-2090" NA
"53" 2082 5.5 5.5 5.5 5.5 5.5 5.48715545454546 5.5 5.49065393939394 5.5 5.5 "2060-2090" NA
"54" 2083 5.5 5.5 5.5 5.5 5.5 5.48715545454546 5.5 5.49065393939394 5.5 5.5 "2060-2090" NA
"55" 2084 5.5 5.5 5.5 5.5 5.5 5.48715545454546 5.5 5.49065393939394 5.5 5.5 "2060-2090" NA
"56" 2085 5.5 5.5 5.5 5.5 5.5 5.48715545454546 5.5 5.49065393939394 5.5 5.5 "2060-2090" NA
"57" 2086 5.5 5.5 5.5 5.5 5.5 5.48715545454546 5.5 5.49065393939394 5.5 5.5 "2060-2090" NA
"58" 2087 5.5 5.5 5.5 5.5 5.5 5.48715545454546 5.5 5.49065393939394 5.5 5.5 "2060-2090" NA
"59" 2088 5.5 5.5 5.5 5.5 5.5 5.48715545454546 5.5 5.49065393939394 5.5 5.5 "2060-2090" NA
"60" 2089 5.5 5.5 5.5 5.5 5.5 5.48715545454546 5.5 5.49065393939394 5.5 5.5 "2060-2090" NA
