# Supplementary material for: Water rights shape crop yield and revenue volatility tradeoffs for adaptation in snow dependent systems
Source: Nat Commun. 2020 Jul 10;11:3473. doi: 10.1038/s41467-020-17219-z (PMC7351950; doi:10.1038/s41467-020-17219-z)
Supplement: Supplementary file 3 — Source Data [file 41467_2020_17219_MOESM3_ESM.zip › Source Data/Figure_S4/max_yield_1409.txt]

"year" "RCP_4.5" "RCP_8.5" "RCP_4.5" "RCP_8.5" "RCP_4.5" "RCP_8.5" "RCP_4.5" "RCP_8.5" "RCP_4.5" "RCP_8.5" "period" "Historical"
"1" 2030 11.757345 11.691970625 11.6831425 11.741295625 11.76 11.701535625 11.3431775 11.7419375 11.75586375 11.67848125 "2030-2060" 11.74253375
"2" 2031 11.757345 11.691970625 11.6831425 11.741295625 11.76 11.701535625 11.3431775 11.7419375 11.75586375 11.67848125 "2030-2060" 11.74253375
"3" 2032 11.757345 11.691970625 11.6831425 11.741295625 11.76 11.701535625 11.3431775 11.7419375 11.75586375 11.67848125 "2030-2060" 11.74253375
"4" 2033 11.757345 11.691970625 11.6831425 11.741295625 11.76 11.701535625 11.3431775 11.7419375 11.75586375 11.67848125 "2030-2060" 11.74253375
"5" 2034 11.757345 11.691970625 11.6831425 11.741295625 11.76 11.701535625 11.3431775 11.7419375 11.75586375 11.67848125 "2030-2060" 11.74253375
"6" 2035 11.757345 11.691970625 11.6831425 11.741295625 11.76 11.701535625 11.3431775 11.7419375 11.75586375 11.67848125 "2030-2060" 11.74253375
"7" 2036 11.757345 11.691970625 11.6831425 11.741295625 11.76 11.701535625 11.3431775 11.7419375 11.75586375 11.67848125 "2030-2060" 11.74253375
"8" 2037 11.757345 11.691970625 11.6831425 11.741295625 11.76 11.701535625 11.3431775 11.7419375 11.75586375 11.67848125 "2030-2060" 11.74253375
"9" 2038 11.757345 11.691970625 11.6831425 11.741295625 11.76 11.701535625 11.3431775 11.7419375 11.75586375 11.67848125 "2030-2060" 11.74253375
"10" 2039 11.757345 11.691970625 11.6831425 11.741295625 11.76 11.701535625 11.3431775 11.7419375 11.75586375 11.67848125 "2030-2060" 11.74253375
"11" 2040 11.718545 11.735554375 11.72354375 11.7500125 11.75048625 11.754081875 11.70882125 11.655865625 11.75441875 11.586633125 "2030-2060" 11.747159375
"12" 2041 11.718545 11.735554375 11.72354375 11.7500125 11.75048625 11.754081875 11.70882125 11.655865625 11.75441875 11.586633125 "2030-2060" 11.747159375
"13" 2042 11.718545 11.735554375 11.72354375 11.7500125 11.75048625 11.754081875 11.70882125 11.655865625 11.75441875 11.586633125 "2030-2060" 11.747159375
"14" 2043 11.718545 11.735554375 11.72354375 11.7500125 11.75048625 11.754081875 11.70882125 11.655865625 11.75441875 11.586633125 "2030-2060" 11.747159375
"15" 2044 11.718545 11.735554375 11.72354375 11.7500125 11.75048625 11.754081875 11.70882125 11.655865625 11.75441875 11.586633125 "2030-2060" 11.747159375
"16" 2045 11.718545 11.735554375 11.72354375 11.7500125 11.75048625 11.754081875 11.70882125 11.655865625 11.75441875 11.586633125 "2030-2060" 11.747159375
"17" 2046 11.718545 11.735554375 11.72354375 11.7500125 11.75048625 11.754081875 11.70882125 11.655865625 11.75441875 11.586633125 "2030-2060" 11.747159375
"18" 2047 11.718545 11.735554375 11.72354375 11.7500125 11.75048625 11.754081875 11.70882125 11.655865625 11.75441875 11.586633125 "2030-2060" 11.747159375
"19" 2048 11.718545 11.735554375 11.72354375 11.7500125 11.75048625 11.754081875 11.70882125 11.655865625 11.75441875 11.586633125 "2030-2060" 11.747159375
"20" 2049 11.718545 11.735554375 11.72354375 11.7500125 11.75048625 11.754081875 11.70882125 11.655865625 11.75441875 11.586633125 "2030-2060" 11.747159375
"21" 2050 11.71687875 11.752014375 11.709350625 11.606750625 11.744196875 11.73742875 11.705810625 11.6590425 11.76 11.7230975 "2030-2060" 11.710926875
"22" 2051 11.71687875 11.752014375 11.709350625 11.606750625 11.744196875 11.73742875 11.705810625 11.6590425 11.76 11.7230975 "2030-2060" 11.710926875
"23" 2052 11.71687875 11.752014375 11.709350625 11.606750625 11.744196875 11.73742875 11.705810625 11.6590425 11.76 11.7230975 "2030-2060" 11.710926875
"24" 2053 11.71687875 11.752014375 11.709350625 11.606750625 11.744196875 11.73742875 11.705810625 11.6590425 11.76 11.7230975 "2030-2060" 11.710926875
"25" 2054 11.71687875 11.752014375 11.709350625 11.606750625 11.744196875 11.73742875 11.705810625 11.6590425 11.76 11.7230975 "2030-2060" 11.710926875
"26" 2055 11.71687875 11.752014375 11.709350625 11.606750625 11.744196875 11.73742875 11.705810625 11.6590425 11.76 11.7230975 "2030-2060" 11.710926875
"27" 2056 11.71687875 11.752014375 11.709350625 11.606750625 11.744196875 11.73742875 11.705810625 11.6590425 11.76 11.7230975 "2030-2060" 11.710926875
"28" 2057 11.71687875 11.752014375 11.709350625 11.606750625 11.744196875 11.73742875 11.705810625 11.6590425 11.76 11.7230975 "2030-2060" 11.710926875
"29" 2058 11.71687875 11.752014375 11.709350625 11.606750625 11.744196875 11.73742875 11.705810625 11.6590425 11.76 11.7230975 "2030-2060" 11.710926875
"30" 2059 11.71687875 11.752014375 11.709350625 11.606750625 11.744196875 11.73742875 11.705810625 11.6590425 11.76 11.7230975 "2030-2060" 11.710926875
"31" 2060 11.74190125 11.75371875 11.75962125 11.74801875 11.743125625 11.743136875 11.65075875 11.66397375 11.6705625 11.5957225 "2060-2090" NA
"32" 2061 11.74190125 11.75371875 11.75962125 11.74801875 11.743125625 11.743136875 11.65075875 11.66397375 11.6705625 11.5957225 "2060-2090" NA
"33" 2062 11.74190125 11.75371875 11.75962125 11.74801875 11.743125625 11.743136875 11.65075875 11.66397375 11.6705625 11.5957225 "2060-2090" NA
"34" 2063 11.74190125 11.75371875 11.75962125 11.74801875 11.743125625 11.743136875 11.65075875 11.66397375 11.6705625 11.5957225 "2060-2090" NA
"35" 2064 11.74190125 11.75371875 11.75962125 11.74801875 11.743125625 11.743136875 11.65075875 11.66397375 11.6705625 11.5957225 "2060-2090" NA
"36" 2065 11.74190125 11.75371875 11.75962125 11.74801875 11.743125625 11.743136875 11.65075875 11.66397375 11.6705625 11.5957225 "2060-2090" NA
"37" 2066 11.74190125 11.75371875 11.75962125 11.74801875 11.743125625 11.743136875 11.65075875 11.66397375 11.6705625 11.5957225 "2060-2090" NA
"38" 2067 11.74190125 11.75371875 11.75962125 11.74801875 11.743125625 11.743136875 11.65075875 11.66397375 11.6705625 11.5957225 "2060-2090" NA
"39" 2068 11.74190125 11.75371875 11.75962125 11.74801875 11.743125625 11.743136875 11.65075875 11.66397375 11.6705625 11.5957225 "2060-2090" NA
"40" 2069 11.74190125 11.75371875 11.75962125 11.74801875 11.743125625 11.743136875 11.65075875 11.66397375 11.6705625 11.5957225 "2060-2090" NA
"41" 2070 11.744668125 11.71680125 11.62039 11.725668125 11.76 11.688245 11.622953125 11.673275 11.688985 11.697713125 "2060-2090" NA
"42" 2071 11.744668125 11.71680125 11.62039 11.725668125 11.76 11.688245 11.622953125 11.673275 11.688985 11.697713125 "2060-2090" NA
"43" 2072 11.744668125 11.71680125 11.62039 11.725668125 11.76 11.688245 11.622953125 11.673275 11.688985 11.697713125 "2060-2090" NA
"44" 2073 11.744668125 11.71680125 11.62039 11.725668125 11.76 11.688245 11.622953125 11.673275 11.688985 11.697713125 "2060-2090" NA
"45" 2074 11.744668125 11.71680125 11.62039 11.725668125 11.76 11.688245 11.622953125 11.673275 11.688985 11.697713125 "2060-2090" NA
"46" 2075 11.744668125 11.71680125 11.62039 11.725668125 11.76 11.688245 11.622953125 11.673275 11.688985 11.697713125 "2060-2090" NA
"47" 2076 11.744668125 11.71680125 11.62039 11.725668125 11.76 11.688245 11.622953125 11.673275 11.688985 11.697713125 "2060-2090" NA
"48" 2077 11.744668125 11.71680125 11.62039 11.725668125 11.76 11.688245 11.622953125 11.673275 11.688985 11.697713125 "2060-2090" NA
"49" 2078 11.744668125 11.71680125 11.62039 11.725668125 11.76 11.688245 11.622953125 11.673275 11.688985 11.697713125 "2060-2090" NA
"50" 2079 11.744668125 11.71680125 11.62039 11.725668125 11.76 11.688245 11.622953125 11.673275 11.688985 11.697713125 "2060-2090" NA
"51" 2080 11.7510925 11.743975 11.74187 11.735151875 11.703715625 11.69530625 11.70810125 11.493436875 11.67046125 11.756319375 "2060-2090" NA
"52" 2081 11.7510925 11.743975 11.74187 11.735151875 11.703715625 11.69530625 11.70810125 11.493436875 11.67046125 11.756319375 "2060-2090" NA
"53" 2082 11.7510925 11.743975 11.74187 11.735151875 11.703715625 11.69530625 11.70810125 11.493436875 11.67046125 11.756319375 "2060-2090" NA
"54" 2083 11.7510925 11.743975 11.74187 11.735151875 11.703715625 11.69530625 11.70810125 11.493436875 11.67046125 11.756319375 "2060-2090" NA
"55" 2084 11.7510925 11.743975 11.74187 11.735151875 11.703715625 11.69530625 11.70810125 11.493436875 11.67046125 11.756319375 "2060-2090" NA
"56" 2085 11.7510925 11.743975 11.74187 11.735151875 11.703715625 11.69530625 11.70810125 11.493436875 11.67046125 11.756319375 "2060-2090" NA
"57" 2086 11.7510925 11.743975 11.74187 11.735151875 11.703715625 11.69530625 11.70810125 11.493436875 11.67046125 11.756319375 "2060-2090" NA
"58" 2087 11.7510925 11.743975 11.74187 11.735151875 11.703715625 11.69530625 11.70810125 11.493436875 11.67046125 11.756319375 "2060-2090" NA
"59" 2088 11.7510925 11.743975 11.74187 11.735151875 11.703715625 11.69530625 11.70810125 11.493436875 11.67046125 11.756319375 "2060-2090" NA
"60" 2089 11.7510925 11.743975 11.74187 11.735151875 11.703715625 11.69530625 11.70810125 11.493436875 11.67046125 11.756319375 "2060-2090" NA
