# Supplementary material for: Water rights shape crop yield and revenue volatility tradeoffs for adaptation in snow dependent systems
Source: Nat Commun. 2020 Jul 10;11:3473. doi: 10.1038/s41467-020-17219-z (PMC7351950; doi:10.1038/s41467-020-17219-z)
Supplement: Supplementary file 3 — Source Data [file 41467_2020_17219_MOESM3_ESM.zip › Source Data/Figure_S4/max_yield_1827.txt]

"year" "RCP_4.5" "RCP_8.5" "RCP_4.5" "RCP_8.5" "RCP_4.5" "RCP_8.5" "RCP_4.5" "RCP_8.5" "RCP_4.5" "RCP_8.5" "period" "Historical"
"1" 2030 11.8865322222222 13.7216977777778 12.4662388888889 12.3390588888889 12.7997022222222 12.0248477777778 13.4554244444444 12.5364711111111 12.9267044444444 12.8292866666667 "2030-2060" 13.8276411111111
"2" 2031 11.8865322222222 13.7216977777778 12.4662388888889 12.3390588888889 12.7997022222222 12.0248477777778 13.4554244444444 12.5364711111111 12.9267044444444 12.8292866666667 "2030-2060" 13.8276411111111
"3" 2032 11.8865322222222 13.7216977777778 12.4662388888889 12.3390588888889 12.7997022222222 12.0248477777778 13.4554244444444 12.5364711111111 12.9267044444444 12.8292866666667 "2030-2060" 13.8276411111111
"4" 2033 11.8865322222222 13.7216977777778 12.4662388888889 12.3390588888889 12.7997022222222 12.0248477777778 13.4554244444444 12.5364711111111 12.9267044444444 12.8292866666667 "2030-2060" 13.8276411111111
"5" 2034 11.8865322222222 13.7216977777778 12.4662388888889 12.3390588888889 12.7997022222222 12.0248477777778 13.4554244444444 12.5364711111111 12.9267044444444 12.8292866666667 "2030-2060" 13.8276411111111
"6" 2035 11.8865322222222 13.7216977777778 12.4662388888889 12.3390588888889 12.7997022222222 12.0248477777778 13.4554244444444 12.5364711111111 12.9267044444444 12.8292866666667 "2030-2060" 13.8276411111111
"7" 2036 11.8865322222222 13.7216977777778 12.4662388888889 12.3390588888889 12.7997022222222 12.0248477777778 13.4554244444444 12.5364711111111 12.9267044444444 12.8292866666667 "2030-2060" 13.8276411111111
"8" 2037 11.8865322222222 13.7216977777778 12.4662388888889 12.3390588888889 12.7997022222222 12.0248477777778 13.4554244444444 12.5364711111111 12.9267044444444 12.8292866666667 "2030-2060" 13.8276411111111
"9" 2038 11.8865322222222 13.7216977777778 12.4662388888889 12.3390588888889 12.7997022222222 12.0248477777778 13.4554244444444 12.5364711111111 12.9267044444444 12.8292866666667 "2030-2060" 13.8276411111111
"10" 2039 11.8865322222222 13.7216977777778 12.4662388888889 12.3390588888889 12.7997022222222 12.0248477777778 13.4554244444444 12.5364711111111 12.9267044444444 12.8292866666667 "2030-2060" 13.8276411111111
"11" 2040 11.7532966666667 12.81313 12.2993688888889 12.1470422222222 12.6868222222222 11.6285566666667 12.9263255555556 11.82687 12.3372555555556 13.0985277777778 "2030-2060" 13.4216
"12" 2041 11.7532966666667 12.81313 12.2993688888889 12.1470422222222 12.6868222222222 11.6285566666667 12.9263255555556 11.82687 12.3372555555556 13.0985277777778 "2030-2060" 13.4216
"13" 2042 11.7532966666667 12.81313 12.2993688888889 12.1470422222222 12.6868222222222 11.6285566666667 12.9263255555556 11.82687 12.3372555555556 13.0985277777778 "2030-2060" 13.4216
"14" 2043 11.7532966666667 12.81313 12.2993688888889 12.1470422222222 12.6868222222222 11.6285566666667 12.9263255555556 11.82687 12.3372555555556 13.0985277777778 "2030-2060" 13.4216
"15" 2044 11.7532966666667 12.81313 12.2993688888889 12.1470422222222 12.6868222222222 11.6285566666667 12.9263255555556 11.82687 12.3372555555556 13.0985277777778 "2030-2060" 13.4216
"16" 2045 11.7532966666667 12.81313 12.2993688888889 12.1470422222222 12.6868222222222 11.6285566666667 12.9263255555556 11.82687 12.3372555555556 13.0985277777778 "2030-2060" 13.4216
"17" 2046 11.7532966666667 12.81313 12.2993688888889 12.1470422222222 12.6868222222222 11.6285566666667 12.9263255555556 11.82687 12.3372555555556 13.0985277777778 "2030-2060" 13.4216
"18" 2047 11.7532966666667 12.81313 12.2993688888889 12.1470422222222 12.6868222222222 11.6285566666667 12.9263255555556 11.82687 12.3372555555556 13.0985277777778 "2030-2060" 13.4216
"19" 2048 11.7532966666667 12.81313 12.2993688888889 12.1470422222222 12.6868222222222 11.6285566666667 12.9263255555556 11.82687 12.3372555555556 13.0985277777778 "2030-2060" 13.4216
"20" 2049 11.7532966666667 12.81313 12.2993688888889 12.1470422222222 12.6868222222222 11.6285566666667 12.9263255555556 11.82687 12.3372555555556 13.0985277777778 "2030-2060" 13.4216
"21" 2050 10.96812 11.8944466666667 11.6744022222222 11.5116977777778 12.92079 10.6711511111111 12.75955 10.6694277777778 11.4114677777778 12.2048277777778 "2030-2060" 13.1505188888889
"22" 2051 10.96812 11.8944466666667 11.6744022222222 11.5116977777778 12.92079 10.6711511111111 12.75955 10.6694277777778 11.4114677777778 12.2048277777778 "2030-2060" 13.1505188888889
"23" 2052 10.96812 11.8944466666667 11.6744022222222 11.5116977777778 12.92079 10.6711511111111 12.75955 10.6694277777778 11.4114677777778 12.2048277777778 "2030-2060" 13.1505188888889
"24" 2053 10.96812 11.8944466666667 11.6744022222222 11.5116977777778 12.92079 10.6711511111111 12.75955 10.6694277777778 11.4114677777778 12.2048277777778 "2030-2060" 13.1505188888889
"25" 2054 10.96812 11.8944466666667 11.6744022222222 11.5116977777778 12.92079 10.6711511111111 12.75955 10.6694277777778 11.4114677777778 12.2048277777778 "2030-2060" 13.1505188888889
"26" 2055 10.96812 11.8944466666667 11.6744022222222 11.5116977777778 12.92079 10.6711511111111 12.75955 10.6694277777778 11.4114677777778 12.2048277777778 "2030-2060" 13.1505188888889
"27" 2056 10.96812 11.8944466666667 11.6744022222222 11.5116977777778 12.92079 10.6711511111111 12.75955 10.6694277777778 11.4114677777778 12.2048277777778 "2030-2060" 13.1505188888889
"28" 2057 10.96812 11.8944466666667 11.6744022222222 11.5116977777778 12.92079 10.6711511111111 12.75955 10.6694277777778 11.4114677777778 12.2048277777778 "2030-2060" 13.1505188888889
"29" 2058 10.96812 11.8944466666667 11.6744022222222 11.5116977777778 12.92079 10.6711511111111 12.75955 10.6694277777778 11.4114677777778 12.2048277777778 "2030-2060" 13.1505188888889
"30" 2059 10.96812 11.8944466666667 11.6744022222222 11.5116977777778 12.92079 10.6711511111111 12.75955 10.6694277777778 11.4114677777778 12.2048277777778 "2030-2060" 13.1505188888889
"31" 2060 11.2154566666667 12.8292044444444 11.0439666666667 11.0938666666667 12.25997 10.6316744444444 12.1642388888889 10.5479622222222 10.9777888888889 11.0629422222222 "2060-2090" NA
"32" 2061 11.2154566666667 12.8292044444444 11.0439666666667 11.0938666666667 12.25997 10.6316744444444 12.1642388888889 10.5479622222222 10.9777888888889 11.0629422222222 "2060-2090" NA
"33" 2062 11.2154566666667 12.8292044444444 11.0439666666667 11.0938666666667 12.25997 10.6316744444444 12.1642388888889 10.5479622222222 10.9777888888889 11.0629422222222 "2060-2090" NA
"34" 2063 11.2154566666667 12.8292044444444 11.0439666666667 11.0938666666667 12.25997 10.6316744444444 12.1642388888889 10.5479622222222 10.9777888888889 11.0629422222222 "2060-2090" NA
"35" 2064 11.2154566666667 12.8292044444444 11.0439666666667 11.0938666666667 12.25997 10.6316744444444 12.1642388888889 10.5479622222222 10.9777888888889 11.0629422222222 "2060-2090" NA
"36" 2065 11.2154566666667 12.8292044444444 11.0439666666667 11.0938666666667 12.25997 10.6316744444444 12.1642388888889 10.5479622222222 10.9777888888889 11.0629422222222 "2060-2090" NA
"37" 2066 11.2154566666667 12.8292044444444 11.0439666666667 11.0938666666667 12.25997 10.6316744444444 12.1642388888889 10.5479622222222 10.9777888888889 11.0629422222222 "2060-2090" NA
"38" 2067 11.2154566666667 12.8292044444444 11.0439666666667 11.0938666666667 12.25997 10.6316744444444 12.1642388888889 10.5479622222222 10.9777888888889 11.0629422222222 "2060-2090" NA
"39" 2068 11.2154566666667 12.8292044444444 11.0439666666667 11.0938666666667 12.25997 10.6316744444444 12.1642388888889 10.5479622222222 10.9777888888889 11.0629422222222 "2060-2090" NA
"40" 2069 11.2154566666667 12.8292044444444 11.0439666666667 11.0938666666667 12.25997 10.6316744444444 12.1642388888889 10.5479622222222 10.9777888888889 11.0629422222222 "2060-2090" NA
"41" 2070 10.7409011111111 12.8458622222222 11.5861411111111 11.29902 12.1421144444444 10.3848288888889 12.2532855555556 10.8718422222222 10.2525966666667 11.6161633333333 "2060-2090" NA
"42" 2071 10.7409011111111 12.8458622222222 11.5861411111111 11.29902 12.1421144444444 10.3848288888889 12.2532855555556 10.8718422222222 10.2525966666667 11.6161633333333 "2060-2090" NA
"43" 2072 10.7409011111111 12.8458622222222 11.5861411111111 11.29902 12.1421144444444 10.3848288888889 12.2532855555556 10.8718422222222 10.2525966666667 11.6161633333333 "2060-2090" NA
"44" 2073 10.7409011111111 12.8458622222222 11.5861411111111 11.29902 12.1421144444444 10.3848288888889 12.2532855555556 10.8718422222222 10.2525966666667 11.6161633333333 "2060-2090" NA
"45" 2074 10.7409011111111 12.8458622222222 11.5861411111111 11.29902 12.1421144444444 10.3848288888889 12.2532855555556 10.8718422222222 10.2525966666667 11.6161633333333 "2060-2090" NA
"46" 2075 10.7409011111111 12.8458622222222 11.5861411111111 11.29902 12.1421144444444 10.3848288888889 12.2532855555556 10.8718422222222 10.2525966666667 11.6161633333333 "2060-2090" NA
"47" 2076 10.7409011111111 12.8458622222222 11.5861411111111 11.29902 12.1421144444444 10.3848288888889 12.2532855555556 10.8718422222222 10.2525966666667 11.6161633333333 "2060-2090" NA
"48" 2077 10.7409011111111 12.8458622222222 11.5861411111111 11.29902 12.1421144444444 10.3848288888889 12.2532855555556 10.8718422222222 10.2525966666667 11.6161633333333 "2060-2090" NA
"49" 2078 10.7409011111111 12.8458622222222 11.5861411111111 11.29902 12.1421144444444 10.3848288888889 12.2532855555556 10.8718422222222 10.2525966666667 11.6161633333333 "2060-2090" NA
"50" 2079 10.7409011111111 12.8458622222222 11.5861411111111 11.29902 12.1421144444444 10.3848288888889 12.2532855555556 10.8718422222222 10.2525966666667 11.6161633333333 "2060-2090" NA
"51" 2080 11.16607 12.6837255555556 11.57841 10.7390833333333 11.8592833333333 10.04072 11.4180722222222 9.95615888888889 9.45620666666666 11.52198 "2060-2090" NA
"52" 2081 11.16607 12.6837255555556 11.57841 10.7390833333333 11.8592833333333 10.04072 11.4180722222222 9.95615888888889 9.45620666666666 11.52198 "2060-2090" NA
"53" 2082 11.16607 12.6837255555556 11.57841 10.7390833333333 11.8592833333333 10.04072 11.4180722222222 9.95615888888889 9.45620666666666 11.52198 "2060-2090" NA
"54" 2083 11.16607 12.6837255555556 11.57841 10.7390833333333 11.8592833333333 10.04072 11.4180722222222 9.95615888888889 9.45620666666666 11.52198 "2060-2090" NA
"55" 2084 11.16607 12.6837255555556 11.57841 10.7390833333333 11.8592833333333 10.04072 11.4180722222222 9.95615888888889 9.45620666666666 11.52198 "2060-2090" NA
"56" 2085 11.16607 12.6837255555556 11.57841 10.7390833333333 11.8592833333333 10.04072 11.4180722222222 9.95615888888889 9.45620666666666 11.52198 "2060-2090" NA
"57" 2086 11.16607 12.6837255555556 11.57841 10.7390833333333 11.8592833333333 10.04072 11.4180722222222 9.95615888888889 9.45620666666666 11.52198 "2060-2090" NA
"58" 2087 11.16607 12.6837255555556 11.57841 10.7390833333333 11.8592833333333 10.04072 11.4180722222222 9.95615888888889 9.45620666666666 11.52198 "2060-2090" NA
"59" 2088 11.16607 12.6837255555556 11.57841 10.7390833333333 11.8592833333333 10.04072 11.4180722222222 9.95615888888889 9.45620666666666 11.52198 "2060-2090" NA
"60" 2089 11.16607 12.6837255555556 11.57841 10.7390833333333 11.8592833333333 10.04072 11.4180722222222 9.95615888888889 9.45620666666666 11.52198 "2060-2090" NA
