# Supplementary material for: Water rights shape crop yield and revenue volatility tradeoffs for adaptation in snow dependent systems
Source: Nat Commun. 2020 Jul 10;11:3473. doi: 10.1038/s41467-020-17219-z (PMC7351950; doi:10.1038/s41467-020-17219-z)
Supplement: Supplementary file 3 — Source Data [file 41467_2020_17219_MOESM3_ESM.zip › Source Data/Figure_S4/max_yield_2001.txt]

"year" "RCP_4.5" "RCP_8.5" "RCP_4.5" "RCP_8.5" "RCP_4.5" "RCP_8.5" "RCP_4.5" "RCP_8.5" "RCP_4.5" "RCP_8.5" "period" "Historical"
"1" 2030 5.26660771428571 5.32623885714286 5.323684 5.25677942857143 5.27982971428571 5.29943085714286 5.32833571428571 5.265196 5.332792 5.21381428571429 "2030-2060" 5.21611857142857
"2" 2031 5.26660771428571 5.32623885714286 5.323684 5.25677942857143 5.27982971428571 5.29943085714286 5.32833571428571 5.265196 5.332792 5.21381428571429 "2030-2060" 5.21611857142857
"3" 2032 5.26660771428571 5.32623885714286 5.323684 5.25677942857143 5.27982971428571 5.29943085714286 5.32833571428571 5.265196 5.332792 5.21381428571429 "2030-2060" 5.21611857142857
"4" 2033 5.26660771428571 5.32623885714286 5.323684 5.25677942857143 5.27982971428571 5.29943085714286 5.32833571428571 5.265196 5.332792 5.21381428571429 "2030-2060" 5.21611857142857
"5" 2034 5.26660771428571 5.32623885714286 5.323684 5.25677942857143 5.27982971428571 5.29943085714286 5.32833571428571 5.265196 5.332792 5.21381428571429 "2030-2060" 5.21611857142857
"6" 2035 5.26660771428571 5.32623885714286 5.323684 5.25677942857143 5.27982971428571 5.29943085714286 5.32833571428571 5.265196 5.332792 5.21381428571429 "2030-2060" 5.21611857142857
"7" 2036 5.26660771428571 5.32623885714286 5.323684 5.25677942857143 5.27982971428571 5.29943085714286 5.32833571428571 5.265196 5.332792 5.21381428571429 "2030-2060" 5.21611857142857
"8" 2037 5.26660771428571 5.32623885714286 5.323684 5.25677942857143 5.27982971428571 5.29943085714286 5.32833571428571 5.265196 5.332792 5.21381428571429 "2030-2060" 5.21611857142857
"9" 2038 5.26660771428571 5.32623885714286 5.323684 5.25677942857143 5.27982971428571 5.29943085714286 5.32833571428571 5.265196 5.332792 5.21381428571429 "2030-2060" 5.21611857142857
"10" 2039 5.26660771428571 5.32623885714286 5.323684 5.25677942857143 5.27982971428571 5.29943085714286 5.32833571428571 5.265196 5.332792 5.21381428571429 "2030-2060" 5.21611857142857
"11" 2040 5.26480142857143 5.29694857142857 5.25674142857143 5.28344628571429 5.31374514285714 5.38157485714286 5.35180857142857 5.24733914285714 5.29182942857143 5.26012514285714 "2030-2060" 5.26259571428571
"12" 2041 5.26480142857143 5.29694857142857 5.25674142857143 5.28344628571429 5.31374514285714 5.38157485714286 5.35180857142857 5.24733914285714 5.29182942857143 5.26012514285714 "2030-2060" 5.26259571428571
"13" 2042 5.26480142857143 5.29694857142857 5.25674142857143 5.28344628571429 5.31374514285714 5.38157485714286 5.35180857142857 5.24733914285714 5.29182942857143 5.26012514285714 "2030-2060" 5.26259571428571
"14" 2043 5.26480142857143 5.29694857142857 5.25674142857143 5.28344628571429 5.31374514285714 5.38157485714286 5.35180857142857 5.24733914285714 5.29182942857143 5.26012514285714 "2030-2060" 5.26259571428571
"15" 2044 5.26480142857143 5.29694857142857 5.25674142857143 5.28344628571429 5.31374514285714 5.38157485714286 5.35180857142857 5.24733914285714 5.29182942857143 5.26012514285714 "2030-2060" 5.26259571428571
"16" 2045 5.26480142857143 5.29694857142857 5.25674142857143 5.28344628571429 5.31374514285714 5.38157485714286 5.35180857142857 5.24733914285714 5.29182942857143 5.26012514285714 "2030-2060" 5.26259571428571
"17" 2046 5.26480142857143 5.29694857142857 5.25674142857143 5.28344628571429 5.31374514285714 5.38157485714286 5.35180857142857 5.24733914285714 5.29182942857143 5.26012514285714 "2030-2060" 5.26259571428571
"18" 2047 5.26480142857143 5.29694857142857 5.25674142857143 5.28344628571429 5.31374514285714 5.38157485714286 5.35180857142857 5.24733914285714 5.29182942857143 5.26012514285714 "2030-2060" 5.26259571428571
"19" 2048 5.26480142857143 5.29694857142857 5.25674142857143 5.28344628571429 5.31374514285714 5.38157485714286 5.35180857142857 5.24733914285714 5.29182942857143 5.26012514285714 "2030-2060" 5.26259571428571
"20" 2049 5.26480142857143 5.29694857142857 5.25674142857143 5.28344628571429 5.31374514285714 5.38157485714286 5.35180857142857 5.24733914285714 5.29182942857143 5.26012514285714 "2030-2060" 5.26259571428571
"21" 2050 5.35078342857143 5.354398 5.30111085714286 5.23531428571429 5.21766 5.317108 5.21364542857143 5.32592657142857 5.26664085714286 5.20926914285714 "2030-2060" 5.32070457142857
"22" 2051 5.35078342857143 5.354398 5.30111085714286 5.23531428571429 5.21766 5.317108 5.21364542857143 5.32592657142857 5.26664085714286 5.20926914285714 "2030-2060" 5.32070457142857
"23" 2052 5.35078342857143 5.354398 5.30111085714286 5.23531428571429 5.21766 5.317108 5.21364542857143 5.32592657142857 5.26664085714286 5.20926914285714 "2030-2060" 5.32070457142857
"24" 2053 5.35078342857143 5.354398 5.30111085714286 5.23531428571429 5.21766 5.317108 5.21364542857143 5.32592657142857 5.26664085714286 5.20926914285714 "2030-2060" 5.32070457142857
"25" 2054 5.35078342857143 5.354398 5.30111085714286 5.23531428571429 5.21766 5.317108 5.21364542857143 5.32592657142857 5.26664085714286 5.20926914285714 "2030-2060" 5.32070457142857
"26" 2055 5.35078342857143 5.354398 5.30111085714286 5.23531428571429 5.21766 5.317108 5.21364542857143 5.32592657142857 5.26664085714286 5.20926914285714 "2030-2060" 5.32070457142857
"27" 2056 5.35078342857143 5.354398 5.30111085714286 5.23531428571429 5.21766 5.317108 5.21364542857143 5.32592657142857 5.26664085714286 5.20926914285714 "2030-2060" 5.32070457142857
"28" 2057 5.35078342857143 5.354398 5.30111085714286 5.23531428571429 5.21766 5.317108 5.21364542857143 5.32592657142857 5.26664085714286 5.20926914285714 "2030-2060" 5.32070457142857
"29" 2058 5.35078342857143 5.354398 5.30111085714286 5.23531428571429 5.21766 5.317108 5.21364542857143 5.32592657142857 5.26664085714286 5.20926914285714 "2030-2060" 5.32070457142857
"30" 2059 5.35078342857143 5.354398 5.30111085714286 5.23531428571429 5.21766 5.317108 5.21364542857143 5.32592657142857 5.26664085714286 5.20926914285714 "2030-2060" 5.32070457142857
"31" 2060 5.34993857142857 5.21063057142857 5.26988085714286 5.33779657142857 5.33094142857143 5.30985685714286 5.27191714285714 5.29764028571429 5.30035771428571 5.17938 "2060-2090" NA
"32" 2061 5.34993857142857 5.21063057142857 5.26988085714286 5.33779657142857 5.33094142857143 5.30985685714286 5.27191714285714 5.29764028571429 5.30035771428571 5.17938 "2060-2090" NA
"33" 2062 5.34993857142857 5.21063057142857 5.26988085714286 5.33779657142857 5.33094142857143 5.30985685714286 5.27191714285714 5.29764028571429 5.30035771428571 5.17938 "2060-2090" NA
"34" 2063 5.34993857142857 5.21063057142857 5.26988085714286 5.33779657142857 5.33094142857143 5.30985685714286 5.27191714285714 5.29764028571429 5.30035771428571 5.17938 "2060-2090" NA
"35" 2064 5.34993857142857 5.21063057142857 5.26988085714286 5.33779657142857 5.33094142857143 5.30985685714286 5.27191714285714 5.29764028571429 5.30035771428571 5.17938 "2060-2090" NA
"36" 2065 5.34993857142857 5.21063057142857 5.26988085714286 5.33779657142857 5.33094142857143 5.30985685714286 5.27191714285714 5.29764028571429 5.30035771428571 5.17938 "2060-2090" NA
"37" 2066 5.34993857142857 5.21063057142857 5.26988085714286 5.33779657142857 5.33094142857143 5.30985685714286 5.27191714285714 5.29764028571429 5.30035771428571 5.17938 "2060-2090" NA
"38" 2067 5.34993857142857 5.21063057142857 5.26988085714286 5.33779657142857 5.33094142857143 5.30985685714286 5.27191714285714 5.29764028571429 5.30035771428571 5.17938 "2060-2090" NA
"39" 2068 5.34993857142857 5.21063057142857 5.26988085714286 5.33779657142857 5.33094142857143 5.30985685714286 5.27191714285714 5.29764028571429 5.30035771428571 5.17938 "2060-2090" NA
"40" 2069 5.34993857142857 5.21063057142857 5.26988085714286 5.33779657142857 5.33094142857143 5.30985685714286 5.27191714285714 5.29764028571429 5.30035771428571 5.17938 "2060-2090" NA
"41" 2070 5.202122 5.250826 5.20448571428571 5.24061542857143 5.35531314285714 5.30639342857143 5.38802228571429 5.10479885714286 5.28193171428572 5.25855942857143 "2060-2090" NA
"42" 2071 5.202122 5.250826 5.20448571428571 5.24061542857143 5.35531314285714 5.30639342857143 5.38802228571429 5.10479885714286 5.28193171428572 5.25855942857143 "2060-2090" NA
"43" 2072 5.202122 5.250826 5.20448571428571 5.24061542857143 5.35531314285714 5.30639342857143 5.38802228571429 5.10479885714286 5.28193171428572 5.25855942857143 "2060-2090" NA
"44" 2073 5.202122 5.250826 5.20448571428571 5.24061542857143 5.35531314285714 5.30639342857143 5.38802228571429 5.10479885714286 5.28193171428572 5.25855942857143 "2060-2090" NA
"45" 2074 5.202122 5.250826 5.20448571428571 5.24061542857143 5.35531314285714 5.30639342857143 5.38802228571429 5.10479885714286 5.28193171428572 5.25855942857143 "2060-2090" NA
"46" 2075 5.202122 5.250826 5.20448571428571 5.24061542857143 5.35531314285714 5.30639342857143 5.38802228571429 5.10479885714286 5.28193171428572 5.25855942857143 "2060-2090" NA
"47" 2076 5.202122 5.250826 5.20448571428571 5.24061542857143 5.35531314285714 5.30639342857143 5.38802228571429 5.10479885714286 5.28193171428572 5.25855942857143 "2060-2090" NA
"48" 2077 5.202122 5.250826 5.20448571428571 5.24061542857143 5.35531314285714 5.30639342857143 5.38802228571429 5.10479885714286 5.28193171428572 5.25855942857143 "2060-2090" NA
"49" 2078 5.202122 5.250826 5.20448571428571 5.24061542857143 5.35531314285714 5.30639342857143 5.38802228571429 5.10479885714286 5.28193171428572 5.25855942857143 "2060-2090" NA
"50" 2079 5.202122 5.250826 5.20448571428571 5.24061542857143 5.35531314285714 5.30639342857143 5.38802228571429 5.10479885714286 5.28193171428572 5.25855942857143 "2060-2090" NA
"51" 2080 5.35031342857143 5.33392028571429 5.14097114285714 5.29227428571429 5.18207971428571 5.31901057142857 5.31829228571429 5.26801742857143 5.313716 5.32965 "2060-2090" NA
"52" 2081 5.35031342857143 5.33392028571429 5.14097114285714 5.29227428571429 5.18207971428571 5.31901057142857 5.31829228571429 5.26801742857143 5.313716 5.32965 "2060-2090" NA
"53" 2082 5.35031342857143 5.33392028571429 5.14097114285714 5.29227428571429 5.18207971428571 5.31901057142857 5.31829228571429 5.26801742857143 5.313716 5.32965 "2060-2090" NA
"54" 2083 5.35031342857143 5.33392028571429 5.14097114285714 5.29227428571429 5.18207971428571 5.31901057142857 5.31829228571429 5.26801742857143 5.313716 5.32965 "2060-2090" NA
"55" 2084 5.35031342857143 5.33392028571429 5.14097114285714 5.29227428571429 5.18207971428571 5.31901057142857 5.31829228571429 5.26801742857143 5.313716 5.32965 "2060-2090" NA
"56" 2085 5.35031342857143 5.33392028571429 5.14097114285714 5.29227428571429 5.18207971428571 5.31901057142857 5.31829228571429 5.26801742857143 5.313716 5.32965 "2060-2090" NA
"57" 2086 5.35031342857143 5.33392028571429 5.14097114285714 5.29227428571429 5.18207971428571 5.31901057142857 5.31829228571429 5.26801742857143 5.313716 5.32965 "2060-2090" NA
"58" 2087 5.35031342857143 5.33392028571429 5.14097114285714 5.29227428571429 5.18207971428571 5.31901057142857 5.31829228571429 5.26801742857143 5.313716 5.32965 "2060-2090" NA
"59" 2088 5.35031342857143 5.33392028571429 5.14097114285714 5.29227428571429 5.18207971428571 5.31901057142857 5.31829228571429 5.26801742857143 5.313716 5.32965 "2060-2090" NA
"60" 2089 5.35031342857143 5.33392028571429 5.14097114285714 5.29227428571429 5.18207971428571 5.31901057142857 5.31829228571429 5.26801742857143 5.313716 5.32965 "2060-2090" NA
