# Supplementary material for: Water rights shape crop yield and revenue volatility tradeoffs for adaptation in snow dependent systems
Source: Nat Commun. 2020 Jul 10;11:3473. doi: 10.1038/s41467-020-17219-z (PMC7351950; doi:10.1038/s41467-020-17219-z)
Supplement: Supplementary file 3 — Source Data [file 41467_2020_17219_MOESM3_ESM.zip › Source Data/Figure_S4/max_yield_204.txt]

"year" "RCP_4.5" "RCP_8.5" "RCP_4.5" "RCP_8.5" "RCP_4.5" "RCP_8.5" "RCP_4.5" "RCP_8.5" "RCP_4.5" "RCP_8.5" "period" "Historical"
"1" 2030 8.08711351351351 9.89729648648648 8.69710648648649 8.62429837837838 9.26463945945946 7.51809621621622 8.84254432432433 7.80128324324324 8.21820810810811 8.27219486486486 "2030-2060" 10.9619383783784
"2" 2031 8.08711351351351 9.89729648648648 8.69710648648649 8.62429837837838 9.26463945945946 7.51809621621622 8.84254432432433 7.80128324324324 8.21820810810811 8.27219486486486 "2030-2060" 10.9619383783784
"3" 2032 8.08711351351351 9.89729648648648 8.69710648648649 8.62429837837838 9.26463945945946 7.51809621621622 8.84254432432433 7.80128324324324 8.21820810810811 8.27219486486486 "2030-2060" 10.9619383783784
"4" 2033 8.08711351351351 9.89729648648648 8.69710648648649 8.62429837837838 9.26463945945946 7.51809621621622 8.84254432432433 7.80128324324324 8.21820810810811 8.27219486486486 "2030-2060" 10.9619383783784
"5" 2034 8.08711351351351 9.89729648648648 8.69710648648649 8.62429837837838 9.26463945945946 7.51809621621622 8.84254432432433 7.80128324324324 8.21820810810811 8.27219486486486 "2030-2060" 10.9619383783784
"6" 2035 8.08711351351351 9.89729648648648 8.69710648648649 8.62429837837838 9.26463945945946 7.51809621621622 8.84254432432433 7.80128324324324 8.21820810810811 8.27219486486486 "2030-2060" 10.9619383783784
"7" 2036 8.08711351351351 9.89729648648648 8.69710648648649 8.62429837837838 9.26463945945946 7.51809621621622 8.84254432432433 7.80128324324324 8.21820810810811 8.27219486486486 "2030-2060" 10.9619383783784
"8" 2037 8.08711351351351 9.89729648648648 8.69710648648649 8.62429837837838 9.26463945945946 7.51809621621622 8.84254432432433 7.80128324324324 8.21820810810811 8.27219486486486 "2030-2060" 10.9619383783784
"9" 2038 8.08711351351351 9.89729648648648 8.69710648648649 8.62429837837838 9.26463945945946 7.51809621621622 8.84254432432433 7.80128324324324 8.21820810810811 8.27219486486486 "2030-2060" 10.9619383783784
"10" 2039 8.08711351351351 9.89729648648648 8.69710648648649 8.62429837837838 9.26463945945946 7.51809621621622 8.84254432432433 7.80128324324324 8.21820810810811 8.27219486486486 "2030-2060" 10.9619383783784
"11" 2040 7.96009540540541 9.17603513513513 8.41707810810811 8.46472081081081 9.11117162162162 7.02533054054054 8.09064756756757 7.25627621621622 7.73582324324324 8.46263135135135 "2030-2060" 10.3044256756757
"12" 2041 7.96009540540541 9.17603513513513 8.41707810810811 8.46472081081081 9.11117162162162 7.02533054054054 8.09064756756757 7.25627621621622 7.73582324324324 8.46263135135135 "2030-2060" 10.3044256756757
"13" 2042 7.96009540540541 9.17603513513513 8.41707810810811 8.46472081081081 9.11117162162162 7.02533054054054 8.09064756756757 7.25627621621622 7.73582324324324 8.46263135135135 "2030-2060" 10.3044256756757
"14" 2043 7.96009540540541 9.17603513513513 8.41707810810811 8.46472081081081 9.11117162162162 7.02533054054054 8.09064756756757 7.25627621621622 7.73582324324324 8.46263135135135 "2030-2060" 10.3044256756757
"15" 2044 7.96009540540541 9.17603513513513 8.41707810810811 8.46472081081081 9.11117162162162 7.02533054054054 8.09064756756757 7.25627621621622 7.73582324324324 8.46263135135135 "2030-2060" 10.3044256756757
"16" 2045 7.96009540540541 9.17603513513513 8.41707810810811 8.46472081081081 9.11117162162162 7.02533054054054 8.09064756756757 7.25627621621622 7.73582324324324 8.46263135135135 "2030-2060" 10.3044256756757
"17" 2046 7.96009540540541 9.17603513513513 8.41707810810811 8.46472081081081 9.11117162162162 7.02533054054054 8.09064756756757 7.25627621621622 7.73582324324324 8.46263135135135 "2030-2060" 10.3044256756757
"18" 2047 7.96009540540541 9.17603513513513 8.41707810810811 8.46472081081081 9.11117162162162 7.02533054054054 8.09064756756757 7.25627621621622 7.73582324324324 8.46263135135135 "2030-2060" 10.3044256756757
"19" 2048 7.96009540540541 9.17603513513513 8.41707810810811 8.46472081081081 9.11117162162162 7.02533054054054 8.09064756756757 7.25627621621622 7.73582324324324 8.46263135135135 "2030-2060" 10.3044256756757
"20" 2049 7.96009540540541 9.17603513513513 8.41707810810811 8.46472081081081 9.11117162162162 7.02533054054054 8.09064756756757 7.25627621621622 7.73582324324324 8.46263135135135 "2030-2060" 10.3044256756757
"21" 2050 7.40811108108108 8.20848432432432 8.2322127027027 8.04405945945946 9.18739972972973 6.19440837837838 8.05953918918919 6.42118972972973 7.00941891891892 7.69791702702703 "2030-2060" 10.1835110810811
"22" 2051 7.40811108108108 8.20848432432432 8.2322127027027 8.04405945945946 9.18739972972973 6.19440837837838 8.05953918918919 6.42118972972973 7.00941891891892 7.69791702702703 "2030-2060" 10.1835110810811
"23" 2052 7.40811108108108 8.20848432432432 8.2322127027027 8.04405945945946 9.18739972972973 6.19440837837838 8.05953918918919 6.42118972972973 7.00941891891892 7.69791702702703 "2030-2060" 10.1835110810811
"24" 2053 7.40811108108108 8.20848432432432 8.2322127027027 8.04405945945946 9.18739972972973 6.19440837837838 8.05953918918919 6.42118972972973 7.00941891891892 7.69791702702703 "2030-2060" 10.1835110810811
"25" 2054 7.40811108108108 8.20848432432432 8.2322127027027 8.04405945945946 9.18739972972973 6.19440837837838 8.05953918918919 6.42118972972973 7.00941891891892 7.69791702702703 "2030-2060" 10.1835110810811
"26" 2055 7.40811108108108 8.20848432432432 8.2322127027027 8.04405945945946 9.18739972972973 6.19440837837838 8.05953918918919 6.42118972972973 7.00941891891892 7.69791702702703 "2030-2060" 10.1835110810811
"27" 2056 7.40811108108108 8.20848432432432 8.2322127027027 8.04405945945946 9.18739972972973 6.19440837837838 8.05953918918919 6.42118972972973 7.00941891891892 7.69791702702703 "2030-2060" 10.1835110810811
"28" 2057 7.40811108108108 8.20848432432432 8.2322127027027 8.04405945945946 9.18739972972973 6.19440837837838 8.05953918918919 6.42118972972973 7.00941891891892 7.69791702702703 "2030-2060" 10.1835110810811
"29" 2058 7.40811108108108 8.20848432432432 8.2322127027027 8.04405945945946 9.18739972972973 6.19440837837838 8.05953918918919 6.42118972972973 7.00941891891892 7.69791702702703 "2030-2060" 10.1835110810811
"30" 2059 7.40811108108108 8.20848432432432 8.2322127027027 8.04405945945946 9.18739972972973 6.19440837837838 8.05953918918919 6.42118972972973 7.00941891891892 7.69791702702703 "2030-2060" 10.1835110810811
"31" 2060 7.74610324324324 9.10627135135135 7.55105297297297 7.55770594594595 8.75748405405406 6.25528783783784 7.55359486486486 6.35307810810811 6.65782702702703 6.92405702702703 "2060-2090" NA
"32" 2061 7.74610324324324 9.10627135135135 7.55105297297297 7.55770594594595 8.75748405405406 6.25528783783784 7.55359486486486 6.35307810810811 6.65782702702703 6.92405702702703 "2060-2090" NA
"33" 2062 7.74610324324324 9.10627135135135 7.55105297297297 7.55770594594595 8.75748405405406 6.25528783783784 7.55359486486486 6.35307810810811 6.65782702702703 6.92405702702703 "2060-2090" NA
"34" 2063 7.74610324324324 9.10627135135135 7.55105297297297 7.55770594594595 8.75748405405406 6.25528783783784 7.55359486486486 6.35307810810811 6.65782702702703 6.92405702702703 "2060-2090" NA
"35" 2064 7.74610324324324 9.10627135135135 7.55105297297297 7.55770594594595 8.75748405405406 6.25528783783784 7.55359486486486 6.35307810810811 6.65782702702703 6.92405702702703 "2060-2090" NA
"36" 2065 7.74610324324324 9.10627135135135 7.55105297297297 7.55770594594595 8.75748405405406 6.25528783783784 7.55359486486486 6.35307810810811 6.65782702702703 6.92405702702703 "2060-2090" NA
"37" 2066 7.74610324324324 9.10627135135135 7.55105297297297 7.55770594594595 8.75748405405406 6.25528783783784 7.55359486486486 6.35307810810811 6.65782702702703 6.92405702702703 "2060-2090" NA
"38" 2067 7.74610324324324 9.10627135135135 7.55105297297297 7.55770594594595 8.75748405405406 6.25528783783784 7.55359486486486 6.35307810810811 6.65782702702703 6.92405702702703 "2060-2090" NA
"39" 2068 7.74610324324324 9.10627135135135 7.55105297297297 7.55770594594595 8.75748405405406 6.25528783783784 7.55359486486486 6.35307810810811 6.65782702702703 6.92405702702703 "2060-2090" NA
"40" 2069 7.74610324324324 9.10627135135135 7.55105297297297 7.55770594594595 8.75748405405406 6.25528783783784 7.55359486486486 6.35307810810811 6.65782702702703 6.92405702702703 "2060-2090" NA
"41" 2070 7.03451027027027 9.21127351351351 7.9897745945946 7.64682648648649 8.48121702702703 6.21419783783784 7.68485108108108 6.64754837837838 6.16450648648649 7.14385243243243 "2060-2090" NA
"42" 2071 7.03451027027027 9.21127351351351 7.9897745945946 7.64682648648649 8.48121702702703 6.21419783783784 7.68485108108108 6.64754837837838 6.16450648648649 7.14385243243243 "2060-2090" NA
"43" 2072 7.03451027027027 9.21127351351351 7.9897745945946 7.64682648648649 8.48121702702703 6.21419783783784 7.68485108108108 6.64754837837838 6.16450648648649 7.14385243243243 "2060-2090" NA
"44" 2073 7.03451027027027 9.21127351351351 7.9897745945946 7.64682648648649 8.48121702702703 6.21419783783784 7.68485108108108 6.64754837837838 6.16450648648649 7.14385243243243 "2060-2090" NA
"45" 2074 7.03451027027027 9.21127351351351 7.9897745945946 7.64682648648649 8.48121702702703 6.21419783783784 7.68485108108108 6.64754837837838 6.16450648648649 7.14385243243243 "2060-2090" NA
"46" 2075 7.03451027027027 9.21127351351351 7.9897745945946 7.64682648648649 8.48121702702703 6.21419783783784 7.68485108108108 6.64754837837838 6.16450648648649 7.14385243243243 "2060-2090" NA
"47" 2076 7.03451027027027 9.21127351351351 7.9897745945946 7.64682648648649 8.48121702702703 6.21419783783784 7.68485108108108 6.64754837837838 6.16450648648649 7.14385243243243 "2060-2090" NA
"48" 2077 7.03451027027027 9.21127351351351 7.9897745945946 7.64682648648649 8.48121702702703 6.21419783783784 7.68485108108108 6.64754837837838 6.16450648648649 7.14385243243243 "2060-2090" NA
"49" 2078 7.03451027027027 9.21127351351351 7.9897745945946 7.64682648648649 8.48121702702703 6.21419783783784 7.68485108108108 6.64754837837838 6.16450648648649 7.14385243243243 "2060-2090" NA
"50" 2079 7.03451027027027 9.21127351351351 7.9897745945946 7.64682648648649 8.48121702702703 6.21419783783784 7.68485108108108 6.64754837837838 6.16450648648649 7.14385243243243 "2060-2090" NA
"51" 2080 7.39761243243243 8.9049127027027 7.8059845945946 7.11816891891892 8.46333783783784 5.85671054054054 7.0800972972973 5.95757135135135 5.73495594594595 7.05598162162162 "2060-2090" NA
"52" 2081 7.39761243243243 8.9049127027027 7.8059845945946 7.11816891891892 8.46333783783784 5.85671054054054 7.0800972972973 5.95757135135135 5.73495594594595 7.05598162162162 "2060-2090" NA
"53" 2082 7.39761243243243 8.9049127027027 7.8059845945946 7.11816891891892 8.46333783783784 5.85671054054054 7.0800972972973 5.95757135135135 5.73495594594595 7.05598162162162 "2060-2090" NA
"54" 2083 7.39761243243243 8.9049127027027 7.8059845945946 7.11816891891892 8.46333783783784 5.85671054054054 7.0800972972973 5.95757135135135 5.73495594594595 7.05598162162162 "2060-2090" NA
"55" 2084 7.39761243243243 8.9049127027027 7.8059845945946 7.11816891891892 8.46333783783784 5.85671054054054 7.0800972972973 5.95757135135135 5.73495594594595 7.05598162162162 "2060-2090" NA
"56" 2085 7.39761243243243 8.9049127027027 7.8059845945946 7.11816891891892 8.46333783783784 5.85671054054054 7.0800972972973 5.95757135135135 5.73495594594595 7.05598162162162 "2060-2090" NA
"57" 2086 7.39761243243243 8.9049127027027 7.8059845945946 7.11816891891892 8.46333783783784 5.85671054054054 7.0800972972973 5.95757135135135 5.73495594594595 7.05598162162162 "2060-2090" NA
"58" 2087 7.39761243243243 8.9049127027027 7.8059845945946 7.11816891891892 8.46333783783784 5.85671054054054 7.0800972972973 5.95757135135135 5.73495594594595 7.05598162162162 "2060-2090" NA
"59" 2088 7.39761243243243 8.9049127027027 7.8059845945946 7.11816891891892 8.46333783783784 5.85671054054054 7.0800972972973 5.95757135135135 5.73495594594595 7.05598162162162 "2060-2090" NA
"60" 2089 7.39761243243243 8.9049127027027 7.8059845945946 7.11816891891892 8.46333783783784 5.85671054054054 7.0800972972973 5.95757135135135 5.73495594594595 7.05598162162162 "2060-2090" NA
