# Supplementary material for: Water rights shape crop yield and revenue volatility tradeoffs for adaptation in snow dependent systems
Source: Nat Commun. 2020 Jul 10;11:3473. doi: 10.1038/s41467-020-17219-z (PMC7351950; doi:10.1038/s41467-020-17219-z)
Supplement: Supplementary file 3 — Source Data [file 41467_2020_17219_MOESM3_ESM.zip › Source Data/Figure_S4/max_yield_210.txt]

"year" "RCP_4.5" "RCP_8.5" "RCP_4.5" "RCP_8.5" "RCP_4.5" "RCP_8.5" "RCP_4.5" "RCP_8.5" "RCP_4.5" "RCP_8.5" "period" "Historical"
"1" 2030 3.46934882352941 3.84330058823529 3.48760176470588 3.57671941176471 3.79925882352941 3.33518294117647 3.26744117647059 3.51544411764706 3.36640235294118 3.83357941176471 "2030-2060" 3.80900235294118
"2" 2031 3.46934882352941 3.84330058823529 3.48760176470588 3.57671941176471 3.79925882352941 3.33518294117647 3.26744117647059 3.51544411764706 3.36640235294118 3.83357941176471 "2030-2060" 3.80900235294118
"3" 2032 3.46934882352941 3.84330058823529 3.48760176470588 3.57671941176471 3.79925882352941 3.33518294117647 3.26744117647059 3.51544411764706 3.36640235294118 3.83357941176471 "2030-2060" 3.80900235294118
"4" 2033 3.46934882352941 3.84330058823529 3.48760176470588 3.57671941176471 3.79925882352941 3.33518294117647 3.26744117647059 3.51544411764706 3.36640235294118 3.83357941176471 "2030-2060" 3.80900235294118
"5" 2034 3.46934882352941 3.84330058823529 3.48760176470588 3.57671941176471 3.79925882352941 3.33518294117647 3.26744117647059 3.51544411764706 3.36640235294118 3.83357941176471 "2030-2060" 3.80900235294118
"6" 2035 3.46934882352941 3.84330058823529 3.48760176470588 3.57671941176471 3.79925882352941 3.33518294117647 3.26744117647059 3.51544411764706 3.36640235294118 3.83357941176471 "2030-2060" 3.80900235294118
"7" 2036 3.46934882352941 3.84330058823529 3.48760176470588 3.57671941176471 3.79925882352941 3.33518294117647 3.26744117647059 3.51544411764706 3.36640235294118 3.83357941176471 "2030-2060" 3.80900235294118
"8" 2037 3.46934882352941 3.84330058823529 3.48760176470588 3.57671941176471 3.79925882352941 3.33518294117647 3.26744117647059 3.51544411764706 3.36640235294118 3.83357941176471 "2030-2060" 3.80900235294118
"9" 2038 3.46934882352941 3.84330058823529 3.48760176470588 3.57671941176471 3.79925882352941 3.33518294117647 3.26744117647059 3.51544411764706 3.36640235294118 3.83357941176471 "2030-2060" 3.80900235294118
"10" 2039 3.46934882352941 3.84330058823529 3.48760176470588 3.57671941176471 3.79925882352941 3.33518294117647 3.26744117647059 3.51544411764706 3.36640235294118 3.83357941176471 "2030-2060" 3.80900235294118
"11" 2040 3.61509 3.51895058823529 3.67105705882353 3.46926 3.81421529411765 3.34721470588235 3.21195823529412 3.13084 3.26077 3.59600941176471 "2030-2060" 3.84389235294118
"12" 2041 3.61509 3.51895058823529 3.67105705882353 3.46926 3.81421529411765 3.34721470588235 3.21195823529412 3.13084 3.26077 3.59600941176471 "2030-2060" 3.84389235294118
"13" 2042 3.61509 3.51895058823529 3.67105705882353 3.46926 3.81421529411765 3.34721470588235 3.21195823529412 3.13084 3.26077 3.59600941176471 "2030-2060" 3.84389235294118
"14" 2043 3.61509 3.51895058823529 3.67105705882353 3.46926 3.81421529411765 3.34721470588235 3.21195823529412 3.13084 3.26077 3.59600941176471 "2030-2060" 3.84389235294118
"15" 2044 3.61509 3.51895058823529 3.67105705882353 3.46926 3.81421529411765 3.34721470588235 3.21195823529412 3.13084 3.26077 3.59600941176471 "2030-2060" 3.84389235294118
"16" 2045 3.61509 3.51895058823529 3.67105705882353 3.46926 3.81421529411765 3.34721470588235 3.21195823529412 3.13084 3.26077 3.59600941176471 "2030-2060" 3.84389235294118
"17" 2046 3.61509 3.51895058823529 3.67105705882353 3.46926 3.81421529411765 3.34721470588235 3.21195823529412 3.13084 3.26077 3.59600941176471 "2030-2060" 3.84389235294118
"18" 2047 3.61509 3.51895058823529 3.67105705882353 3.46926 3.81421529411765 3.34721470588235 3.21195823529412 3.13084 3.26077 3.59600941176471 "2030-2060" 3.84389235294118
"19" 2048 3.61509 3.51895058823529 3.67105705882353 3.46926 3.81421529411765 3.34721470588235 3.21195823529412 3.13084 3.26077 3.59600941176471 "2030-2060" 3.84389235294118
"20" 2049 3.61509 3.51895058823529 3.67105705882353 3.46926 3.81421529411765 3.34721470588235 3.21195823529412 3.13084 3.26077 3.59600941176471 "2030-2060" 3.84389235294118
"21" 2050 3.26635176470588 3.46349352941176 3.14197235294118 3.32426647058824 3.68082941176471 3.31441529411765 3.28866117647059 2.98883705882353 3.09010529411765 3.72887529411765 "2030-2060" 3.70782117647059
"22" 2051 3.26635176470588 3.46349352941176 3.14197235294118 3.32426647058824 3.68082941176471 3.31441529411765 3.28866117647059 2.98883705882353 3.09010529411765 3.72887529411765 "2030-2060" 3.70782117647059
"23" 2052 3.26635176470588 3.46349352941176 3.14197235294118 3.32426647058824 3.68082941176471 3.31441529411765 3.28866117647059 2.98883705882353 3.09010529411765 3.72887529411765 "2030-2060" 3.70782117647059
"24" 2053 3.26635176470588 3.46349352941176 3.14197235294118 3.32426647058824 3.68082941176471 3.31441529411765 3.28866117647059 2.98883705882353 3.09010529411765 3.72887529411765 "2030-2060" 3.70782117647059
"25" 2054 3.26635176470588 3.46349352941176 3.14197235294118 3.32426647058824 3.68082941176471 3.31441529411765 3.28866117647059 2.98883705882353 3.09010529411765 3.72887529411765 "2030-2060" 3.70782117647059
"26" 2055 3.26635176470588 3.46349352941176 3.14197235294118 3.32426647058824 3.68082941176471 3.31441529411765 3.28866117647059 2.98883705882353 3.09010529411765 3.72887529411765 "2030-2060" 3.70782117647059
"27" 2056 3.26635176470588 3.46349352941176 3.14197235294118 3.32426647058824 3.68082941176471 3.31441529411765 3.28866117647059 2.98883705882353 3.09010529411765 3.72887529411765 "2030-2060" 3.70782117647059
"28" 2057 3.26635176470588 3.46349352941176 3.14197235294118 3.32426647058824 3.68082941176471 3.31441529411765 3.28866117647059 2.98883705882353 3.09010529411765 3.72887529411765 "2030-2060" 3.70782117647059
"29" 2058 3.26635176470588 3.46349352941176 3.14197235294118 3.32426647058824 3.68082941176471 3.31441529411765 3.28866117647059 2.98883705882353 3.09010529411765 3.72887529411765 "2030-2060" 3.70782117647059
"30" 2059 3.26635176470588 3.46349352941176 3.14197235294118 3.32426647058824 3.68082941176471 3.31441529411765 3.28866117647059 2.98883705882353 3.09010529411765 3.72887529411765 "2030-2060" 3.70782117647059
"31" 2060 3.26174823529412 3.54824 3.16105882352941 3.29899411764706 3.65369764705882 3.18903941176471 3.37358529411765 2.91768529411765 2.94512411764706 3.34448352941176 "2060-2090" NA
"32" 2061 3.26174823529412 3.54824 3.16105882352941 3.29899411764706 3.65369764705882 3.18903941176471 3.37358529411765 2.91768529411765 2.94512411764706 3.34448352941176 "2060-2090" NA
"33" 2062 3.26174823529412 3.54824 3.16105882352941 3.29899411764706 3.65369764705882 3.18903941176471 3.37358529411765 2.91768529411765 2.94512411764706 3.34448352941176 "2060-2090" NA
"34" 2063 3.26174823529412 3.54824 3.16105882352941 3.29899411764706 3.65369764705882 3.18903941176471 3.37358529411765 2.91768529411765 2.94512411764706 3.34448352941176 "2060-2090" NA
"35" 2064 3.26174823529412 3.54824 3.16105882352941 3.29899411764706 3.65369764705882 3.18903941176471 3.37358529411765 2.91768529411765 2.94512411764706 3.34448352941176 "2060-2090" NA
"36" 2065 3.26174823529412 3.54824 3.16105882352941 3.29899411764706 3.65369764705882 3.18903941176471 3.37358529411765 2.91768529411765 2.94512411764706 3.34448352941176 "2060-2090" NA
"37" 2066 3.26174823529412 3.54824 3.16105882352941 3.29899411764706 3.65369764705882 3.18903941176471 3.37358529411765 2.91768529411765 2.94512411764706 3.34448352941176 "2060-2090" NA
"38" 2067 3.26174823529412 3.54824 3.16105882352941 3.29899411764706 3.65369764705882 3.18903941176471 3.37358529411765 2.91768529411765 2.94512411764706 3.34448352941176 "2060-2090" NA
"39" 2068 3.26174823529412 3.54824 3.16105882352941 3.29899411764706 3.65369764705882 3.18903941176471 3.37358529411765 2.91768529411765 2.94512411764706 3.34448352941176 "2060-2090" NA
"40" 2069 3.26174823529412 3.54824 3.16105882352941 3.29899411764706 3.65369764705882 3.18903941176471 3.37358529411765 2.91768529411765 2.94512411764706 3.34448352941176 "2060-2090" NA
"41" 2070 3.29288529411765 3.32699588235294 3.20583470588235 3.01708 3.78486588235294 2.97434294117647 3.20232470588235 2.90787411764706 2.85887117647059 3.57035411764706 "2060-2090" NA
"42" 2071 3.29288529411765 3.32699588235294 3.20583470588235 3.01708 3.78486588235294 2.97434294117647 3.20232470588235 2.90787411764706 2.85887117647059 3.57035411764706 "2060-2090" NA
"43" 2072 3.29288529411765 3.32699588235294 3.20583470588235 3.01708 3.78486588235294 2.97434294117647 3.20232470588235 2.90787411764706 2.85887117647059 3.57035411764706 "2060-2090" NA
"44" 2073 3.29288529411765 3.32699588235294 3.20583470588235 3.01708 3.78486588235294 2.97434294117647 3.20232470588235 2.90787411764706 2.85887117647059 3.57035411764706 "2060-2090" NA
"45" 2074 3.29288529411765 3.32699588235294 3.20583470588235 3.01708 3.78486588235294 2.97434294117647 3.20232470588235 2.90787411764706 2.85887117647059 3.57035411764706 "2060-2090" NA
"46" 2075 3.29288529411765 3.32699588235294 3.20583470588235 3.01708 3.78486588235294 2.97434294117647 3.20232470588235 2.90787411764706 2.85887117647059 3.57035411764706 "2060-2090" NA
"47" 2076 3.29288529411765 3.32699588235294 3.20583470588235 3.01708 3.78486588235294 2.97434294117647 3.20232470588235 2.90787411764706 2.85887117647059 3.57035411764706 "2060-2090" NA
"48" 2077 3.29288529411765 3.32699588235294 3.20583470588235 3.01708 3.78486588235294 2.97434294117647 3.20232470588235 2.90787411764706 2.85887117647059 3.57035411764706 "2060-2090" NA
"49" 2078 3.29288529411765 3.32699588235294 3.20583470588235 3.01708 3.78486588235294 2.97434294117647 3.20232470588235 2.90787411764706 2.85887117647059 3.57035411764706 "2060-2090" NA
"50" 2079 3.29288529411765 3.32699588235294 3.20583470588235 3.01708 3.78486588235294 2.97434294117647 3.20232470588235 2.90787411764706 2.85887117647059 3.57035411764706 "2060-2090" NA
"51" 2080 3.30613235294118 3.37629 3.19924117647059 3.20786235294118 3.67802 3.11709352941176 3.01005 2.85130823529412 2.53608294117647 3.48745588235294 "2060-2090" NA
"52" 2081 3.30613235294118 3.37629 3.19924117647059 3.20786235294118 3.67802 3.11709352941176 3.01005 2.85130823529412 2.53608294117647 3.48745588235294 "2060-2090" NA
"53" 2082 3.30613235294118 3.37629 3.19924117647059 3.20786235294118 3.67802 3.11709352941176 3.01005 2.85130823529412 2.53608294117647 3.48745588235294 "2060-2090" NA
"54" 2083 3.30613235294118 3.37629 3.19924117647059 3.20786235294118 3.67802 3.11709352941176 3.01005 2.85130823529412 2.53608294117647 3.48745588235294 "2060-2090" NA
"55" 2084 3.30613235294118 3.37629 3.19924117647059 3.20786235294118 3.67802 3.11709352941176 3.01005 2.85130823529412 2.53608294117647 3.48745588235294 "2060-2090" NA
"56" 2085 3.30613235294118 3.37629 3.19924117647059 3.20786235294118 3.67802 3.11709352941176 3.01005 2.85130823529412 2.53608294117647 3.48745588235294 "2060-2090" NA
"57" 2086 3.30613235294118 3.37629 3.19924117647059 3.20786235294118 3.67802 3.11709352941176 3.01005 2.85130823529412 2.53608294117647 3.48745588235294 "2060-2090" NA
"58" 2087 3.30613235294118 3.37629 3.19924117647059 3.20786235294118 3.67802 3.11709352941176 3.01005 2.85130823529412 2.53608294117647 3.48745588235294 "2060-2090" NA
"59" 2088 3.30613235294118 3.37629 3.19924117647059 3.20786235294118 3.67802 3.11709352941176 3.01005 2.85130823529412 2.53608294117647 3.48745588235294 "2060-2090" NA
"60" 2089 3.30613235294118 3.37629 3.19924117647059 3.20786235294118 3.67802 3.11709352941176 3.01005 2.85130823529412 2.53608294117647 3.48745588235294 "2060-2090" NA
