# Supplementary material for: Water rights shape crop yield and revenue volatility tradeoffs for adaptation in snow dependent systems
Source: Nat Commun. 2020 Jul 10;11:3473. doi: 10.1038/s41467-020-17219-z (PMC7351950; doi:10.1038/s41467-020-17219-z)
Supplement: Supplementary file 3 — Source Data [file 41467_2020_17219_MOESM3_ESM.zip › Source Data/Figure_S4/max_yield_218.txt]

"year" "RCP_4.5" "RCP_8.5" "RCP_4.5" "RCP_8.5" "RCP_4.5" "RCP_8.5" "RCP_4.5" "RCP_8.5" "RCP_4.5" "RCP_8.5" "period" "Historical"
"1" 2030 7.34390607142857 7.4011125 7.29989071428572 7.37834678571428 7.54134392857143 7.79839285714286 7.6501075 7.35572357142857 7.7260625 8.33219464285714 "2030-2060" 7.14219964285714
"2" 2031 7.34390607142857 7.4011125 7.29989071428572 7.37834678571428 7.54134392857143 7.79839285714286 7.6501075 7.35572357142857 7.7260625 8.33219464285714 "2030-2060" 7.14219964285714
"3" 2032 7.34390607142857 7.4011125 7.29989071428572 7.37834678571428 7.54134392857143 7.79839285714286 7.6501075 7.35572357142857 7.7260625 8.33219464285714 "2030-2060" 7.14219964285714
"4" 2033 7.34390607142857 7.4011125 7.29989071428572 7.37834678571428 7.54134392857143 7.79839285714286 7.6501075 7.35572357142857 7.7260625 8.33219464285714 "2030-2060" 7.14219964285714
"5" 2034 7.34390607142857 7.4011125 7.29989071428572 7.37834678571428 7.54134392857143 7.79839285714286 7.6501075 7.35572357142857 7.7260625 8.33219464285714 "2030-2060" 7.14219964285714
"6" 2035 7.34390607142857 7.4011125 7.29989071428572 7.37834678571428 7.54134392857143 7.79839285714286 7.6501075 7.35572357142857 7.7260625 8.33219464285714 "2030-2060" 7.14219964285714
"7" 2036 7.34390607142857 7.4011125 7.29989071428572 7.37834678571428 7.54134392857143 7.79839285714286 7.6501075 7.35572357142857 7.7260625 8.33219464285714 "2030-2060" 7.14219964285714
"8" 2037 7.34390607142857 7.4011125 7.29989071428572 7.37834678571428 7.54134392857143 7.79839285714286 7.6501075 7.35572357142857 7.7260625 8.33219464285714 "2030-2060" 7.14219964285714
"9" 2038 7.34390607142857 7.4011125 7.29989071428572 7.37834678571428 7.54134392857143 7.79839285714286 7.6501075 7.35572357142857 7.7260625 8.33219464285714 "2030-2060" 7.14219964285714
"10" 2039 7.34390607142857 7.4011125 7.29989071428572 7.37834678571428 7.54134392857143 7.79839285714286 7.6501075 7.35572357142857 7.7260625 8.33219464285714 "2030-2060" 7.14219964285714
"11" 2040 7.07106464285714 7.27344785714286 7.2640525 6.85950428571429 7.55331392857143 7.64542535714286 7.37700714285714 7.00719035714286 7.23232857142857 7.58584678571429 "2030-2060" 7.09890035714286
"12" 2041 7.07106464285714 7.27344785714286 7.2640525 6.85950428571429 7.55331392857143 7.64542535714286 7.37700714285714 7.00719035714286 7.23232857142857 7.58584678571429 "2030-2060" 7.09890035714286
"13" 2042 7.07106464285714 7.27344785714286 7.2640525 6.85950428571429 7.55331392857143 7.64542535714286 7.37700714285714 7.00719035714286 7.23232857142857 7.58584678571429 "2030-2060" 7.09890035714286
"14" 2043 7.07106464285714 7.27344785714286 7.2640525 6.85950428571429 7.55331392857143 7.64542535714286 7.37700714285714 7.00719035714286 7.23232857142857 7.58584678571429 "2030-2060" 7.09890035714286
"15" 2044 7.07106464285714 7.27344785714286 7.2640525 6.85950428571429 7.55331392857143 7.64542535714286 7.37700714285714 7.00719035714286 7.23232857142857 7.58584678571429 "2030-2060" 7.09890035714286
"16" 2045 7.07106464285714 7.27344785714286 7.2640525 6.85950428571429 7.55331392857143 7.64542535714286 7.37700714285714 7.00719035714286 7.23232857142857 7.58584678571429 "2030-2060" 7.09890035714286
"17" 2046 7.07106464285714 7.27344785714286 7.2640525 6.85950428571429 7.55331392857143 7.64542535714286 7.37700714285714 7.00719035714286 7.23232857142857 7.58584678571429 "2030-2060" 7.09890035714286
"18" 2047 7.07106464285714 7.27344785714286 7.2640525 6.85950428571429 7.55331392857143 7.64542535714286 7.37700714285714 7.00719035714286 7.23232857142857 7.58584678571429 "2030-2060" 7.09890035714286
"19" 2048 7.07106464285714 7.27344785714286 7.2640525 6.85950428571429 7.55331392857143 7.64542535714286 7.37700714285714 7.00719035714286 7.23232857142857 7.58584678571429 "2030-2060" 7.09890035714286
"20" 2049 7.07106464285714 7.27344785714286 7.2640525 6.85950428571429 7.55331392857143 7.64542535714286 7.37700714285714 7.00719035714286 7.23232857142857 7.58584678571429 "2030-2060" 7.09890035714286
"21" 2050 6.93039892857143 6.49844214285714 7.1063025 6.51240142857143 7.39227607142857 6.94455607142857 7.34522964285714 6.64513071428572 6.62289892857143 7.87416428571429 "2030-2060" 6.93576857142857
"22" 2051 6.93039892857143 6.49844214285714 7.1063025 6.51240142857143 7.39227607142857 6.94455607142857 7.34522964285714 6.64513071428572 6.62289892857143 7.87416428571429 "2030-2060" 6.93576857142857
"23" 2052 6.93039892857143 6.49844214285714 7.1063025 6.51240142857143 7.39227607142857 6.94455607142857 7.34522964285714 6.64513071428572 6.62289892857143 7.87416428571429 "2030-2060" 6.93576857142857
"24" 2053 6.93039892857143 6.49844214285714 7.1063025 6.51240142857143 7.39227607142857 6.94455607142857 7.34522964285714 6.64513071428572 6.62289892857143 7.87416428571429 "2030-2060" 6.93576857142857
"25" 2054 6.93039892857143 6.49844214285714 7.1063025 6.51240142857143 7.39227607142857 6.94455607142857 7.34522964285714 6.64513071428572 6.62289892857143 7.87416428571429 "2030-2060" 6.93576857142857
"26" 2055 6.93039892857143 6.49844214285714 7.1063025 6.51240142857143 7.39227607142857 6.94455607142857 7.34522964285714 6.64513071428572 6.62289892857143 7.87416428571429 "2030-2060" 6.93576857142857
"27" 2056 6.93039892857143 6.49844214285714 7.1063025 6.51240142857143 7.39227607142857 6.94455607142857 7.34522964285714 6.64513071428572 6.62289892857143 7.87416428571429 "2030-2060" 6.93576857142857
"28" 2057 6.93039892857143 6.49844214285714 7.1063025 6.51240142857143 7.39227607142857 6.94455607142857 7.34522964285714 6.64513071428572 6.62289892857143 7.87416428571429 "2030-2060" 6.93576857142857
"29" 2058 6.93039892857143 6.49844214285714 7.1063025 6.51240142857143 7.39227607142857 6.94455607142857 7.34522964285714 6.64513071428572 6.62289892857143 7.87416428571429 "2030-2060" 6.93576857142857
"30" 2059 6.93039892857143 6.49844214285714 7.1063025 6.51240142857143 7.39227607142857 6.94455607142857 7.34522964285714 6.64513071428572 6.62289892857143 7.87416428571429 "2030-2060" 6.93576857142857
"31" 2060 7.16919285714286 7.02265285714286 6.39022321428571 6.85038107142857 7.46308714285714 6.77075357142857 6.89831535714286 5.68533857142857 5.8690725 7.64784464285714 "2060-2090" NA
"32" 2061 7.16919285714286 7.02265285714286 6.39022321428571 6.85038107142857 7.46308714285714 6.77075357142857 6.89831535714286 5.68533857142857 5.8690725 7.64784464285714 "2060-2090" NA
"33" 2062 7.16919285714286 7.02265285714286 6.39022321428571 6.85038107142857 7.46308714285714 6.77075357142857 6.89831535714286 5.68533857142857 5.8690725 7.64784464285714 "2060-2090" NA
"34" 2063 7.16919285714286 7.02265285714286 6.39022321428571 6.85038107142857 7.46308714285714 6.77075357142857 6.89831535714286 5.68533857142857 5.8690725 7.64784464285714 "2060-2090" NA
"35" 2064 7.16919285714286 7.02265285714286 6.39022321428571 6.85038107142857 7.46308714285714 6.77075357142857 6.89831535714286 5.68533857142857 5.8690725 7.64784464285714 "2060-2090" NA
"36" 2065 7.16919285714286 7.02265285714286 6.39022321428571 6.85038107142857 7.46308714285714 6.77075357142857 6.89831535714286 5.68533857142857 5.8690725 7.64784464285714 "2060-2090" NA
"37" 2066 7.16919285714286 7.02265285714286 6.39022321428571 6.85038107142857 7.46308714285714 6.77075357142857 6.89831535714286 5.68533857142857 5.8690725 7.64784464285714 "2060-2090" NA
"38" 2067 7.16919285714286 7.02265285714286 6.39022321428571 6.85038107142857 7.46308714285714 6.77075357142857 6.89831535714286 5.68533857142857 5.8690725 7.64784464285714 "2060-2090" NA
"39" 2068 7.16919285714286 7.02265285714286 6.39022321428571 6.85038107142857 7.46308714285714 6.77075357142857 6.89831535714286 5.68533857142857 5.8690725 7.64784464285714 "2060-2090" NA
"40" 2069 7.16919285714286 7.02265285714286 6.39022321428571 6.85038107142857 7.46308714285714 6.77075357142857 6.89831535714286 5.68533857142857 5.8690725 7.64784464285714 "2060-2090" NA
"41" 2070 6.20192964285714 6.68308178571429 6.4909525 5.90676857142857 7.28035857142857 6.45756678571429 6.1801275 5.44424107142857 5.73225142857143 7.70987785714286 "2060-2090" NA
"42" 2071 6.20192964285714 6.68308178571429 6.4909525 5.90676857142857 7.28035857142857 6.45756678571429 6.1801275 5.44424107142857 5.73225142857143 7.70987785714286 "2060-2090" NA
"43" 2072 6.20192964285714 6.68308178571429 6.4909525 5.90676857142857 7.28035857142857 6.45756678571429 6.1801275 5.44424107142857 5.73225142857143 7.70987785714286 "2060-2090" NA
"44" 2073 6.20192964285714 6.68308178571429 6.4909525 5.90676857142857 7.28035857142857 6.45756678571429 6.1801275 5.44424107142857 5.73225142857143 7.70987785714286 "2060-2090" NA
"45" 2074 6.20192964285714 6.68308178571429 6.4909525 5.90676857142857 7.28035857142857 6.45756678571429 6.1801275 5.44424107142857 5.73225142857143 7.70987785714286 "2060-2090" NA
"46" 2075 6.20192964285714 6.68308178571429 6.4909525 5.90676857142857 7.28035857142857 6.45756678571429 6.1801275 5.44424107142857 5.73225142857143 7.70987785714286 "2060-2090" NA
"47" 2076 6.20192964285714 6.68308178571429 6.4909525 5.90676857142857 7.28035857142857 6.45756678571429 6.1801275 5.44424107142857 5.73225142857143 7.70987785714286 "2060-2090" NA
"48" 2077 6.20192964285714 6.68308178571429 6.4909525 5.90676857142857 7.28035857142857 6.45756678571429 6.1801275 5.44424107142857 5.73225142857143 7.70987785714286 "2060-2090" NA
"49" 2078 6.20192964285714 6.68308178571429 6.4909525 5.90676857142857 7.28035857142857 6.45756678571429 6.1801275 5.44424107142857 5.73225142857143 7.70987785714286 "2060-2090" NA
"50" 2079 6.20192964285714 6.68308178571429 6.4909525 5.90676857142857 7.28035857142857 6.45756678571429 6.1801275 5.44424107142857 5.73225142857143 7.70987785714286 "2060-2090" NA
"51" 2080 6.57430821428571 6.98416285714286 6.49596285714286 6.22229857142857 7.32047821428571 5.49526535714286 6.40504214285714 5.29307392857143 5.08780214285714 7.34593392857143 "2060-2090" NA
"52" 2081 6.57430821428571 6.98416285714286 6.49596285714286 6.22229857142857 7.32047821428571 5.49526535714286 6.40504214285714 5.29307392857143 5.08780214285714 7.34593392857143 "2060-2090" NA
"53" 2082 6.57430821428571 6.98416285714286 6.49596285714286 6.22229857142857 7.32047821428571 5.49526535714286 6.40504214285714 5.29307392857143 5.08780214285714 7.34593392857143 "2060-2090" NA
"54" 2083 6.57430821428571 6.98416285714286 6.49596285714286 6.22229857142857 7.32047821428571 5.49526535714286 6.40504214285714 5.29307392857143 5.08780214285714 7.34593392857143 "2060-2090" NA
"55" 2084 6.57430821428571 6.98416285714286 6.49596285714286 6.22229857142857 7.32047821428571 5.49526535714286 6.40504214285714 5.29307392857143 5.08780214285714 7.34593392857143 "2060-2090" NA
"56" 2085 6.57430821428571 6.98416285714286 6.49596285714286 6.22229857142857 7.32047821428571 5.49526535714286 6.40504214285714 5.29307392857143 5.08780214285714 7.34593392857143 "2060-2090" NA
"57" 2086 6.57430821428571 6.98416285714286 6.49596285714286 6.22229857142857 7.32047821428571 5.49526535714286 6.40504214285714 5.29307392857143 5.08780214285714 7.34593392857143 "2060-2090" NA
"58" 2087 6.57430821428571 6.98416285714286 6.49596285714286 6.22229857142857 7.32047821428571 5.49526535714286 6.40504214285714 5.29307392857143 5.08780214285714 7.34593392857143 "2060-2090" NA
"59" 2088 6.57430821428571 6.98416285714286 6.49596285714286 6.22229857142857 7.32047821428571 5.49526535714286 6.40504214285714 5.29307392857143 5.08780214285714 7.34593392857143 "2060-2090" NA
"60" 2089 6.57430821428571 6.98416285714286 6.49596285714286 6.22229857142857 7.32047821428571 5.49526535714286 6.40504214285714 5.29307392857143 5.08780214285714 7.34593392857143 "2060-2090" NA
