# Supplementary material for: Water rights shape crop yield and revenue volatility tradeoffs for adaptation in snow dependent systems
Source: Nat Commun. 2020 Jul 10;11:3473. doi: 10.1038/s41467-020-17219-z (PMC7351950; doi:10.1038/s41467-020-17219-z)
Supplement: Supplementary file 3 — Source Data [file 41467_2020_17219_MOESM3_ESM.zip › Source Data/Figure_S4/max_yield_701.txt]

"year" "RCP_4.5" "RCP_8.5" "RCP_4.5" "RCP_8.5" "RCP_4.5" "RCP_8.5" "RCP_4.5" "RCP_8.5" "RCP_4.5" "RCP_8.5" "period" "Historical"
"1" 2030 35.1224533333333 31.9650425925926 34.0300205555556 32.9928964814815 30.0185640740741 35.6774292592593 29.97064 35.149785 36.4534701851852 31.1435814814815 "2030-2060" 27.483140877193
"2" 2031 35.1224533333333 31.9650425925926 34.0300205555556 32.9928964814815 30.0185640740741 35.6774292592593 29.97064 35.149785 36.4534701851852 31.1435814814815 "2030-2060" 27.483140877193
"3" 2032 35.1224533333333 31.9650425925926 34.0300205555556 32.9928964814815 30.0185640740741 35.6774292592593 29.97064 35.149785 36.4534701851852 31.1435814814815 "2030-2060" 27.483140877193
"4" 2033 35.1224533333333 31.9650425925926 34.0300205555556 32.9928964814815 30.0185640740741 35.6774292592593 29.97064 35.149785 36.4534701851852 31.1435814814815 "2030-2060" 27.483140877193
"5" 2034 35.1224533333333 31.9650425925926 34.0300205555556 32.9928964814815 30.0185640740741 35.6774292592593 29.97064 35.149785 36.4534701851852 31.1435814814815 "2030-2060" 27.483140877193
"6" 2035 35.1224533333333 31.9650425925926 34.0300205555556 32.9928964814815 30.0185640740741 35.6774292592593 29.97064 35.149785 36.4534701851852 31.1435814814815 "2030-2060" 27.483140877193
"7" 2036 35.1224533333333 31.9650425925926 34.0300205555556 32.9928964814815 30.0185640740741 35.6774292592593 29.97064 35.149785 36.4534701851852 31.1435814814815 "2030-2060" 27.483140877193
"8" 2037 35.1224533333333 31.9650425925926 34.0300205555556 32.9928964814815 30.0185640740741 35.6774292592593 29.97064 35.149785 36.4534701851852 31.1435814814815 "2030-2060" 27.483140877193
"9" 2038 35.1224533333333 31.9650425925926 34.0300205555556 32.9928964814815 30.0185640740741 35.6774292592593 29.97064 35.149785 36.4534701851852 31.1435814814815 "2030-2060" 27.483140877193
"10" 2039 35.1224533333333 31.9650425925926 34.0300205555556 32.9928964814815 30.0185640740741 35.6774292592593 29.97064 35.149785 36.4534701851852 31.1435814814815 "2030-2060" 27.483140877193
"11" 2040 37.4972462962963 32.2730687037037 33.5013331481481 35.7232787037037 29.2560372222222 38.7094607407408 34.4679114814815 38.242555 36.1379177777778 29.8799724074074 "2030-2060" 27.6387136842105
"12" 2041 37.4972462962963 32.2730687037037 33.5013331481481 35.7232787037037 29.2560372222222 38.7094607407408 34.4679114814815 38.242555 36.1379177777778 29.8799724074074 "2030-2060" 27.6387136842105
"13" 2042 37.4972462962963 32.2730687037037 33.5013331481481 35.7232787037037 29.2560372222222 38.7094607407408 34.4679114814815 38.242555 36.1379177777778 29.8799724074074 "2030-2060" 27.6387136842105
"14" 2043 37.4972462962963 32.2730687037037 33.5013331481481 35.7232787037037 29.2560372222222 38.7094607407408 34.4679114814815 38.242555 36.1379177777778 29.8799724074074 "2030-2060" 27.6387136842105
"15" 2044 37.4972462962963 32.2730687037037 33.5013331481481 35.7232787037037 29.2560372222222 38.7094607407408 34.4679114814815 38.242555 36.1379177777778 29.8799724074074 "2030-2060" 27.6387136842105
"16" 2045 37.4972462962963 32.2730687037037 33.5013331481481 35.7232787037037 29.2560372222222 38.7094607407408 34.4679114814815 38.242555 36.1379177777778 29.8799724074074 "2030-2060" 27.6387136842105
"17" 2046 37.4972462962963 32.2730687037037 33.5013331481481 35.7232787037037 29.2560372222222 38.7094607407408 34.4679114814815 38.242555 36.1379177777778 29.8799724074074 "2030-2060" 27.6387136842105
"18" 2047 37.4972462962963 32.2730687037037 33.5013331481481 35.7232787037037 29.2560372222222 38.7094607407408 34.4679114814815 38.242555 36.1379177777778 29.8799724074074 "2030-2060" 27.6387136842105
"19" 2048 37.4972462962963 32.2730687037037 33.5013331481481 35.7232787037037 29.2560372222222 38.7094607407408 34.4679114814815 38.242555 36.1379177777778 29.8799724074074 "2030-2060" 27.6387136842105
"20" 2049 37.4972462962963 32.2730687037037 33.5013331481481 35.7232787037037 29.2560372222222 38.7094607407408 34.4679114814815 38.242555 36.1379177777778 29.8799724074074 "2030-2060" 27.6387136842105
"21" 2050 38.7709231481481 35.9017625925926 36.7788657407407 36.8095290740741 30.1079316666667 41.0092462962963 35.1207157407407 39.22327 41.4392516666667 33.1018966666667 "2030-2060" 27.6763822807018
"22" 2051 38.7709231481481 35.9017625925926 36.7788657407407 36.8095290740741 30.1079316666667 41.0092462962963 35.1207157407407 39.22327 41.4392516666667 33.1018966666667 "2030-2060" 27.6763822807018
"23" 2052 38.7709231481481 35.9017625925926 36.7788657407407 36.8095290740741 30.1079316666667 41.0092462962963 35.1207157407407 39.22327 41.4392516666667 33.1018966666667 "2030-2060" 27.6763822807018
"24" 2053 38.7709231481481 35.9017625925926 36.7788657407407 36.8095290740741 30.1079316666667 41.0092462962963 35.1207157407407 39.22327 41.4392516666667 33.1018966666667 "2030-2060" 27.6763822807018
"25" 2054 38.7709231481481 35.9017625925926 36.7788657407407 36.8095290740741 30.1079316666667 41.0092462962963 35.1207157407407 39.22327 41.4392516666667 33.1018966666667 "2030-2060" 27.6763822807018
"26" 2055 38.7709231481481 35.9017625925926 36.7788657407407 36.8095290740741 30.1079316666667 41.0092462962963 35.1207157407407 39.22327 41.4392516666667 33.1018966666667 "2030-2060" 27.6763822807018
"27" 2056 38.7709231481481 35.9017625925926 36.7788657407407 36.8095290740741 30.1079316666667 41.0092462962963 35.1207157407407 39.22327 41.4392516666667 33.1018966666667 "2030-2060" 27.6763822807018
"28" 2057 38.7709231481481 35.9017625925926 36.7788657407407 36.8095290740741 30.1079316666667 41.0092462962963 35.1207157407407 39.22327 41.4392516666667 33.1018966666667 "2030-2060" 27.6763822807018
"29" 2058 38.7709231481481 35.9017625925926 36.7788657407407 36.8095290740741 30.1079316666667 41.0092462962963 35.1207157407407 39.22327 41.4392516666667 33.1018966666667 "2030-2060" 27.6763822807018
"30" 2059 38.7709231481481 35.9017625925926 36.7788657407407 36.8095290740741 30.1079316666667 41.0092462962963 35.1207157407407 39.22327 41.4392516666667 33.1018966666667 "2030-2060" 27.6763822807018
"31" 2060 37.9688871698113 35.0234775471698 39.6451364150943 37.1734086792453 30.6765243396226 40.5871388679245 37.4677096226415 39.0027749056604 39.3442167924528 34.2028816981132 "2060-2090" NA
"32" 2061 37.9688871698113 35.0234775471698 39.6451364150943 37.1734086792453 30.6765243396226 40.5871388679245 37.4677096226415 39.0027749056604 39.3442167924528 34.2028816981132 "2060-2090" NA
"33" 2062 37.9688871698113 35.0234775471698 39.6451364150943 37.1734086792453 30.6765243396226 40.5871388679245 37.4677096226415 39.0027749056604 39.3442167924528 34.2028816981132 "2060-2090" NA
"34" 2063 37.9688871698113 35.0234775471698 39.6451364150943 37.1734086792453 30.6765243396226 40.5871388679245 37.4677096226415 39.0027749056604 39.3442167924528 34.2028816981132 "2060-2090" NA
"35" 2064 37.9688871698113 35.0234775471698 39.6451364150943 37.1734086792453 30.6765243396226 40.5871388679245 37.4677096226415 39.0027749056604 39.3442167924528 34.2028816981132 "2060-2090" NA
"36" 2065 37.9688871698113 35.0234775471698 39.6451364150943 37.1734086792453 30.6765243396226 40.5871388679245 37.4677096226415 39.0027749056604 39.3442167924528 34.2028816981132 "2060-2090" NA
"37" 2066 37.9688871698113 35.0234775471698 39.6451364150943 37.1734086792453 30.6765243396226 40.5871388679245 37.4677096226415 39.0027749056604 39.3442167924528 34.2028816981132 "2060-2090" NA
"38" 2067 37.9688871698113 35.0234775471698 39.6451364150943 37.1734086792453 30.6765243396226 40.5871388679245 37.4677096226415 39.0027749056604 39.3442167924528 34.2028816981132 "2060-2090" NA
"39" 2068 37.9688871698113 35.0234775471698 39.6451364150943 37.1734086792453 30.6765243396226 40.5871388679245 37.4677096226415 39.0027749056604 39.3442167924528 34.2028816981132 "2060-2090" NA
"40" 2069 37.9688871698113 35.0234775471698 39.6451364150943 37.1734086792453 30.6765243396226 40.5871388679245 37.4677096226415 39.0027749056604 39.3442167924528 34.2028816981132 "2060-2090" NA
"41" 2070 39.2362128301887 33.7047739622641 37.8761405660377 39.5253771698113 30.9200137735849 40.5314690566038 39.036752264151 41.1870716981132 39.9370558490566 37.401411509434 "2060-2090" NA
"42" 2071 39.2362128301887 33.7047739622641 37.8761405660377 39.5253771698113 30.9200137735849 40.5314690566038 39.036752264151 41.1870716981132 39.9370558490566 37.401411509434 "2060-2090" NA
"43" 2072 39.2362128301887 33.7047739622641 37.8761405660377 39.5253771698113 30.9200137735849 40.5314690566038 39.036752264151 41.1870716981132 39.9370558490566 37.401411509434 "2060-2090" NA
"44" 2073 39.2362128301887 33.7047739622641 37.8761405660377 39.5253771698113 30.9200137735849 40.5314690566038 39.036752264151 41.1870716981132 39.9370558490566 37.401411509434 "2060-2090" NA
"45" 2074 39.2362128301887 33.7047739622641 37.8761405660377 39.5253771698113 30.9200137735849 40.5314690566038 39.036752264151 41.1870716981132 39.9370558490566 37.401411509434 "2060-2090" NA
"46" 2075 39.2362128301887 33.7047739622641 37.8761405660377 39.5253771698113 30.9200137735849 40.5314690566038 39.036752264151 41.1870716981132 39.9370558490566 37.401411509434 "2060-2090" NA
"47" 2076 39.2362128301887 33.7047739622641 37.8761405660377 39.5253771698113 30.9200137735849 40.5314690566038 39.036752264151 41.1870716981132 39.9370558490566 37.401411509434 "2060-2090" NA
"48" 2077 39.2362128301887 33.7047739622641 37.8761405660377 39.5253771698113 30.9200137735849 40.5314690566038 39.036752264151 41.1870716981132 39.9370558490566 37.401411509434 "2060-2090" NA
"49" 2078 39.2362128301887 33.7047739622641 37.8761405660377 39.5253771698113 30.9200137735849 40.5314690566038 39.036752264151 41.1870716981132 39.9370558490566 37.401411509434 "2060-2090" NA
"50" 2079 39.2362128301887 33.7047739622641 37.8761405660377 39.5253771698113 30.9200137735849 40.5314690566038 39.036752264151 41.1870716981132 39.9370558490566 37.401411509434 "2060-2090" NA
"51" 2080 39.6725162264151 34.5767703773585 38.5729424528302 39.1330058490566 30.232771509434 41.3201088679245 38.6758454716981 40.4556896226415 41.6498901886792 39.056251509434 "2060-2090" NA
"52" 2081 39.6725162264151 34.5767703773585 38.5729424528302 39.1330058490566 30.232771509434 41.3201088679245 38.6758454716981 40.4556896226415 41.6498901886792 39.056251509434 "2060-2090" NA
"53" 2082 39.6725162264151 34.5767703773585 38.5729424528302 39.1330058490566 30.232771509434 41.3201088679245 38.6758454716981 40.4556896226415 41.6498901886792 39.056251509434 "2060-2090" NA
"54" 2083 39.6725162264151 34.5767703773585 38.5729424528302 39.1330058490566 30.232771509434 41.3201088679245 38.6758454716981 40.4556896226415 41.6498901886792 39.056251509434 "2060-2090" NA
"55" 2084 39.6725162264151 34.5767703773585 38.5729424528302 39.1330058490566 30.232771509434 41.3201088679245 38.6758454716981 40.4556896226415 41.6498901886792 39.056251509434 "2060-2090" NA
"56" 2085 39.6725162264151 34.5767703773585 38.5729424528302 39.1330058490566 30.232771509434 41.3201088679245 38.6758454716981 40.4556896226415 41.6498901886792 39.056251509434 "2060-2090" NA
"57" 2086 39.6725162264151 34.5767703773585 38.5729424528302 39.1330058490566 30.232771509434 41.3201088679245 38.6758454716981 40.4556896226415 41.6498901886792 39.056251509434 "2060-2090" NA
"58" 2087 39.6725162264151 34.5767703773585 38.5729424528302 39.1330058490566 30.232771509434 41.3201088679245 38.6758454716981 40.4556896226415 41.6498901886792 39.056251509434 "2060-2090" NA
"59" 2088 39.6725162264151 34.5767703773585 38.5729424528302 39.1330058490566 30.232771509434 41.3201088679245 38.6758454716981 40.4556896226415 41.6498901886792 39.056251509434 "2060-2090" NA
"60" 2089 39.6725162264151 34.5767703773585 38.5729424528302 39.1330058490566 30.232771509434 41.3201088679245 38.6758454716981 40.4556896226415 41.6498901886792 39.056251509434 "2060-2090" NA
