# Supplementary material for: Water rights shape crop yield and revenue volatility tradeoffs for adaptation in snow dependent systems
Source: Nat Commun. 2020 Jul 10;11:3473. doi: 10.1038/s41467-020-17219-z (PMC7351950; doi:10.1038/s41467-020-17219-z)
Supplement: Supplementary file 3 — Source Data [file 41467_2020_17219_MOESM3_ESM.zip › Source Data/Figure_S4/min_yield_1101.txt]

"year" "RCP_4.5" "RCP_8.5" "RCP_4.5" "RCP_8.5" "RCP_4.5" "RCP_8.5" "RCP_4.5" "RCP_8.5" "RCP_4.5" "RCP_8.5" "period" "Historical"
"1" 2030 15.6700895652174 14.4723630434783 14.215657826087 12.8349582608696 13.4588491304348 16.5627239130435 13.2555773913043 16.5499608695652 16.6504969565217 17.5364565217391 "2030-2060" 10.6529417391304
"2" 2031 15.6700895652174 14.4723630434783 14.215657826087 12.8349582608696 13.4588491304348 16.5627239130435 13.2555773913043 16.5499608695652 16.6504969565217 17.5364565217391 "2030-2060" 10.6529417391304
"3" 2032 15.6700895652174 14.4723630434783 14.215657826087 12.8349582608696 13.4588491304348 16.5627239130435 13.2555773913043 16.5499608695652 16.6504969565217 17.5364565217391 "2030-2060" 10.6529417391304
"4" 2033 15.6700895652174 14.4723630434783 14.215657826087 12.8349582608696 13.4588491304348 16.5627239130435 13.2555773913043 16.5499608695652 16.6504969565217 17.5364565217391 "2030-2060" 10.6529417391304
"5" 2034 15.6700895652174 14.4723630434783 14.215657826087 12.8349582608696 13.4588491304348 16.5627239130435 13.2555773913043 16.5499608695652 16.6504969565217 17.5364565217391 "2030-2060" 10.6529417391304
"6" 2035 15.6700895652174 14.4723630434783 14.215657826087 12.8349582608696 13.4588491304348 16.5627239130435 13.2555773913043 16.5499608695652 16.6504969565217 17.5364565217391 "2030-2060" 10.6529417391304
"7" 2036 15.6700895652174 14.4723630434783 14.215657826087 12.8349582608696 13.4588491304348 16.5627239130435 13.2555773913043 16.5499608695652 16.6504969565217 17.5364565217391 "2030-2060" 10.6529417391304
"8" 2037 15.6700895652174 14.4723630434783 14.215657826087 12.8349582608696 13.4588491304348 16.5627239130435 13.2555773913043 16.5499608695652 16.6504969565217 17.5364565217391 "2030-2060" 10.6529417391304
"9" 2038 15.6700895652174 14.4723630434783 14.215657826087 12.8349582608696 13.4588491304348 16.5627239130435 13.2555773913043 16.5499608695652 16.6504969565217 17.5364565217391 "2030-2060" 10.6529417391304
"10" 2039 15.6700895652174 14.4723630434783 14.215657826087 12.8349582608696 13.4588491304348 16.5627239130435 13.2555773913043 16.5499608695652 16.6504969565217 17.5364565217391 "2030-2060" 10.6529417391304
"11" 2040 13.6486773913043 13.4239073913043 14.0062486956522 12.7719839130435 13.8960213043478 16.9836217391304 15.6659586956522 16.2923773913043 17.1033147826087 13.860552173913 "2030-2060" 9.74407130434782
"12" 2041 13.6486773913043 13.4239073913043 14.0062486956522 12.7719839130435 13.8960213043478 16.9836217391304 15.6659586956522 16.2923773913043 17.1033147826087 13.860552173913 "2030-2060" 9.74407130434782
"13" 2042 13.6486773913043 13.4239073913043 14.0062486956522 12.7719839130435 13.8960213043478 16.9836217391304 15.6659586956522 16.2923773913043 17.1033147826087 13.860552173913 "2030-2060" 9.74407130434782
"14" 2043 13.6486773913043 13.4239073913043 14.0062486956522 12.7719839130435 13.8960213043478 16.9836217391304 15.6659586956522 16.2923773913043 17.1033147826087 13.860552173913 "2030-2060" 9.74407130434782
"15" 2044 13.6486773913043 13.4239073913043 14.0062486956522 12.7719839130435 13.8960213043478 16.9836217391304 15.6659586956522 16.2923773913043 17.1033147826087 13.860552173913 "2030-2060" 9.74407130434782
"16" 2045 13.6486773913043 13.4239073913043 14.0062486956522 12.7719839130435 13.8960213043478 16.9836217391304 15.6659586956522 16.2923773913043 17.1033147826087 13.860552173913 "2030-2060" 9.74407130434782
"17" 2046 13.6486773913043 13.4239073913043 14.0062486956522 12.7719839130435 13.8960213043478 16.9836217391304 15.6659586956522 16.2923773913043 17.1033147826087 13.860552173913 "2030-2060" 9.74407130434782
"18" 2047 13.6486773913043 13.4239073913043 14.0062486956522 12.7719839130435 13.8960213043478 16.9836217391304 15.6659586956522 16.2923773913043 17.1033147826087 13.860552173913 "2030-2060" 9.74407130434782
"19" 2048 13.6486773913043 13.4239073913043 14.0062486956522 12.7719839130435 13.8960213043478 16.9836217391304 15.6659586956522 16.2923773913043 17.1033147826087 13.860552173913 "2030-2060" 9.74407130434782
"20" 2049 13.6486773913043 13.4239073913043 14.0062486956522 12.7719839130435 13.8960213043478 16.9836217391304 15.6659586956522 16.2923773913043 17.1033147826087 13.860552173913 "2030-2060" 9.74407130434782
"21" 2050 13.7910973913043 13.9761591304348 12.7879360869565 12.524887826087 12.8377817391304 16.1834760869565 15.29485 16.9733995652174 18.5609004347826 17.568842173913 "2030-2060" 8.20410043478261
"22" 2051 13.7910973913043 13.9761591304348 12.7879360869565 12.524887826087 12.8377817391304 16.1834760869565 15.29485 16.9733995652174 18.5609004347826 17.568842173913 "2030-2060" 8.20410043478261
"23" 2052 13.7910973913043 13.9761591304348 12.7879360869565 12.524887826087 12.8377817391304 16.1834760869565 15.29485 16.9733995652174 18.5609004347826 17.568842173913 "2030-2060" 8.20410043478261
"24" 2053 13.7910973913043 13.9761591304348 12.7879360869565 12.524887826087 12.8377817391304 16.1834760869565 15.29485 16.9733995652174 18.5609004347826 17.568842173913 "2030-2060" 8.20410043478261
"25" 2054 13.7910973913043 13.9761591304348 12.7879360869565 12.524887826087 12.8377817391304 16.1834760869565 15.29485 16.9733995652174 18.5609004347826 17.568842173913 "2030-2060" 8.20410043478261
"26" 2055 13.7910973913043 13.9761591304348 12.7879360869565 12.524887826087 12.8377817391304 16.1834760869565 15.29485 16.9733995652174 18.5609004347826 17.568842173913 "2030-2060" 8.20410043478261
"27" 2056 13.7910973913043 13.9761591304348 12.7879360869565 12.524887826087 12.8377817391304 16.1834760869565 15.29485 16.9733995652174 18.5609004347826 17.568842173913 "2030-2060" 8.20410043478261
"28" 2057 13.7910973913043 13.9761591304348 12.7879360869565 12.524887826087 12.8377817391304 16.1834760869565 15.29485 16.9733995652174 18.5609004347826 17.568842173913 "2030-2060" 8.20410043478261
"29" 2058 13.7910973913043 13.9761591304348 12.7879360869565 12.524887826087 12.8377817391304 16.1834760869565 15.29485 16.9733995652174 18.5609004347826 17.568842173913 "2030-2060" 8.20410043478261
"30" 2059 13.7910973913043 13.9761591304348 12.7879360869565 12.524887826087 12.8377817391304 16.1834760869565 15.29485 16.9733995652174 18.5609004347826 17.568842173913 "2030-2060" 8.20410043478261
"31" 2060 16.1453013043478 14.8453430434783 12.9778139130435 13.9393695652174 14.0165791304348 17.3886073913043 15.5277952173913 13.3462382608696 14.3291765217391 15.52403 "2060-2090" NA
"32" 2061 16.1453013043478 14.8453430434783 12.9778139130435 13.9393695652174 14.0165791304348 17.3886073913043 15.5277952173913 13.3462382608696 14.3291765217391 15.52403 "2060-2090" NA
"33" 2062 16.1453013043478 14.8453430434783 12.9778139130435 13.9393695652174 14.0165791304348 17.3886073913043 15.5277952173913 13.3462382608696 14.3291765217391 15.52403 "2060-2090" NA
"34" 2063 16.1453013043478 14.8453430434783 12.9778139130435 13.9393695652174 14.0165791304348 17.3886073913043 15.5277952173913 13.3462382608696 14.3291765217391 15.52403 "2060-2090" NA
"35" 2064 16.1453013043478 14.8453430434783 12.9778139130435 13.9393695652174 14.0165791304348 17.3886073913043 15.5277952173913 13.3462382608696 14.3291765217391 15.52403 "2060-2090" NA
"36" 2065 16.1453013043478 14.8453430434783 12.9778139130435 13.9393695652174 14.0165791304348 17.3886073913043 15.5277952173913 13.3462382608696 14.3291765217391 15.52403 "2060-2090" NA
"37" 2066 16.1453013043478 14.8453430434783 12.9778139130435 13.9393695652174 14.0165791304348 17.3886073913043 15.5277952173913 13.3462382608696 14.3291765217391 15.52403 "2060-2090" NA
"38" 2067 16.1453013043478 14.8453430434783 12.9778139130435 13.9393695652174 14.0165791304348 17.3886073913043 15.5277952173913 13.3462382608696 14.3291765217391 15.52403 "2060-2090" NA
"39" 2068 16.1453013043478 14.8453430434783 12.9778139130435 13.9393695652174 14.0165791304348 17.3886073913043 15.5277952173913 13.3462382608696 14.3291765217391 15.52403 "2060-2090" NA
"40" 2069 16.1453013043478 14.8453430434783 12.9778139130435 13.9393695652174 14.0165791304348 17.3886073913043 15.5277952173913 13.3462382608696 14.3291765217391 15.52403 "2060-2090" NA
"41" 2070 12.6073308695652 11.4116304347826 12.2718273913043 12.563892173913 13.5030869565217 17.4462017391304 14.4452747826087 15.3069969565217 14.7110734782609 19.3148369565217 "2060-2090" NA
"42" 2071 12.6073308695652 11.4116304347826 12.2718273913043 12.563892173913 13.5030869565217 17.4462017391304 14.4452747826087 15.3069969565217 14.7110734782609 19.3148369565217 "2060-2090" NA
"43" 2072 12.6073308695652 11.4116304347826 12.2718273913043 12.563892173913 13.5030869565217 17.4462017391304 14.4452747826087 15.3069969565217 14.7110734782609 19.3148369565217 "2060-2090" NA
"44" 2073 12.6073308695652 11.4116304347826 12.2718273913043 12.563892173913 13.5030869565217 17.4462017391304 14.4452747826087 15.3069969565217 14.7110734782609 19.3148369565217 "2060-2090" NA
"45" 2074 12.6073308695652 11.4116304347826 12.2718273913043 12.563892173913 13.5030869565217 17.4462017391304 14.4452747826087 15.3069969565217 14.7110734782609 19.3148369565217 "2060-2090" NA
"46" 2075 12.6073308695652 11.4116304347826 12.2718273913043 12.563892173913 13.5030869565217 17.4462017391304 14.4452747826087 15.3069969565217 14.7110734782609 19.3148369565217 "2060-2090" NA
"47" 2076 12.6073308695652 11.4116304347826 12.2718273913043 12.563892173913 13.5030869565217 17.4462017391304 14.4452747826087 15.3069969565217 14.7110734782609 19.3148369565217 "2060-2090" NA
"48" 2077 12.6073308695652 11.4116304347826 12.2718273913043 12.563892173913 13.5030869565217 17.4462017391304 14.4452747826087 15.3069969565217 14.7110734782609 19.3148369565217 "2060-2090" NA
"49" 2078 12.6073308695652 11.4116304347826 12.2718273913043 12.563892173913 13.5030869565217 17.4462017391304 14.4452747826087 15.3069969565217 14.7110734782609 19.3148369565217 "2060-2090" NA
"50" 2079 12.6073308695652 11.4116304347826 12.2718273913043 12.563892173913 13.5030869565217 17.4462017391304 14.4452747826087 15.3069969565217 14.7110734782609 19.3148369565217 "2060-2090" NA
"51" 2080 16.2616186956522 14.597007826087 14.0826486956522 14.3179652173913 14.05757 15.7795165217391 15.4495743478261 15.863712173913 13.0967473913043 18.0579491304348 "2060-2090" NA
"52" 2081 16.2616186956522 14.597007826087 14.0826486956522 14.3179652173913 14.05757 15.7795165217391 15.4495743478261 15.863712173913 13.0967473913043 18.0579491304348 "2060-2090" NA
"53" 2082 16.2616186956522 14.597007826087 14.0826486956522 14.3179652173913 14.05757 15.7795165217391 15.4495743478261 15.863712173913 13.0967473913043 18.0579491304348 "2060-2090" NA
"54" 2083 16.2616186956522 14.597007826087 14.0826486956522 14.3179652173913 14.05757 15.7795165217391 15.4495743478261 15.863712173913 13.0967473913043 18.0579491304348 "2060-2090" NA
"55" 2084 16.2616186956522 14.597007826087 14.0826486956522 14.3179652173913 14.05757 15.7795165217391 15.4495743478261 15.863712173913 13.0967473913043 18.0579491304348 "2060-2090" NA
"56" 2085 16.2616186956522 14.597007826087 14.0826486956522 14.3179652173913 14.05757 15.7795165217391 15.4495743478261 15.863712173913 13.0967473913043 18.0579491304348 "2060-2090" NA
"57" 2086 16.2616186956522 14.597007826087 14.0826486956522 14.3179652173913 14.05757 15.7795165217391 15.4495743478261 15.863712173913 13.0967473913043 18.0579491304348 "2060-2090" NA
"58" 2087 16.2616186956522 14.597007826087 14.0826486956522 14.3179652173913 14.05757 15.7795165217391 15.4495743478261 15.863712173913 13.0967473913043 18.0579491304348 "2060-2090" NA
"59" 2088 16.2616186956522 14.597007826087 14.0826486956522 14.3179652173913 14.05757 15.7795165217391 15.4495743478261 15.863712173913 13.0967473913043 18.0579491304348 "2060-2090" NA
"60" 2089 16.2616186956522 14.597007826087 14.0826486956522 14.3179652173913 14.05757 15.7795165217391 15.4495743478261 15.863712173913 13.0967473913043 18.0579491304348 "2060-2090" NA
