# Supplementary material for: Water rights shape crop yield and revenue volatility tradeoffs for adaptation in snow dependent systems
Source: Nat Commun. 2020 Jul 10;11:3473. doi: 10.1038/s41467-020-17219-z (PMC7351950; doi:10.1038/s41467-020-17219-z)
Supplement: Supplementary file 3 — Source Data [file 41467_2020_17219_MOESM3_ESM.zip › Source Data/Figure_S4/min_yield_1401.txt]

"year" "RCP_4.5" "RCP_8.5" "RCP_4.5" "RCP_8.5" "RCP_4.5" "RCP_8.5" "RCP_4.5" "RCP_8.5" "RCP_4.5" "RCP_8.5" "period" "Historical"
"1" 2030 11.228456875 12.067915 11.203434375 11.3875075 12.903155625 12.63395 12.287350625 13.26147125 13.399661875 13.38090375 "2030-2060" 10.9187513114754
"2" 2031 11.228456875 12.067915 11.203434375 11.3875075 12.903155625 12.63395 12.287350625 13.26147125 13.399661875 13.38090375 "2030-2060" 10.9187513114754
"3" 2032 11.228456875 12.067915 11.203434375 11.3875075 12.903155625 12.63395 12.287350625 13.26147125 13.399661875 13.38090375 "2030-2060" 10.9187513114754
"4" 2033 11.228456875 12.067915 11.203434375 11.3875075 12.903155625 12.63395 12.287350625 13.26147125 13.399661875 13.38090375 "2030-2060" 10.9187513114754
"5" 2034 11.228456875 12.067915 11.203434375 11.3875075 12.903155625 12.63395 12.287350625 13.26147125 13.399661875 13.38090375 "2030-2060" 10.9187513114754
"6" 2035 11.228456875 12.067915 11.203434375 11.3875075 12.903155625 12.63395 12.287350625 13.26147125 13.399661875 13.38090375 "2030-2060" 10.9187513114754
"7" 2036 11.228456875 12.067915 11.203434375 11.3875075 12.903155625 12.63395 12.287350625 13.26147125 13.399661875 13.38090375 "2030-2060" 10.9187513114754
"8" 2037 11.228456875 12.067915 11.203434375 11.3875075 12.903155625 12.63395 12.287350625 13.26147125 13.399661875 13.38090375 "2030-2060" 10.9187513114754
"9" 2038 11.228456875 12.067915 11.203434375 11.3875075 12.903155625 12.63395 12.287350625 13.26147125 13.399661875 13.38090375 "2030-2060" 10.9187513114754
"10" 2039 11.228456875 12.067915 11.203434375 11.3875075 12.903155625 12.63395 12.287350625 13.26147125 13.399661875 13.38090375 "2030-2060" 10.9187513114754
"11" 2040 10.957215 11.354535 10.901089375 10.161235625 10.98742375 13.186989375 12.665331875 11.83699 12.704308125 12.19162 "2030-2060" 10.4801749180328
"12" 2041 10.957215 11.354535 10.901089375 10.161235625 10.98742375 13.186989375 12.665331875 11.83699 12.704308125 12.19162 "2030-2060" 10.4801749180328
"13" 2042 10.957215 11.354535 10.901089375 10.161235625 10.98742375 13.186989375 12.665331875 11.83699 12.704308125 12.19162 "2030-2060" 10.4801749180328
"14" 2043 10.957215 11.354535 10.901089375 10.161235625 10.98742375 13.186989375 12.665331875 11.83699 12.704308125 12.19162 "2030-2060" 10.4801749180328
"15" 2044 10.957215 11.354535 10.901089375 10.161235625 10.98742375 13.186989375 12.665331875 11.83699 12.704308125 12.19162 "2030-2060" 10.4801749180328
"16" 2045 10.957215 11.354535 10.901089375 10.161235625 10.98742375 13.186989375 12.665331875 11.83699 12.704308125 12.19162 "2030-2060" 10.4801749180328
"17" 2046 10.957215 11.354535 10.901089375 10.161235625 10.98742375 13.186989375 12.665331875 11.83699 12.704308125 12.19162 "2030-2060" 10.4801749180328
"18" 2047 10.957215 11.354535 10.901089375 10.161235625 10.98742375 13.186989375 12.665331875 11.83699 12.704308125 12.19162 "2030-2060" 10.4801749180328
"19" 2048 10.957215 11.354535 10.901089375 10.161235625 10.98742375 13.186989375 12.665331875 11.83699 12.704308125 12.19162 "2030-2060" 10.4801749180328
"20" 2049 10.957215 11.354535 10.901089375 10.161235625 10.98742375 13.186989375 12.665331875 11.83699 12.704308125 12.19162 "2030-2060" 10.4801749180328
"21" 2050 10.46567125 10.8349725 10.6690275 10.53551 11.479345 12.36237 12.96054 11.190665 13.067521875 13.160385 "2030-2060" 9.28698245901639
"22" 2051 10.46567125 10.8349725 10.6690275 10.53551 11.479345 12.36237 12.96054 11.190665 13.067521875 13.160385 "2030-2060" 9.28698245901639
"23" 2052 10.46567125 10.8349725 10.6690275 10.53551 11.479345 12.36237 12.96054 11.190665 13.067521875 13.160385 "2030-2060" 9.28698245901639
"24" 2053 10.46567125 10.8349725 10.6690275 10.53551 11.479345 12.36237 12.96054 11.190665 13.067521875 13.160385 "2030-2060" 9.28698245901639
"25" 2054 10.46567125 10.8349725 10.6690275 10.53551 11.479345 12.36237 12.96054 11.190665 13.067521875 13.160385 "2030-2060" 9.28698245901639
"26" 2055 10.46567125 10.8349725 10.6690275 10.53551 11.479345 12.36237 12.96054 11.190665 13.067521875 13.160385 "2030-2060" 9.28698245901639
"27" 2056 10.46567125 10.8349725 10.6690275 10.53551 11.479345 12.36237 12.96054 11.190665 13.067521875 13.160385 "2030-2060" 9.28698245901639
"28" 2057 10.46567125 10.8349725 10.6690275 10.53551 11.479345 12.36237 12.96054 11.190665 13.067521875 13.160385 "2030-2060" 9.28698245901639
"29" 2058 10.46567125 10.8349725 10.6690275 10.53551 11.479345 12.36237 12.96054 11.190665 13.067521875 13.160385 "2030-2060" 9.28698245901639
"30" 2059 10.46567125 10.8349725 10.6690275 10.53551 11.479345 12.36237 12.96054 11.190665 13.067521875 13.160385 "2030-2060" 9.28698245901639
"31" 2060 11.040565625 12.226974375 10.37211375 10.408035625 10.835036875 12.7092475 12.358623125 11.062235 11.345885 11.701900625 "2060-2090" NA
"32" 2061 11.040565625 12.226974375 10.37211375 10.408035625 10.835036875 12.7092475 12.358623125 11.062235 11.345885 11.701900625 "2060-2090" NA
"33" 2062 11.040565625 12.226974375 10.37211375 10.408035625 10.835036875 12.7092475 12.358623125 11.062235 11.345885 11.701900625 "2060-2090" NA
"34" 2063 11.040565625 12.226974375 10.37211375 10.408035625 10.835036875 12.7092475 12.358623125 11.062235 11.345885 11.701900625 "2060-2090" NA
"35" 2064 11.040565625 12.226974375 10.37211375 10.408035625 10.835036875 12.7092475 12.358623125 11.062235 11.345885 11.701900625 "2060-2090" NA
"36" 2065 11.040565625 12.226974375 10.37211375 10.408035625 10.835036875 12.7092475 12.358623125 11.062235 11.345885 11.701900625 "2060-2090" NA
"37" 2066 11.040565625 12.226974375 10.37211375 10.408035625 10.835036875 12.7092475 12.358623125 11.062235 11.345885 11.701900625 "2060-2090" NA
"38" 2067 11.040565625 12.226974375 10.37211375 10.408035625 10.835036875 12.7092475 12.358623125 11.062235 11.345885 11.701900625 "2060-2090" NA
"39" 2068 11.040565625 12.226974375 10.37211375 10.408035625 10.835036875 12.7092475 12.358623125 11.062235 11.345885 11.701900625 "2060-2090" NA
"40" 2069 11.040565625 12.226974375 10.37211375 10.408035625 10.835036875 12.7092475 12.358623125 11.062235 11.345885 11.701900625 "2060-2090" NA
"41" 2070 9.76706874999999 10.490558125 9.90036999999999 9.97898312499999 10.96029875 12.25471625 11.722736875 11.582633125 10.62400125 13.546668125 "2060-2090" NA
"42" 2071 9.76706874999999 10.490558125 9.90036999999999 9.97898312499999 10.96029875 12.25471625 11.722736875 11.582633125 10.62400125 13.546668125 "2060-2090" NA
"43" 2072 9.76706874999999 10.490558125 9.90036999999999 9.97898312499999 10.96029875 12.25471625 11.722736875 11.582633125 10.62400125 13.546668125 "2060-2090" NA
"44" 2073 9.76706874999999 10.490558125 9.90036999999999 9.97898312499999 10.96029875 12.25471625 11.722736875 11.582633125 10.62400125 13.546668125 "2060-2090" NA
"45" 2074 9.76706874999999 10.490558125 9.90036999999999 9.97898312499999 10.96029875 12.25471625 11.722736875 11.582633125 10.62400125 13.546668125 "2060-2090" NA
"46" 2075 9.76706874999999 10.490558125 9.90036999999999 9.97898312499999 10.96029875 12.25471625 11.722736875 11.582633125 10.62400125 13.546668125 "2060-2090" NA
"47" 2076 9.76706874999999 10.490558125 9.90036999999999 9.97898312499999 10.96029875 12.25471625 11.722736875 11.582633125 10.62400125 13.546668125 "2060-2090" NA
"48" 2077 9.76706874999999 10.490558125 9.90036999999999 9.97898312499999 10.96029875 12.25471625 11.722736875 11.582633125 10.62400125 13.546668125 "2060-2090" NA
"49" 2078 9.76706874999999 10.490558125 9.90036999999999 9.97898312499999 10.96029875 12.25471625 11.722736875 11.582633125 10.62400125 13.546668125 "2060-2090" NA
"50" 2079 9.76706874999999 10.490558125 9.90036999999999 9.97898312499999 10.96029875 12.25471625 11.722736875 11.582633125 10.62400125 13.546668125 "2060-2090" NA
"51" 2080 11.639704375 11.23867875 11.044584375 10.505898125 11.096013125 11.771721875 12.167056875 10.50297625 10.610128125 12.926928125 "2060-2090" NA
"52" 2081 11.639704375 11.23867875 11.044584375 10.505898125 11.096013125 11.771721875 12.167056875 10.50297625 10.610128125 12.926928125 "2060-2090" NA
"53" 2082 11.639704375 11.23867875 11.044584375 10.505898125 11.096013125 11.771721875 12.167056875 10.50297625 10.610128125 12.926928125 "2060-2090" NA
"54" 2083 11.639704375 11.23867875 11.044584375 10.505898125 11.096013125 11.771721875 12.167056875 10.50297625 10.610128125 12.926928125 "2060-2090" NA
"55" 2084 11.639704375 11.23867875 11.044584375 10.505898125 11.096013125 11.771721875 12.167056875 10.50297625 10.610128125 12.926928125 "2060-2090" NA
"56" 2085 11.639704375 11.23867875 11.044584375 10.505898125 11.096013125 11.771721875 12.167056875 10.50297625 10.610128125 12.926928125 "2060-2090" NA
"57" 2086 11.639704375 11.23867875 11.044584375 10.505898125 11.096013125 11.771721875 12.167056875 10.50297625 10.610128125 12.926928125 "2060-2090" NA
"58" 2087 11.639704375 11.23867875 11.044584375 10.505898125 11.096013125 11.771721875 12.167056875 10.50297625 10.610128125 12.926928125 "2060-2090" NA
"59" 2088 11.639704375 11.23867875 11.044584375 10.505898125 11.096013125 11.771721875 12.167056875 10.50297625 10.610128125 12.926928125 "2060-2090" NA
"60" 2089 11.639704375 11.23867875 11.044584375 10.505898125 11.096013125 11.771721875 12.167056875 10.50297625 10.610128125 12.926928125 "2060-2090" NA
