# Supplementary material for: Water rights shape crop yield and revenue volatility tradeoffs for adaptation in snow dependent systems
Source: Nat Commun. 2020 Jul 10;11:3473. doi: 10.1038/s41467-020-17219-z (PMC7351950; doi:10.1038/s41467-020-17219-z)
Supplement: Supplementary file 3 — Source Data [file 41467_2020_17219_MOESM3_ESM.zip › Source Data/Figure_S4/min_yield_1403.txt]

"year" "RCP_4.5" "RCP_8.5" "RCP_4.5" "RCP_8.5" "RCP_4.5" "RCP_8.5" "RCP_4.5" "RCP_8.5" "RCP_4.5" "RCP_8.5" "period" "Historical"
"1" 2030 1.27581303030303 1.48642545454545 1.44964787878788 0.37473303030303 1.19774212121212 1.56879151515151 2.83975757575758 1.30139909090909 2.05054545454545 2.46197515151515 "2030-2060" 0.705896060606061
"2" 2031 1.27581303030303 1.48642545454545 1.44964787878788 0.37473303030303 1.19774212121212 1.56879151515151 2.83975757575758 1.30139909090909 2.05054545454545 2.46197515151515 "2030-2060" 0.705896060606061
"3" 2032 1.27581303030303 1.48642545454545 1.44964787878788 0.37473303030303 1.19774212121212 1.56879151515151 2.83975757575758 1.30139909090909 2.05054545454545 2.46197515151515 "2030-2060" 0.705896060606061
"4" 2033 1.27581303030303 1.48642545454545 1.44964787878788 0.37473303030303 1.19774212121212 1.56879151515151 2.83975757575758 1.30139909090909 2.05054545454545 2.46197515151515 "2030-2060" 0.705896060606061
"5" 2034 1.27581303030303 1.48642545454545 1.44964787878788 0.37473303030303 1.19774212121212 1.56879151515151 2.83975757575758 1.30139909090909 2.05054545454545 2.46197515151515 "2030-2060" 0.705896060606061
"6" 2035 1.27581303030303 1.48642545454545 1.44964787878788 0.37473303030303 1.19774212121212 1.56879151515151 2.83975757575758 1.30139909090909 2.05054545454545 2.46197515151515 "2030-2060" 0.705896060606061
"7" 2036 1.27581303030303 1.48642545454545 1.44964787878788 0.37473303030303 1.19774212121212 1.56879151515151 2.83975757575758 1.30139909090909 2.05054545454545 2.46197515151515 "2030-2060" 0.705896060606061
"8" 2037 1.27581303030303 1.48642545454545 1.44964787878788 0.37473303030303 1.19774212121212 1.56879151515151 2.83975757575758 1.30139909090909 2.05054545454545 2.46197515151515 "2030-2060" 0.705896060606061
"9" 2038 1.27581303030303 1.48642545454545 1.44964787878788 0.37473303030303 1.19774212121212 1.56879151515151 2.83975757575758 1.30139909090909 2.05054545454545 2.46197515151515 "2030-2060" 0.705896060606061
"10" 2039 1.27581303030303 1.48642545454545 1.44964787878788 0.37473303030303 1.19774212121212 1.56879151515151 2.83975757575758 1.30139909090909 2.05054545454545 2.46197515151515 "2030-2060" 0.705896060606061
"11" 2040 0.379725454545455 1.30089515151515 0.973412424242424 0.790107878787879 1.01986060606061 2.07719787878788 2.96711757575758 2.02287151515152 1.66075181818182 1.04551 "2030-2060" 0.680658181818182
"12" 2041 0.379725454545455 1.30089515151515 0.973412424242424 0.790107878787879 1.01986060606061 2.07719787878788 2.96711757575758 2.02287151515152 1.66075181818182 1.04551 "2030-2060" 0.680658181818182
"13" 2042 0.379725454545455 1.30089515151515 0.973412424242424 0.790107878787879 1.01986060606061 2.07719787878788 2.96711757575758 2.02287151515152 1.66075181818182 1.04551 "2030-2060" 0.680658181818182
"14" 2043 0.379725454545455 1.30089515151515 0.973412424242424 0.790107878787879 1.01986060606061 2.07719787878788 2.96711757575758 2.02287151515152 1.66075181818182 1.04551 "2030-2060" 0.680658181818182
"15" 2044 0.379725454545455 1.30089515151515 0.973412424242424 0.790107878787879 1.01986060606061 2.07719787878788 2.96711757575758 2.02287151515152 1.66075181818182 1.04551 "2030-2060" 0.680658181818182
"16" 2045 0.379725454545455 1.30089515151515 0.973412424242424 0.790107878787879 1.01986060606061 2.07719787878788 2.96711757575758 2.02287151515152 1.66075181818182 1.04551 "2030-2060" 0.680658181818182
"17" 2046 0.379725454545455 1.30089515151515 0.973412424242424 0.790107878787879 1.01986060606061 2.07719787878788 2.96711757575758 2.02287151515152 1.66075181818182 1.04551 "2030-2060" 0.680658181818182
"18" 2047 0.379725454545455 1.30089515151515 0.973412424242424 0.790107878787879 1.01986060606061 2.07719787878788 2.96711757575758 2.02287151515152 1.66075181818182 1.04551 "2030-2060" 0.680658181818182
"19" 2048 0.379725454545455 1.30089515151515 0.973412424242424 0.790107878787879 1.01986060606061 2.07719787878788 2.96711757575758 2.02287151515152 1.66075181818182 1.04551 "2030-2060" 0.680658181818182
"20" 2049 0.379725454545455 1.30089515151515 0.973412424242424 0.790107878787879 1.01986060606061 2.07719787878788 2.96711757575758 2.02287151515152 1.66075181818182 1.04551 "2030-2060" 0.680658181818182
"21" 2050 0.872316363636363 0.902077575757576 0.811211818181818 0.932514545454545 1.14888424242424 1.17033121212121 2.59337 2.61678636363636 2.30946090909091 2.40542272727273 "2030-2060" 0.339788181818182
"22" 2051 0.872316363636363 0.902077575757576 0.811211818181818 0.932514545454545 1.14888424242424 1.17033121212121 2.59337 2.61678636363636 2.30946090909091 2.40542272727273 "2030-2060" 0.339788181818182
"23" 2052 0.872316363636363 0.902077575757576 0.811211818181818 0.932514545454545 1.14888424242424 1.17033121212121 2.59337 2.61678636363636 2.30946090909091 2.40542272727273 "2030-2060" 0.339788181818182
"24" 2053 0.872316363636363 0.902077575757576 0.811211818181818 0.932514545454545 1.14888424242424 1.17033121212121 2.59337 2.61678636363636 2.30946090909091 2.40542272727273 "2030-2060" 0.339788181818182
"25" 2054 0.872316363636363 0.902077575757576 0.811211818181818 0.932514545454545 1.14888424242424 1.17033121212121 2.59337 2.61678636363636 2.30946090909091 2.40542272727273 "2030-2060" 0.339788181818182
"26" 2055 0.872316363636363 0.902077575757576 0.811211818181818 0.932514545454545 1.14888424242424 1.17033121212121 2.59337 2.61678636363636 2.30946090909091 2.40542272727273 "2030-2060" 0.339788181818182
"27" 2056 0.872316363636363 0.902077575757576 0.811211818181818 0.932514545454545 1.14888424242424 1.17033121212121 2.59337 2.61678636363636 2.30946090909091 2.40542272727273 "2030-2060" 0.339788181818182
"28" 2057 0.872316363636363 0.902077575757576 0.811211818181818 0.932514545454545 1.14888424242424 1.17033121212121 2.59337 2.61678636363636 2.30946090909091 2.40542272727273 "2030-2060" 0.339788181818182
"29" 2058 0.872316363636363 0.902077575757576 0.811211818181818 0.932514545454545 1.14888424242424 1.17033121212121 2.59337 2.61678636363636 2.30946090909091 2.40542272727273 "2030-2060" 0.339788181818182
"30" 2059 0.872316363636363 0.902077575757576 0.811211818181818 0.932514545454545 1.14888424242424 1.17033121212121 2.59337 2.61678636363636 2.30946090909091 2.40542272727273 "2030-2060" 0.339788181818182
"31" 2060 2.01248393939394 2.03097515151515 0.920937272727273 1.54738666666667 1.10589545454545 2.84825636363636 2.23895242424242 2.00192121212121 2.59587121212121 1.90833606060606 "2060-2090" NA
"32" 2061 2.01248393939394 2.03097515151515 0.920937272727273 1.54738666666667 1.10589545454545 2.84825636363636 2.23895242424242 2.00192121212121 2.59587121212121 1.90833606060606 "2060-2090" NA
"33" 2062 2.01248393939394 2.03097515151515 0.920937272727273 1.54738666666667 1.10589545454545 2.84825636363636 2.23895242424242 2.00192121212121 2.59587121212121 1.90833606060606 "2060-2090" NA
"34" 2063 2.01248393939394 2.03097515151515 0.920937272727273 1.54738666666667 1.10589545454545 2.84825636363636 2.23895242424242 2.00192121212121 2.59587121212121 1.90833606060606 "2060-2090" NA
"35" 2064 2.01248393939394 2.03097515151515 0.920937272727273 1.54738666666667 1.10589545454545 2.84825636363636 2.23895242424242 2.00192121212121 2.59587121212121 1.90833606060606 "2060-2090" NA
"36" 2065 2.01248393939394 2.03097515151515 0.920937272727273 1.54738666666667 1.10589545454545 2.84825636363636 2.23895242424242 2.00192121212121 2.59587121212121 1.90833606060606 "2060-2090" NA
"37" 2066 2.01248393939394 2.03097515151515 0.920937272727273 1.54738666666667 1.10589545454545 2.84825636363636 2.23895242424242 2.00192121212121 2.59587121212121 1.90833606060606 "2060-2090" NA
"38" 2067 2.01248393939394 2.03097515151515 0.920937272727273 1.54738666666667 1.10589545454545 2.84825636363636 2.23895242424242 2.00192121212121 2.59587121212121 1.90833606060606 "2060-2090" NA
"39" 2068 2.01248393939394 2.03097515151515 0.920937272727273 1.54738666666667 1.10589545454545 2.84825636363636 2.23895242424242 2.00192121212121 2.59587121212121 1.90833606060606 "2060-2090" NA
"40" 2069 2.01248393939394 2.03097515151515 0.920937272727273 1.54738666666667 1.10589545454545 2.84825636363636 2.23895242424242 2.00192121212121 2.59587121212121 1.90833606060606 "2060-2090" NA
"41" 2070 0.415944242424242 0.328120909090909 1.03789484848485 1.64715545454545 0.784471818181818 3.11641848484848 3.04058151515152 3.48064303030303 2.98819818181818 3.25896212121212 "2060-2090" NA
"42" 2071 0.415944242424242 0.328120909090909 1.03789484848485 1.64715545454545 0.784471818181818 3.11641848484848 3.04058151515152 3.48064303030303 2.98819818181818 3.25896212121212 "2060-2090" NA
"43" 2072 0.415944242424242 0.328120909090909 1.03789484848485 1.64715545454545 0.784471818181818 3.11641848484848 3.04058151515152 3.48064303030303 2.98819818181818 3.25896212121212 "2060-2090" NA
"44" 2073 0.415944242424242 0.328120909090909 1.03789484848485 1.64715545454545 0.784471818181818 3.11641848484848 3.04058151515152 3.48064303030303 2.98819818181818 3.25896212121212 "2060-2090" NA
"45" 2074 0.415944242424242 0.328120909090909 1.03789484848485 1.64715545454545 0.784471818181818 3.11641848484848 3.04058151515152 3.48064303030303 2.98819818181818 3.25896212121212 "2060-2090" NA
"46" 2075 0.415944242424242 0.328120909090909 1.03789484848485 1.64715545454545 0.784471818181818 3.11641848484848 3.04058151515152 3.48064303030303 2.98819818181818 3.25896212121212 "2060-2090" NA
"47" 2076 0.415944242424242 0.328120909090909 1.03789484848485 1.64715545454545 0.784471818181818 3.11641848484848 3.04058151515152 3.48064303030303 2.98819818181818 3.25896212121212 "2060-2090" NA
"48" 2077 0.415944242424242 0.328120909090909 1.03789484848485 1.64715545454545 0.784471818181818 3.11641848484848 3.04058151515152 3.48064303030303 2.98819818181818 3.25896212121212 "2060-2090" NA
"49" 2078 0.415944242424242 0.328120909090909 1.03789484848485 1.64715545454545 0.784471818181818 3.11641848484848 3.04058151515152 3.48064303030303 2.98819818181818 3.25896212121212 "2060-2090" NA
"50" 2079 0.415944242424242 0.328120909090909 1.03789484848485 1.64715545454545 0.784471818181818 3.11641848484848 3.04058151515152 3.48064303030303 2.98819818181818 3.25896212121212 "2060-2090" NA
"51" 2080 2.07270333333333 1.71538454545455 1.20198151515152 1.35019606060606 1.04517484848485 3.40003787878788 2.89503878787879 3.51297848484849 1.49808848484848 2.56721636363636 "2060-2090" NA
"52" 2081 2.07270333333333 1.71538454545455 1.20198151515152 1.35019606060606 1.04517484848485 3.40003787878788 2.89503878787879 3.51297848484849 1.49808848484848 2.56721636363636 "2060-2090" NA
"53" 2082 2.07270333333333 1.71538454545455 1.20198151515152 1.35019606060606 1.04517484848485 3.40003787878788 2.89503878787879 3.51297848484849 1.49808848484848 2.56721636363636 "2060-2090" NA
"54" 2083 2.07270333333333 1.71538454545455 1.20198151515152 1.35019606060606 1.04517484848485 3.40003787878788 2.89503878787879 3.51297848484849 1.49808848484848 2.56721636363636 "2060-2090" NA
"55" 2084 2.07270333333333 1.71538454545455 1.20198151515152 1.35019606060606 1.04517484848485 3.40003787878788 2.89503878787879 3.51297848484849 1.49808848484848 2.56721636363636 "2060-2090" NA
"56" 2085 2.07270333333333 1.71538454545455 1.20198151515152 1.35019606060606 1.04517484848485 3.40003787878788 2.89503878787879 3.51297848484849 1.49808848484848 2.56721636363636 "2060-2090" NA
"57" 2086 2.07270333333333 1.71538454545455 1.20198151515152 1.35019606060606 1.04517484848485 3.40003787878788 2.89503878787879 3.51297848484849 1.49808848484848 2.56721636363636 "2060-2090" NA
"58" 2087 2.07270333333333 1.71538454545455 1.20198151515152 1.35019606060606 1.04517484848485 3.40003787878788 2.89503878787879 3.51297848484849 1.49808848484848 2.56721636363636 "2060-2090" NA
"59" 2088 2.07270333333333 1.71538454545455 1.20198151515152 1.35019606060606 1.04517484848485 3.40003787878788 2.89503878787879 3.51297848484849 1.49808848484848 2.56721636363636 "2060-2090" NA
"60" 2089 2.07270333333333 1.71538454545455 1.20198151515152 1.35019606060606 1.04517484848485 3.40003787878788 2.89503878787879 3.51297848484849 1.49808848484848 2.56721636363636 "2060-2090" NA
