# Supplementary material for: Water rights shape crop yield and revenue volatility tradeoffs for adaptation in snow dependent systems
Source: Nat Commun. 2020 Jul 10;11:3473. doi: 10.1038/s41467-020-17219-z (PMC7351950; doi:10.1038/s41467-020-17219-z)
Supplement: Supplementary file 3 — Source Data [file 41467_2020_17219_MOESM3_ESM.zip › Source Data/Figure_S4/min_yield_1409.txt]

"year" "RCP_4.5" "RCP_8.5" "RCP_4.5" "RCP_8.5" "RCP_4.5" "RCP_8.5" "RCP_4.5" "RCP_8.5" "RCP_4.5" "RCP_8.5" "period" "Historical"
"1" 2030 3.6731475 3.897825625 3.54461625 3.681289375 4.24973375 4.135873125 3.944275625 4.36401875 4.348794375 4.36467875 "2030-2060" 3.552014375
"2" 2031 3.6731475 3.897825625 3.54461625 3.681289375 4.24973375 4.135873125 3.944275625 4.36401875 4.348794375 4.36467875 "2030-2060" 3.552014375
"3" 2032 3.6731475 3.897825625 3.54461625 3.681289375 4.24973375 4.135873125 3.944275625 4.36401875 4.348794375 4.36467875 "2030-2060" 3.552014375
"4" 2033 3.6731475 3.897825625 3.54461625 3.681289375 4.24973375 4.135873125 3.944275625 4.36401875 4.348794375 4.36467875 "2030-2060" 3.552014375
"5" 2034 3.6731475 3.897825625 3.54461625 3.681289375 4.24973375 4.135873125 3.944275625 4.36401875 4.348794375 4.36467875 "2030-2060" 3.552014375
"6" 2035 3.6731475 3.897825625 3.54461625 3.681289375 4.24973375 4.135873125 3.944275625 4.36401875 4.348794375 4.36467875 "2030-2060" 3.552014375
"7" 2036 3.6731475 3.897825625 3.54461625 3.681289375 4.24973375 4.135873125 3.944275625 4.36401875 4.348794375 4.36467875 "2030-2060" 3.552014375
"8" 2037 3.6731475 3.897825625 3.54461625 3.681289375 4.24973375 4.135873125 3.944275625 4.36401875 4.348794375 4.36467875 "2030-2060" 3.552014375
"9" 2038 3.6731475 3.897825625 3.54461625 3.681289375 4.24973375 4.135873125 3.944275625 4.36401875 4.348794375 4.36467875 "2030-2060" 3.552014375
"10" 2039 3.6731475 3.897825625 3.54461625 3.681289375 4.24973375 4.135873125 3.944275625 4.36401875 4.348794375 4.36467875 "2030-2060" 3.552014375
"11" 2040 3.595904375 3.6660275 3.58462625 3.34752 3.558579375 4.344911875 4.0430575 3.919473125 4.193660625 3.938029375 "2030-2060" 3.44474
"12" 2041 3.595904375 3.6660275 3.58462625 3.34752 3.558579375 4.344911875 4.0430575 3.919473125 4.193660625 3.938029375 "2030-2060" 3.44474
"13" 2042 3.595904375 3.6660275 3.58462625 3.34752 3.558579375 4.344911875 4.0430575 3.919473125 4.193660625 3.938029375 "2030-2060" 3.44474
"14" 2043 3.595904375 3.6660275 3.58462625 3.34752 3.558579375 4.344911875 4.0430575 3.919473125 4.193660625 3.938029375 "2030-2060" 3.44474
"15" 2044 3.595904375 3.6660275 3.58462625 3.34752 3.558579375 4.344911875 4.0430575 3.919473125 4.193660625 3.938029375 "2030-2060" 3.44474
"16" 2045 3.595904375 3.6660275 3.58462625 3.34752 3.558579375 4.344911875 4.0430575 3.919473125 4.193660625 3.938029375 "2030-2060" 3.44474
"17" 2046 3.595904375 3.6660275 3.58462625 3.34752 3.558579375 4.344911875 4.0430575 3.919473125 4.193660625 3.938029375 "2030-2060" 3.44474
"18" 2047 3.595904375 3.6660275 3.58462625 3.34752 3.558579375 4.344911875 4.0430575 3.919473125 4.193660625 3.938029375 "2030-2060" 3.44474
"19" 2048 3.595904375 3.6660275 3.58462625 3.34752 3.558579375 4.344911875 4.0430575 3.919473125 4.193660625 3.938029375 "2030-2060" 3.44474
"20" 2049 3.595904375 3.6660275 3.58462625 3.34752 3.558579375 4.344911875 4.0430575 3.919473125 4.193660625 3.938029375 "2030-2060" 3.44474
"21" 2050 3.407671875 3.59244625 3.50350375 3.475416875 3.789071875 4.0796825 4.201158125 3.69225375 4.29451875 4.27877125 "2030-2060" 2.993289375
"22" 2051 3.407671875 3.59244625 3.50350375 3.475416875 3.789071875 4.0796825 4.201158125 3.69225375 4.29451875 4.27877125 "2030-2060" 2.993289375
"23" 2052 3.407671875 3.59244625 3.50350375 3.475416875 3.789071875 4.0796825 4.201158125 3.69225375 4.29451875 4.27877125 "2030-2060" 2.993289375
"24" 2053 3.407671875 3.59244625 3.50350375 3.475416875 3.789071875 4.0796825 4.201158125 3.69225375 4.29451875 4.27877125 "2030-2060" 2.993289375
"25" 2054 3.407671875 3.59244625 3.50350375 3.475416875 3.789071875 4.0796825 4.201158125 3.69225375 4.29451875 4.27877125 "2030-2060" 2.993289375
"26" 2055 3.407671875 3.59244625 3.50350375 3.475416875 3.789071875 4.0796825 4.201158125 3.69225375 4.29451875 4.27877125 "2030-2060" 2.993289375
"27" 2056 3.407671875 3.59244625 3.50350375 3.475416875 3.789071875 4.0796825 4.201158125 3.69225375 4.29451875 4.27877125 "2030-2060" 2.993289375
"28" 2057 3.407671875 3.59244625 3.50350375 3.475416875 3.789071875 4.0796825 4.201158125 3.69225375 4.29451875 4.27877125 "2030-2060" 2.993289375
"29" 2058 3.407671875 3.59244625 3.50350375 3.475416875 3.789071875 4.0796825 4.201158125 3.69225375 4.29451875 4.27877125 "2030-2060" 2.993289375
"30" 2059 3.407671875 3.59244625 3.50350375 3.475416875 3.789071875 4.0796825 4.201158125 3.69225375 4.29451875 4.27877125 "2030-2060" 2.993289375
"31" 2060 3.609945 4.064925 3.4457725 3.380154375 3.512870625 4.190015625 4.00383 3.66477 3.759689375 3.842344375 "2060-2090" NA
"32" 2061 3.609945 4.064925 3.4457725 3.380154375 3.512870625 4.190015625 4.00383 3.66477 3.759689375 3.842344375 "2060-2090" NA
"33" 2062 3.609945 4.064925 3.4457725 3.380154375 3.512870625 4.190015625 4.00383 3.66477 3.759689375 3.842344375 "2060-2090" NA
"34" 2063 3.609945 4.064925 3.4457725 3.380154375 3.512870625 4.190015625 4.00383 3.66477 3.759689375 3.842344375 "2060-2090" NA
"35" 2064 3.609945 4.064925 3.4457725 3.380154375 3.512870625 4.190015625 4.00383 3.66477 3.759689375 3.842344375 "2060-2090" NA
"36" 2065 3.609945 4.064925 3.4457725 3.380154375 3.512870625 4.190015625 4.00383 3.66477 3.759689375 3.842344375 "2060-2090" NA
"37" 2066 3.609945 4.064925 3.4457725 3.380154375 3.512870625 4.190015625 4.00383 3.66477 3.759689375 3.842344375 "2060-2090" NA
"38" 2067 3.609945 4.064925 3.4457725 3.380154375 3.512870625 4.190015625 4.00383 3.66477 3.759689375 3.842344375 "2060-2090" NA
"39" 2068 3.609945 4.064925 3.4457725 3.380154375 3.512870625 4.190015625 4.00383 3.66477 3.759689375 3.842344375 "2060-2090" NA
"40" 2069 3.609945 4.064925 3.4457725 3.380154375 3.512870625 4.190015625 4.00383 3.66477 3.759689375 3.842344375 "2060-2090" NA
"41" 2070 3.223395625 3.461364375 3.237128125 3.26737875 3.550061875 4.0664975 3.73704625 3.844366875 3.47488375 4.39337125 "2060-2090" NA
"42" 2071 3.223395625 3.461364375 3.237128125 3.26737875 3.550061875 4.0664975 3.73704625 3.844366875 3.47488375 4.39337125 "2060-2090" NA
"43" 2072 3.223395625 3.461364375 3.237128125 3.26737875 3.550061875 4.0664975 3.73704625 3.844366875 3.47488375 4.39337125 "2060-2090" NA
"44" 2073 3.223395625 3.461364375 3.237128125 3.26737875 3.550061875 4.0664975 3.73704625 3.844366875 3.47488375 4.39337125 "2060-2090" NA
"45" 2074 3.223395625 3.461364375 3.237128125 3.26737875 3.550061875 4.0664975 3.73704625 3.844366875 3.47488375 4.39337125 "2060-2090" NA
"46" 2075 3.223395625 3.461364375 3.237128125 3.26737875 3.550061875 4.0664975 3.73704625 3.844366875 3.47488375 4.39337125 "2060-2090" NA
"47" 2076 3.223395625 3.461364375 3.237128125 3.26737875 3.550061875 4.0664975 3.73704625 3.844366875 3.47488375 4.39337125 "2060-2090" NA
"48" 2077 3.223395625 3.461364375 3.237128125 3.26737875 3.550061875 4.0664975 3.73704625 3.844366875 3.47488375 4.39337125 "2060-2090" NA
"49" 2078 3.223395625 3.461364375 3.237128125 3.26737875 3.550061875 4.0664975 3.73704625 3.844366875 3.47488375 4.39337125 "2060-2090" NA
"50" 2079 3.223395625 3.461364375 3.237128125 3.26737875 3.550061875 4.0664975 3.73704625 3.844366875 3.47488375 4.39337125 "2060-2090" NA
"51" 2080 3.82485625 3.6859 3.60232625 3.432004375 3.61349625 3.955918125 3.9209075 3.4610075 3.476835625 4.26497125 "2060-2090" NA
"52" 2081 3.82485625 3.6859 3.60232625 3.432004375 3.61349625 3.955918125 3.9209075 3.4610075 3.476835625 4.26497125 "2060-2090" NA
"53" 2082 3.82485625 3.6859 3.60232625 3.432004375 3.61349625 3.955918125 3.9209075 3.4610075 3.476835625 4.26497125 "2060-2090" NA
"54" 2083 3.82485625 3.6859 3.60232625 3.432004375 3.61349625 3.955918125 3.9209075 3.4610075 3.476835625 4.26497125 "2060-2090" NA
"55" 2084 3.82485625 3.6859 3.60232625 3.432004375 3.61349625 3.955918125 3.9209075 3.4610075 3.476835625 4.26497125 "2060-2090" NA
"56" 2085 3.82485625 3.6859 3.60232625 3.432004375 3.61349625 3.955918125 3.9209075 3.4610075 3.476835625 4.26497125 "2060-2090" NA
"57" 2086 3.82485625 3.6859 3.60232625 3.432004375 3.61349625 3.955918125 3.9209075 3.4610075 3.476835625 4.26497125 "2060-2090" NA
"58" 2087 3.82485625 3.6859 3.60232625 3.432004375 3.61349625 3.955918125 3.9209075 3.4610075 3.476835625 4.26497125 "2060-2090" NA
"59" 2088 3.82485625 3.6859 3.60232625 3.432004375 3.61349625 3.955918125 3.9209075 3.4610075 3.476835625 4.26497125 "2060-2090" NA
"60" 2089 3.82485625 3.6859 3.60232625 3.432004375 3.61349625 3.955918125 3.9209075 3.4610075 3.476835625 4.26497125 "2060-2090" NA
