# Supplementary material for: Water rights shape crop yield and revenue volatility tradeoffs for adaptation in snow dependent systems
Source: Nat Commun. 2020 Jul 10;11:3473. doi: 10.1038/s41467-020-17219-z (PMC7351950; doi:10.1038/s41467-020-17219-z)
Supplement: Supplementary file 3 — Source Data [file 41467_2020_17219_MOESM3_ESM.zip › Source Data/Figure_S4/min_yield_1827.txt]

"year" "RCP_4.5" "RCP_8.5" "RCP_4.5" "RCP_8.5" "RCP_4.5" "RCP_8.5" "RCP_4.5" "RCP_8.5" "RCP_4.5" "RCP_8.5" "period" "Historical"
"1" 2030 2.53281 2.90216666666667 2.74006222222222 2.70454555555556 2.96353222222222 3.1471 3.40560333333333 3.35805666666667 3.32110666666667 3.46898111111111 "2030-2060" 2.48610222222222
"2" 2031 2.53281 2.90216666666667 2.74006222222222 2.70454555555556 2.96353222222222 3.1471 3.40560333333333 3.35805666666667 3.32110666666667 3.46898111111111 "2030-2060" 2.48610222222222
"3" 2032 2.53281 2.90216666666667 2.74006222222222 2.70454555555556 2.96353222222222 3.1471 3.40560333333333 3.35805666666667 3.32110666666667 3.46898111111111 "2030-2060" 2.48610222222222
"4" 2033 2.53281 2.90216666666667 2.74006222222222 2.70454555555556 2.96353222222222 3.1471 3.40560333333333 3.35805666666667 3.32110666666667 3.46898111111111 "2030-2060" 2.48610222222222
"5" 2034 2.53281 2.90216666666667 2.74006222222222 2.70454555555556 2.96353222222222 3.1471 3.40560333333333 3.35805666666667 3.32110666666667 3.46898111111111 "2030-2060" 2.48610222222222
"6" 2035 2.53281 2.90216666666667 2.74006222222222 2.70454555555556 2.96353222222222 3.1471 3.40560333333333 3.35805666666667 3.32110666666667 3.46898111111111 "2030-2060" 2.48610222222222
"7" 2036 2.53281 2.90216666666667 2.74006222222222 2.70454555555556 2.96353222222222 3.1471 3.40560333333333 3.35805666666667 3.32110666666667 3.46898111111111 "2030-2060" 2.48610222222222
"8" 2037 2.53281 2.90216666666667 2.74006222222222 2.70454555555556 2.96353222222222 3.1471 3.40560333333333 3.35805666666667 3.32110666666667 3.46898111111111 "2030-2060" 2.48610222222222
"9" 2038 2.53281 2.90216666666667 2.74006222222222 2.70454555555556 2.96353222222222 3.1471 3.40560333333333 3.35805666666667 3.32110666666667 3.46898111111111 "2030-2060" 2.48610222222222
"10" 2039 2.53281 2.90216666666667 2.74006222222222 2.70454555555556 2.96353222222222 3.1471 3.40560333333333 3.35805666666667 3.32110666666667 3.46898111111111 "2030-2060" 2.48610222222222
"11" 2040 2.67458 2.78668333333333 2.60404777777778 2.62424777777778 2.80814333333333 3.19265111111111 3.44079444444444 3.11795 3.16570777777778 3.57363555555556 "2030-2060" 2.51092444444444
"12" 2041 2.67458 2.78668333333333 2.60404777777778 2.62424777777778 2.80814333333333 3.19265111111111 3.44079444444444 3.11795 3.16570777777778 3.57363555555556 "2030-2060" 2.51092444444444
"13" 2042 2.67458 2.78668333333333 2.60404777777778 2.62424777777778 2.80814333333333 3.19265111111111 3.44079444444444 3.11795 3.16570777777778 3.57363555555556 "2030-2060" 2.51092444444444
"14" 2043 2.67458 2.78668333333333 2.60404777777778 2.62424777777778 2.80814333333333 3.19265111111111 3.44079444444444 3.11795 3.16570777777778 3.57363555555556 "2030-2060" 2.51092444444444
"15" 2044 2.67458 2.78668333333333 2.60404777777778 2.62424777777778 2.80814333333333 3.19265111111111 3.44079444444444 3.11795 3.16570777777778 3.57363555555556 "2030-2060" 2.51092444444444
"16" 2045 2.67458 2.78668333333333 2.60404777777778 2.62424777777778 2.80814333333333 3.19265111111111 3.44079444444444 3.11795 3.16570777777778 3.57363555555556 "2030-2060" 2.51092444444444
"17" 2046 2.67458 2.78668333333333 2.60404777777778 2.62424777777778 2.80814333333333 3.19265111111111 3.44079444444444 3.11795 3.16570777777778 3.57363555555556 "2030-2060" 2.51092444444444
"18" 2047 2.67458 2.78668333333333 2.60404777777778 2.62424777777778 2.80814333333333 3.19265111111111 3.44079444444444 3.11795 3.16570777777778 3.57363555555556 "2030-2060" 2.51092444444444
"19" 2048 2.67458 2.78668333333333 2.60404777777778 2.62424777777778 2.80814333333333 3.19265111111111 3.44079444444444 3.11795 3.16570777777778 3.57363555555556 "2030-2060" 2.51092444444444
"20" 2049 2.67458 2.78668333333333 2.60404777777778 2.62424777777778 2.80814333333333 3.19265111111111 3.44079444444444 3.11795 3.16570777777778 3.57363555555556 "2030-2060" 2.51092444444444
"21" 2050 2.39529666666667 2.57939111111111 2.52854222222222 2.54177777777778 2.95532777777778 2.98081 3.39842333333333 2.83350777777778 3.04294777777778 3.37330444444444 "2030-2060" 2.38084333333333
"22" 2051 2.39529666666667 2.57939111111111 2.52854222222222 2.54177777777778 2.95532777777778 2.98081 3.39842333333333 2.83350777777778 3.04294777777778 3.37330444444444 "2030-2060" 2.38084333333333
"23" 2052 2.39529666666667 2.57939111111111 2.52854222222222 2.54177777777778 2.95532777777778 2.98081 3.39842333333333 2.83350777777778 3.04294777777778 3.37330444444444 "2030-2060" 2.38084333333333
"24" 2053 2.39529666666667 2.57939111111111 2.52854222222222 2.54177777777778 2.95532777777778 2.98081 3.39842333333333 2.83350777777778 3.04294777777778 3.37330444444444 "2030-2060" 2.38084333333333
"25" 2054 2.39529666666667 2.57939111111111 2.52854222222222 2.54177777777778 2.95532777777778 2.98081 3.39842333333333 2.83350777777778 3.04294777777778 3.37330444444444 "2030-2060" 2.38084333333333
"26" 2055 2.39529666666667 2.57939111111111 2.52854222222222 2.54177777777778 2.95532777777778 2.98081 3.39842333333333 2.83350777777778 3.04294777777778 3.37330444444444 "2030-2060" 2.38084333333333
"27" 2056 2.39529666666667 2.57939111111111 2.52854222222222 2.54177777777778 2.95532777777778 2.98081 3.39842333333333 2.83350777777778 3.04294777777778 3.37330444444444 "2030-2060" 2.38084333333333
"28" 2057 2.39529666666667 2.57939111111111 2.52854222222222 2.54177777777778 2.95532777777778 2.98081 3.39842333333333 2.83350777777778 3.04294777777778 3.37330444444444 "2030-2060" 2.38084333333333
"29" 2058 2.39529666666667 2.57939111111111 2.52854222222222 2.54177777777778 2.95532777777778 2.98081 3.39842333333333 2.83350777777778 3.04294777777778 3.37330444444444 "2030-2060" 2.38084333333333
"30" 2059 2.39529666666667 2.57939111111111 2.52854222222222 2.54177777777778 2.95532777777778 2.98081 3.39842333333333 2.83350777777778 3.04294777777778 3.37330444444444 "2030-2060" 2.38084333333333
"31" 2060 2.44981444444444 2.82796666666667 2.32477333333333 2.50055666666667 2.71186555555556 2.99425333333333 3.28533111111111 2.85836111111111 2.93571111111111 3.10264333333333 "2060-2090" NA
"32" 2061 2.44981444444444 2.82796666666667 2.32477333333333 2.50055666666667 2.71186555555556 2.99425333333333 3.28533111111111 2.85836111111111 2.93571111111111 3.10264333333333 "2060-2090" NA
"33" 2062 2.44981444444444 2.82796666666667 2.32477333333333 2.50055666666667 2.71186555555556 2.99425333333333 3.28533111111111 2.85836111111111 2.93571111111111 3.10264333333333 "2060-2090" NA
"34" 2063 2.44981444444444 2.82796666666667 2.32477333333333 2.50055666666667 2.71186555555556 2.99425333333333 3.28533111111111 2.85836111111111 2.93571111111111 3.10264333333333 "2060-2090" NA
"35" 2064 2.44981444444444 2.82796666666667 2.32477333333333 2.50055666666667 2.71186555555556 2.99425333333333 3.28533111111111 2.85836111111111 2.93571111111111 3.10264333333333 "2060-2090" NA
"36" 2065 2.44981444444444 2.82796666666667 2.32477333333333 2.50055666666667 2.71186555555556 2.99425333333333 3.28533111111111 2.85836111111111 2.93571111111111 3.10264333333333 "2060-2090" NA
"37" 2066 2.44981444444444 2.82796666666667 2.32477333333333 2.50055666666667 2.71186555555556 2.99425333333333 3.28533111111111 2.85836111111111 2.93571111111111 3.10264333333333 "2060-2090" NA
"38" 2067 2.44981444444444 2.82796666666667 2.32477333333333 2.50055666666667 2.71186555555556 2.99425333333333 3.28533111111111 2.85836111111111 2.93571111111111 3.10264333333333 "2060-2090" NA
"39" 2068 2.44981444444444 2.82796666666667 2.32477333333333 2.50055666666667 2.71186555555556 2.99425333333333 3.28533111111111 2.85836111111111 2.93571111111111 3.10264333333333 "2060-2090" NA
"40" 2069 2.44981444444444 2.82796666666667 2.32477333333333 2.50055666666667 2.71186555555556 2.99425333333333 3.28533111111111 2.85836111111111 2.93571111111111 3.10264333333333 "2060-2090" NA
"41" 2070 2.37133222222222 2.62402555555556 2.56001888888889 2.59454 2.82373666666667 2.87577111111111 3.27770666666667 2.90887222222222 2.86055777777778 3.41899555555556 "2060-2090" NA
"42" 2071 2.37133222222222 2.62402555555556 2.56001888888889 2.59454 2.82373666666667 2.87577111111111 3.27770666666667 2.90887222222222 2.86055777777778 3.41899555555556 "2060-2090" NA
"43" 2072 2.37133222222222 2.62402555555556 2.56001888888889 2.59454 2.82373666666667 2.87577111111111 3.27770666666667 2.90887222222222 2.86055777777778 3.41899555555556 "2060-2090" NA
"44" 2073 2.37133222222222 2.62402555555556 2.56001888888889 2.59454 2.82373666666667 2.87577111111111 3.27770666666667 2.90887222222222 2.86055777777778 3.41899555555556 "2060-2090" NA
"45" 2074 2.37133222222222 2.62402555555556 2.56001888888889 2.59454 2.82373666666667 2.87577111111111 3.27770666666667 2.90887222222222 2.86055777777778 3.41899555555556 "2060-2090" NA
"46" 2075 2.37133222222222 2.62402555555556 2.56001888888889 2.59454 2.82373666666667 2.87577111111111 3.27770666666667 2.90887222222222 2.86055777777778 3.41899555555556 "2060-2090" NA
"47" 2076 2.37133222222222 2.62402555555556 2.56001888888889 2.59454 2.82373666666667 2.87577111111111 3.27770666666667 2.90887222222222 2.86055777777778 3.41899555555556 "2060-2090" NA
"48" 2077 2.37133222222222 2.62402555555556 2.56001888888889 2.59454 2.82373666666667 2.87577111111111 3.27770666666667 2.90887222222222 2.86055777777778 3.41899555555556 "2060-2090" NA
"49" 2078 2.37133222222222 2.62402555555556 2.56001888888889 2.59454 2.82373666666667 2.87577111111111 3.27770666666667 2.90887222222222 2.86055777777778 3.41899555555556 "2060-2090" NA
"50" 2079 2.37133222222222 2.62402555555556 2.56001888888889 2.59454 2.82373666666667 2.87577111111111 3.27770666666667 2.90887222222222 2.86055777777778 3.41899555555556 "2060-2090" NA
"51" 2080 2.62427555555556 2.74978 2.62820333333333 2.47170333333333 2.69274555555556 2.92081444444444 3.08531 2.77306555555556 2.49825777777778 3.36642777777778 "2060-2090" NA
"52" 2081 2.62427555555556 2.74978 2.62820333333333 2.47170333333333 2.69274555555556 2.92081444444444 3.08531 2.77306555555556 2.49825777777778 3.36642777777778 "2060-2090" NA
"53" 2082 2.62427555555556 2.74978 2.62820333333333 2.47170333333333 2.69274555555556 2.92081444444444 3.08531 2.77306555555556 2.49825777777778 3.36642777777778 "2060-2090" NA
"54" 2083 2.62427555555556 2.74978 2.62820333333333 2.47170333333333 2.69274555555556 2.92081444444444 3.08531 2.77306555555556 2.49825777777778 3.36642777777778 "2060-2090" NA
"55" 2084 2.62427555555556 2.74978 2.62820333333333 2.47170333333333 2.69274555555556 2.92081444444444 3.08531 2.77306555555556 2.49825777777778 3.36642777777778 "2060-2090" NA
"56" 2085 2.62427555555556 2.74978 2.62820333333333 2.47170333333333 2.69274555555556 2.92081444444444 3.08531 2.77306555555556 2.49825777777778 3.36642777777778 "2060-2090" NA
"57" 2086 2.62427555555556 2.74978 2.62820333333333 2.47170333333333 2.69274555555556 2.92081444444444 3.08531 2.77306555555556 2.49825777777778 3.36642777777778 "2060-2090" NA
"58" 2087 2.62427555555556 2.74978 2.62820333333333 2.47170333333333 2.69274555555556 2.92081444444444 3.08531 2.77306555555556 2.49825777777778 3.36642777777778 "2060-2090" NA
"59" 2088 2.62427555555556 2.74978 2.62820333333333 2.47170333333333 2.69274555555556 2.92081444444444 3.08531 2.77306555555556 2.49825777777778 3.36642777777778 "2060-2090" NA
"60" 2089 2.62427555555556 2.74978 2.62820333333333 2.47170333333333 2.69274555555556 2.92081444444444 3.08531 2.77306555555556 2.49825777777778 3.36642777777778 "2060-2090" NA
