# Supplementary material for: Water rights shape crop yield and revenue volatility tradeoffs for adaptation in snow dependent systems
Source: Nat Commun. 2020 Jul 10;11:3473. doi: 10.1038/s41467-020-17219-z (PMC7351950; doi:10.1038/s41467-020-17219-z)
Supplement: Supplementary file 3 — Source Data [file 41467_2020_17219_MOESM3_ESM.zip › Source Data/Figure_S4/min_yield_2001.txt]

"year" "RCP_4.5" "RCP_8.5" "RCP_4.5" "RCP_8.5" "RCP_4.5" "RCP_8.5" "RCP_4.5" "RCP_8.5" "RCP_4.5" "RCP_8.5" "period" "Historical"
"1" 2030 2.73428571428571 3.11142857142857 2.88244371428572 2.56570828571429 2.95647685714286 2.65295542857143 2.86953571428571 2.60857142857143 2.95341657142857 2.74959714285714 "2030-2060" 2.76427142857143
"2" 2031 2.73428571428571 3.11142857142857 2.88244371428572 2.56570828571429 2.95647685714286 2.65295542857143 2.86953571428571 2.60857142857143 2.95341657142857 2.74959714285714 "2030-2060" 2.76427142857143
"3" 2032 2.73428571428571 3.11142857142857 2.88244371428572 2.56570828571429 2.95647685714286 2.65295542857143 2.86953571428571 2.60857142857143 2.95341657142857 2.74959714285714 "2030-2060" 2.76427142857143
"4" 2033 2.73428571428571 3.11142857142857 2.88244371428572 2.56570828571429 2.95647685714286 2.65295542857143 2.86953571428571 2.60857142857143 2.95341657142857 2.74959714285714 "2030-2060" 2.76427142857143
"5" 2034 2.73428571428571 3.11142857142857 2.88244371428572 2.56570828571429 2.95647685714286 2.65295542857143 2.86953571428571 2.60857142857143 2.95341657142857 2.74959714285714 "2030-2060" 2.76427142857143
"6" 2035 2.73428571428571 3.11142857142857 2.88244371428572 2.56570828571429 2.95647685714286 2.65295542857143 2.86953571428571 2.60857142857143 2.95341657142857 2.74959714285714 "2030-2060" 2.76427142857143
"7" 2036 2.73428571428571 3.11142857142857 2.88244371428572 2.56570828571429 2.95647685714286 2.65295542857143 2.86953571428571 2.60857142857143 2.95341657142857 2.74959714285714 "2030-2060" 2.76427142857143
"8" 2037 2.73428571428571 3.11142857142857 2.88244371428572 2.56570828571429 2.95647685714286 2.65295542857143 2.86953571428571 2.60857142857143 2.95341657142857 2.74959714285714 "2030-2060" 2.76427142857143
"9" 2038 2.73428571428571 3.11142857142857 2.88244371428572 2.56570828571429 2.95647685714286 2.65295542857143 2.86953571428571 2.60857142857143 2.95341657142857 2.74959714285714 "2030-2060" 2.76427142857143
"10" 2039 2.73428571428571 3.11142857142857 2.88244371428572 2.56570828571429 2.95647685714286 2.65295542857143 2.86953571428571 2.60857142857143 2.95341657142857 2.74959714285714 "2030-2060" 2.76427142857143
"11" 2040 3.05682057142857 2.751724 2.45206057142857 2.38376457142857 2.81080171428571 2.93715914285714 2.85605028571429 2.88998885714286 2.65571428571429 2.86307457142857 "2030-2060" 2.79964428571429
"12" 2041 3.05682057142857 2.751724 2.45206057142857 2.38376457142857 2.81080171428571 2.93715914285714 2.85605028571429 2.88998885714286 2.65571428571429 2.86307457142857 "2030-2060" 2.79964428571429
"13" 2042 3.05682057142857 2.751724 2.45206057142857 2.38376457142857 2.81080171428571 2.93715914285714 2.85605028571429 2.88998885714286 2.65571428571429 2.86307457142857 "2030-2060" 2.79964428571429
"14" 2043 3.05682057142857 2.751724 2.45206057142857 2.38376457142857 2.81080171428571 2.93715914285714 2.85605028571429 2.88998885714286 2.65571428571429 2.86307457142857 "2030-2060" 2.79964428571429
"15" 2044 3.05682057142857 2.751724 2.45206057142857 2.38376457142857 2.81080171428571 2.93715914285714 2.85605028571429 2.88998885714286 2.65571428571429 2.86307457142857 "2030-2060" 2.79964428571429
"16" 2045 3.05682057142857 2.751724 2.45206057142857 2.38376457142857 2.81080171428571 2.93715914285714 2.85605028571429 2.88998885714286 2.65571428571429 2.86307457142857 "2030-2060" 2.79964428571429
"17" 2046 3.05682057142857 2.751724 2.45206057142857 2.38376457142857 2.81080171428571 2.93715914285714 2.85605028571429 2.88998885714286 2.65571428571429 2.86307457142857 "2030-2060" 2.79964428571429
"18" 2047 3.05682057142857 2.751724 2.45206057142857 2.38376457142857 2.81080171428571 2.93715914285714 2.85605028571429 2.88998885714286 2.65571428571429 2.86307457142857 "2030-2060" 2.79964428571429
"19" 2048 3.05682057142857 2.751724 2.45206057142857 2.38376457142857 2.81080171428571 2.93715914285714 2.85605028571429 2.88998885714286 2.65571428571429 2.86307457142857 "2030-2060" 2.79964428571429
"20" 2049 3.05682057142857 2.751724 2.45206057142857 2.38376457142857 2.81080171428571 2.93715914285714 2.85605028571429 2.88998885714286 2.65571428571429 2.86307457142857 "2030-2060" 2.79964428571429
"21" 2050 2.63943714285714 2.87022628571429 2.47508428571429 2.86767971428571 3.16134657142857 3.00098085714286 3.07955628571429 3.31506914285714 3.06321514285714 2.589528 "2030-2060" 2.41890914285714
"22" 2051 2.63943714285714 2.87022628571429 2.47508428571429 2.86767971428571 3.16134657142857 3.00098085714286 3.07955628571429 3.31506914285714 3.06321514285714 2.589528 "2030-2060" 2.41890914285714
"23" 2052 2.63943714285714 2.87022628571429 2.47508428571429 2.86767971428571 3.16134657142857 3.00098085714286 3.07955628571429 3.31506914285714 3.06321514285714 2.589528 "2030-2060" 2.41890914285714
"24" 2053 2.63943714285714 2.87022628571429 2.47508428571429 2.86767971428571 3.16134657142857 3.00098085714286 3.07955628571429 3.31506914285714 3.06321514285714 2.589528 "2030-2060" 2.41890914285714
"25" 2054 2.63943714285714 2.87022628571429 2.47508428571429 2.86767971428571 3.16134657142857 3.00098085714286 3.07955628571429 3.31506914285714 3.06321514285714 2.589528 "2030-2060" 2.41890914285714
"26" 2055 2.63943714285714 2.87022628571429 2.47508428571429 2.86767971428571 3.16134657142857 3.00098085714286 3.07955628571429 3.31506914285714 3.06321514285714 2.589528 "2030-2060" 2.41890914285714
"27" 2056 2.63943714285714 2.87022628571429 2.47508428571429 2.86767971428571 3.16134657142857 3.00098085714286 3.07955628571429 3.31506914285714 3.06321514285714 2.589528 "2030-2060" 2.41890914285714
"28" 2057 2.63943714285714 2.87022628571429 2.47508428571429 2.86767971428571 3.16134657142857 3.00098085714286 3.07955628571429 3.31506914285714 3.06321514285714 2.589528 "2030-2060" 2.41890914285714
"29" 2058 2.63943714285714 2.87022628571429 2.47508428571429 2.86767971428571 3.16134657142857 3.00098085714286 3.07955628571429 3.31506914285714 3.06321514285714 2.589528 "2030-2060" 2.41890914285714
"30" 2059 2.63943714285714 2.87022628571429 2.47508428571429 2.86767971428571 3.16134657142857 3.00098085714286 3.07955628571429 3.31506914285714 3.06321514285714 2.589528 "2030-2060" 2.41890914285714
"31" 2060 3.04778 2.89142857142857 2.81647085714286 3.30238485714286 2.72776628571429 3.19587342857143 2.693532 3.26161314285714 2.80759085714286 2.635434 "2060-2090" NA
"32" 2061 3.04778 2.89142857142857 2.81647085714286 3.30238485714286 2.72776628571429 3.19587342857143 2.693532 3.26161314285714 2.80759085714286 2.635434 "2060-2090" NA
"33" 2062 3.04778 2.89142857142857 2.81647085714286 3.30238485714286 2.72776628571429 3.19587342857143 2.693532 3.26161314285714 2.80759085714286 2.635434 "2060-2090" NA
"34" 2063 3.04778 2.89142857142857 2.81647085714286 3.30238485714286 2.72776628571429 3.19587342857143 2.693532 3.26161314285714 2.80759085714286 2.635434 "2060-2090" NA
"35" 2064 3.04778 2.89142857142857 2.81647085714286 3.30238485714286 2.72776628571429 3.19587342857143 2.693532 3.26161314285714 2.80759085714286 2.635434 "2060-2090" NA
"36" 2065 3.04778 2.89142857142857 2.81647085714286 3.30238485714286 2.72776628571429 3.19587342857143 2.693532 3.26161314285714 2.80759085714286 2.635434 "2060-2090" NA
"37" 2066 3.04778 2.89142857142857 2.81647085714286 3.30238485714286 2.72776628571429 3.19587342857143 2.693532 3.26161314285714 2.80759085714286 2.635434 "2060-2090" NA
"38" 2067 3.04778 2.89142857142857 2.81647085714286 3.30238485714286 2.72776628571429 3.19587342857143 2.693532 3.26161314285714 2.80759085714286 2.635434 "2060-2090" NA
"39" 2068 3.04778 2.89142857142857 2.81647085714286 3.30238485714286 2.72776628571429 3.19587342857143 2.693532 3.26161314285714 2.80759085714286 2.635434 "2060-2090" NA
"40" 2069 3.04778 2.89142857142857 2.81647085714286 3.30238485714286 2.72776628571429 3.19587342857143 2.693532 3.26161314285714 2.80759085714286 2.635434 "2060-2090" NA
"41" 2070 2.81407685714286 2.85684257142857 2.90714285714286 2.84448314285714 2.48540342857143 3.08577457142857 2.88486457142857 3.09405171428572 3.35068485714286 2.73428571428571 "2060-2090" NA
"42" 2071 2.81407685714286 2.85684257142857 2.90714285714286 2.84448314285714 2.48540342857143 3.08577457142857 2.88486457142857 3.09405171428572 3.35068485714286 2.73428571428571 "2060-2090" NA
"43" 2072 2.81407685714286 2.85684257142857 2.90714285714286 2.84448314285714 2.48540342857143 3.08577457142857 2.88486457142857 3.09405171428572 3.35068485714286 2.73428571428571 "2060-2090" NA
"44" 2073 2.81407685714286 2.85684257142857 2.90714285714286 2.84448314285714 2.48540342857143 3.08577457142857 2.88486457142857 3.09405171428572 3.35068485714286 2.73428571428571 "2060-2090" NA
"45" 2074 2.81407685714286 2.85684257142857 2.90714285714286 2.84448314285714 2.48540342857143 3.08577457142857 2.88486457142857 3.09405171428572 3.35068485714286 2.73428571428571 "2060-2090" NA
"46" 2075 2.81407685714286 2.85684257142857 2.90714285714286 2.84448314285714 2.48540342857143 3.08577457142857 2.88486457142857 3.09405171428572 3.35068485714286 2.73428571428571 "2060-2090" NA
"47" 2076 2.81407685714286 2.85684257142857 2.90714285714286 2.84448314285714 2.48540342857143 3.08577457142857 2.88486457142857 3.09405171428572 3.35068485714286 2.73428571428571 "2060-2090" NA
"48" 2077 2.81407685714286 2.85684257142857 2.90714285714286 2.84448314285714 2.48540342857143 3.08577457142857 2.88486457142857 3.09405171428572 3.35068485714286 2.73428571428571 "2060-2090" NA
"49" 2078 2.81407685714286 2.85684257142857 2.90714285714286 2.84448314285714 2.48540342857143 3.08577457142857 2.88486457142857 3.09405171428572 3.35068485714286 2.73428571428571 "2060-2090" NA
"50" 2079 2.81407685714286 2.85684257142857 2.90714285714286 2.84448314285714 2.48540342857143 3.08577457142857 2.88486457142857 3.09405171428572 3.35068485714286 2.73428571428571 "2060-2090" NA
"51" 2080 3.18181971428571 3.14112314285714 2.89713171428571 3.10887342857143 2.65044657142857 3.37658742857143 2.343566 2.95428571428572 3.119676 2.05757314285714 "2060-2090" NA
"52" 2081 3.18181971428571 3.14112314285714 2.89713171428571 3.10887342857143 2.65044657142857 3.37658742857143 2.343566 2.95428571428572 3.119676 2.05757314285714 "2060-2090" NA
"53" 2082 3.18181971428571 3.14112314285714 2.89713171428571 3.10887342857143 2.65044657142857 3.37658742857143 2.343566 2.95428571428572 3.119676 2.05757314285714 "2060-2090" NA
"54" 2083 3.18181971428571 3.14112314285714 2.89713171428571 3.10887342857143 2.65044657142857 3.37658742857143 2.343566 2.95428571428572 3.119676 2.05757314285714 "2060-2090" NA
"55" 2084 3.18181971428571 3.14112314285714 2.89713171428571 3.10887342857143 2.65044657142857 3.37658742857143 2.343566 2.95428571428572 3.119676 2.05757314285714 "2060-2090" NA
"56" 2085 3.18181971428571 3.14112314285714 2.89713171428571 3.10887342857143 2.65044657142857 3.37658742857143 2.343566 2.95428571428572 3.119676 2.05757314285714 "2060-2090" NA
"57" 2086 3.18181971428571 3.14112314285714 2.89713171428571 3.10887342857143 2.65044657142857 3.37658742857143 2.343566 2.95428571428572 3.119676 2.05757314285714 "2060-2090" NA
"58" 2087 3.18181971428571 3.14112314285714 2.89713171428571 3.10887342857143 2.65044657142857 3.37658742857143 2.343566 2.95428571428572 3.119676 2.05757314285714 "2060-2090" NA
"59" 2088 3.18181971428571 3.14112314285714 2.89713171428571 3.10887342857143 2.65044657142857 3.37658742857143 2.343566 2.95428571428572 3.119676 2.05757314285714 "2060-2090" NA
"60" 2089 3.18181971428571 3.14112314285714 2.89713171428571 3.10887342857143 2.65044657142857 3.37658742857143 2.343566 2.95428571428572 3.119676 2.05757314285714 "2060-2090" NA
