# Supplementary material for: Water rights shape crop yield and revenue volatility tradeoffs for adaptation in snow dependent systems
Source: Nat Commun. 2020 Jul 10;11:3473. doi: 10.1038/s41467-020-17219-z (PMC7351950; doi:10.1038/s41467-020-17219-z)
Supplement: Supplementary file 3 — Source Data [file 41467_2020_17219_MOESM3_ESM.zip › Source Data/Figure_S4/min_yield_204.txt]

"year" "RCP_4.5" "RCP_8.5" "RCP_4.5" "RCP_8.5" "RCP_4.5" "RCP_8.5" "RCP_4.5" "RCP_8.5" "RCP_4.5" "RCP_8.5" "period" "Historical"
"1" 2030 4.31480702702703 4.68925486486487 4.21811189189189 3.66598972972973 4.28488864864865 4.35181783783784 4.73193 4.55574081081081 4.88309216216216 4.69174189189189 "2030-2060" 3.65341972972973
"2" 2031 4.31480702702703 4.68925486486487 4.21811189189189 3.66598972972973 4.28488864864865 4.35181783783784 4.73193 4.55574081081081 4.88309216216216 4.69174189189189 "2030-2060" 3.65341972972973
"3" 2032 4.31480702702703 4.68925486486487 4.21811189189189 3.66598972972973 4.28488864864865 4.35181783783784 4.73193 4.55574081081081 4.88309216216216 4.69174189189189 "2030-2060" 3.65341972972973
"4" 2033 4.31480702702703 4.68925486486487 4.21811189189189 3.66598972972973 4.28488864864865 4.35181783783784 4.73193 4.55574081081081 4.88309216216216 4.69174189189189 "2030-2060" 3.65341972972973
"5" 2034 4.31480702702703 4.68925486486487 4.21811189189189 3.66598972972973 4.28488864864865 4.35181783783784 4.73193 4.55574081081081 4.88309216216216 4.69174189189189 "2030-2060" 3.65341972972973
"6" 2035 4.31480702702703 4.68925486486487 4.21811189189189 3.66598972972973 4.28488864864865 4.35181783783784 4.73193 4.55574081081081 4.88309216216216 4.69174189189189 "2030-2060" 3.65341972972973
"7" 2036 4.31480702702703 4.68925486486487 4.21811189189189 3.66598972972973 4.28488864864865 4.35181783783784 4.73193 4.55574081081081 4.88309216216216 4.69174189189189 "2030-2060" 3.65341972972973
"8" 2037 4.31480702702703 4.68925486486487 4.21811189189189 3.66598972972973 4.28488864864865 4.35181783783784 4.73193 4.55574081081081 4.88309216216216 4.69174189189189 "2030-2060" 3.65341972972973
"9" 2038 4.31480702702703 4.68925486486487 4.21811189189189 3.66598972972973 4.28488864864865 4.35181783783784 4.73193 4.55574081081081 4.88309216216216 4.69174189189189 "2030-2060" 3.65341972972973
"10" 2039 4.31480702702703 4.68925486486487 4.21811189189189 3.66598972972973 4.28488864864865 4.35181783783784 4.73193 4.55574081081081 4.88309216216216 4.69174189189189 "2030-2060" 3.65341972972973
"11" 2040 3.71204027027027 4.32377945945946 3.88427324324324 3.75390567567568 3.94570216216216 4.5172027027027 4.78750027027027 4.46995135135135 4.60247486486487 4.14713648648649 "2030-2060" 3.54496702702703
"12" 2041 3.71204027027027 4.32377945945946 3.88427324324324 3.75390567567568 3.94570216216216 4.5172027027027 4.78750027027027 4.46995135135135 4.60247486486487 4.14713648648649 "2030-2060" 3.54496702702703
"13" 2042 3.71204027027027 4.32377945945946 3.88427324324324 3.75390567567568 3.94570216216216 4.5172027027027 4.78750027027027 4.46995135135135 4.60247486486487 4.14713648648649 "2030-2060" 3.54496702702703
"14" 2043 3.71204027027027 4.32377945945946 3.88427324324324 3.75390567567568 3.94570216216216 4.5172027027027 4.78750027027027 4.46995135135135 4.60247486486487 4.14713648648649 "2030-2060" 3.54496702702703
"15" 2044 3.71204027027027 4.32377945945946 3.88427324324324 3.75390567567568 3.94570216216216 4.5172027027027 4.78750027027027 4.46995135135135 4.60247486486487 4.14713648648649 "2030-2060" 3.54496702702703
"16" 2045 3.71204027027027 4.32377945945946 3.88427324324324 3.75390567567568 3.94570216216216 4.5172027027027 4.78750027027027 4.46995135135135 4.60247486486487 4.14713648648649 "2030-2060" 3.54496702702703
"17" 2046 3.71204027027027 4.32377945945946 3.88427324324324 3.75390567567568 3.94570216216216 4.5172027027027 4.78750027027027 4.46995135135135 4.60247486486487 4.14713648648649 "2030-2060" 3.54496702702703
"18" 2047 3.71204027027027 4.32377945945946 3.88427324324324 3.75390567567568 3.94570216216216 4.5172027027027 4.78750027027027 4.46995135135135 4.60247486486487 4.14713648648649 "2030-2060" 3.54496702702703
"19" 2048 3.71204027027027 4.32377945945946 3.88427324324324 3.75390567567568 3.94570216216216 4.5172027027027 4.78750027027027 4.46995135135135 4.60247486486487 4.14713648648649 "2030-2060" 3.54496702702703
"20" 2049 3.71204027027027 4.32377945945946 3.88427324324324 3.75390567567568 3.94570216216216 4.5172027027027 4.78750027027027 4.46995135135135 4.60247486486487 4.14713648648649 "2030-2060" 3.54496702702703
"21" 2050 3.64245918918919 3.99342243243243 3.75343432432432 3.88144891891892 4.17476891891892 3.70887918918919 4.37415540540541 4.53679648648649 4.72852810810811 4.67217405405405 "2030-2060" 3.02602324324324
"22" 2051 3.64245918918919 3.99342243243243 3.75343432432432 3.88144891891892 4.17476891891892 3.70887918918919 4.37415540540541 4.53679648648649 4.72852810810811 4.67217405405405 "2030-2060" 3.02602324324324
"23" 2052 3.64245918918919 3.99342243243243 3.75343432432432 3.88144891891892 4.17476891891892 3.70887918918919 4.37415540540541 4.53679648648649 4.72852810810811 4.67217405405405 "2030-2060" 3.02602324324324
"24" 2053 3.64245918918919 3.99342243243243 3.75343432432432 3.88144891891892 4.17476891891892 3.70887918918919 4.37415540540541 4.53679648648649 4.72852810810811 4.67217405405405 "2030-2060" 3.02602324324324
"25" 2054 3.64245918918919 3.99342243243243 3.75343432432432 3.88144891891892 4.17476891891892 3.70887918918919 4.37415540540541 4.53679648648649 4.72852810810811 4.67217405405405 "2030-2060" 3.02602324324324
"26" 2055 3.64245918918919 3.99342243243243 3.75343432432432 3.88144891891892 4.17476891891892 3.70887918918919 4.37415540540541 4.53679648648649 4.72852810810811 4.67217405405405 "2030-2060" 3.02602324324324
"27" 2056 3.64245918918919 3.99342243243243 3.75343432432432 3.88144891891892 4.17476891891892 3.70887918918919 4.37415540540541 4.53679648648649 4.72852810810811 4.67217405405405 "2030-2060" 3.02602324324324
"28" 2057 3.64245918918919 3.99342243243243 3.75343432432432 3.88144891891892 4.17476891891892 3.70887918918919 4.37415540540541 4.53679648648649 4.72852810810811 4.67217405405405 "2030-2060" 3.02602324324324
"29" 2058 3.64245918918919 3.99342243243243 3.75343432432432 3.88144891891892 4.17476891891892 3.70887918918919 4.37415540540541 4.53679648648649 4.72852810810811 4.67217405405405 "2030-2060" 3.02602324324324
"30" 2059 3.64245918918919 3.99342243243243 3.75343432432432 3.88144891891892 4.17476891891892 3.70887918918919 4.37415540540541 4.53679648648649 4.72852810810811 4.67217405405405 "2030-2060" 3.02602324324324
"31" 2060 4.42775675675676 4.64609324324324 3.51893918918919 3.95049486486487 3.90924486486487 4.52101567567568 4.49808756756757 3.78375648648649 4.51978459459459 3.98458351351351 "2060-2090" NA
"32" 2061 4.42775675675676 4.64609324324324 3.51893918918919 3.95049486486487 3.90924486486487 4.52101567567568 4.49808756756757 3.78375648648649 4.51978459459459 3.98458351351351 "2060-2090" NA
"33" 2062 4.42775675675676 4.64609324324324 3.51893918918919 3.95049486486487 3.90924486486487 4.52101567567568 4.49808756756757 3.78375648648649 4.51978459459459 3.98458351351351 "2060-2090" NA
"34" 2063 4.42775675675676 4.64609324324324 3.51893918918919 3.95049486486487 3.90924486486487 4.52101567567568 4.49808756756757 3.78375648648649 4.51978459459459 3.98458351351351 "2060-2090" NA
"35" 2064 4.42775675675676 4.64609324324324 3.51893918918919 3.95049486486487 3.90924486486487 4.52101567567568 4.49808756756757 3.78375648648649 4.51978459459459 3.98458351351351 "2060-2090" NA
"36" 2065 4.42775675675676 4.64609324324324 3.51893918918919 3.95049486486487 3.90924486486487 4.52101567567568 4.49808756756757 3.78375648648649 4.51978459459459 3.98458351351351 "2060-2090" NA
"37" 2066 4.42775675675676 4.64609324324324 3.51893918918919 3.95049486486487 3.90924486486487 4.52101567567568 4.49808756756757 3.78375648648649 4.51978459459459 3.98458351351351 "2060-2090" NA
"38" 2067 4.42775675675676 4.64609324324324 3.51893918918919 3.95049486486487 3.90924486486487 4.52101567567568 4.49808756756757 3.78375648648649 4.51978459459459 3.98458351351351 "2060-2090" NA
"39" 2068 4.42775675675676 4.64609324324324 3.51893918918919 3.95049486486487 3.90924486486487 4.52101567567568 4.49808756756757 3.78375648648649 4.51978459459459 3.98458351351351 "2060-2090" NA
"40" 2069 4.42775675675676 4.64609324324324 3.51893918918919 3.95049486486487 3.90924486486487 4.52101567567568 4.49808756756757 3.78375648648649 4.51978459459459 3.98458351351351 "2060-2090" NA
"41" 2070 3.32754621621622 3.72286081081081 4.00212189189189 3.99422837837838 3.85087297297297 4.50072351351351 4.51204351351351 4.44909513513514 4.2571472972973 5.06293891891892 "2060-2090" NA
"42" 2071 3.32754621621622 3.72286081081081 4.00212189189189 3.99422837837838 3.85087297297297 4.50072351351351 4.51204351351351 4.44909513513514 4.2571472972973 5.06293891891892 "2060-2090" NA
"43" 2072 3.32754621621622 3.72286081081081 4.00212189189189 3.99422837837838 3.85087297297297 4.50072351351351 4.51204351351351 4.44909513513514 4.2571472972973 5.06293891891892 "2060-2090" NA
"44" 2073 3.32754621621622 3.72286081081081 4.00212189189189 3.99422837837838 3.85087297297297 4.50072351351351 4.51204351351351 4.44909513513514 4.2571472972973 5.06293891891892 "2060-2090" NA
"45" 2074 3.32754621621622 3.72286081081081 4.00212189189189 3.99422837837838 3.85087297297297 4.50072351351351 4.51204351351351 4.44909513513514 4.2571472972973 5.06293891891892 "2060-2090" NA
"46" 2075 3.32754621621622 3.72286081081081 4.00212189189189 3.99422837837838 3.85087297297297 4.50072351351351 4.51204351351351 4.44909513513514 4.2571472972973 5.06293891891892 "2060-2090" NA
"47" 2076 3.32754621621622 3.72286081081081 4.00212189189189 3.99422837837838 3.85087297297297 4.50072351351351 4.51204351351351 4.44909513513514 4.2571472972973 5.06293891891892 "2060-2090" NA
"48" 2077 3.32754621621622 3.72286081081081 4.00212189189189 3.99422837837838 3.85087297297297 4.50072351351351 4.51204351351351 4.44909513513514 4.2571472972973 5.06293891891892 "2060-2090" NA
"49" 2078 3.32754621621622 3.72286081081081 4.00212189189189 3.99422837837838 3.85087297297297 4.50072351351351 4.51204351351351 4.44909513513514 4.2571472972973 5.06293891891892 "2060-2090" NA
"50" 2079 3.32754621621622 3.72286081081081 4.00212189189189 3.99422837837838 3.85087297297297 4.50072351351351 4.51204351351351 4.44909513513514 4.2571472972973 5.06293891891892 "2060-2090" NA
"51" 2080 4.38019162162162 4.48594756756757 4.19625945945946 3.97940567567567 3.82798621621622 4.16779756756757 4.58197432432433 4.38734054054054 3.58431405405405 4.72894378378378 "2060-2090" NA
"52" 2081 4.38019162162162 4.48594756756757 4.19625945945946 3.97940567567567 3.82798621621622 4.16779756756757 4.58197432432433 4.38734054054054 3.58431405405405 4.72894378378378 "2060-2090" NA
"53" 2082 4.38019162162162 4.48594756756757 4.19625945945946 3.97940567567567 3.82798621621622 4.16779756756757 4.58197432432433 4.38734054054054 3.58431405405405 4.72894378378378 "2060-2090" NA
"54" 2083 4.38019162162162 4.48594756756757 4.19625945945946 3.97940567567567 3.82798621621622 4.16779756756757 4.58197432432433 4.38734054054054 3.58431405405405 4.72894378378378 "2060-2090" NA
"55" 2084 4.38019162162162 4.48594756756757 4.19625945945946 3.97940567567567 3.82798621621622 4.16779756756757 4.58197432432433 4.38734054054054 3.58431405405405 4.72894378378378 "2060-2090" NA
"56" 2085 4.38019162162162 4.48594756756757 4.19625945945946 3.97940567567567 3.82798621621622 4.16779756756757 4.58197432432433 4.38734054054054 3.58431405405405 4.72894378378378 "2060-2090" NA
"57" 2086 4.38019162162162 4.48594756756757 4.19625945945946 3.97940567567567 3.82798621621622 4.16779756756757 4.58197432432433 4.38734054054054 3.58431405405405 4.72894378378378 "2060-2090" NA
"58" 2087 4.38019162162162 4.48594756756757 4.19625945945946 3.97940567567567 3.82798621621622 4.16779756756757 4.58197432432433 4.38734054054054 3.58431405405405 4.72894378378378 "2060-2090" NA
"59" 2088 4.38019162162162 4.48594756756757 4.19625945945946 3.97940567567567 3.82798621621622 4.16779756756757 4.58197432432433 4.38734054054054 3.58431405405405 4.72894378378378 "2060-2090" NA
"60" 2089 4.38019162162162 4.48594756756757 4.19625945945946 3.97940567567567 3.82798621621622 4.16779756756757 4.58197432432433 4.38734054054054 3.58431405405405 4.72894378378378 "2060-2090" NA
