# Supplementary material for: Water rights shape crop yield and revenue volatility tradeoffs for adaptation in snow dependent systems
Source: Nat Commun. 2020 Jul 10;11:3473. doi: 10.1038/s41467-020-17219-z (PMC7351950; doi:10.1038/s41467-020-17219-z)
Supplement: Supplementary file 3 — Source Data [file 41467_2020_17219_MOESM3_ESM.zip › Source Data/Figure_S4/min_yield_210.txt]

"year" "RCP_4.5" "RCP_8.5" "RCP_4.5" "RCP_8.5" "RCP_4.5" "RCP_8.5" "RCP_4.5" "RCP_8.5" "RCP_4.5" "RCP_8.5" "period" "Historical"
"1" 2030 3.03866941176471 3.26529529411765 2.97678176470588 2.87372705882353 3.19819823529412 3.16133352941176 3.11604117647059 3.32238235294118 3.21797235294118 3.62568588235294 "2030-2060" 2.75578470588235
"2" 2031 3.03866941176471 3.26529529411765 2.97678176470588 2.87372705882353 3.19819823529412 3.16133352941176 3.11604117647059 3.32238235294118 3.21797235294118 3.62568588235294 "2030-2060" 2.75578470588235
"3" 2032 3.03866941176471 3.26529529411765 2.97678176470588 2.87372705882353 3.19819823529412 3.16133352941176 3.11604117647059 3.32238235294118 3.21797235294118 3.62568588235294 "2030-2060" 2.75578470588235
"4" 2033 3.03866941176471 3.26529529411765 2.97678176470588 2.87372705882353 3.19819823529412 3.16133352941176 3.11604117647059 3.32238235294118 3.21797235294118 3.62568588235294 "2030-2060" 2.75578470588235
"5" 2034 3.03866941176471 3.26529529411765 2.97678176470588 2.87372705882353 3.19819823529412 3.16133352941176 3.11604117647059 3.32238235294118 3.21797235294118 3.62568588235294 "2030-2060" 2.75578470588235
"6" 2035 3.03866941176471 3.26529529411765 2.97678176470588 2.87372705882353 3.19819823529412 3.16133352941176 3.11604117647059 3.32238235294118 3.21797235294118 3.62568588235294 "2030-2060" 2.75578470588235
"7" 2036 3.03866941176471 3.26529529411765 2.97678176470588 2.87372705882353 3.19819823529412 3.16133352941176 3.11604117647059 3.32238235294118 3.21797235294118 3.62568588235294 "2030-2060" 2.75578470588235
"8" 2037 3.03866941176471 3.26529529411765 2.97678176470588 2.87372705882353 3.19819823529412 3.16133352941176 3.11604117647059 3.32238235294118 3.21797235294118 3.62568588235294 "2030-2060" 2.75578470588235
"9" 2038 3.03866941176471 3.26529529411765 2.97678176470588 2.87372705882353 3.19819823529412 3.16133352941176 3.11604117647059 3.32238235294118 3.21797235294118 3.62568588235294 "2030-2060" 2.75578470588235
"10" 2039 3.03866941176471 3.26529529411765 2.97678176470588 2.87372705882353 3.19819823529412 3.16133352941176 3.11604117647059 3.32238235294118 3.21797235294118 3.62568588235294 "2030-2060" 2.75578470588235
"11" 2040 3.07051529411765 3.02836235294118 2.99475823529412 2.79854294117647 3.05888117647059 3.21351176470588 3.05063 2.97335058823529 3.09211470588235 3.32878882352941 "2030-2060" 2.66427705882353
"12" 2041 3.07051529411765 3.02836235294118 2.99475823529412 2.79854294117647 3.05888117647059 3.21351176470588 3.05063 2.97335058823529 3.09211470588235 3.32878882352941 "2030-2060" 2.66427705882353
"13" 2042 3.07051529411765 3.02836235294118 2.99475823529412 2.79854294117647 3.05888117647059 3.21351176470588 3.05063 2.97335058823529 3.09211470588235 3.32878882352941 "2030-2060" 2.66427705882353
"14" 2043 3.07051529411765 3.02836235294118 2.99475823529412 2.79854294117647 3.05888117647059 3.21351176470588 3.05063 2.97335058823529 3.09211470588235 3.32878882352941 "2030-2060" 2.66427705882353
"15" 2044 3.07051529411765 3.02836235294118 2.99475823529412 2.79854294117647 3.05888117647059 3.21351176470588 3.05063 2.97335058823529 3.09211470588235 3.32878882352941 "2030-2060" 2.66427705882353
"16" 2045 3.07051529411765 3.02836235294118 2.99475823529412 2.79854294117647 3.05888117647059 3.21351176470588 3.05063 2.97335058823529 3.09211470588235 3.32878882352941 "2030-2060" 2.66427705882353
"17" 2046 3.07051529411765 3.02836235294118 2.99475823529412 2.79854294117647 3.05888117647059 3.21351176470588 3.05063 2.97335058823529 3.09211470588235 3.32878882352941 "2030-2060" 2.66427705882353
"18" 2047 3.07051529411765 3.02836235294118 2.99475823529412 2.79854294117647 3.05888117647059 3.21351176470588 3.05063 2.97335058823529 3.09211470588235 3.32878882352941 "2030-2060" 2.66427705882353
"19" 2048 3.07051529411765 3.02836235294118 2.99475823529412 2.79854294117647 3.05888117647059 3.21351176470588 3.05063 2.97335058823529 3.09211470588235 3.32878882352941 "2030-2060" 2.66427705882353
"20" 2049 3.07051529411765 3.02836235294118 2.99475823529412 2.79854294117647 3.05888117647059 3.21351176470588 3.05063 2.97335058823529 3.09211470588235 3.32878882352941 "2030-2060" 2.66427705882353
"21" 2050 2.77339176470588 2.85243941176471 2.61368882352941 2.79315882352941 3.03749764705882 3.13051941176471 3.13411823529412 2.84348529411765 2.97031176470588 3.43248470588235 "2030-2060" 2.41438882352941
"22" 2051 2.77339176470588 2.85243941176471 2.61368882352941 2.79315882352941 3.03749764705882 3.13051941176471 3.13411823529412 2.84348529411765 2.97031176470588 3.43248470588235 "2030-2060" 2.41438882352941
"23" 2052 2.77339176470588 2.85243941176471 2.61368882352941 2.79315882352941 3.03749764705882 3.13051941176471 3.13411823529412 2.84348529411765 2.97031176470588 3.43248470588235 "2030-2060" 2.41438882352941
"24" 2053 2.77339176470588 2.85243941176471 2.61368882352941 2.79315882352941 3.03749764705882 3.13051941176471 3.13411823529412 2.84348529411765 2.97031176470588 3.43248470588235 "2030-2060" 2.41438882352941
"25" 2054 2.77339176470588 2.85243941176471 2.61368882352941 2.79315882352941 3.03749764705882 3.13051941176471 3.13411823529412 2.84348529411765 2.97031176470588 3.43248470588235 "2030-2060" 2.41438882352941
"26" 2055 2.77339176470588 2.85243941176471 2.61368882352941 2.79315882352941 3.03749764705882 3.13051941176471 3.13411823529412 2.84348529411765 2.97031176470588 3.43248470588235 "2030-2060" 2.41438882352941
"27" 2056 2.77339176470588 2.85243941176471 2.61368882352941 2.79315882352941 3.03749764705882 3.13051941176471 3.13411823529412 2.84348529411765 2.97031176470588 3.43248470588235 "2030-2060" 2.41438882352941
"28" 2057 2.77339176470588 2.85243941176471 2.61368882352941 2.79315882352941 3.03749764705882 3.13051941176471 3.13411823529412 2.84348529411765 2.97031176470588 3.43248470588235 "2030-2060" 2.41438882352941
"29" 2058 2.77339176470588 2.85243941176471 2.61368882352941 2.79315882352941 3.03749764705882 3.13051941176471 3.13411823529412 2.84348529411765 2.97031176470588 3.43248470588235 "2030-2060" 2.41438882352941
"30" 2059 2.77339176470588 2.85243941176471 2.61368882352941 2.79315882352941 3.03749764705882 3.13051941176471 3.13411823529412 2.84348529411765 2.97031176470588 3.43248470588235 "2030-2060" 2.41438882352941
"31" 2060 2.90335058823529 3.17904294117647 2.64782176470588 2.88053882352941 2.97830294117647 3.06320176470588 3.17007823529412 2.77178411764706 2.83303 3.17212882352941 "2060-2090" NA
"32" 2061 2.90335058823529 3.17904294117647 2.64782176470588 2.88053882352941 2.97830294117647 3.06320176470588 3.17007823529412 2.77178411764706 2.83303 3.17212882352941 "2060-2090" NA
"33" 2062 2.90335058823529 3.17904294117647 2.64782176470588 2.88053882352941 2.97830294117647 3.06320176470588 3.17007823529412 2.77178411764706 2.83303 3.17212882352941 "2060-2090" NA
"34" 2063 2.90335058823529 3.17904294117647 2.64782176470588 2.88053882352941 2.97830294117647 3.06320176470588 3.17007823529412 2.77178411764706 2.83303 3.17212882352941 "2060-2090" NA
"35" 2064 2.90335058823529 3.17904294117647 2.64782176470588 2.88053882352941 2.97830294117647 3.06320176470588 3.17007823529412 2.77178411764706 2.83303 3.17212882352941 "2060-2090" NA
"36" 2065 2.90335058823529 3.17904294117647 2.64782176470588 2.88053882352941 2.97830294117647 3.06320176470588 3.17007823529412 2.77178411764706 2.83303 3.17212882352941 "2060-2090" NA
"37" 2066 2.90335058823529 3.17904294117647 2.64782176470588 2.88053882352941 2.97830294117647 3.06320176470588 3.17007823529412 2.77178411764706 2.83303 3.17212882352941 "2060-2090" NA
"38" 2067 2.90335058823529 3.17904294117647 2.64782176470588 2.88053882352941 2.97830294117647 3.06320176470588 3.17007823529412 2.77178411764706 2.83303 3.17212882352941 "2060-2090" NA
"39" 2068 2.90335058823529 3.17904294117647 2.64782176470588 2.88053882352941 2.97830294117647 3.06320176470588 3.17007823529412 2.77178411764706 2.83303 3.17212882352941 "2060-2090" NA
"40" 2069 2.90335058823529 3.17904294117647 2.64782176470588 2.88053882352941 2.97830294117647 3.06320176470588 3.17007823529412 2.77178411764706 2.83303 3.17212882352941 "2060-2090" NA
"41" 2070 2.64915705882353 2.61754352941176 2.74827470588235 2.60626235294118 3.05270529411765 2.85518823529412 3.03636411764706 2.79571705882353 2.74365411764706 3.44954058823529 "2060-2090" NA
"42" 2071 2.64915705882353 2.61754352941176 2.74827470588235 2.60626235294118 3.05270529411765 2.85518823529412 3.03636411764706 2.79571705882353 2.74365411764706 3.44954058823529 "2060-2090" NA
"43" 2072 2.64915705882353 2.61754352941176 2.74827470588235 2.60626235294118 3.05270529411765 2.85518823529412 3.03636411764706 2.79571705882353 2.74365411764706 3.44954058823529 "2060-2090" NA
"44" 2073 2.64915705882353 2.61754352941176 2.74827470588235 2.60626235294118 3.05270529411765 2.85518823529412 3.03636411764706 2.79571705882353 2.74365411764706 3.44954058823529 "2060-2090" NA
"45" 2074 2.64915705882353 2.61754352941176 2.74827470588235 2.60626235294118 3.05270529411765 2.85518823529412 3.03636411764706 2.79571705882353 2.74365411764706 3.44954058823529 "2060-2090" NA
"46" 2075 2.64915705882353 2.61754352941176 2.74827470588235 2.60626235294118 3.05270529411765 2.85518823529412 3.03636411764706 2.79571705882353 2.74365411764706 3.44954058823529 "2060-2090" NA
"47" 2076 2.64915705882353 2.61754352941176 2.74827470588235 2.60626235294118 3.05270529411765 2.85518823529412 3.03636411764706 2.79571705882353 2.74365411764706 3.44954058823529 "2060-2090" NA
"48" 2077 2.64915705882353 2.61754352941176 2.74827470588235 2.60626235294118 3.05270529411765 2.85518823529412 3.03636411764706 2.79571705882353 2.74365411764706 3.44954058823529 "2060-2090" NA
"49" 2078 2.64915705882353 2.61754352941176 2.74827470588235 2.60626235294118 3.05270529411765 2.85518823529412 3.03636411764706 2.79571705882353 2.74365411764706 3.44954058823529 "2060-2090" NA
"50" 2079 2.64915705882353 2.61754352941176 2.74827470588235 2.60626235294118 3.05270529411765 2.85518823529412 3.03636411764706 2.79571705882353 2.74365411764706 3.44954058823529 "2060-2090" NA
"51" 2080 2.99316529411765 2.95379882352941 2.80561705882353 2.73942294117647 3.02034235294118 3.00121294117647 2.84312529411765 2.73254352941177 2.43943 3.32336235294118 "2060-2090" NA
"52" 2081 2.99316529411765 2.95379882352941 2.80561705882353 2.73942294117647 3.02034235294118 3.00121294117647 2.84312529411765 2.73254352941177 2.43943 3.32336235294118 "2060-2090" NA
"53" 2082 2.99316529411765 2.95379882352941 2.80561705882353 2.73942294117647 3.02034235294118 3.00121294117647 2.84312529411765 2.73254352941177 2.43943 3.32336235294118 "2060-2090" NA
"54" 2083 2.99316529411765 2.95379882352941 2.80561705882353 2.73942294117647 3.02034235294118 3.00121294117647 2.84312529411765 2.73254352941177 2.43943 3.32336235294118 "2060-2090" NA
"55" 2084 2.99316529411765 2.95379882352941 2.80561705882353 2.73942294117647 3.02034235294118 3.00121294117647 2.84312529411765 2.73254352941177 2.43943 3.32336235294118 "2060-2090" NA
"56" 2085 2.99316529411765 2.95379882352941 2.80561705882353 2.73942294117647 3.02034235294118 3.00121294117647 2.84312529411765 2.73254352941177 2.43943 3.32336235294118 "2060-2090" NA
"57" 2086 2.99316529411765 2.95379882352941 2.80561705882353 2.73942294117647 3.02034235294118 3.00121294117647 2.84312529411765 2.73254352941177 2.43943 3.32336235294118 "2060-2090" NA
"58" 2087 2.99316529411765 2.95379882352941 2.80561705882353 2.73942294117647 3.02034235294118 3.00121294117647 2.84312529411765 2.73254352941177 2.43943 3.32336235294118 "2060-2090" NA
"59" 2088 2.99316529411765 2.95379882352941 2.80561705882353 2.73942294117647 3.02034235294118 3.00121294117647 2.84312529411765 2.73254352941177 2.43943 3.32336235294118 "2060-2090" NA
"60" 2089 2.99316529411765 2.95379882352941 2.80561705882353 2.73942294117647 3.02034235294118 3.00121294117647 2.84312529411765 2.73254352941177 2.43943 3.32336235294118 "2060-2090" NA
