# Supplementary material for: Water rights shape crop yield and revenue volatility tradeoffs for adaptation in snow dependent systems
Source: Nat Commun. 2020 Jul 10;11:3473. doi: 10.1038/s41467-020-17219-z (PMC7351950; doi:10.1038/s41467-020-17219-z)
Supplement: Supplementary file 3 — Source Data [file 41467_2020_17219_MOESM3_ESM.zip › Source Data/Figure_S4/min_yield_218.txt]

"year" "RCP_4.5" "RCP_8.5" "RCP_4.5" "RCP_8.5" "RCP_4.5" "RCP_8.5" "RCP_4.5" "RCP_8.5" "RCP_4.5" "RCP_8.5" "period" "Historical"
"1" 2030 5.16368821428571 5.03796964285714 5.15589821428571 3.91189071428571 4.95597035714286 4.89450357142857 5.7066425 4.87995892857143 5.11242107142857 5.64469285714286 "2030-2060" 4.4047075
"2" 2031 5.16368821428571 5.03796964285714 5.15589821428571 3.91189071428571 4.95597035714286 4.89450357142857 5.7066425 4.87995892857143 5.11242107142857 5.64469285714286 "2030-2060" 4.4047075
"3" 2032 5.16368821428571 5.03796964285714 5.15589821428571 3.91189071428571 4.95597035714286 4.89450357142857 5.7066425 4.87995892857143 5.11242107142857 5.64469285714286 "2030-2060" 4.4047075
"4" 2033 5.16368821428571 5.03796964285714 5.15589821428571 3.91189071428571 4.95597035714286 4.89450357142857 5.7066425 4.87995892857143 5.11242107142857 5.64469285714286 "2030-2060" 4.4047075
"5" 2034 5.16368821428571 5.03796964285714 5.15589821428571 3.91189071428571 4.95597035714286 4.89450357142857 5.7066425 4.87995892857143 5.11242107142857 5.64469285714286 "2030-2060" 4.4047075
"6" 2035 5.16368821428571 5.03796964285714 5.15589821428571 3.91189071428571 4.95597035714286 4.89450357142857 5.7066425 4.87995892857143 5.11242107142857 5.64469285714286 "2030-2060" 4.4047075
"7" 2036 5.16368821428571 5.03796964285714 5.15589821428571 3.91189071428571 4.95597035714286 4.89450357142857 5.7066425 4.87995892857143 5.11242107142857 5.64469285714286 "2030-2060" 4.4047075
"8" 2037 5.16368821428571 5.03796964285714 5.15589821428571 3.91189071428571 4.95597035714286 4.89450357142857 5.7066425 4.87995892857143 5.11242107142857 5.64469285714286 "2030-2060" 4.4047075
"9" 2038 5.16368821428571 5.03796964285714 5.15589821428571 3.91189071428571 4.95597035714286 4.89450357142857 5.7066425 4.87995892857143 5.11242107142857 5.64469285714286 "2030-2060" 4.4047075
"10" 2039 5.16368821428571 5.03796964285714 5.15589821428571 3.91189071428571 4.95597035714286 4.89450357142857 5.7066425 4.87995892857143 5.11242107142857 5.64469285714286 "2030-2060" 4.4047075
"11" 2040 4.05840607142857 4.55795321428571 4.55910535714286 3.6463225 4.51442285714286 5.58609821428572 5.81984178571429 4.52619464285714 4.89681535714286 4.56200964285714 "2030-2060" 3.93898571428571
"12" 2041 4.05840607142857 4.55795321428571 4.55910535714286 3.6463225 4.51442285714286 5.58609821428572 5.81984178571429 4.52619464285714 4.89681535714286 4.56200964285714 "2030-2060" 3.93898571428571
"13" 2042 4.05840607142857 4.55795321428571 4.55910535714286 3.6463225 4.51442285714286 5.58609821428572 5.81984178571429 4.52619464285714 4.89681535714286 4.56200964285714 "2030-2060" 3.93898571428571
"14" 2043 4.05840607142857 4.55795321428571 4.55910535714286 3.6463225 4.51442285714286 5.58609821428572 5.81984178571429 4.52619464285714 4.89681535714286 4.56200964285714 "2030-2060" 3.93898571428571
"15" 2044 4.05840607142857 4.55795321428571 4.55910535714286 3.6463225 4.51442285714286 5.58609821428572 5.81984178571429 4.52619464285714 4.89681535714286 4.56200964285714 "2030-2060" 3.93898571428571
"16" 2045 4.05840607142857 4.55795321428571 4.55910535714286 3.6463225 4.51442285714286 5.58609821428572 5.81984178571429 4.52619464285714 4.89681535714286 4.56200964285714 "2030-2060" 3.93898571428571
"17" 2046 4.05840607142857 4.55795321428571 4.55910535714286 3.6463225 4.51442285714286 5.58609821428572 5.81984178571429 4.52619464285714 4.89681535714286 4.56200964285714 "2030-2060" 3.93898571428571
"18" 2047 4.05840607142857 4.55795321428571 4.55910535714286 3.6463225 4.51442285714286 5.58609821428572 5.81984178571429 4.52619464285714 4.89681535714286 4.56200964285714 "2030-2060" 3.93898571428571
"19" 2048 4.05840607142857 4.55795321428571 4.55910535714286 3.6463225 4.51442285714286 5.58609821428572 5.81984178571429 4.52619464285714 4.89681535714286 4.56200964285714 "2030-2060" 3.93898571428571
"20" 2049 4.05840607142857 4.55795321428571 4.55910535714286 3.6463225 4.51442285714286 5.58609821428572 5.81984178571429 4.52619464285714 4.89681535714286 4.56200964285714 "2030-2060" 3.93898571428571
"21" 2050 3.93641785714286 4.06693714285714 4.21264642857143 3.72294214285714 4.37891107142857 3.98325 5.52808892857143 5.0268825 4.84156392857143 5.41637535714286 "2030-2060" 3.25616785714286
"22" 2051 3.93641785714286 4.06693714285714 4.21264642857143 3.72294214285714 4.37891107142857 3.98325 5.52808892857143 5.0268825 4.84156392857143 5.41637535714286 "2030-2060" 3.25616785714286
"23" 2052 3.93641785714286 4.06693714285714 4.21264642857143 3.72294214285714 4.37891107142857 3.98325 5.52808892857143 5.0268825 4.84156392857143 5.41637535714286 "2030-2060" 3.25616785714286
"24" 2053 3.93641785714286 4.06693714285714 4.21264642857143 3.72294214285714 4.37891107142857 3.98325 5.52808892857143 5.0268825 4.84156392857143 5.41637535714286 "2030-2060" 3.25616785714286
"25" 2054 3.93641785714286 4.06693714285714 4.21264642857143 3.72294214285714 4.37891107142857 3.98325 5.52808892857143 5.0268825 4.84156392857143 5.41637535714286 "2030-2060" 3.25616785714286
"26" 2055 3.93641785714286 4.06693714285714 4.21264642857143 3.72294214285714 4.37891107142857 3.98325 5.52808892857143 5.0268825 4.84156392857143 5.41637535714286 "2030-2060" 3.25616785714286
"27" 2056 3.93641785714286 4.06693714285714 4.21264642857143 3.72294214285714 4.37891107142857 3.98325 5.52808892857143 5.0268825 4.84156392857143 5.41637535714286 "2030-2060" 3.25616785714286
"28" 2057 3.93641785714286 4.06693714285714 4.21264642857143 3.72294214285714 4.37891107142857 3.98325 5.52808892857143 5.0268825 4.84156392857143 5.41637535714286 "2030-2060" 3.25616785714286
"29" 2058 3.93641785714286 4.06693714285714 4.21264642857143 3.72294214285714 4.37891107142857 3.98325 5.52808892857143 5.0268825 4.84156392857143 5.41637535714286 "2030-2060" 3.25616785714286
"30" 2059 3.93641785714286 4.06693714285714 4.21264642857143 3.72294214285714 4.37891107142857 3.98325 5.52808892857143 5.0268825 4.84156392857143 5.41637535714286 "2030-2060" 3.25616785714286
"31" 2060 5.17484464285714 5.30276678571429 3.80893785714286 3.99258214285714 4.71409535714286 4.9696225 4.62839321428571 3.35362821428571 4.48236785714286 4.72077071428571 "2060-2090" NA
"32" 2061 5.17484464285714 5.30276678571429 3.80893785714286 3.99258214285714 4.71409535714286 4.9696225 4.62839321428571 3.35362821428571 4.48236785714286 4.72077071428571 "2060-2090" NA
"33" 2062 5.17484464285714 5.30276678571429 3.80893785714286 3.99258214285714 4.71409535714286 4.9696225 4.62839321428571 3.35362821428571 4.48236785714286 4.72077071428571 "2060-2090" NA
"34" 2063 5.17484464285714 5.30276678571429 3.80893785714286 3.99258214285714 4.71409535714286 4.9696225 4.62839321428571 3.35362821428571 4.48236785714286 4.72077071428571 "2060-2090" NA
"35" 2064 5.17484464285714 5.30276678571429 3.80893785714286 3.99258214285714 4.71409535714286 4.9696225 4.62839321428571 3.35362821428571 4.48236785714286 4.72077071428571 "2060-2090" NA
"36" 2065 5.17484464285714 5.30276678571429 3.80893785714286 3.99258214285714 4.71409535714286 4.9696225 4.62839321428571 3.35362821428571 4.48236785714286 4.72077071428571 "2060-2090" NA
"37" 2066 5.17484464285714 5.30276678571429 3.80893785714286 3.99258214285714 4.71409535714286 4.9696225 4.62839321428571 3.35362821428571 4.48236785714286 4.72077071428571 "2060-2090" NA
"38" 2067 5.17484464285714 5.30276678571429 3.80893785714286 3.99258214285714 4.71409535714286 4.9696225 4.62839321428571 3.35362821428571 4.48236785714286 4.72077071428571 "2060-2090" NA
"39" 2068 5.17484464285714 5.30276678571429 3.80893785714286 3.99258214285714 4.71409535714286 4.9696225 4.62839321428571 3.35362821428571 4.48236785714286 4.72077071428571 "2060-2090" NA
"40" 2069 5.17484464285714 5.30276678571429 3.80893785714286 3.99258214285714 4.71409535714286 4.9696225 4.62839321428571 3.35362821428571 4.48236785714286 4.72077071428571 "2060-2090" NA
"41" 2070 3.29682785714286 3.41699 3.70505321428571 3.76708142857143 4.40062035714286 4.95426678571429 5.00780714285714 4.71663464285714 4.7732625 5.88397892857143 "2060-2090" NA
"42" 2071 3.29682785714286 3.41699 3.70505321428571 3.76708142857143 4.40062035714286 4.95426678571429 5.00780714285714 4.71663464285714 4.7732625 5.88397892857143 "2060-2090" NA
"43" 2072 3.29682785714286 3.41699 3.70505321428571 3.76708142857143 4.40062035714286 4.95426678571429 5.00780714285714 4.71663464285714 4.7732625 5.88397892857143 "2060-2090" NA
"44" 2073 3.29682785714286 3.41699 3.70505321428571 3.76708142857143 4.40062035714286 4.95426678571429 5.00780714285714 4.71663464285714 4.7732625 5.88397892857143 "2060-2090" NA
"45" 2074 3.29682785714286 3.41699 3.70505321428571 3.76708142857143 4.40062035714286 4.95426678571429 5.00780714285714 4.71663464285714 4.7732625 5.88397892857143 "2060-2090" NA
"46" 2075 3.29682785714286 3.41699 3.70505321428571 3.76708142857143 4.40062035714286 4.95426678571429 5.00780714285714 4.71663464285714 4.7732625 5.88397892857143 "2060-2090" NA
"47" 2076 3.29682785714286 3.41699 3.70505321428571 3.76708142857143 4.40062035714286 4.95426678571429 5.00780714285714 4.71663464285714 4.7732625 5.88397892857143 "2060-2090" NA
"48" 2077 3.29682785714286 3.41699 3.70505321428571 3.76708142857143 4.40062035714286 4.95426678571429 5.00780714285714 4.71663464285714 4.7732625 5.88397892857143 "2060-2090" NA
"49" 2078 3.29682785714286 3.41699 3.70505321428571 3.76708142857143 4.40062035714286 4.95426678571429 5.00780714285714 4.71663464285714 4.7732625 5.88397892857143 "2060-2090" NA
"50" 2079 3.29682785714286 3.41699 3.70505321428571 3.76708142857143 4.40062035714286 4.95426678571429 5.00780714285714 4.71663464285714 4.7732625 5.88397892857143 "2060-2090" NA
"51" 2080 4.78098035714286 4.74760107142857 4.46246035714286 4.12250071428571 4.493095 3.95028035714286 4.59710857142857 4.31242357142857 3.07184357142857 4.73791857142857 "2060-2090" NA
"52" 2081 4.78098035714286 4.74760107142857 4.46246035714286 4.12250071428571 4.493095 3.95028035714286 4.59710857142857 4.31242357142857 3.07184357142857 4.73791857142857 "2060-2090" NA
"53" 2082 4.78098035714286 4.74760107142857 4.46246035714286 4.12250071428571 4.493095 3.95028035714286 4.59710857142857 4.31242357142857 3.07184357142857 4.73791857142857 "2060-2090" NA
"54" 2083 4.78098035714286 4.74760107142857 4.46246035714286 4.12250071428571 4.493095 3.95028035714286 4.59710857142857 4.31242357142857 3.07184357142857 4.73791857142857 "2060-2090" NA
"55" 2084 4.78098035714286 4.74760107142857 4.46246035714286 4.12250071428571 4.493095 3.95028035714286 4.59710857142857 4.31242357142857 3.07184357142857 4.73791857142857 "2060-2090" NA
"56" 2085 4.78098035714286 4.74760107142857 4.46246035714286 4.12250071428571 4.493095 3.95028035714286 4.59710857142857 4.31242357142857 3.07184357142857 4.73791857142857 "2060-2090" NA
"57" 2086 4.78098035714286 4.74760107142857 4.46246035714286 4.12250071428571 4.493095 3.95028035714286 4.59710857142857 4.31242357142857 3.07184357142857 4.73791857142857 "2060-2090" NA
"58" 2087 4.78098035714286 4.74760107142857 4.46246035714286 4.12250071428571 4.493095 3.95028035714286 4.59710857142857 4.31242357142857 3.07184357142857 4.73791857142857 "2060-2090" NA
"59" 2088 4.78098035714286 4.74760107142857 4.46246035714286 4.12250071428571 4.493095 3.95028035714286 4.59710857142857 4.31242357142857 3.07184357142857 4.73791857142857 "2060-2090" NA
"60" 2089 4.78098035714286 4.74760107142857 4.46246035714286 4.12250071428571 4.493095 3.95028035714286 4.59710857142857 4.31242357142857 3.07184357142857 4.73791857142857 "2060-2090" NA
