# Supplementary material for: Water rights shape crop yield and revenue volatility tradeoffs for adaptation in snow dependent systems
Source: Nat Commun. 2020 Jul 10;11:3473. doi: 10.1038/s41467-020-17219-z (PMC7351950; doi:10.1038/s41467-020-17219-z)
Supplement: Supplementary file 3 — Source Data [file 41467_2020_17219_MOESM3_ESM.zip › Source Data/Figure_S4/min_yield_701.txt]

"year" "RCP_4.5" "RCP_8.5" "RCP_4.5" "RCP_8.5" "RCP_4.5" "RCP_8.5" "RCP_4.5" "RCP_8.5" "RCP_4.5" "RCP_8.5" "period" "Historical"
"1" 2030 12.9361848148148 11.8841588888889 11.7356796296296 9.27870685185185 9.99154148148148 13.027735 10.2810655555556 12.3849588888889 13.8746801851852 12.6054711111111 "2030-2060" 7.8250350877193
"2" 2031 12.9361848148148 11.8841588888889 11.7356796296296 9.27870685185185 9.99154148148148 13.027735 10.2810655555556 12.3849588888889 13.8746801851852 12.6054711111111 "2030-2060" 7.8250350877193
"3" 2032 12.9361848148148 11.8841588888889 11.7356796296296 9.27870685185185 9.99154148148148 13.027735 10.2810655555556 12.3849588888889 13.8746801851852 12.6054711111111 "2030-2060" 7.8250350877193
"4" 2033 12.9361848148148 11.8841588888889 11.7356796296296 9.27870685185185 9.99154148148148 13.027735 10.2810655555556 12.3849588888889 13.8746801851852 12.6054711111111 "2030-2060" 7.8250350877193
"5" 2034 12.9361848148148 11.8841588888889 11.7356796296296 9.27870685185185 9.99154148148148 13.027735 10.2810655555556 12.3849588888889 13.8746801851852 12.6054711111111 "2030-2060" 7.8250350877193
"6" 2035 12.9361848148148 11.8841588888889 11.7356796296296 9.27870685185185 9.99154148148148 13.027735 10.2810655555556 12.3849588888889 13.8746801851852 12.6054711111111 "2030-2060" 7.8250350877193
"7" 2036 12.9361848148148 11.8841588888889 11.7356796296296 9.27870685185185 9.99154148148148 13.027735 10.2810655555556 12.3849588888889 13.8746801851852 12.6054711111111 "2030-2060" 7.8250350877193
"8" 2037 12.9361848148148 11.8841588888889 11.7356796296296 9.27870685185185 9.99154148148148 13.027735 10.2810655555556 12.3849588888889 13.8746801851852 12.6054711111111 "2030-2060" 7.8250350877193
"9" 2038 12.9361848148148 11.8841588888889 11.7356796296296 9.27870685185185 9.99154148148148 13.027735 10.2810655555556 12.3849588888889 13.8746801851852 12.6054711111111 "2030-2060" 7.8250350877193
"10" 2039 12.9361848148148 11.8841588888889 11.7356796296296 9.27870685185185 9.99154148148148 13.027735 10.2810655555556 12.3849588888889 13.8746801851852 12.6054711111111 "2030-2060" 7.8250350877193
"11" 2040 11.2314612962963 10.7440255555556 11.1843687037037 10.7138372222222 10.1404324074074 13.7765224074074 13.4192907407407 13.9992548148148 13.040487037037 9.74680296296296 "2030-2060" 7.26155
"12" 2041 11.2314612962963 10.7440255555556 11.1843687037037 10.7138372222222 10.1404324074074 13.7765224074074 13.4192907407407 13.9992548148148 13.040487037037 9.74680296296296 "2030-2060" 7.26155
"13" 2042 11.2314612962963 10.7440255555556 11.1843687037037 10.7138372222222 10.1404324074074 13.7765224074074 13.4192907407407 13.9992548148148 13.040487037037 9.74680296296296 "2030-2060" 7.26155
"14" 2043 11.2314612962963 10.7440255555556 11.1843687037037 10.7138372222222 10.1404324074074 13.7765224074074 13.4192907407407 13.9992548148148 13.040487037037 9.74680296296296 "2030-2060" 7.26155
"15" 2044 11.2314612962963 10.7440255555556 11.1843687037037 10.7138372222222 10.1404324074074 13.7765224074074 13.4192907407407 13.9992548148148 13.040487037037 9.74680296296296 "2030-2060" 7.26155
"16" 2045 11.2314612962963 10.7440255555556 11.1843687037037 10.7138372222222 10.1404324074074 13.7765224074074 13.4192907407407 13.9992548148148 13.040487037037 9.74680296296296 "2030-2060" 7.26155
"17" 2046 11.2314612962963 10.7440255555556 11.1843687037037 10.7138372222222 10.1404324074074 13.7765224074074 13.4192907407407 13.9992548148148 13.040487037037 9.74680296296296 "2030-2060" 7.26155
"18" 2047 11.2314612962963 10.7440255555556 11.1843687037037 10.7138372222222 10.1404324074074 13.7765224074074 13.4192907407407 13.9992548148148 13.040487037037 9.74680296296296 "2030-2060" 7.26155
"19" 2048 11.2314612962963 10.7440255555556 11.1843687037037 10.7138372222222 10.1404324074074 13.7765224074074 13.4192907407407 13.9992548148148 13.040487037037 9.74680296296296 "2030-2060" 7.26155
"20" 2049 11.2314612962963 10.7440255555556 11.1843687037037 10.7138372222222 10.1404324074074 13.7765224074074 13.4192907407407 13.9992548148148 13.040487037037 9.74680296296296 "2030-2060" 7.26155
"21" 2050 12.1896118518519 11.8490068518519 10.8536453703704 11.0057894444444 9.84107444444444 14.2629633333333 11.7830938888889 14.3543772222222 16.3697575925926 14.0730237037037 "2030-2060" 6.10412947368421
"22" 2051 12.1896118518519 11.8490068518519 10.8536453703704 11.0057894444444 9.84107444444444 14.2629633333333 11.7830938888889 14.3543772222222 16.3697575925926 14.0730237037037 "2030-2060" 6.10412947368421
"23" 2052 12.1896118518519 11.8490068518519 10.8536453703704 11.0057894444444 9.84107444444444 14.2629633333333 11.7830938888889 14.3543772222222 16.3697575925926 14.0730237037037 "2030-2060" 6.10412947368421
"24" 2053 12.1896118518519 11.8490068518519 10.8536453703704 11.0057894444444 9.84107444444444 14.2629633333333 11.7830938888889 14.3543772222222 16.3697575925926 14.0730237037037 "2030-2060" 6.10412947368421
"25" 2054 12.1896118518519 11.8490068518519 10.8536453703704 11.0057894444444 9.84107444444444 14.2629633333333 11.7830938888889 14.3543772222222 16.3697575925926 14.0730237037037 "2030-2060" 6.10412947368421
"26" 2055 12.1896118518519 11.8490068518519 10.8536453703704 11.0057894444444 9.84107444444444 14.2629633333333 11.7830938888889 14.3543772222222 16.3697575925926 14.0730237037037 "2030-2060" 6.10412947368421
"27" 2056 12.1896118518519 11.8490068518519 10.8536453703704 11.0057894444444 9.84107444444444 14.2629633333333 11.7830938888889 14.3543772222222 16.3697575925926 14.0730237037037 "2030-2060" 6.10412947368421
"28" 2057 12.1896118518519 11.8490068518519 10.8536453703704 11.0057894444444 9.84107444444444 14.2629633333333 11.7830938888889 14.3543772222222 16.3697575925926 14.0730237037037 "2030-2060" 6.10412947368421
"29" 2058 12.1896118518519 11.8490068518519 10.8536453703704 11.0057894444444 9.84107444444444 14.2629633333333 11.7830938888889 14.3543772222222 16.3697575925926 14.0730237037037 "2030-2060" 6.10412947368421
"30" 2059 12.1896118518519 11.8490068518519 10.8536453703704 11.0057894444444 9.84107444444444 14.2629633333333 11.7830938888889 14.3543772222222 16.3697575925926 14.0730237037037 "2030-2060" 6.10412947368421
"31" 2060 15.2631635849057 12.6671777358491 11.7415101886792 12.3760175471698 11.2668394339623 16.5354081132076 12.9668322641509 11.6701296226415 13.7427379245283 12.1814252830189 "2060-2090" NA
"32" 2061 15.2631635849057 12.6671777358491 11.7415101886792 12.3760175471698 11.2668394339623 16.5354081132076 12.9668322641509 11.6701296226415 13.7427379245283 12.1814252830189 "2060-2090" NA
"33" 2062 15.2631635849057 12.6671777358491 11.7415101886792 12.3760175471698 11.2668394339623 16.5354081132076 12.9668322641509 11.6701296226415 13.7427379245283 12.1814252830189 "2060-2090" NA
"34" 2063 15.2631635849057 12.6671777358491 11.7415101886792 12.3760175471698 11.2668394339623 16.5354081132076 12.9668322641509 11.6701296226415 13.7427379245283 12.1814252830189 "2060-2090" NA
"35" 2064 15.2631635849057 12.6671777358491 11.7415101886792 12.3760175471698 11.2668394339623 16.5354081132076 12.9668322641509 11.6701296226415 13.7427379245283 12.1814252830189 "2060-2090" NA
"36" 2065 15.2631635849057 12.6671777358491 11.7415101886792 12.3760175471698 11.2668394339623 16.5354081132076 12.9668322641509 11.6701296226415 13.7427379245283 12.1814252830189 "2060-2090" NA
"37" 2066 15.2631635849057 12.6671777358491 11.7415101886792 12.3760175471698 11.2668394339623 16.5354081132076 12.9668322641509 11.6701296226415 13.7427379245283 12.1814252830189 "2060-2090" NA
"38" 2067 15.2631635849057 12.6671777358491 11.7415101886792 12.3760175471698 11.2668394339623 16.5354081132076 12.9668322641509 11.6701296226415 13.7427379245283 12.1814252830189 "2060-2090" NA
"39" 2068 15.2631635849057 12.6671777358491 11.7415101886792 12.3760175471698 11.2668394339623 16.5354081132076 12.9668322641509 11.6701296226415 13.7427379245283 12.1814252830189 "2060-2090" NA
"40" 2069 15.2631635849057 12.6671777358491 11.7415101886792 12.3760175471698 11.2668394339623 16.5354081132076 12.9668322641509 11.6701296226415 13.7427379245283 12.1814252830189 "2060-2090" NA
"41" 2070 11.1603073584906 9.09475905660378 11.488570754717 12.45834 9.99884150943396 15.9565722641509 13.6358279245283 14.9098901886792 13.3303628301887 17.4239730188679 "2060-2090" NA
"42" 2071 11.1603073584906 9.09475905660378 11.488570754717 12.45834 9.99884150943396 15.9565722641509 13.6358279245283 14.9098901886792 13.3303628301887 17.4239730188679 "2060-2090" NA
"43" 2072 11.1603073584906 9.09475905660378 11.488570754717 12.45834 9.99884150943396 15.9565722641509 13.6358279245283 14.9098901886792 13.3303628301887 17.4239730188679 "2060-2090" NA
"44" 2073 11.1603073584906 9.09475905660378 11.488570754717 12.45834 9.99884150943396 15.9565722641509 13.6358279245283 14.9098901886792 13.3303628301887 17.4239730188679 "2060-2090" NA
"45" 2074 11.1603073584906 9.09475905660378 11.488570754717 12.45834 9.99884150943396 15.9565722641509 13.6358279245283 14.9098901886792 13.3303628301887 17.4239730188679 "2060-2090" NA
"46" 2075 11.1603073584906 9.09475905660378 11.488570754717 12.45834 9.99884150943396 15.9565722641509 13.6358279245283 14.9098901886792 13.3303628301887 17.4239730188679 "2060-2090" NA
"47" 2076 11.1603073584906 9.09475905660378 11.488570754717 12.45834 9.99884150943396 15.9565722641509 13.6358279245283 14.9098901886792 13.3303628301887 17.4239730188679 "2060-2090" NA
"48" 2077 11.1603073584906 9.09475905660378 11.488570754717 12.45834 9.99884150943396 15.9565722641509 13.6358279245283 14.9098901886792 13.3303628301887 17.4239730188679 "2060-2090" NA
"49" 2078 11.1603073584906 9.09475905660378 11.488570754717 12.45834 9.99884150943396 15.9565722641509 13.6358279245283 14.9098901886792 13.3303628301887 17.4239730188679 "2060-2090" NA
"50" 2079 11.1603073584906 9.09475905660378 11.488570754717 12.45834 9.99884150943396 15.9565722641509 13.6358279245283 14.9098901886792 13.3303628301887 17.4239730188679 "2060-2090" NA
"51" 2080 15.5081101886792 12.9574609433962 12.8131247169811 13.1273556603774 10.6923273584906 15.1583986792453 14.249701509434 16.4630320754717 12.3805526415094 15.8165581132075 "2060-2090" NA
"52" 2081 15.5081101886792 12.9574609433962 12.8131247169811 13.1273556603774 10.6923273584906 15.1583986792453 14.249701509434 16.4630320754717 12.3805526415094 15.8165581132075 "2060-2090" NA
"53" 2082 15.5081101886792 12.9574609433962 12.8131247169811 13.1273556603774 10.6923273584906 15.1583986792453 14.249701509434 16.4630320754717 12.3805526415094 15.8165581132075 "2060-2090" NA
"54" 2083 15.5081101886792 12.9574609433962 12.8131247169811 13.1273556603774 10.6923273584906 15.1583986792453 14.249701509434 16.4630320754717 12.3805526415094 15.8165581132075 "2060-2090" NA
"55" 2084 15.5081101886792 12.9574609433962 12.8131247169811 13.1273556603774 10.6923273584906 15.1583986792453 14.249701509434 16.4630320754717 12.3805526415094 15.8165581132075 "2060-2090" NA
"56" 2085 15.5081101886792 12.9574609433962 12.8131247169811 13.1273556603774 10.6923273584906 15.1583986792453 14.249701509434 16.4630320754717 12.3805526415094 15.8165581132075 "2060-2090" NA
"57" 2086 15.5081101886792 12.9574609433962 12.8131247169811 13.1273556603774 10.6923273584906 15.1583986792453 14.249701509434 16.4630320754717 12.3805526415094 15.8165581132075 "2060-2090" NA
"58" 2087 15.5081101886792 12.9574609433962 12.8131247169811 13.1273556603774 10.6923273584906 15.1583986792453 14.249701509434 16.4630320754717 12.3805526415094 15.8165581132075 "2060-2090" NA
"59" 2088 15.5081101886792 12.9574609433962 12.8131247169811 13.1273556603774 10.6923273584906 15.1583986792453 14.249701509434 16.4630320754717 12.3805526415094 15.8165581132075 "2060-2090" NA
"60" 2089 15.5081101886792 12.9574609433962 12.8131247169811 13.1273556603774 10.6923273584906 15.1583986792453 14.249701509434 16.4630320754717 12.3805526415094 15.8165581132075 "2060-2090" NA
